# Supplementary material for: Spatiotemporal filtering method for detecting kinematic waves in a connected environment
Source: PLoS One. 2020 Dec 21;15(12):e0244329. doi: 10.1371/journal.pone.0244329 (PMC7751863; doi:10.1371/journal.pone.0244329)
Supplement: S1 Dataset — (ZIP) [file pone.0244329.s001.zip]

Archive with 13 entries (13 files):
- Description of sample data set.docx
- US-101_0750-0805_lane1_rev.csv
- US-101_0750-0805_lane2_rev.csv
- US-101_0750-0805_lane3_rev.csv
- US-101_0750-0805_lane4_rev.csv
- US-101_0805-0820_lane1_rev.csv
- US-101_0805-0820_lane2_rev.csv
- US-101_0805-0820_lane3_rev.csv
- US-101_0805-0820_lane4_rev.csv
- US-101_0820-0835_lane1_rev.csv
- US-101_0820-0835_lane2_rev.csv
- US-101_0820-0835_lane3_rev.csv
- US-101_0820-0835_lane4_rev.csv
