# Supplementary material for: Spatiotemporal filtering method for detecting kinematic waves in a connected environment
Source: PLoS One. 2020 Dec 21;15(12):e0244329. doi: 10.1371/journal.pone.0244329 (PMC7751863; doi:10.1371/journal.pone.0244329)
Supplement: S1 Dataset — (ZIP) [file pone.0244329.s001.zip › US-101_0750-0805_lane1_rev.csv]

veh_ID	frame_ID	Total_frame	local_time	time	Local_X	Local_Y	veh_class	speed	lane
2	207	437	20.7	7.83908333333333	12.34	834.94	2	48.15	1
2	208	437	20.8	7.83911111111111	11.901	839.73	2	47.87	1
2	209	437	20.9	7.83913888888889	11.491	844.493	2	47.78	1
2	210	437	21	7.83916666666667	11.159	849.243	2	48.01	1
2	211	437	21.1	7.83919444444444	10.939	854.036	2	48.63	1
2	212	437	21.2	7.83922222222222	10.804	858.929	2	49.52	1
2	213	437	21.3	7.83925	10.834	863.946	2	50.39	1
2	214	437	21.4	7.83927777777778	11.005	869.055	2	50.9	1
2	215	437	21.5	7.83930555555555	11.328	874.193	2	50.96	1
2	216	437	21.6	7.83933333333333	11.495	879.299	2	50.68	1
2	217	437	21.7	7.83936111111111	11.507	884.339	2	50.3	1
2	218	437	21.8	7.83938888888889	11.429	889.336	2	50.05	1
2	219	437	21.9	7.83941666666667	11.463	894.329	2	49.94	1
2	220	437	22	7.83944444444444	11.475	899.322	2	49.87	1
2	221	437	22.1	7.83947222222222	11.487	904.304	2	49.82	1
2	222	437	22.2	7.8395	11.505	909.276	2	49.82	1
2	223	437	22.3	7.83952777777778	11.547	914.255	2	49.88	1
2	224	437	22.4	7.83955555555556	11.589	919.251	2	49.96	1
2	225	437	22.5	7.83958333333333	11.63	924.255	2	50	1
2	226	437	22.6	7.83961111111111	11.671	929.255	2	50	1
2	227	437	22.7	7.83963888888889	11.713	934.257	2	49.98	1
2	228	437	22.8	7.83966666666667	11.755	939.251	2	49.98	1
2	229	437	22.9	7.83969444444444	11.796	944.233	2	50.16	1
2	230	437	23	7.83972222222222	11.837	949.237	2	50.64	1
2	231	437	23.1	7.83975	11.845	954.315	2	51.43	1
2	232	437	23.2	7.83977777777778	11.833	959.508	2	52.33	1
2	233	437	23.3	7.83980555555556	11.772	964.811	2	53.01	1
2	234	437	23.4	7.83983333333333	11.607	970.17	2	53.27	1
2	235	437	23.5	7.83986111111111	11.37	975.515	2	53.22	1
2	236	437	23.6	7.83988888888889	11.166	980.806	2	53.25	1
2	237	437	23.7	7.83991666666667	11.015	986.093	2	53.75	1
2	238	437	23.8	7.83994444444444	10.835	991.506	2	54.86	1
2	239	437	23.9	7.83997222222222	10.743	997.07	2	56.36	1
2	240	437	24	7.84	10.68	1002.763	2	57.64	1
2	241	437	24.1	7.84002777777778	10.704	1008.634	2	58.28	1
2	242	437	24.2	7.84005555555555	10.741	1014.518	2	58.29	1
2	243	437	24.3	7.84008333333333	10.733	1020.34	2	57.94	1
2	244	437	24.4	7.84011111111111	10.741	1026.104	2	57.51	1
2	245	437	24.5	7.84013888888889	10.751	1031.841	2	57.07	1
2	246	437	24.6	7.84016666666667	10.776	1037.529	2	56.64	1
2	247	437	24.7	7.84019444444444	10.768	1043.143	2	56.43	1
2	248	437	24.8	7.84022222222222	10.76	1048.736	2	56.73	1
2	249	437	24.9	7.84025	10.721	1054.415	2	57.5	1
2	250	437	25	7.84027777777778	10.777	1060.236	2	58.27	1
2	251	437	25.1	7.84030555555556	10.802	1066.145	2	58.55	1
2	252	437	25.2	7.84033333333333	10.828	1072.027	2	58.32	1
2	253	437	25.3	7.84036111111111	10.821	1077.822	2	57.99	1
2	254	437	25.4	7.84038888888889	10.83	1083.581	2	57.89	1
2	255	437	25.5	7.84041666666667	10.839	1089.375	2	57.92	1
2	256	437	25.6	7.84044444444444	10.848	1095.202	2	57.74	1
2	257	437	25.7	7.84047222222222	10.895	1100.991	2	57.12	1
2	258	437	25.8	7.8405	10.907	1106.662	2	56.24	1
2	259	437	25.9	7.84052777777778	10.874	1112.218	2	55.51	1
2	260	437	26	7.84055555555556	10.882	1117.714	2	55.1	1
2	261	437	26.1	7.84058333333333	10.891	1123.198	2	54.97	1
2	262	437	26.2	7.84061111111111	10.899	1128.693	2	54.98	1
2	263	437	26.3	7.84063888888889	10.907	1134.193	2	55.02	1
2	264	437	26.4	7.84066666666667	10.916	1139.697	2	55.03	1
2	265	437	26.5	7.84069444444444	10.924	1145.219	2	54.86	1
2	266	437	26.6	7.84072222222222	10.933	1150.725	2	54.3	1
2	267	437	26.7	7.84075	11.003	1156.126	2	53.25	1
2	268	437	26.8	7.84077777777778	10.985	1161.373	2	51.8	1
2	269	437	26.9	7.84080555555555	10.912	1166.486	2	50.36	1
2	270	437	27	7.84083333333333	10.801	1171.437	2	49.41	1
2	271	437	27.1	7.84086111111111	10.561	1176.299	2	49.06	1
2	272	437	27.2	7.84088888888889	10.323	1181.185	2	49.17	1
2	273	437	27.3	7.84091666666667	10.058	1186.124	2	49.4	1
2	274	437	27.4	7.84094444444444	9.801	1191.085	2	49.51	1
2	275	437	27.5	7.84097222222222	9.545	1196.039	2	49.52	1
2	276	437	27.6	7.841	9.288	1200.989	2	49.51	1
2	277	437	27.7	7.84102777777778	9.031	1205.947	2	49.45	1
2	278	437	27.8	7.84105555555556	8.768	1210.9	2	49.24	1
2	279	437	27.9	7.84108333333333	8.528	1215.823	2	48.84	1
2	280	437	28	7.84111111111111	8.316	1220.689	2	48.29	1
2	281	437	28.1	7.84113888888889	8.114	1225.482	2	47.74	1
2	282	437	28.2	7.84116666666667	7.941	1230.215	2	47.33	1
2	283	437	28.3	7.84119444444444	7.789	1234.919	2	47.12	1
2	284	437	28.4	7.84122222222222	7.632	1239.618	2	47.06	1
2	285	437	28.5	7.84125	7.475	1244.324	2	47.07	1
2	286	437	28.6	7.84127777777778	7.314	1249.033	2	47.08	1
2	287	437	28.7	7.84130555555556	7.154	1253.745	2	47.05	1
2	288	437	28.8	7.84133333333333	6.993	1258.442	2	47.04	1
2	289	437	28.9	7.84136111111111	6.835	1263.125	2	47.25	1
2	290	437	29	7.84138888888889	6.65	1267.854	2	47.68	1
2	291	437	29.1	7.84141666666667	6.539	1272.674	2	47.93	1
2	292	437	29.2	7.84144444444444	6.553	1277.537	2	47.56	1
2	293	437	29.3	7.84147222222222	6.643	1282.241	2	46.31	1
2	294	437	29.4	7.8415	6.655	1286.772	2	44.43	1
2	295	437	29.5	7.84152777777778	6.656	1291.14	2	42.7	1
2	296	437	29.6	7.84155555555555	6.555	1295.332	2	41.56	1
2	297	437	29.7	7.84158333333333	6.504	1299.405	2	41.03	1
2	298	437	29.8	7.84161111111111	6.454	1303.487	2	40.92	1
2	299	437	29.9	7.84163888888889	6.403	1307.581	2	40.92	1
2	300	437	30	7.84166666666667	6.365	1311.662	2	40.98	1
2	301	437	30.1	7.84169444444444	6.263	1315.753	2	41.19	1
2	302	437	30.2	7.84172222222222	6.382	1319.888	2	41.45	1
2	303	437	30.3	7.84175	6.624	1324.067	2	41.54	1
2	304	437	30.4	7.84177777777778	7.043	1328.245	2	41.32	1
2	305	437	30.5	7.84180555555556	7.317	1332.368	2	40.85	1
2	306	437	30.6	7.84183333333333	7.472	1336.414	2	40.37	1
2	307	437	30.7	7.84186111111111	7.421	1340.414	2	40.09	1
2	308	437	30.8	7.84188888888889	7.434	1344.404	2	39.99	1
2	309	437	30.9	7.84191666666667	7.447	1348.399	2	39.99	1
2	310	437	31	7.84194444444444	7.46	1352.401	2	40	1
2	311	437	31.1	7.84197222222222	7.474	1356.401	2	40	1
2	312	437	31.2	7.842	7.487	1360.401	2	40	1
2	313	437	31.3	7.84202777777778	7.501	1364.401	2	40	1
2	314	437	31.4	7.84205555555556	7.514	1368.4	2	40	1
2	315	437	31.5	7.84208333333333	7.527	1372.401	2	40	1
2	316	437	31.6	7.84211111111111	7.54	1376.401	2	40	1
2	317	437	31.7	7.84213888888889	7.553	1380.401	2	40	1
2	318	437	31.8	7.84216666666667	7.566	1384.401	2	40	1
2	319	437	31.9	7.84219444444444	7.58	1388.4	2	40	1
2	320	437	32	7.84222222222222	7.594	1392.402	2	39.98	1
2	321	437	32.1	7.84225	7.607	1396.398	2	39.97	1
2	322	437	32.2	7.84227777777778	7.62	1400.381	2	40.1	1
2	323	437	32.3	7.84230555555556	7.633	1404.375	2	40.53	1
2	324	437	32.4	7.84233333333333	7.605	1408.429	2	41.36	1
2	325	437	32.5	7.84236111111111	7.597	1412.622	2	42.52	1
2	326	437	32.6	7.84238888888889	7.633	1416.93	2	43.71	1
2	327	437	32.7	7.84241666666667	7.689	1421.386	2	44.57	1
2	328	437	32.8	7.84244444444444	7.691	1425.909	2	45.01	1
2	329	437	32.9	7.84247222222222	7.681	1430.438	2	45.1	1
2	330	437	33	7.8425	7.672	1434.945	2	45.04	1
2	331	437	33.1	7.84252777777778	7.663	1439.441	2	45	1
2	332	437	33.2	7.84255555555556	7.654	1443.941	2	45	1
2	333	437	33.3	7.84258333333333	7.646	1448.441	2	45	1
2	334	437	33.4	7.84261111111111	7.637	1452.941	2	45	1
2	335	437	33.5	7.84263888888889	7.628	1457.441	2	45	1
2	336	437	33.6	7.84266666666667	7.619	1461.941	2	45	1
2	337	437	33.7	7.84269444444444	7.61	1466.443	2	44.98	1
2	338	437	33.8	7.84272222222222	7.601	1470.938	2	44.97	1
2	339	437	33.9	7.84275	7.592	1475.424	2	45.08	1
2	340	437	34	7.84277777777778	7.583	1479.923	2	45.39	1
2	341	437	34.1	7.84280555555556	7.558	1484.477	2	45.85	1
2	342	437	34.2	7.84283333333333	7.566	1489.107	2	46.2	1
2	343	437	34.3	7.84286111111111	7.555	1493.764	2	46.28	1
2	344	437	34.4	7.84288888888889	7.547	1498.389	2	46.21	1
2	345	437	34.5	7.84291666666667	7.538	1502.98	2	46.29	1
2	346	437	34.6	7.84294444444444	7.512	1507.592	2	46.74	1
2	347	437	34.7	7.84297222222222	7.501	1512.286	2	47.49	1
2	348	437	34.8	7.843	7.494	1517.079	2	48.35	1
2	349	437	34.9	7.84302777777778	7.485	1521.969	2	49.11	1
2	350	437	35	7.84305555555556	7.504	1526.934	2	49.63	1
2	351	437	35.1	7.84308333333333	7.472	1531.936	2	49.89	1
2	352	437	35.2	7.84311111111111	7.32	1536.941	2	49.94	1
2	353	437	35.3	7.84313888888889	7.102	1541.928	2	49.97	1
2	354	437	35.4	7.84316666666667	6.954	1546.915	2	50.14	1
2	355	437	35.5	7.84319444444444	6.98	1551.933	2	50.44	1
2	356	437	35.6	7.84322222222222	7.143	1556.997	2	50.78	1
2	357	437	35.7	7.84325	7.328	1562.103	2	51.03	1
2	358	437	35.8	7.84327777777778	7.53	1567.227	2	51.12	1
2	359	437	35.9	7.84330555555556	7.735	1572.348	2	51.05	1
2	360	437	36	7.84333333333333	7.929	1577.455	2	50.85	1
2	361	437	36.1	7.84336111111111	8.059	1582.531	2	50.56	1
2	362	437	36.2	7.84338888888889	8.114	1587.569	2	50.26	1
2	363	437	36.3	7.84341666666667	8.117	1592.571	2	50.06	1
2	364	437	36.4	7.84344444444444	8.11	1597.549	2	50.1	1
2	365	437	36.5	7.84347222222222	8.113	1602.538	2	50.52	1
2	366	437	36.6	7.8435	8.074	1607.593	2	51.36	1
2	367	437	36.7	7.84352777777778	8.056	1612.785	2	52.5	1
2	368	437	36.8	7.84355555555556	8.081	1618.093	2	53.63	1
2	369	437	36.9	7.84358333333333	8.126	1623.538	2	54.46	1
2	370	437	37	7.84361111111111	8.129	1629.045	2	54.9	1
2	371	437	37.1	7.84363888888889	8.133	1634.561	2	55.03	1
2	372	437	37.2	7.84366666666667	8.136	1640.058	2	55.09	1
2	373	437	37.3	7.84369444444444	8.139	1645.564	2	55.23	1
2	374	437	37.4	7.84372222222222	8.142	1651.103	2	55.35	1
2	375	437	37.5	7.84375	8.071	1656.655	2	55.35	1
2	376	437	37.6	7.84377777777778	7.985	1662.194	2	55.23	1
2	377	437	37.7	7.84380555555556	7.901	1667.701	2	55.07	1
2	378	437	37.8	7.84383333333333	7.816	1673.193	2	54.99	1
2	379	437	37.9	7.84386111111111	7.731	1678.694	2	54.98	1
2	380	437	38	7.84388888888889	7.645	1684.189	2	54.97	1
2	381	437	38.1	7.84391666666667	7.56	1689.675	2	55.06	1
2	382	437	38.2	7.84394444444444	7.475	1695.172	2	55.37	1
2	383	437	38.3	7.84397222222222	7.373	1700.712	2	55.91	1
2	384	437	38.4	7.844	7.286	1706.328	2	56.66	1
2	385	437	38.5	7.84402777777778	7.195	1712.042	2	57.42	1
2	386	437	38.6	7.84405555555556	7.108	1717.827	2	58.07	1
2	387	437	38.7	7.84408333333333	7.017	1723.666	2	58.7	1
2	388	437	38.8	7.84411111111111	7.051	1729.569	2	59.24	1
2	389	437	38.9	7.84413888888889	7.08	1735.528	2	59.67	1
2	390	437	39	7.84416666666667	7.108	1741.533	2	59.95	1
2	391	437	39.1	7.84419444444444	7.137	1747.546	2	60.02	1
2	392	437	39.2	7.84422222222222	7.165	1753.544	2	60	1
2	393	437	39.3	7.84425	7.194	1759.544	2	60	1
2	394	437	39.4	7.84427777777778	7.222	1765.544	2	60	1
2	395	437	39.5	7.84430555555556	7.25	1771.544	2	60	1
2	396	437	39.6	7.84433333333333	7.279	1777.544	2	60	1
2	397	437	39.7	7.84436111111111	7.307	1783.543	2	60.01	1
2	398	437	39.8	7.84438888888889	7.336	1789.541	2	60.06	1
2	399	437	39.9	7.84441666666667	7.364	1795.538	2	60.23	1
2	400	437	40	7.84444444444444	7.374	1801.554	2	60.65	1
2	401	437	40.1	7.84447222222222	7.32	1807.629	2	61.34	1
2	402	437	40.2	7.8445	7.31	1813.801	2	62.17	1
2	403	437	40.3	7.84452777777778	7.327	1820.074	2	62.93	1
2	404	437	40.4	7.84455555555556	7.292	1826.415	2	63.53	1
2	405	437	40.5	7.84458333333333	7.234	1832.796	2	64	1
2	406	437	40.6	7.84461111111111	7.194	1839.22	2	64.41	1
2	407	437	40.7	7.84463888888889	7.142	1845.687	2	64.75	1
2	408	437	40.8	7.84466666666667	6.996	1852.183	2	65.04	1
2	409	437	40.9	7.84469444444444	6.86	1858.697	2	65.3	1
2	410	437	41	7.84472222222222	6.881	1865.237	2	65.57	1
2	411	437	41.1	7.84475	7.034	1871.822	2	65.75	1
2	412	437	41.2	7.84477777777778	7.354	1878.417	2	65.74	1
2	413	437	41.3	7.84480555555556	7.676	1884.986	2	65.66	1
2	414	437	41.4	7.84483333333333	7.977	1891.536	2	65.62	1
2	415	437	41.5	7.84486111111111	8.287	1898.088	2	65.71	1
2	416	437	41.6	7.84488888888889	8.562	1904.667	2	65.91	1
2	417	437	41.7	7.84491666666667	8.878	1911.271	2	66.1	1
2	418	437	41.8	7.84494444444444	9.137	1917.889	2	66.26	1
2	419	437	41.9	7.84497222222222	9.287	1924.525	2	66.44	1
2	420	437	42	7.845	9.32	1931.176	2	66.61	1
2	421	437	42.1	7.84502777777778	9.244	1937.846	2	66.78	1
2	422	437	42.2	7.84505555555556	9.11	1944.536	2	66.91	1
2	423	437	42.3	7.84508333333333	9.002	1951.239	2	66.99	1
2	424	437	42.4	7.84511111111111	8.892	1957.951	2	66.91	1
2	425	437	42.5	7.84513888888889	8.782	1964.641	2	66.7	1
2	426	437	42.6	7.84516666666667	8.673	1971.289	2	66.56	1
2	427	437	42.7	7.84519444444444	8.568	1977.92	2	66.6	1
2	428	437	42.8	7.84522222222222	8.588	1984.574	2	66.83	1
2	429	437	42.9	7.84525	8.653	1991.28	2	67.17	1
2	430	437	43	7.84527777777778	8.779	1998.018	2	67.45	1
2	431	437	43.1	7.84530555555556	8.956	2004.767	2	67.75	1
2	432	437	43.2	7.84533333333333	9.123	2011.551	2	68.15	1
2	433	437	43.3	7.84536111111111	9.226	2018.385	2	68.64	1
2	434	437	43.4	7.84538888888889	9.274	2025.278	2	69.15	1
2	435	437	43.5	7.84541666666667	9.263	2032.227	2	69.57	1
2	436	437	43.6	7.84544444444444	9.18	2039.219	2	69.79	1
2	437	437	43.7	7.84547222222222	9.09	2046.217	2	69.79	1
2	438	437	43.8	7.8455	9.006	2053.19	2	69.72	1
2	439	437	43.9	7.84552777777778	8.931	2060.148	2	69.72	1
2	440	437	44	7.84555555555556	8.931	2067.115	2	69.81	1
2	441	437	44.1	7.84558333333333	8.931	2074.109	2	69.94	1
2	442	437	44.2	7.84561111111111	8.931	2081.115	2	70	1
2	443	437	44.3	7.84563888888889	8.929	2088.114	2	70.01	1
2	444	437	44.4	7.84566666666667	8.929	2095.115	2	70.02	1
2	445	437	44.5	7.84569444444444	8.958	2102.12	2	70.03	1
2	446	437	44.6	7.84572222222222	8.92	2109.123	2	70.02	1
2	447	437	44.7	7.84575	8.921	2116.122	2	70.02	1
2	448	437	44.8	7.84577777777778	8.416	2123.121	2	70.02	1
2	449	437	44.9	7.84580555555556	8.41	2130.121	2	70.02	1
10	39	436	3.9	7.83441666666667	4.313	35.416	2	40.92	1
10	40	436	4	7.83444444444444	4.29	39.915	2	40.92	1
10	41	436	4.1	7.83447222222222	4.266	44.415	2	40.92	1
10	42	436	4.2	7.8345	4.246	48.415	2	40.92	1
10	43	436	4.3	7.83452777777778	4.223	52.915	2	40.92	1
10	44	436	4.4	7.83455555555556	4.216	56.921	2	40.92	1
10	45	436	4.5	7.83458333333333	4.182	60.953	2	40.28	1
10	46	436	4.6	7.83461111111111	4.161	64.923	2	39.99	1
10	47	436	4.7	7.83463888888889	4.141	68.915	2	39.98	1
10	48	436	4.8	7.83466666666667	4.12	72.915	2	40.01	1
10	49	436	4.9	7.83469444444444	4.099	76.932	2	39.93	1
10	50	436	5	7.83472222222222	4.079	80.939	2	39.58	1
10	51	436	5.1	7.83475	4.07	84.883	2	39.01	1
10	52	436	5.2	7.83477777777778	4.038	88.729	2	38.58	1
10	53	436	5.3	7.83480555555556	4.024	92.529	2	38.58	1
10	54	436	5.4	7.83483333333333	4.057	96.374	2	39.03	1
10	55	436	5.5	7.83486111111111	4.119	100.322	2	39.61	1
10	56	436	5.6	7.83488888888889	4.167	104.346	2	39.85	1
10	57	436	5.7	7.83491666666667	4.217	108.371	2	39.52	1
10	58	436	5.8	7.83494444444444	4.302	112.325	2	38.67	1
10	59	436	5.9	7.83497222222222	4.365	116.13	2	37.5	1
10	60	436	6	7.835	4.393	119.823	2	36.34	1
10	61	436	6.1	7.83502777777778	4.399	123.372	2	35.5	1
10	62	436	6.2	7.83505555555556	4.441	126.861	2	35.08	1
10	63	436	6.3	7.83508333333333	4.484	130.344	2	34.96	1
10	64	436	6.4	7.83511111111111	4.527	133.84	2	34.98	1
10	65	436	6.5	7.83513888888889	4.569	137.341	2	35	1
10	66	436	6.6	7.83516666666667	4.612	140.841	2	35	1
10	67	436	6.7	7.83519444444444	4.654	144.341	2	35	1
10	68	436	6.8	7.83522222222222	4.697	147.841	2	35	1
10	69	436	6.9	7.83525	4.739	151.341	2	35	1
10	70	436	7	7.83527777777778	4.782	154.84	2	35	1
10	71	436	7.1	7.83530555555556	4.824	158.344	2	34.96	1
10	72	436	7.2	7.83533333333333	4.867	161.84	2	34.87	1
10	73	436	7.3	7.83536111111111	4.909	165.32	2	34.8	1
10	74	436	7.4	7.83538888888889	4.971	168.789	2	34.78	1
10	75	436	7.5	7.83541666666667	5.057	172.253	2	34.93	1
10	76	436	7.6	7.83544444444444	5.169	175.741	2	35.35	1
10	77	436	7.7	7.83547222222222	5.242	179.285	2	36.02	1
10	78	436	7.8	7.8355	5.259	182.915	2	36.89	1
10	79	436	7.9	7.83552777777778	5.238	186.659	2	37.79	1
10	80	436	8	7.83555555555556	5.166	190.5	2	38.48	1
10	81	436	8.1	7.83558333333333	5.006	194.398	2	38.89	1
10	82	436	8.2	7.83561111111111	4.859	198.315	2	39.05	1
10	83	436	8.3	7.83563888888889	4.712	202.224	2	39.07	1
10	84	436	8.4	7.83566666666667	4.564	206.132	2	39.06	1
10	85	436	8.5	7.83569444444444	4.417	210.046	2	38.98	1
10	86	436	8.6	7.83572222222222	4.263	213.948	2	38.76	1
10	87	436	8.7	7.83575	4.127	217.816	2	38.44	1
10	88	436	8.8	7.83577777777778	4.037	221.637	2	38.09	1
10	89	436	8.9	7.83580555555556	4.003	225.431	2	37.72	1
10	90	436	9	7.83583333333333	4.045	229.187	2	37.34	1
10	91	436	9.1	7.83586111111111	4.153	232.891	2	37.07	1
10	92	436	9.2	7.83588888888889	4.371	236.567	2	36.99	1
10	93	436	9.3	7.83591666666667	4.616	240.245	2	37.19	1
10	94	436	9.4	7.83594444444444	4.859	243.97	2	37.71	1
10	95	436	9.5	7.83597222222222	5.093	247.765	2	38.36	1
10	96	436	9.6	7.836	5.347	251.649	2	38.91	1
10	97	436	9.7	7.83602777777778	5.619	255.595	2	39.16	1
10	98	436	9.8	7.83605555555556	5.893	259.523	2	39.21	1
10	99	436	9.9	7.83608333333333	6.147	263.409	2	39.45	1
10	100	436	10	7.83611111111111	6.296	267.338	2	40.29	1
10	101	436	10.1	7.83613888888889	6.418	271.448	2	41.72	1
10	102	436	10.2	7.83616666666667	6.549	275.683	2	43.15	1
10	103	436	10.3	7.83619444444444	6.679	280.094	2	44.02	1
10	104	436	10.4	7.83622222222222	6.652	284.565	2	44.24	1
10	105	436	10.5	7.83625	6.486	288.99	2	44.12	1
10	106	436	10.6	7.83627777777778	6.264	293.375	2	44.03	1
10	107	436	10.7	7.83630555555556	6.105	297.778	2	44.02	1
10	108	436	10.8	7.83633333333333	6.094	302.197	2	43.94	1
10	109	436	10.9	7.83636111111111	6.108	306.58	2	43.82	1
10	110	436	11	7.83638888888889	6.097	310.921	2	43.98	1
10	111	436	11.1	7.83641666666667	6.071	315.292	2	44.68	1
10	112	436	11.2	7.83644444444444	6.045	319.821	2	45.87	1
10	113	436	11.3	7.83647222222222	6.013	324.475	2	47.25	1
10	114	436	11.4	7.8365	5.952	329.259	2	48.48	1
10	115	436	11.5	7.83652777777778	5.864	334.189	2	49.35	1
10	116	436	11.6	7.83655555555556	5.696	339.192	2	49.76	1
10	117	436	11.7	7.83658333333333	5.534	344.199	2	49.78	1
10	118	436	11.8	7.83661111111111	5.373	349.165	2	49.7	1
10	119	436	11.9	7.83663888888889	5.281	354.122	2	49.68	1
10	120	436	12	7.83666666666667	5.238	359.105	2	49.57	1
10	121	436	12.1	7.83669444444444	5.211	364.089	2	49.15	1
10	122	436	12.2	7.83672222222222	5.209	368.999	2	48.31	1
10	123	436	12.3	7.83675	5.164	373.761	2	47.41	1
10	124	436	12.4	7.83677777777778	5.116	378.412	2	47	1
10	125	436	12.5	7.83680555555556	5.165	383.065	2	47.2	1
10	126	436	12.6	7.83683333333333	5.279	387.803	2	47.71	1
10	127	436	12.7	7.83686111111111	5.397	392.635	2	48.07	1
10	128	436	12.8	7.83688888888889	5.5	397.481	2	48.04	1
10	129	436	12.9	7.83691666666667	5.603	402.264	2	47.87	1
10	130	436	13	7.83694444444444	5.703	407.014	2	47.96	1
10	131	436	13.1	7.83697222222222	5.79	411.809	2	48.31	1
10	132	436	13.2	7.837	5.911	416.691	2	48.56	1
10	133	436	13.3	7.83702777777778	6.032	421.602	2	48.27	1
10	134	436	13.4	7.83705555555556	6.182	426.427	2	47.42	1
10	135	436	13.5	7.83708333333333	6.261	431.114	2	46.35	1
10	136	436	13.6	7.83711111111111	6.317	435.665	2	45.51	1
10	137	436	13.7	7.83713888888889	6.413	440.156	2	45.08	1
10	138	436	13.8	7.83716666666667	6.509	444.638	2	44.96	1
10	139	436	13.9	7.83719444444444	6.606	449.133	2	44.97	1
10	140	436	14	7.83722222222222	6.702	453.634	2	44.99	1
10	141	436	14.1	7.83725	6.798	458.133	2	44.99	1
10	142	436	14.2	7.83727777777778	6.895	462.632	2	44.99	1
10	143	436	14.3	7.83730555555556	6.991	467.131	2	44.99	1
10	144	436	14.4	7.83733333333333	7.087	471.629	2	44.99	1
10	145	436	14.5	7.83736111111111	7.184	476.13	2	44.97	1
10	146	436	14.6	7.83738888888889	7.28	480.632	2	44.9	1
10	147	436	14.7	7.83741666666667	7.371	485.104	2	44.9	1
10	148	436	14.8	7.83744444444444	7.48	489.559	2	45.33	1
10	149	436	14.9	7.83747222222222	7.553	494.111	2	46.35	1
10	150	436	15	7.8375	7.677	498.829	2	47.85	1
10	151	436	15.1	7.83752777777778	7.82	503.684	2	49.41	1
10	152	436	15.2	7.83755555555556	7.953	508.7	2	50.55	1
10	153	436	15.3	7.83758333333333	8.004	513.833	2	51.16	1
10	154	436	15.4	7.83761111111111	8.055	518.988	2	51.38	1
10	155	436	15.5	7.83763888888889	8.106	524.132	2	51.39	1
10	156	436	15.6	7.83766666666667	8.156	529.266	2	51.4	1
10	157	436	15.7	7.83769444444444	8.206	534.412	2	51.39	1
10	158	436	15.8	7.83772222222222	8.256	539.571	2	51.16	1
10	159	436	15.9	7.83775	8.318	544.702	2	50.54	1
10	160	436	16	7.83777777777778	8.425	549.725	2	49.51	1
10	161	436	16.1	7.83780555555556	8.487	554.612	2	48.24	1
10	162	436	16.2	7.83783333333333	8.555	559.371	2	47.12	1
10	163	436	16.3	7.83786111111111	8.651	564.001	2	46.41	1
10	164	436	16.4	7.83788888888889	8.706	568.591	2	46.11	1
10	165	436	16.5	7.83791666666667	8.741	573.185	2	46.09	1
10	166	436	16.6	7.83794444444444	8.797	577.8	2	46.17	1
10	167	436	16.7	7.83797222222222	8.883	582.419	2	46.26	1
10	168	436	16.8	7.838	8.9	587.047	2	46.37	1
10	169	436	16.9	7.83802777777778	8.845	591.701	2	46.41	1
10	170	436	17	7.83805555555556	8.757	596.36	2	46.22	1
10	171	436	17.1	7.83808333333333	8.701	600.98	2	45.82	1
10	172	436	17.2	7.83811111111111	8.614	605.532	2	45.38	1
10	173	436	17.3	7.83813888888889	8.545	610.031	2	45.07	1
10	174	436	17.4	7.83816666666667	8.475	614.516	2	44.97	1
10	175	436	17.5	7.83819444444444	8.406	619.012	2	44.98	1
10	176	436	17.6	7.83822222222222	8.336	623.519	2	44.94	1
10	177	436	17.7	7.83825	8.266	628.01	2	44.83	1
10	178	436	17.8	7.83827777777778	8.197	632.471	2	44.89	1
10	179	436	17.9	7.83830555555556	8.164	636.945	2	45.2	1
10	180	436	18	7.83833333333333	8.119	641.488	2	45.6	1
10	181	436	18.1	7.83836111111111	8.106	646.108	2	45.71	1
10	182	436	18.2	7.83838888888889	8.116	650.713	2	45.33	1
10	183	436	18.3	7.83841666666667	8.087	655.201	2	44.79	1
10	184	436	18.4	7.83844444444444	8.021	659.604	2	44.67	1
10	185	436	18.5	7.83847222222222	7.931	664.043	2	45.13	1
10	186	436	18.6	7.8385	7.948	668.605	2	45.76	1
10	187	436	18.7	7.83852777777778	7.935	673.243	2	46.14	1
10	188	436	18.8	7.83855555555555	7.906	677.869	2	46.35	1
10	189	436	18.9	7.83858333333333	7.861	682.476	2	46.75	1
10	190	436	19	7.83861111111111	7.785	687.167	2	47.43	1
10	191	436	19.1	7.83863888888889	7.801	691.998	2	47.83	1
10	192	436	19.2	7.83866666666667	7.827	696.866	2	47.37	1
10	193	436	19.3	7.83869444444444	7.824	701.518	2	45.94	1
10	194	436	19.4	7.83872222222222	7.795	706.018	2	44.05	1
10	195	436	19.5	7.83875	7.742	710.365	2	42.62	1
10	196	436	19.6	7.83877777777778	7.659	714.497	2	42.16	1
10	197	436	19.7	7.83880555555556	7.586	718.657	2	42.65	1
10	198	436	19.8	7.83883333333333	7.581	722.962	2	43.63	1
10	199	436	19.9	7.83886111111111	7.594	727.408	2	44.47	1
10	200	436	20	7.83888888888889	7.566	731.915	2	44.9	1
10	201	436	20.1	7.83891666666667	7.537	736.432	2	45.03	1
10	202	436	20.2	7.83894444444444	7.509	740.936	2	45.01	1
10	203	436	20.3	7.83897222222222	7.481	745.434	2	45	1
10	204	436	20.4	7.839	7.452	749.934	2	45	1
10	205	436	20.5	7.83902777777778	7.424	754.434	2	45	1
10	206	436	20.6	7.83905555555556	7.395	758.934	2	45	1
10	207	436	20.7	7.83908333333333	7.367	763.434	2	45	1
10	208	436	20.8	7.83911111111111	7.338	767.935	2	44.99	1
10	209	436	20.9	7.83913888888889	7.311	772.432	2	44.99	1
10	210	436	21	7.83916666666667	7.282	776.919	2	45.1	1
10	211	436	21.1	7.83919444444444	7.255	781.416	2	45.47	1
10	212	436	21.2	7.83922222222222	7.188	785.964	2	46.16	1
10	213	436	21.3	7.83925	7.124	790.615	2	47.09	1
10	214	436	21.4	7.83927777777778	7.092	795.388	2	47.97	1
10	215	436	21.5	7.83930555555555	7.049	800.249	2	48.58	1
10	216	436	21.6	7.83933333333333	6.942	805.15	2	48.88	1
10	217	436	21.7	7.83936111111111	6.824	810.062	2	48.89	1
10	218	436	21.8	7.83938888888889	6.72	814.966	2	48.61	1
10	219	436	21.9	7.83941666666667	6.669	819.832	2	47.99	1
10	220	436	22	7.83944444444444	6.615	824.608	2	47.08	1
10	221	436	22.1	7.83947222222222	6.51	829.257	2	46.1	1
10	222	436	22.2	7.8395	6.388	833.791	2	45.39	1
10	223	436	22.3	7.83952777777778	6.292	838.265	2	45.17	1
10	224	436	22.4	7.83955555555556	6.148	842.76	2	45.37	1
10	225	436	22.5	7.83958333333333	6.125	847.326	2	45.65	1
10	226	436	22.6	7.83961111111111	6.265	851.94	2	45.62	1
10	227	436	22.7	7.83963888888889	6.41	856.514	2	45.18	1
10	228	436	22.8	7.83966666666667	6.491	860.985	2	44.71	1
10	229	436	22.9	7.83969444444444	6.431	865.403	2	44.53	1
10	230	436	23	7.83972222222222	6.376	869.852	2	44.57	1
10	231	436	23.1	7.83975	6.41	874.339	2	44.5	1
10	232	436	23.2	7.83977777777778	6.437	878.8	2	44.17	1
10	233	436	23.3	7.83980555555556	6.432	883.176	2	43.8	1
10	234	436	23.4	7.83983333333333	6.442	887.505	2	43.78	1
10	235	436	23.5	7.83986111111111	6.436	891.874	2	44.15	1
10	236	436	23.6	7.83988888888889	6.463	896.323	2	44.59	1
10	237	436	23.7	7.83991666666667	6.474	900.823	2	44.86	1
10	238	436	23.8	7.83994444444444	6.485	905.326	2	44.92	1
10	239	436	23.9	7.83997222222222	6.504	909.815	2	44.91	1
10	240	436	24	7.84	6.542	914.301	2	44.93	1
10	241	436	24.1	7.84002777777778	6.579	918.798	2	44.98	1
10	242	436	24.2	7.84005555555555	6.616	923.3	2	45	1
10	243	436	24.3	7.84008333333333	6.654	927.8	2	45	1
10	244	436	24.4	7.84011111111111	6.691	932.301	2	45	1
10	245	436	24.5	7.84013888888889	6.729	936.8	2	45	1
10	246	436	24.6	7.84016666666667	6.767	941.3	2	45	1
10	247	436	24.7	7.84019444444444	6.803	945.802	2	44.98	1
10	248	436	24.8	7.84022222222222	6.842	950.297	2	44.98	1
10	249	436	24.9	7.84025	6.878	954.782	2	45.1	1
10	250	436	25	7.84027777777778	6.915	959.285	2	45.45	1
10	251	436	25.1	7.84030555555556	6.936	963.843	2	45.95	1
10	252	436	25.2	7.84033333333333	6.975	968.482	2	46.42	1
10	253	436	25.3	7.84036111111111	6.976	973.175	2	46.57	1
10	254	436	25.4	7.84038888888889	6.868	977.848	2	46.36	1
10	255	436	25.5	7.84041666666667	6.706	982.455	2	46.12	1
10	256	436	25.6	7.84044444444444	6.525	987.02	2	46.23	1
10	257	436	25.7	7.84047222222222	6.352	991.62	2	46.86	1
10	258	436	25.8	7.8405	6.245	996.344	2	47.9	1
10	259	436	25.9	7.84052777777778	6.188	1001.201	2	48.92	1
10	260	436	26	7.84055555555556	6.202	1006.169	2	49.63	1
10	261	436	26.1	7.84058333333333	6.221	1011.184	2	49.97	1
10	262	436	26.2	7.84061111111111	6.228	1016.2	2	50.04	1
10	263	436	26.3	7.84063888888889	6.236	1021.202	2	50.01	1
10	264	436	26.4	7.84066666666667	6.244	1026.2	2	50	1
10	265	436	26.5	7.84069444444444	6.251	1031.2	2	50	1
10	266	436	26.6	7.84072222222222	6.259	1036.2	2	50	1
10	267	436	26.7	7.84075	6.267	1041.2	2	50	1
10	268	436	26.8	7.84077777777778	6.274	1046.2	2	50	1
10	269	436	26.9	7.84080555555555	6.282	1051.198	2	50.02	1
10	270	436	27	7.84083333333333	6.29	1056.203	2	50.03	1
10	271	436	27.1	7.84086111111111	6.297	1061.219	2	49.9	1
10	272	436	27.2	7.84088888888889	6.305	1066.223	2	49.49	1
10	273	436	27.3	7.84091666666667	6.353	1071.165	2	48.77	1
10	274	436	27.4	7.84094444444444	6.358	1075.998	2	47.92	1
10	275	436	27.5	7.84097222222222	6.328	1080.727	2	47.2	1
10	276	436	27.6	7.841	6.335	1085.403	2	46.69	1
10	277	436	27.7	7.84102777777778	6.342	1090.054	2	46.27	1
10	278	436	27.8	7.84105555555556	6.366	1094.666	2	45.81	1
10	279	436	27.9	7.84108333333333	6.356	1099.217	2	45.38	1
10	280	436	28	7.84111111111111	6.363	1103.717	2	45.08	1
10	281	436	28.1	7.84113888888889	6.37	1108.203	2	44.97	1
10	282	436	28.2	7.84116666666667	6.377	1112.699	2	44.98	1
10	283	436	28.3	7.84119444444444	6.383	1117.2	2	45	1
10	284	436	28.4	7.84122222222222	6.391	1121.7	2	45	1
10	285	436	28.5	7.84125	6.397	1126.2	2	45	1
10	286	436	28.6	7.84127777777778	6.405	1130.7	2	45	1
10	287	436	28.7	7.84130555555556	6.411	1135.2	2	45	1
10	288	436	28.8	7.84133333333333	6.418	1139.7	2	45	1
10	289	436	28.9	7.84136111111111	6.425	1144.2	2	45	1
10	290	436	29	7.84138888888889	6.431	1148.7	2	45	1
10	291	436	29.1	7.84141666666667	6.439	1153.199	2	45.01	1
10	292	436	29.2	7.84144444444444	6.445	1157.7	2	45.03	1
10	293	436	29.3	7.84147222222222	6.453	1162.206	2	45.05	1
10	294	436	29.4	7.8415	6.447	1166.713	2	45.05	1
10	295	436	29.5	7.84152777777778	6.441	1171.219	2	45.03	1
10	296	436	29.6	7.84155555555555	6.435	1175.72	2	45.01	1
10	297	436	29.7	7.84158333333333	6.429	1180.218	2	45	1
10	298	436	29.8	7.84161111111111	6.423	1184.718	2	45	1
10	299	436	29.9	7.84163888888889	6.417	1189.218	2	45	1
10	300	436	30	7.84166666666667	6.41	1193.718	2	45	1
10	301	436	30.1	7.84169444444444	6.404	1198.22	2	44.98	1
10	302	436	30.2	7.84172222222222	6.398	1202.716	2	44.97	1
10	303	436	30.3	7.84175	6.392	1207.201	2	45.08	1
10	304	436	30.4	7.84177777777778	6.386	1211.701	2	45.38	1
10	305	436	30.5	7.84180555555556	6.364	1216.252	2	45.82	1
10	306	436	30.6	7.84183333333333	6.374	1220.866	2	46.29	1
10	307	436	30.7	7.84186111111111	6.378	1225.524	2	46.7	1
10	308	436	30.8	7.84188888888889	6.364	1230.204	2	47.11	1
10	309	436	30.9	7.84191666666667	6.259	1234.922	2	47.68	1
10	310	436	31	7.84194444444444	6.139	1239.719	2	48.37	1
10	311	436	31.1	7.84197222222222	6.023	1244.607	2	48.99	1
10	312	436	31.2	7.842	5.839	1249.551	2	49.39	1
10	313	436	31.3	7.84202777777778	5.655	1254.518	2	49.56	1
10	314	436	31.4	7.84205555555556	5.48	1259.486	2	49.54	1
10	315	436	31.5	7.84208333333333	5.374	1264.448	2	49.35	1
10	316	436	31.6	7.84211111111111	5.34	1269.378	2	49.04	1
10	317	436	31.7	7.84213888888889	5.309	1274.25	2	48.78	1
10	318	436	31.8	7.84216666666667	5.318	1279.09	2	48.81	1
10	319	436	31.9	7.84219444444444	5.301	1283.961	2	49.18	1
10	320	436	32	7.84222222222222	5.317	1288.911	2	49.64	1
10	321	436	32.1	7.84225	5.316	1293.927	2	49.83	1
10	322	436	32.2	7.84227777777778	5.316	1298.941	2	49.6	1
10	323	436	32.3	7.84230555555556	5.331	1303.887	2	49.11	1
10	324	436	32.4	7.84233333333333	5.316	1308.747	2	48.73	1
10	325	436	32.5	7.84236111111111	5.332	1313.573	2	48.75	1
10	326	436	32.6	7.84238888888889	5.332	1318.442	2	49.13	1
10	327	436	32.7	7.84241666666667	5.364	1323.389	2	49.61	1
10	328	436	32.8	7.84244444444444	5.381	1328.39	2	49.92	1
10	329	436	32.9	7.84247222222222	5.398	1333.404	2	50.03	1
10	330	436	33	7.8425	5.415	1338.409	2	50.02	1
10	331	436	33.1	7.84252777777778	5.431	1343.407	2	50	1
10	332	436	33.2	7.84255555555556	5.448	1348.407	2	50	1
10	333	436	33.3	7.84258333333333	5.465	1353.407	2	50	1
10	334	436	33.4	7.84261111111111	5.481	1358.407	2	50	1
10	335	436	33.5	7.84263888888889	5.498	1363.407	2	50	1
10	336	436	33.6	7.84266666666667	5.514	1368.407	2	50	1
10	337	436	33.7	7.84269444444444	5.531	1373.407	2	50	1
10	338	436	33.8	7.84272222222222	5.548	1378.407	2	50	1
10	339	436	33.9	7.84275	5.564	1383.407	2	50	1
10	340	436	34	7.84277777777778	5.58	1388.407	2	50	1
10	341	436	34.1	7.84280555555556	5.597	1393.407	2	50	1
10	342	436	34.2	7.84283333333333	5.614	1398.407	2	50	1
10	343	436	34.3	7.84286111111111	5.63	1403.405	2	50.02	1
10	344	436	34.4	7.84288888888889	5.647	1408.408	2	50.04	1
10	345	436	34.5	7.84291666666667	5.664	1413.424	2	49.98	1
10	346	436	34.6	7.84294444444444	5.68	1418.432	2	49.71	1
10	347	436	34.7	7.84297222222222	5.712	1423.394	2	49.27	1
10	348	436	34.8	7.843	5.686	1428.291	2	48.79	1
10	349	436	34.9	7.84302777777778	5.676	1433.141	2	48.32	1
10	350	436	35	7.84305555555556	5.667	1437.964	2	47.8	1
10	351	436	35.1	7.84308333333333	5.696	1442.735	2	47.08	1
10	352	436	35.2	7.84311111111111	5.689	1447.402	2	46.23	1
10	353	436	35.3	7.84313888888889	5.639	1451.96	2	45.51	1
10	354	436	35.4	7.84316666666667	5.631	1456.458	2	45.08	1
10	355	436	35.5	7.84319444444444	5.622	1460.937	2	44.94	1
10	356	436	35.6	7.84322222222222	5.613	1465.419	2	45.05	1
10	357	436	35.7	7.84325	5.604	1469.918	2	45.38	1
10	358	436	35.8	7.84327777777778	5.579	1474.458	2	45.93	1
10	359	436	35.9	7.84330555555556	5.569	1479.087	2	46.61	1
10	360	436	36	7.84333333333333	5.577	1483.809	2	47.04	1
10	361	436	36.1	7.84336111111111	5.567	1488.564	2	47.03	1
10	362	436	36.2	7.84338888888889	5.574	1493.269	2	46.69	1
10	363	436	36.3	7.84341666666667	5.548	1497.887	2	46.45	1
10	364	436	36.4	7.84344444444444	5.523	1502.478	2	46.73	1
10	365	436	36.5	7.84347222222222	5.467	1507.157	2	47.5	1
10	366	436	36.6	7.8435	5.505	1511.977	2	48.26	1
10	367	436	36.7	7.84352777777778	5.511	1516.874	2	48.64	1
10	368	436	36.8	7.84355555555556	5.502	1521.756	2	48.7	1
10	369	436	36.9	7.84358333333333	5.492	1526.602	2	48.8	1
10	370	436	37	7.84361111111111	5.466	1531.473	2	49.16	1
10	371	436	37.1	7.84363888888889	5.472	1536.423	2	49.58	1
10	372	436	37.2	7.84366666666667	5.452	1541.424	2	49.8	1
10	373	436	37.3	7.84369444444444	5.443	1546.422	2	49.78	1
10	374	436	37.4	7.84372222222222	5.513	1551.392	2	49.63	1
10	375	436	37.5	7.84375	5.641	1556.341	2	49.51	1
10	376	436	37.6	7.84377777777778	5.826	1561.287	2	49.46	1
10	377	436	37.7	7.84380555555556	6.03	1566.229	2	49.45	1
10	378	436	37.8	7.84383333333333	6.239	1571.17	2	49.49	1
10	379	436	37.9	7.84386111111111	6.431	1576.119	2	49.59	1
10	380	436	38	7.84388888888889	6.553	1581.08	2	49.73	1
10	381	436	38.1	7.84391666666667	6.62	1586.065	2	49.87	1
10	382	436	38.2	7.84394444444444	6.622	1591.073	2	49.86	1
10	383	436	38.3	7.84397222222222	6.615	1596.076	2	49.6	1
10	384	436	38.4	7.844	6.634	1601.025	2	49.15	1
10	385	436	38.5	7.84402777777778	6.621	1605.894	2	48.78	1
10	386	436	38.6	7.84405555555556	6.624	1610.725	2	48.78	1
10	387	436	38.7	7.84408333333333	6.611	1615.595	2	49.15	1
10	388	436	38.8	7.84411111111111	6.63	1620.543	2	49.59	1
10	389	436	38.9	7.84413888888889	6.632	1625.54	2	49.9	1
10	390	436	39	7.84416666666667	6.636	1630.538	2	50.13	1
10	391	436	39.1	7.84419444444444	6.639	1635.539	2	50.53	1
10	392	436	39.2	7.84422222222222	6.601	1640.589	2	51.28	1
10	393	436	39.3	7.84425	6.607	1645.76	2	52.29	1
10	394	436	39.4	7.84427777777778	6.65	1651.068	2	53.11	1
10	395	436	39.5	7.84430555555556	6.581	1656.449	2	53.51	1
10	396	436	39.6	7.84433333333333	6.497	1661.831	2	53.53	1
10	397	436	39.7	7.84436111111111	6.415	1667.17	2	53.38	1
10	398	436	39.8	7.84438888888889	6.332	1672.482	2	53.4	1
10	399	436	39.9	7.84441666666667	6.25	1677.813	2	53.7	1
10	400	436	40	7.84444444444444	6.15	1683.196	2	54.17	1
10	401	436	40.1	7.84447222222222	6.083	1688.646	2	54.62	1
10	402	436	40.2	7.8445	5.997	1694.145	2	54.92	1
10	403	436	40.3	7.84452777777778	5.911	1699.659	2	55.02	1
10	404	436	40.4	7.84455555555556	5.826	1705.162	2	55.01	1
10	405	436	40.5	7.84458333333333	5.741	1710.667	2	54.93	1
10	406	436	40.6	7.84461111111111	5.656	1716.159	2	54.79	1
10	407	436	40.7	7.84463888888889	5.57	1721.626	2	54.68	1
10	408	436	40.8	7.84466666666667	5.546	1727.077	2	54.67	1
10	409	436	40.9	7.84469444444444	5.573	1732.526	2	54.9	1
10	410	436	41	7.84472222222222	5.598	1738.017	2	55.45	1
10	411	436	41.1	7.84475	5.583	1743.585	2	56.2	1
10	412	436	41.2	7.84477777777778	5.612	1749.239	2	57.07	1
10	413	436	41.3	7.84480555555556	5.678	1754.988	2	58.07	1
10	414	436	41.4	7.84483333333333	5.676	1760.847	2	59.21	1
10	415	436	41.5	7.84486111111111	5.76	1766.833	2	60.46	1
10	416	436	41.6	7.84488888888889	5.891	1772.95	2	61.51	1
10	417	436	41.7	7.84491666666667	6.142	1779.205	2	61.89	1
10	418	436	41.8	7.84494444444444	6.297	1785.439	2	61.55	1
10	419	436	41.9	7.84497222222222	6.382	1791.565	2	60.89	1
10	420	436	42	7.845	6.38	1797.59	2	60.32	1
10	421	436	42.1	7.84502777777778	6.375	1803.58	2	60.08	1
10	422	436	42.2	7.84505555555556	6.364	1809.581	2	60.06	1
10	423	436	42.3	7.84508333333333	6.353	1815.591	2	60.05	1
10	424	436	42.4	7.84511111111111	6.341	1821.603	2	59.92	1
10	425	436	42.5	7.84513888888889	6.33	1827.604	2	59.61	1
10	426	436	42.6	7.84516666666667	6.334	1833.55	2	59.14	1
10	427	436	42.7	7.84519444444444	6.306	1839.421	2	58.77	1
10	428	436	42.8	7.84522222222222	6.295	1845.251	2	58.75	1
10	429	436	42.9	7.84525	6.267	1851.105	2	59.2	1
10	430	436	43	7.84527777777778	6.252	1857.037	2	60.05	1
10	431	436	43.1	7.84530555555556	6.246	1863.09	2	61.15	1
10	432	436	43.2	7.84533333333333	6.34	1869.263	2	62.32	1
10	433	436	43.3	7.84536111111111	6.497	1875.565	2	63.35	1
10	434	436	43.4	7.84538888888889	6.782	1881.98	2	63.96	1
10	435	436	43.5	7.84541666666667	7.158	1888.438	2	64.02	1
10	436	436	43.6	7.84544444444444	7.554	1894.867	2	63.46	1
10	437	436	43.7	7.84547222222222	7.782	1901.182	2	62.42	1
10	438	436	43.8	7.8455	7.911	1907.36	2	61.19	1
10	439	436	43.9	7.84552777777778	7.96	1913.405	2	60.19	1
10	440	436	44	7.84555555555556	7.795	1919.341	2	59.69	1
10	441	436	44.1	7.84558333333333	7.593	1925.273	2	59.64	1
10	442	436	44.2	7.84561111111111	7.404	1931.234	2	59.92	1
10	443	436	44.3	7.84563888888889	7.188	1937.236	2	60.37	1
10	444	436	44.4	7.84566666666667	7.03	1943.293	2	60.86	1
10	445	436	44.5	7.84569444444444	6.988	1949.424	2	61.23	1
10	446	436	44.6	7.84572222222222	6.992	1955.587	2	61.32	1
10	447	436	44.7	7.84575	6.923	1961.724	2	61.18	1
10	448	436	44.8	7.84577777777778	6.791	1967.818	2	61.01	1
10	449	436	44.9	7.84580555555556	6.722	1973.907	2	60.97	1
10	450	436	45	7.84583333333333	6.779	1980.018	2	60.88	1
10	451	436	45.1	7.84586111111111	6.857	1986.112	2	60.61	1
10	452	436	45.2	7.84588888888889	6.815	1992.153	2	60.28	1
10	453	436	45.3	7.84591666666667	6.715	1998.14	2	60.13	1
10	454	436	45.4	7.84594444444444	6.645	2004.123	2	60.35	1
10	455	436	45.5	7.84597222222222	6.557	2010.173	2	60.84	1
10	456	436	45.6	7.846	6.501	2016.306	2	61.19	1
10	457	436	45.7	7.84602777777778	6.427	2022.468	2	61.18	1
10	458	436	45.8	7.84605555555556	6.372	2028.582	2	60.96	1
10	459	436	45.9	7.84608333333333	6.284	2034.633	2	60.91	1
10	460	436	46	7.84611111111111	6.171	2040.69	2	61.32	1
10	461	436	46.1	7.84613888888889	6.1	2046.85	2	62.05	1
10	462	436	46.2	7.84616666666667	6.065	2053.128	2	62.59	1
10	463	436	46.3	7.84619444444444	5.99	2059.433	2	62.72	1
10	464	436	46.4	7.84622222222222	5.988	2065.699	2	62.7	1
10	465	436	46.5	7.84625	5.988	2071.939	2	62.86	1
10	466	436	46.6	7.84627777777778	5.97	2078.226	2	63.29	1
10	467	436	46.7	7.84630555555556	5.987	2084.603	2	63.7	1
10	468	436	46.8	7.84633333333333	5.987	2091.015	2	63.81	1
10	469	436	46.9	7.84636111111111	5.986	2097.394	2	63.74	1
10	470	436	47	7.84638888888889	5.987	2103.769	2	63.56	1
10	471	436	47.1	7.84641666666667	5.983	2110.116	2	63.27	1
10	472	436	47.2	7.84644444444444	5.978	2116.569	2	63.27	1
10	473	436	47.3	7.84647222222222	5.973	2122.569	2	63.27	1
10	474	436	47.4	7.8465	5.969	2129.069	2	63.27	1
12	51	443	5.1	7.83475	4.017	29.877	2	45.07	1
12	52	443	5.2	7.83477777777778	3.994	34.377	2	45.07	1
12	53	443	5.3	7.83480555555556	3.971	38.876	2	45.07	1
12	54	443	5.4	7.83483333333333	3.948	43.377	2	45.07	1
12	55	443	5.5	7.83486111111111	3.924	47.876	2	45.07	1
12	56	443	5.6	7.83488888888889	3.979	52.356	2	45.07	1
12	57	443	5.7	7.83491666666667	3.989	56.867	2	45.24	1
12	58	443	5.8	7.83494444444444	3.971	61.405	2	45.4	1
12	59	443	5.9	7.83497222222222	3.941	65.959	2	45.49	1
12	60	443	6	7.835	3.918	70.513	2	45.51	1
12	61	443	6.1	7.83502777777778	3.894	75.06	2	45.53	1
12	62	443	6.2	7.83505555555556	3.871	79.624	2	45.48	1
12	63	443	6.3	7.83508333333333	3.848	84.197	2	45.12	1
12	64	443	6.4	7.83511111111111	3.84	88.717	2	44.31	1
12	65	443	6.5	7.83513888888889	3.85	93.081	2	43.07	1
12	66	443	6.6	7.83516666666667	3.878	97.316	2	41.62	1
12	67	443	6.7	7.83519444444444	3.872	101.41	2	40.49	1
12	68	443	6.8	7.83522222222222	3.855	105.371	2	39.89	1
12	69	443	6.9	7.83525	3.897	109.314	2	39.77	1
12	70	443	7	7.83527777777778	3.953	113.294	2	39.92	1
12	71	443	7.1	7.83530555555556	4	117.308	2	40.05	1
12	72	443	7.2	7.83533333333333	4.05	121.33	2	39.93	1
12	73	443	7.3	7.83536111111111	4.098	125.339	2	39.49	1
12	74	443	7.4	7.83538888888889	4.185	129.289	2	38.66	1
12	75	443	7.5	7.83541666666667	4.246	133.096	2	37.5	1
12	76	443	7.6	7.83544444444444	4.275	136.789	2	36.34	1
12	77	443	7.7	7.83547222222222	4.281	140.338	2	35.5	1
12	78	443	7.8	7.8355	4.323	143.829	2	35.07	1
12	79	443	7.9	7.83552777777778	4.366	147.31	2	34.93	1
12	80	443	8	7.83555555555556	4.402	150.793	2	35.02	1
12	81	443	8.1	7.83558333333333	4.461	154.284	2	35.32	1
12	82	443	8.2	7.83561111111111	4.499	157.818	2	35.85	1
12	83	443	8.3	7.83563888888889	4.491	161.427	2	36.58	1
12	84	443	8.4	7.83566666666667	4.459	165.13	2	37.37	1
12	85	443	8.5	7.83569444444444	4.411	168.918	2	38.01	1
12	86	443	8.6	7.83572222222222	4.317	172.763	2	38.43	1
12	87	443	8.7	7.83575	4.237	176.638	2	38.65	1
12	88	443	8.8	7.83577777777778	4.157	180.514	2	38.68	1
12	89	443	8.9	7.83580555555556	4.076	184.378	2	38.69	1
12	90	443	9	7.83583333333333	3.997	188.252	2	38.69	1
12	91	443	9.1	7.83586111111111	3.916	192.141	2	38.48	1
12	92	443	9.2	7.83588888888889	3.843	196.004	2	37.89	1
12	93	443	9.3	7.83591666666667	3.821	199.768	2	36.91	1
12	94	443	9.4	7.83594444444444	3.766	203.398	2	35.7	1
12	95	443	9.5	7.83597222222222	3.73	206.902	2	34.59	1
12	96	443	9.6	7.836	3.739	210.284	2	33.85	1
12	97	443	9.7	7.83602777777778	3.82	213.609	2	33.56	1
12	98	443	9.8	7.83605555555556	3.914	216.943	2	33.63	1
12	99	443	9.9	7.83608333333333	4.002	220.324	2	33.77	1
12	100	443	10	7.83611111111111	4.093	223.729	2	33.72	1
12	101	443	10.1	7.83613888888889	4.182	227.1	2	33.49	1
12	102	443	10.2	7.83616666666667	4.268	230.41	2	33.39	1
12	103	443	10.3	7.83619444444444	4.344	233.718	2	33.65	1
12	104	443	10.4	7.83622222222222	4.583	237.099	2	34.17	1
12	105	443	10.5	7.83625	4.813	240.564	2	34.66	1
12	106	443	10.6	7.83627777777778	5.042	244.071	2	34.91	1
12	107	443	10.7	7.83630555555556	5.27	247.574	2	34.93	1
12	108	443	10.8	7.83633333333333	5.499	251.056	2	34.96	1
12	109	443	10.9	7.83636111111111	5.727	254.532	2	35.26	1
12	110	443	11	7.83638888888889	5.941	258.041	2	36.02	1
12	111	443	11.1	7.83641666666667	6.055	261.712	2	37.31	1
12	112	443	11.2	7.83644444444444	6.177	265.533	2	39	1
12	113	443	11.3	7.83647222222222	6.278	269.513	2	40.7	1
12	114	443	11.4	7.8365	6.367	273.645	2	41.98	1
12	115	443	11.5	7.83652777777778	6.424	277.942	2	42.64	1
12	116	443	11.6	7.83655555555556	6.389	282.253	2	42.76	1
12	117	443	11.7	7.83658333333333	6.194	286.521	2	42.67	1
12	118	443	11.8	7.83661111111111	5.964	290.76	2	42.76	1
12	119	443	11.9	7.83663888888889	5.774	295.026	2	43.14	1
12	120	443	12	7.83666666666667	5.703	299.361	2	43.72	1
12	121	443	12.1	7.83669444444444	5.697	303.774	2	44.28	1
12	122	443	12.2	7.83672222222222	5.677	308.242	2	44.69	1
12	123	443	12.3	7.83675	5.666	312.736	2	44.91	1
12	124	443	12.4	7.83677777777778	5.657	317.242	2	45	1
12	125	443	12.5	7.83680555555556	5.647	321.747	2	45.02	1
12	126	443	12.6	7.83683333333333	5.637	326.247	2	45	1
12	127	443	12.7	7.83686111111111	5.626	330.747	2	45	1
12	128	443	12.8	7.83688888888889	5.615	335.247	2	45	1
12	129	443	12.9	7.83691666666667	5.605	339.755	2	44.93	1
12	130	443	13	7.83694444444444	5.595	344.247	2	44.76	1
12	131	443	13.1	7.83697222222222	5.584	348.707	2	44.64	1
12	132	443	13.2	7.837	5.621	353.153	2	44.64	1
12	133	443	13.3	7.83702777777778	5.716	357.612	2	44.76	1
12	134	443	13.4	7.83705555555556	5.813	362.104	2	44.92	1
12	135	443	13.5	7.83708333333333	5.909	366.611	2	44.99	1
12	136	443	13.6	7.83711111111111	6.005	371.11	2	44.99	1
12	137	443	13.7	7.83713888888889	6.102	375.609	2	44.99	1
12	138	443	13.8	7.83716666666667	6.198	380.108	2	44.99	1
12	139	443	13.9	7.83719444444444	6.294	384.607	2	44.99	1
12	140	443	14	7.83722222222222	6.391	389.106	2	44.99	1
12	141	443	14.1	7.83725	6.487	393.605	2	44.99	1
12	142	443	14.2	7.83727777777778	6.583	398.103	2	44.99	1
12	143	443	14.3	7.83730555555556	6.68	402.602	2	44.99	1
12	144	443	14.4	7.83733333333333	6.776	407.103	2	44.99	1
12	145	443	14.5	7.83736111111111	6.873	411.603	2	44.97	1
12	146	443	14.6	7.83738888888889	6.963	416.094	2	44.98	1
12	147	443	14.7	7.83741666666667	7.073	420.582	2	45.11	1
12	148	443	14.8	7.83744444444444	7.194	425.09	2	45.41	1
12	149	443	14.9	7.83747222222222	7.259	429.643	2	45.86	1
12	150	443	15	7.8375	7.294	434.258	2	46.35	1
12	151	443	15.1	7.83752777777778	7.283	438.927	2	46.73	1
12	152	443	15.2	7.83755555555556	7.219	443.627	2	46.95	1
12	153	443	15.3	7.83758333333333	7.169	448.337	2	47.03	1
12	154	443	15.4	7.83761111111111	7.12	453.041	2	47.05	1
12	155	443	15.5	7.83763888888889	7.071	457.748	2	47.05	1
12	156	443	15.6	7.83766666666667	7.021	462.468	2	46.88	1
12	157	443	15.7	7.83769444444444	6.972	467.167	2	46.43	1
12	158	443	15.8	7.83772222222222	6.961	471.796	2	45.72	1
12	159	443	15.9	7.83775	6.919	476.316	2	44.96	1
12	160	443	16	7.83777777777778	6.88	480.75	2	44.46	1
12	161	443	16.1	7.83780555555556	6.937	485.156	2	44.29	1
12	162	443	16.2	7.83783333333333	7.035	489.572	2	44.4	1
12	163	443	16.3	7.83786111111111	7.151	494.023	2	44.63	1
12	164	443	16.4	7.83788888888889	7.315	498.502	2	44.81	1
12	165	443	16.5	7.83791666666667	7.479	502.996	2	44.93	1
12	166	443	16.6	7.83794444444444	7.642	507.499	2	44.96	1
12	167	443	16.7	7.83797222222222	7.805	511.987	2	45.01	1
12	168	443	16.8	7.838	7.969	516.474	2	45.28	1
12	169	443	16.9	7.83802777777778	8.119	520.997	2	45.86	1
12	170	443	17	7.83805555555556	8.194	525.615	2	46.63	1
12	171	443	17.1	7.83808333333333	8.287	530.348	2	47.21	1
12	172	443	17.2	7.83811111111111	8.333	535.129	2	47.33	1
12	173	443	17.3	7.83813888888889	8.406	539.868	2	47.12	1
12	174	443	17.4	7.83816666666667	8.459	544.539	2	47	1
12	175	443	17.5	7.83819444444444	8.45	549.207	2	47.24	1
12	176	443	17.6	7.83822222222222	8.478	553.958	2	47.66	1
12	177	443	17.7	7.83825	8.531	558.777	2	47.84	1
12	178	443	17.8	7.83827777777778	8.636	563.586	2	47.66	1
12	179	443	17.9	7.83830555555556	8.72	568.331	2	47.31	1
12	180	443	18	7.83833333333333	8.754	573.021	2	47.1	1
12	181	443	18.1	7.83836111111111	8.811	577.72	2	47.11	1
12	182	443	18.2	7.83838888888889	8.884	582.443	2	47.12	1
12	183	443	18.3	7.83841666666667	8.905	587.162	2	47.03	1
12	184	443	18.4	7.83844444444444	8.832	591.859	2	46.88	1
12	185	443	18.5	7.83847222222222	8.745	596.532	2	46.73	1
12	186	443	18.6	7.8385	8.673	601.204	2	46.56	1
12	187	443	18.7	7.83852777777778	8.601	605.865	2	46.25	1
12	188	443	18.8	7.83855555555555	8.545	610.469	2	45.89	1
12	189	443	18.9	7.83858333333333	8.459	615.014	2	45.75	1
12	190	443	19	7.83861111111111	8.374	619.559	2	45.97	1
12	191	443	19.1	7.83863888888889	8.301	624.169	2	46.44	1
12	192	443	19.2	7.83866666666667	8.245	628.867	2	46.78	1
12	193	443	19.3	7.83869444444444	8.177	633.596	2	46.63	1
12	194	443	19.4	7.83872222222222	8.19	638.272	2	45.93	1
12	195	443	19.5	7.83875	8.191	642.823	2	44.97	1
12	196	443	19.6	7.83877777777778	8.15	647.235	2	44.23	1
12	197	443	19.7	7.83880555555556	8.177	651.581	2	44.08	1
12	198	443	19.8	7.83883333333333	8.268	655.969	2	44.47	1
12	199	443	19.9	7.83886111111111	8.415	660.454	2	45.03	1
12	200	443	20	7.83888888888889	8.538	665.008	2	45.42	1
12	201	443	20.1	7.83891666666667	8.66	669.577	2	45.55	1
12	202	443	20.2	7.83894444444444	8.781	674.133	2	45.53	1
12	203	443	20.3	7.83897222222222	8.902	678.682	2	45.51	1
12	204	443	20.4	7.839	9.024	683.232	2	45.51	1
12	205	443	20.5	7.83902777777778	9.16	687.785	2	45.52	1
12	206	443	20.6	7.83905555555556	9.276	692.341	2	45.47	1
12	207	443	20.7	7.83908333333333	9.318	696.888	2	45.38	1
12	208	443	20.8	7.83911111111111	9.292	701.409	2	45.37	1
12	209	443	20.9	7.83913888888889	9.229	705.919	2	45.67	1
12	210	443	21	7.83916666666667	9.153	710.477	2	46.41	1
12	211	443	21.1	7.83919444444444	9.099	715.166	2	47.51	1
12	212	443	21.2	7.83922222222222	9.091	719.975	2	48.64	1
12	213	443	21.3	7.83925	9.101	724.92	2	49.48	1
12	214	443	21.4	7.83927777777778	9.07	729.93	2	49.93	1
12	215	443	21.5	7.83930555555555	9.038	734.96	2	49.96	1
12	216	443	21.6	7.83933333333333	9.006	739.967	2	49.64	1
12	217	443	21.7	7.83936111111111	8.991	744.924	2	49.08	1
12	218	443	21.8	7.83938888888889	8.962	749.808	2	48.32	1
12	219	443	21.9	7.83941666666667	8.933	754.6	2	47.48	1
12	220	443	22	7.83944444444444	8.901	759.295	2	46.74	1
12	221	443	22.1	7.83947222222222	8.856	763.909	2	46.28	1
12	222	443	22.2	7.8395	8.827	768.496	2	46.18	1
12	223	443	22.3	7.83952777777778	8.798	773.107	2	46.34	1
12	224	443	22.4	7.83955555555556	8.771	777.753	2	46.63	1
12	225	443	22.5	7.83958333333333	8.739	782.423	2	47	1
12	226	443	22.6	7.83961111111111	8.666	787.13	2	47.52	1
12	227	443	22.7	7.83963888888889	8.608	791.91	2	48.13	1
12	228	443	22.8	7.83966666666667	8.567	796.77	2	48.64	1
12	229	443	22.9	7.83969444444444	8.466	801.674	2	48.94	1
12	230	443	23	7.83972222222222	8.359	806.594	2	48.95	1
12	231	443	23.1	7.83975	8.261	811.506	2	48.63	1
12	232	443	23.2	7.83977777777778	8.214	816.369	2	47.99	1
12	233	443	23.3	7.83980555555556	8.16	821.12	2	47.3	1
12	234	443	23.4	7.83983333333333	8	825.776	2	46.96	1
12	235	443	23.5	7.83986111111111	7.942	830.444	2	47	1
12	236	443	23.6	7.83988888888889	7.976	835.183	2	46.96	1
12	237	443	23.7	7.83991666666667	8.013	839.931	2	46.34	1
12	238	443	23.8	7.83994444444444	7.998	844.496	2	45.1	1
12	239	443	23.9	7.83997222222222	7.933	848.95	2	43.79	1
12	240	443	24	7.84	7.841	853.236	2	42.92	1
12	241	443	24.1	7.84002777777778	7.874	857.468	2	42.55	1
12	242	443	24.2	7.84005555555555	7.884	861.707	2	42.49	1
12	243	443	24.3	7.84008333333333	7.895	865.961	2	42.48	1
12	244	443	24.4	7.84011111111111	7.905	870.206	2	42.47	1
12	245	443	24.5	7.84013888888889	7.915	874.442	2	42.57	1
12	246	443	24.6	7.84016666666667	7.926	878.69	2	42.88	1
12	247	443	24.7	7.84019444444444	7.919	882.982	2	43.42	1
12	248	443	24.8	7.84022222222222	7.93	887.358	2	44.08	1
12	249	443	24.9	7.84025	7.957	891.815	2	44.62	1
12	250	443	25	7.84027777777778	7.969	896.321	2	44.9	1
12	251	443	25.1	7.84030555555556	7.979	900.831	2	44.94	1
12	252	443	25.2	7.84033333333333	7.989	905.322	2	44.89	1
12	253	443	25.3	7.84036111111111	8.01	909.801	2	44.87	1
12	254	443	25.4	7.84038888888889	8.047	914.287	2	44.91	1
12	255	443	25.5	7.84041666666667	8.084	918.784	2	44.97	1
12	256	443	25.6	7.84044444444444	8.122	923.286	2	45	1
12	257	443	25.7	7.84047222222222	8.159	927.786	2	45	1
12	258	443	25.8	7.8405	8.196	932.286	2	45	1
12	259	443	25.9	7.84052777777778	8.234	936.788	2	44.98	1
12	260	443	26	7.84055555555556	8.271	941.283	2	44.97	1
12	261	443	26.1	7.84058333333333	8.309	945.765	2	45.1	1
12	262	443	26.2	7.84061111111111	8.346	950.258	2	45.56	1
12	263	443	26.3	7.84063888888889	8.342	954.816	2	46.42	1
12	264	443	26.4	7.84066666666667	8.362	959.516	2	47.55	1
12	265	443	26.5	7.84069444444444	8.411	964.336	2	48.61	1
12	266	443	26.6	7.84072222222222	8.427	969.275	2	49.32	1
12	267	443	26.7	7.84075	8.344	974.255	2	49.66	1
12	268	443	26.8	7.84077777777778	8.175	979.227	2	49.86	1
12	269	443	26.9	7.84080555555555	7.993	984.204	2	50.2	1
12	270	443	27	7.84083333333333	7.838	989.236	2	50.71	1
12	271	443	27.1	7.84086111111111	7.735	994.354	2	51.14	1
12	272	443	27.2	7.84088888888889	7.702	999.521	2	51.21	1
12	273	443	27.3	7.84091666666667	7.721	1004.656	2	50.88	1
12	274	443	27.4	7.84094444444444	7.716	1009.713	2	50.42	1
12	275	443	27.5	7.84097222222222	7.724	1014.715	2	50.1	1
12	276	443	27.6	7.841	7.732	1019.701	2	49.98	1
12	277	443	27.7	7.84102777777778	7.74	1024.697	2	49.99	1
12	278	443	27.8	7.84105555555556	7.748	1029.699	2	50	1
12	279	443	27.9	7.84108333333333	7.755	1034.699	2	50	1
12	280	443	28	7.84111111111111	7.763	1039.699	2	50	1
12	281	443	28.1	7.84113888888889	7.771	1044.699	2	50	1
12	282	443	28.2	7.84116666666667	7.778	1049.699	2	50	1
12	283	443	28.3	7.84119444444444	7.785	1054.699	2	50	1
12	284	443	28.4	7.84122222222222	7.793	1059.699	2	50	1
12	285	443	28.5	7.84125	7.801	1064.699	2	50	1
12	286	443	28.6	7.84127777777778	7.808	1069.699	2	50	1
12	287	443	28.7	7.84130555555556	7.816	1074.699	2	50	1
12	288	443	28.8	7.84133333333333	7.824	1079.699	2	50	1
12	289	443	28.9	7.84136111111111	7.831	1084.699	2	50	1
12	290	443	29	7.84138888888889	7.839	1089.699	2	50	1
12	291	443	29.1	7.84141666666667	7.847	1094.697	2	50.01	1
12	292	443	29.2	7.84144444444444	7.854	1099.701	2	50.02	1
12	293	443	29.3	7.84147222222222	7.862	1104.714	2	49.93	1
12	294	443	29.4	7.8415	7.87	1109.716	2	49.62	1
12	295	443	29.5	7.84152777777778	7.894	1114.676	2	49.08	1
12	296	443	29.6	7.84155555555555	7.902	1119.559	2	48.33	1
12	297	443	29.7	7.84158333333333	7.911	1124.352	2	47.5	1
12	298	443	29.8	7.84161111111111	7.916	1129.059	2	46.67	1
12	299	443	29.9	7.84163888888889	7.922	1133.676	2	45.92	1
12	300	443	30	7.84166666666667	7.913	1138.217	2	45.37	1
12	301	443	30.1	7.84169444444444	7.92	1142.715	2	45.07	1
12	302	443	30.2	7.84172222222222	7.927	1147.201	2	44.97	1
12	303	443	30.3	7.84175	7.934	1151.696	2	45	1
12	304	443	30.4	7.84177777777778	7.942	1156.199	2	45.04	1
12	305	443	30.5	7.84180555555556	7.948	1160.706	2	45.06	1
12	306	443	30.6	7.84183333333333	7.948	1165.215	2	45.06	1
12	307	443	30.7	7.84186111111111	7.941	1169.722	2	45.04	1
12	308	443	30.8	7.84188888888889	7.935	1174.223	2	45.01	1
12	309	443	30.9	7.84191666666667	7.929	1178.721	2	45	1
12	310	443	31	7.84194444444444	7.923	1183.222	2	45	1
12	311	443	31.1	7.84197222222222	7.917	1187.722	2	45	1
12	312	443	31.2	7.842	7.91	1192.222	2	45	1
12	313	443	31.3	7.84202777777778	7.905	1196.72	2	45.01	1
12	314	443	31.4	7.84205555555556	7.898	1201.224	2	45.03	1
12	315	443	31.5	7.84208333333333	7.892	1205.738	2	44.92	1
12	316	443	31.6	7.84211111111111	7.886	1210.239	2	44.62	1
12	317	443	31.7	7.84213888888889	7.896	1214.681	2	44.22	1
12	318	443	31.8	7.84216666666667	7.874	1219.05	2	44.08	1
12	319	443	31.9	7.84219444444444	7.859	1223.412	2	44.51	1
12	320	443	32	7.84222222222222	7.741	1227.89	2	45.52	1
12	321	443	32.1	7.84225	7.586	1232.508	2	46.84	1
12	322	443	32.2	7.84227777777778	7.369	1237.252	2	48.05	1
12	323	443	32.3	7.84230555555556	7.062	1242.141	2	48.87	1
12	324	443	32.4	7.84233333333333	6.726	1247.085	2	49.3	1
12	325	443	32.5	7.84236111111111	6.413	1252.04	2	49.43	1
12	326	443	32.6	7.84238888888889	6.106	1256.988	2	49.41	1
12	327	443	32.7	7.84241666666667	5.926	1261.936	2	49.28	1
12	328	443	32.8	7.84244444444444	5.847	1266.863	2	49.03	1
12	329	443	32.9	7.84247222222222	5.803	1271.742	2	48.81	1
12	330	443	33	7.8425	5.818	1276.589	2	48.85	1
12	331	443	33.1	7.84252777777778	5.801	1281.462	2	49.17	1
12	332	443	33.2	7.84255555555556	5.817	1286.408	2	49.61	1
12	333	443	33.3	7.84258333333333	5.816	1291.409	2	49.92	1
12	334	443	33.4	7.84261111111111	5.816	1296.424	2	50.02	1
12	335	443	33.5	7.84263888888889	5.815	1301.427	2	49.98	1
12	336	443	33.6	7.84266666666667	5.814	1306.42	2	49.95	1
12	337	443	33.7	7.84269444444444	5.824	1311.412	2	49.95	1
12	338	443	33.8	7.84272222222222	5.84	1316.406	2	49.96	1
12	339	443	33.9	7.84275	5.857	1321.405	2	49.99	1
12	340	443	34	7.84277777777778	5.874	1326.406	2	50	1
12	341	443	34.1	7.84280555555556	5.891	1331.406	2	50	1
12	342	443	34.2	7.84283333333333	5.907	1336.406	2	50	1
12	343	443	34.3	7.84286111111111	5.924	1341.406	2	50	1
12	344	443	34.4	7.84288888888889	5.941	1346.406	2	50	1
12	345	443	34.5	7.84291666666667	5.957	1351.405	2	50	1
12	346	443	34.6	7.84294444444444	5.974	1356.405	2	50	1
12	347	443	34.7	7.84297222222222	5.991	1361.405	2	50	1
12	348	443	34.8	7.843	6.007	1366.405	2	50	1
12	349	443	34.9	7.84302777777778	6.024	1371.405	2	50	1
12	350	443	35	7.84305555555556	6.041	1376.405	2	50	1
12	351	443	35.1	7.84308333333333	6.057	1381.407	2	49.98	1
12	352	443	35.2	7.84311111111111	6.074	1386.402	2	49.98	1
12	353	443	35.3	7.84313888888889	6.09	1391.389	2	50.09	1
12	354	443	35.4	7.84316666666667	6.107	1396.4	2	50.31	1
12	355	443	35.5	7.84319444444444	6.123	1401.458	2	50.45	1
12	356	443	35.6	7.84322222222222	6.14	1406.541	2	50.24	1
12	357	443	35.7	7.84325	6.196	1411.571	2	49.62	1
12	358	443	35.8	7.84327777777778	6.213	1416.483	2	48.88	1
12	359	443	35.9	7.84330555555556	6.189	1421.304	2	48.4	1
12	360	443	36	7.84333333333333	6.19	1426.109	2	48.26	1
12	361	443	36.1	7.84336111111111	6.18	1430.943	2	48.22	1
12	362	443	36.2	7.84338888888889	6.17	1435.788	2	47.97	1
12	363	443	36.3	7.84341666666667	6.179	1440.582	2	47.41	1
12	364	443	36.4	7.84344444444444	6.168	1445.285	2	46.74	1
12	365	443	36.5	7.84347222222222	6.142	1449.9	2	46.3	1
12	366	443	36.6	7.8435	6.133	1454.491	2	46.21	1
12	367	443	36.7	7.84352777777778	6.124	1459.115	2	46.26	1
12	368	443	36.8	7.84355555555556	6.115	1463.757	2	46.28	1
12	369	443	36.9	7.84358333333333	6.106	1468.377	2	46.33	1
12	370	443	37	7.84361111111111	6.081	1472.983	2	46.62	1
12	371	443	37.1	7.84363888888889	6.05	1477.65	2	47.2	1
12	372	443	37.2	7.84366666666667	6.079	1482.429	2	47.76	1
12	373	443	37.3	7.84369444444444	6.068	1487.27	2	47.86	1
12	374	443	37.4	7.84372222222222	6.079	1492.078	2	47.43	1
12	375	443	37.5	7.84375	6.067	1496.797	2	46.7	1
12	376	443	37.6	7.84377777777778	6.058	1501.419	2	45.95	1
12	377	443	37.7	7.84380555555556	6.032	1505.972	2	45.28	1
12	378	443	37.8	7.84383333333333	6.024	1510.455	2	44.79	1
12	379	443	37.9	7.84386111111111	6.014	1514.878	2	44.71	1
12	380	443	38	7.84388888888889	5.987	1519.309	2	45.23	1
12	381	443	38.1	7.84391666666667	5.93	1523.875	2	46.37	1
12	382	443	38.2	7.84394444444444	5.921	1528.584	2	47.81	1
12	383	443	38.3	7.84397222222222	5.959	1533.443	2	48.86	1
12	384	443	38.4	7.844	5.968	1538.428	2	49.15	1
12	385	443	38.5	7.84402777777778	5.985	1543.38	2	48.75	1
12	386	443	38.6	7.84405555555556	5.991	1548.217	2	48.01	1
12	387	443	38.7	7.84408333333333	6.026	1552.953	2	47.45	1
12	388	443	38.8	7.84411111111111	6.123	1557.658	2	47.25	1
12	389	443	38.9	7.84413888888889	6.281	1562.372	2	47.25	1
12	390	443	39	7.84416666666667	6.454	1567.101	2	47.33	1
12	391	443	39.1	7.84419444444444	6.624	1571.836	2	47.46	1
12	392	443	39.2	7.84422222222222	6.798	1576.575	2	47.69	1
12	393	443	39.3	7.84425	6.929	1581.345	2	48.11	1
12	394	443	39.4	7.84427777777778	7.021	1586.175	2	48.71	1
12	395	443	39.5	7.84430555555556	7.088	1591.086	2	49.29	1
12	396	443	39.6	7.84433333333333	7.117	1596.067	2	49.62	1
12	397	443	39.7	7.84436111111111	7.111	1601.069	2	49.54	1
12	398	443	39.8	7.84438888888889	7.131	1606.025	2	49.16	1
12	399	443	39.9	7.84441666666667	7.118	1610.897	2	48.79	1
12	400	443	40	7.84444444444444	7.12	1615.728	2	48.78	1
12	401	443	40.1	7.84447222222222	7.107	1620.598	2	49.15	1
12	402	443	40.2	7.8445	7.127	1625.544	2	49.61	1
12	403	443	40.3	7.84452777777778	7.13	1630.545	2	49.92	1
12	404	443	40.4	7.84455555555556	7.133	1635.559	2	50.03	1
12	405	443	40.5	7.84458333333333	7.136	1640.557	2	50.08	1
12	406	443	40.6	7.84461111111111	7.139	1645.562	2	50.21	1
12	407	443	40.7	7.84463888888889	7.142	1650.597	2	50.31	1
12	408	443	40.8	7.84466666666667	7.086	1655.642	2	50.3	1
12	409	443	40.9	7.84469444444444	7.009	1660.678	2	50.18	1
12	410	443	41	7.84472222222222	6.932	1665.68	2	50.03	1
12	411	443	41.1	7.84475	6.854	1670.652	2	50.12	1
12	412	443	41.2	7.84477777777778	6.777	1675.636	2	50.74	1
12	413	443	41.3	7.84480555555556	6.658	1680.767	2	52.01	1
12	414	443	41.4	7.84483333333333	6.55	1686.076	2	53.91	1
12	415	443	41.5	7.84486111111111	6.465	1691.571	2	56.02	1
12	416	443	41.6	7.84488888888889	6.382	1697.227	2	57.56	1
12	417	443	41.7	7.84491666666667	6.387	1703.127	2	58	1
12	418	443	41.8	7.84494444444444	6.328	1708.97	2	57.32	1
12	419	443	41.9	7.84497222222222	6.217	1714.639	2	56.08	1
12	420	443	42	7.845	6.087	1720.165	2	55.1	1
12	421	443	42.1	7.84502777777778	6.033	1725.596	2	54.71	1
12	422	443	42.2	7.84505555555556	6.059	1731.044	2	54.76	1
12	423	443	42.3	7.84508333333333	6.085	1736.541	2	54.92	1
12	424	443	42.4	7.84511111111111	6.111	1742.044	2	54.97	1
12	425	443	42.5	7.84513888888889	6.137	1747.53	2	55.07	1
12	426	443	42.6	7.84516666666667	6.163	1753.028	2	55.37	1
12	427	443	42.7	7.84519444444444	6.172	1758.569	2	55.92	1
12	428	443	42.8	7.84522222222222	6.199	1764.185	2	56.67	1
12	429	443	42.9	7.84525	6.224	1769.892	2	57.5	1
12	430	443	43	7.84527777777778	6.253	1775.684	2	58.35	1
12	431	443	43.1	7.84530555555556	6.281	1781.569	2	59.13	1
12	432	443	43.2	7.84533333333333	6.326	1787.544	2	59.63	1
12	433	443	43.3	7.84536111111111	6.355	1793.562	2	59.66	1
12	434	443	43.4	7.84538888888889	6.393	1799.549	2	59.22	1
12	435	443	43.5	7.84541666666667	6.382	1805.44	2	58.53	1
12	436	443	43.6	7.84544444444444	6.355	1811.238	2	57.92	1
12	437	443	43.7	7.84547222222222	6.344	1816.994	2	57.5	1
12	438	443	43.8	7.8455	6.332	1822.723	2	57.22	1
12	439	443	43.9	7.84552777777778	6.351	1828.424	2	57.09	1
12	440	443	44	7.84555555555556	6.277	1834.1	2	57.23	1
12	441	443	44.1	7.84558333333333	6.09	1839.807	2	57.81	1
12	442	443	44.2	7.84561111111111	5.917	1845.62	2	58.64	1
12	443	443	44.3	7.84563888888889	5.775	1851.537	2	59.5	1
12	444	443	44.4	7.84566666666667	5.722	1857.532	2	60.35	1
12	445	443	44.5	7.84569444444444	5.737	1863.594	2	61.26	1
12	446	443	44.6	7.84572222222222	5.827	1869.765	2	62.33	1
12	447	443	44.7	7.84575	5.978	1876.067	2	63.36	1
12	448	443	44.8	7.84577777777778	6.246	1882.498	2	63.84	1
12	449	443	44.9	7.84580555555556	6.591	1888.947	2	63.58	1
12	450	443	45	7.84583333333333	6.955	1895.292	2	62.63	1
12	451	443	45.1	7.84586111111111	7.236	1901.48	2	61.21	1
12	452	443	45.2	7.84588888888889	7.433	1907.535	2	59.83	1
12	453	443	45.3	7.84591666666667	7.57	1913.429	2	58.95	1
12	454	443	45.4	7.84594444444444	7.51	1919.23	2	58.85	1
12	455	443	45.5	7.84597222222222	7.468	1925.085	2	59.54	1
12	456	443	45.6	7.846	7.472	1931.09	2	60.6	1
12	457	443	45.7	7.84602777777778	7.515	1937.233	2	61.48	1
12	458	443	45.8	7.84605555555556	7.593	1943.446	2	61.95	1
12	459	443	45.9	7.84608333333333	7.648	1949.671	2	62.09	1
12	460	443	46	7.84611111111111	7.705	1955.882	2	62.07	1
12	461	443	46.1	7.84613888888889	7.761	1962.093	2	61.96	1
12	462	443	46.2	7.84616666666667	7.817	1968.285	2	61.78	1
12	463	443	46.3	7.84619444444444	7.882	1974.44	2	61.72	1
12	464	443	46.4	7.84622222222222	8	1980.592	2	61.88	1
12	465	443	46.5	7.84625	8.122	1986.782	2	62.25	1
12	466	443	46.6	7.84627777777778	8.202	1993.041	2	62.67	1
12	467	443	46.7	7.84630555555556	8.23	1999.341	2	62.91	1
12	468	443	46.8	7.84633333333333	8.246	2005.645	2	63	1
12	469	443	46.9	7.84636111111111	8.272	2011.949	2	63.02	1
12	470	443	47	7.84638888888889	8.297	2018.251	2	63.01	1
12	471	443	47.1	7.84641666666667	8.322	2024.551	2	63	1
12	472	443	47.2	7.84644444444444	8.348	2030.848	2	63.01	1
12	473	443	47.3	7.84647222222222	8.38	2037.144	2	63.09	1
12	474	443	47.4	7.8465	8.405	2043.458	2	63.2	1
12	475	443	47.5	7.84652777777778	8.395	2049.785	2	63.33	1
12	476	443	47.6	7.84655555555555	8.355	2056.122	2	63.48	1
12	477	443	47.7	7.84658333333333	8.313	2062.477	2	63.66	1
12	478	443	47.8	7.84661111111111	8.308	2068.851	2	63.82	1
12	479	443	47.9	7.84663888888889	8.307	2075.249	2	63.96	1
12	480	443	48	7.84666666666667	8.307	2081.657	2	63.99	1
12	481	443	48.1	7.84669444444444	8.306	2088.053	2	63.98	1
12	482	443	48.2	7.84672222222222	8.306	2094.441	2	64.07	1
12	483	443	48.3	7.84675	8.306	2100.836	2	64.37	1
12	484	443	48.4	7.84677777777778	8.285	2107.274	2	64.96	1
12	485	443	48.5	7.84680555555556	8.264	2113.797	2	65.76	1
12	486	443	48.6	7.84683333333333	8.274	2120.426	2	66.56	1
12	487	443	48.7	7.84686111111111	8.289	2127.141	2	67.14	1
12	488	443	48.8	7.84688888888889	8.284	2133.907	2	67.36	1
12	489	443	48.9	7.84691666666667	8.279	2140.66	2	67.23	1
12	490	443	49	7.84694444444444	8.274	2147.364	2	67.07	1
12	491	443	49.1	7.84697222222222	8.325	2153.999	2	67.07	1
12	492	443	49.2	7.847	8.451	2160.748	2	67.07	1
12	493	443	49.3	7.84702777777778	8.578	2167.496	2	67.07	1
23	65	438	6.5	7.83513888888889	4.804	28.855	2	44.5	1
23	66	438	6.6	7.83516666666667	4.781	33.355	2	44.5	1
23	67	438	6.7	7.83519444444444	4.757	37.856	2	44.5	1
23	68	438	6.8	7.83522222222222	4.735	42.355	2	44.5	1
23	69	438	6.9	7.83525	4.711	46.855	2	44.5	1
23	70	438	7	7.83527777777778	4.689	51.385	2	44.5	1
23	71	438	7.1	7.83530555555556	4.703	55.827	2	43.75	1
23	72	438	7.2	7.83533333333333	4.677	60.145	2	42.97	1
23	73	438	7.3	7.83536111111111	4.621	64.366	2	42.55	1
23	74	438	7.4	7.83538888888889	4.59	68.589	2	42.5	1
23	75	438	7.5	7.83541666666667	4.578	72.866	2	42.46	1
23	76	438	7.6	7.83544444444444	4.59	77.145	2	42.03	1
23	77	438	7.7	7.83547222222222	4.571	81.332	2	41.2	1
23	78	438	7.8	7.8355	4.512	85.385	2	40.36	1
23	79	438	7.9	7.83552777777778	4.492	89.35	2	39.87	1
23	80	438	8	7.83555555555556	4.49	93.302	2	39.76	1
23	81	438	8.1	7.83558333333333	4.539	97.275	2	39.84	1
23	82	438	8.2	7.83561111111111	4.588	101.27	2	39.97	1
23	83	438	8.3	7.83563888888889	4.636	105.278	2	40.03	1
23	84	438	8.4	7.83566666666667	4.685	109.296	2	39.92	1
23	85	438	8.5	7.83569444444444	4.734	113.304	2	39.51	1
23	86	438	8.6	7.83572222222222	4.82	117.249	2	38.78	1
23	87	438	8.7	7.83575	4.864	121.082	2	37.9	1
23	88	438	8.8	7.83577777777778	4.873	124.805	2	37.17	1
23	89	438	8.9	7.83580555555556	4.918	128.477	2	36.68	1
23	90	438	9	7.83583333333333	4.963	132.129	2	36.26	1
23	91	438	9.1	7.83586111111111	5.02	135.742	2	35.81	1
23	92	438	9.2	7.83588888888889	5.049	139.292	2	35.37	1
23	93	438	9.3	7.83591666666667	5.092	142.79	2	35.07	1
23	94	438	9.4	7.83594444444444	5.134	146.275	2	34.97	1
23	95	438	9.5	7.83597222222222	5.178	149.771	2	34.98	1
23	96	438	9.6	7.836	5.22	153.273	2	35	1
23	97	438	9.7	7.83602777777778	5.263	156.772	2	35	1
23	98	438	9.8	7.83605555555556	5.305	160.278	2	34.95	1
23	99	438	9.9	7.83608333333333	5.348	163.774	2	34.83	1
23	100	438	10	7.83611111111111	5.384	167.241	2	34.79	1
23	101	438	10.1	7.83613888888889	5.488	170.698	2	34.96	1
23	102	438	10.2	7.83616666666667	5.596	174.188	2	35.41	1
23	103	438	10.3	7.83619444444444	5.653	177.753	2	36.07	1
23	104	438	10.4	7.83622222222222	5.689	181.406	2	36.72	1
23	105	438	10.5	7.83625	5.684	185.121	2	37.18	1
23	106	438	10.6	7.83627777777778	5.618	188.872	2	37.44	1
23	107	438	10.7	7.83630555555556	5.567	192.634	2	37.54	1
23	108	438	10.8	7.83633333333333	5.516	196.388	2	37.56	1
23	109	438	10.9	7.83636111111111	5.464	200.146	2	37.55	1
23	110	438	11	7.83638888888889	5.413	203.919	2	37.38	1
23	111	438	11.1	7.83641666666667	5.362	207.67	2	36.89	1
23	112	438	11.2	7.83644444444444	5.356	211.346	2	36.08	1
23	113	438	11.3	7.83647222222222	5.314	214.897	2	35.21	1
23	114	438	11.4	7.8365	5.268	218.343	2	34.62	1
23	115	438	11.5	7.83652777777778	5.313	221.755	2	34.5	1
23	116	438	11.6	7.83655555555556	5.4	225.195	2	34.7	1
23	117	438	11.7	7.83658333333333	5.516	228.666	2	35.19	1
23	118	438	11.8	7.83661111111111	5.561	232.183	2	36.13	1
23	119	438	11.9	7.83663888888889	5.67	235.884	2	37.55	1
23	120	438	12	7.83666666666667	5.849	239.72	2	39.19	1
23	121	438	12.1	7.83669444444444	6.011	243.696	2	40.57	1
23	122	438	12.2	7.83672222222222	6.084	247.858	2	41.31	1
23	123	438	12.3	7.83675	6.155	252.029	2	41.54	1
23	124	438	12.4	7.83677777777778	6.227	256.19	2	41.56	1
23	125	438	12.5	7.83680555555556	6.298	260.343	2	41.54	1
23	126	438	12.6	7.83683333333333	6.369	264.493	2	41.56	1
23	127	438	12.7	7.83686111111111	6.456	268.646	2	41.66	1
23	128	438	12.8	7.83688888888889	6.507	272.815	2	41.81	1
23	129	438	12.9	7.83691666666667	6.507	277.004	2	41.98	1
23	130	438	13	7.83694444444444	6.437	281.209	2	42.2	1
23	131	438	13.1	7.83697222222222	6.265	285.434	2	42.47	1
23	132	438	13.2	7.837	6.072	289.694	2	42.77	1
23	133	438	13.3	7.83702777777778	5.949	294.001	2	42.99	1
23	134	438	13.4	7.83705555555556	5.928	298.328	2	42.96	1
23	135	438	13.5	7.83708333333333	5.951	302.622	2	42.75	1
23	136	438	13.6	7.83711111111111	5.945	306.866	2	42.63	1
23	137	438	13.7	7.83713888888889	5.935	311.099	2	42.83	1
23	138	438	13.8	7.83716666666667	5.908	315.38	2	43.38	1
23	139	438	13.9	7.83719444444444	5.899	319.756	2	44.08	1
23	140	438	14	7.83722222222222	5.903	324.217	2	44.63	1
23	141	438	14.1	7.83725	5.893	328.72	2	44.93	1
23	142	438	14.2	7.83727777777778	5.882	333.233	2	45.03	1
23	143	438	14.3	7.83730555555556	5.872	337.741	2	44.99	1
23	144	438	14.4	7.83733333333333	5.862	342.241	2	44.87	1
23	145	438	14.5	7.83736111111111	5.851	346.722	2	44.71	1
23	146	438	14.6	7.83738888888889	5.839	351.175	2	44.63	1
23	147	438	14.7	7.83741666666667	5.936	355.624	2	44.67	1
23	148	438	14.8	7.83744444444444	6.031	360.093	2	44.8	1
23	149	438	14.9	7.83747222222222	6.128	364.59	2	44.94	1
23	150	438	15	7.8375	6.225	369.094	2	44.99	1
23	151	438	15.1	7.83752777777778	6.321	373.593	2	44.99	1
23	152	438	15.2	7.83755555555556	6.417	378.092	2	44.99	1
23	153	438	15.3	7.83758333333333	6.514	382.591	2	44.99	1
23	154	438	15.4	7.83761111111111	6.61	387.09	2	44.99	1
23	155	438	15.5	7.83763888888889	6.706	391.588	2	44.99	1
23	156	438	15.6	7.83766666666667	6.802	396.088	2	44.98	1
23	157	438	15.7	7.83769444444444	6.899	400.587	2	44.96	1
23	158	438	15.8	7.83772222222222	6.989	405.075	2	44.99	1
23	159	438	15.9	7.83775	7.097	409.561	2	45.21	1
23	160	438	16	7.83777777777778	7.21	414.079	2	45.68	1
23	161	438	16.1	7.83780555555556	7.289	418.667	2	46.36	1
23	162	438	16.2	7.83783333333333	7.362	423.347	2	47.08	1
23	163	438	16.3	7.83786111111111	7.41	428.106	2	47.62	1
23	164	438	16.4	7.83788888888889	7.401	432.906	2	47.92	1
23	165	438	16.5	7.83791666666667	7.404	437.718	2	48.02	1
23	166	438	16.6	7.83794444444444	7.407	442.521	2	48.04	1
23	167	438	16.7	7.83797222222222	7.409	447.328	2	48.04	1
23	168	438	16.8	7.838	7.413	452.149	2	47.85	1
23	169	438	16.9	7.83802777777778	7.421	456.948	2	47.32	1
23	170	438	17	7.83805555555556	7.467	461.667	2	46.44	1
23	171	438	17.1	7.83808333333333	7.464	466.253	2	45.46	1
23	172	438	17.2	7.83811111111111	7.437	470.715	2	44.78	1
23	173	438	17.3	7.83813888888889	7.488	475.136	2	44.58	1
23	174	438	17.4	7.83816666666667	7.583	479.582	2	44.71	1
23	175	438	17.5	7.83819444444444	7.686	484.081	2	44.85	1
23	176	438	17.6	7.83822222222222	7.783	488.586	2	44.8	1
23	177	438	17.7	7.83825	7.879	493.052	2	44.68	1
23	178	438	17.8	7.83827777777778	8.04	497.502	2	44.66	1
23	179	438	17.9	7.83830555555556	8.203	501.963	2	44.76	1
23	180	438	18	7.83833333333333	8.367	506.453	2	44.91	1
23	181	438	18.1	7.83836111111111	8.531	510.957	2	44.97	1
23	182	438	18.2	7.83838888888889	8.694	515.454	2	44.97	1
23	183	438	18.3	7.83841666666667	8.858	519.951	2	44.97	1
23	184	438	18.4	7.83844444444444	9.021	524.448	2	44.97	1
23	185	438	18.5	7.83847222222222	9.185	528.946	2	44.96	1
23	186	438	18.6	7.8385	9.348	533.441	2	44.95	1
23	187	438	18.7	7.83852777777778	9.512	537.93	2	45	1
23	188	438	18.8	7.83855555555555	9.679	542.42	2	45.21	1
23	189	438	18.9	7.83858333333333	9.832	546.941	2	45.61	1
23	190	438	19	7.83861111111111	9.963	551.527	2	46.11	1
23	191	438	19.1	7.83863888888889	10.114	556.181	2	46.49	1
23	192	438	19.2	7.83866666666667	10.209	560.863	2	46.63	1
23	193	438	19.3	7.83869444444444	10.199	565.534	2	46.59	1
23	194	438	19.4	7.83872222222222	10.172	570.187	2	46.46	1
23	195	438	19.5	7.83875	10.166	574.833	2	46.27	1
23	196	438	19.6	7.83877777777778	10.196	579.461	2	45.95	1
23	197	438	19.7	7.83880555555556	10.197	584.038	2	45.54	1
23	198	438	19.8	7.83883333333333	10.128	588.559	2	45.19	1
23	199	438	19.9	7.83886111111111	10.048	593.049	2	45	1
23	200	438	20	7.83888888888889	9.979	597.539	2	44.97	1
23	201	438	20.1	7.83891666666667	9.909	602.038	2	44.99	1
23	202	438	20.2	7.83894444444444	9.839	606.538	2	44.99	1
23	203	438	20.3	7.83897222222222	9.769	611.038	2	44.99	1
23	204	438	20.4	7.839	9.7	615.537	2	44.99	1
23	205	438	20.5	7.83902777777778	9.63	620.042	2	44.95	1
23	206	438	20.6	7.83905555555556	9.561	624.536	2	44.84	1
23	207	438	20.7	7.83908333333333	9.491	629.009	2	44.76	1
23	208	438	20.8	7.83911111111111	9.426	633.474	2	44.77	1
23	209	438	20.9	7.83913888888889	9.397	637.948	2	44.84	1
23	210	438	21	7.83916666666667	9.369	642.443	2	44.95	1
23	211	438	21.1	7.83919444444444	9.341	646.948	2	45	1
23	212	438	21.2	7.83922222222222	9.312	651.448	2	45	1
23	213	438	21.3	7.83925	9.284	655.948	2	45	1
23	214	438	21.4	7.83927777777778	9.256	660.448	2	45	1
23	215	438	21.5	7.83930555555555	9.227	664.948	2	45	1
23	216	438	21.6	7.83933333333333	9.199	669.448	2	45	1
23	217	438	21.7	7.83936111111111	9.171	673.948	2	45	1
23	218	438	21.8	7.83938888888889	9.142	678.448	2	45	1
23	219	438	21.9	7.83941666666667	9.114	682.948	2	45	1
23	220	438	22	7.83944444444444	9.086	687.447	2	45	1
23	221	438	22.1	7.83947222222222	9.058	691.947	2	45	1
23	222	438	22.2	7.8395	9.029	696.447	2	45	1
23	223	438	22.3	7.83952777777778	9.001	700.947	2	45	1
23	224	438	22.4	7.83955555555556	8.972	705.447	2	45	1
23	225	438	22.5	7.83958333333333	8.944	709.947	2	45	1
23	226	438	22.6	7.83961111111111	8.915	714.447	2	45	1
23	227	438	22.7	7.83963888888889	8.888	718.947	2	45	1
23	228	438	22.8	7.83966666666667	8.858	723.447	2	45	1
23	229	438	22.9	7.83969444444444	8.831	727.948	2	44.98	1
23	230	438	23	7.83972222222222	8.802	732.444	2	44.97	1
23	231	438	23.1	7.83975	8.774	736.93	2	45.07	1
23	232	438	23.2	7.83977777777778	8.745	741.428	2	45.37	1
23	233	438	23.3	7.83980555555556	8.701	745.969	2	45.92	1
23	234	438	23.4	7.83983333333333	8.671	750.585	2	46.68	1
23	235	438	23.5	7.83986111111111	8.64	755.292	2	47.52	1
23	236	438	23.6	7.83988888888889	8.612	760.1	2	48.25	1
23	237	438	23.7	7.83991666666667	8.598	764.995	2	48.57	1
23	238	438	23.8	7.83994444444444	8.583	769.891	2	48.42	1
23	239	438	23.9	7.83997222222222	8.568	774.71	2	48.1	1
23	240	438	24	7.84	8.508	779.459	2	48.1	1
23	241	438	24.1	7.84002777777778	8.396	784.236	2	48.7	1
23	242	438	24.2	7.84005555555555	8.348	789.146	2	49.67	1
23	243	438	24.3	7.84008333333333	8.335	794.191	2	50.53	1
23	244	438	24.4	7.84011111111111	8.24	799.31	2	51.02	1
23	245	438	24.5	7.84013888888889	8.134	804.458	2	51.02	1
23	246	438	24.6	7.84016666666667	8.038	809.578	2	50.54	1
23	247	438	24.7	7.84019444444444	8.02	814.615	2	49.78	1
23	248	438	24.8	7.84022222222222	7.918	819.536	2	49.02	1
23	249	438	24.9	7.84025	7.821	824.377	2	48.48	1
23	250	438	25	7.84027777777778	7.808	829.208	2	48.06	1
23	251	438	25.1	7.84030555555556	7.772	834.022	2	47.47	1
23	252	438	25.2	7.84033333333333	7.76	838.746	2	46.63	1
23	253	438	25.3	7.84036111111111	7.644	843.346	2	45.8	1
23	254	438	25.4	7.84038888888889	7.579	847.869	2	45.15	1
23	255	438	25.5	7.84041666666667	7.619	852.363	2	44.59	1
23	256	438	25.6	7.84044444444444	7.642	856.813	2	43.89	1
23	257	438	25.7	7.84047222222222	7.64	861.168	2	43.03	1
23	258	438	25.8	7.8405	7.608	865.407	2	42.22	1
23	259	438	25.9	7.84052777777778	7.592	869.569	2	41.71	1
23	260	438	26	7.84055555555556	7.646	873.705	2	41.5	1
23	261	438	26.1	7.84058333333333	7.715	877.845	2	41.47	1
23	262	438	26.2	7.84061111111111	7.775	881.995	2	41.49	1
23	263	438	26.3	7.84063888888889	7.835	886.148	2	41.49	1
23	264	438	26.4	7.84066666666667	7.895	890.295	2	41.47	1
23	265	438	26.5	7.84069444444444	7.955	894.434	2	41.53	1
23	266	438	26.6	7.84072222222222	8.015	898.579	2	41.76	1
23	267	438	26.7	7.84075	8.063	902.752	2	42.2	1
23	268	438	26.8	7.84077777777778	8.11	906.989	2	42.87	1
23	269	438	26.9	7.84080555555555	8.202	911.318	2	43.58	1
23	270	438	27	7.84083333333333	8.301	915.727	2	44.13	1
23	271	438	27.1	7.84086111111111	8.387	920.182	2	44.43	1
23	272	438	27.2	7.84088888888889	8.475	924.645	2	44.52	1
23	273	438	27.3	7.84091666666667	8.562	929.097	2	44.49	1
23	274	438	27.4	7.84094444444444	8.648	933.542	2	44.48	1
23	275	438	27.5	7.84097222222222	8.736	937.982	2	44.57	1
23	276	438	27.6	7.841	8.833	942.431	2	44.84	1
23	277	438	27.7	7.84102777777778	8.887	946.919	2	45.32	1
23	278	438	27.8	7.84105555555556	8.903	951.475	2	45.96	1
23	279	438	27.9	7.84108333333333	8.892	956.112	2	46.61	1
23	280	438	28	7.84111111111111	8.843	960.817	2	47.09	1
23	281	438	28.1	7.84113888888889	8.751	965.561	2	47.36	1
23	282	438	28.2	7.84116666666667	8.67	970.315	2	47.45	1
23	283	438	28.3	7.84119444444444	8.586	975.062	2	47.45	1
23	284	438	28.4	7.84122222222222	8.506	979.805	2	47.44	1
23	285	438	28.5	7.84125	8.436	984.548	2	47.44	1
23	286	438	28.6	7.84127777777778	8.369	989.292	2	47.45	1
23	287	438	28.7	7.84130555555556	8.299	994.04	2	47.45	1
23	288	438	28.8	7.84133333333333	8.217	998.785	2	47.42	1
23	289	438	28.9	7.84136111111111	8.129	1003.515	2	47.47	1
23	290	438	29	7.84138888888889	8.03	1008.244	2	47.79	1
23	291	438	29.1	7.84141666666667	7.939	1013.018	2	48.48	1
23	292	438	29.2	7.84144444444444	7.921	1017.897	2	49.47	1
23	293	438	29.3	7.84147222222222	7.961	1022.911	2	50.45	1
23	294	438	29.4	7.8415	8.073	1028.031	2	51.14	1
23	295	438	29.5	7.84152777777778	8.192	1033.195	2	51.47	1
23	296	438	29.6	7.84155555555555	8.3	1038.361	2	51.54	1
23	297	438	29.7	7.84158333333333	8.407	1043.512	2	51.52	1
23	298	438	29.8	7.84161111111111	8.515	1048.663	2	51.51	1
23	299	438	29.9	7.84163888888889	8.623	1053.818	2	51.45	1
23	300	438	30	7.84166666666667	8.734	1058.959	2	51.37	1
23	301	438	30.1	7.84169444444444	8.812	1064.083	2	51.35	1
23	302	438	30.2	7.84172222222222	8.937	1069.213	2	51.42	1
23	303	438	30.3	7.84175	9.164	1074.369	2	51.46	1
23	304	438	30.4	7.84177777777778	9.41	1079.539	2	51.28	1
23	305	438	30.5	7.84180555555556	9.575	1084.665	2	50.85	1
23	306	438	30.6	7.84183333333333	9.622	1089.714	2	50.4	1
23	307	438	30.7	7.84186111111111	9.597	1094.717	2	50.1	1
23	308	438	30.8	7.84188888888889	9.604	1099.718	2	49.87	1
23	309	438	30.9	7.84191666666667	9.612	1104.717	2	49.47	1
23	310	438	31	7.84194444444444	9.66	1109.661	2	48.77	1
23	311	438	31.1	7.84197222222222	9.665	1114.494	2	47.92	1
23	312	438	31.2	7.842	9.634	1119.223	2	47.2	1
23	313	438	31.3	7.84202777777778	9.642	1123.899	2	46.69	1
23	314	438	31.4	7.84205555555556	9.648	1128.55	2	46.27	1
23	315	438	31.5	7.84208333333333	9.672	1133.162	2	45.81	1
23	316	438	31.6	7.84211111111111	9.662	1137.713	2	45.37	1
23	317	438	31.7	7.84213888888889	9.669	1142.213	2	45.08	1
23	318	438	31.8	7.84216666666667	9.676	1146.699	2	44.97	1
23	319	438	31.9	7.84219444444444	9.683	1151.193	2	45	1
23	320	438	32	7.84222222222222	9.69	1155.696	2	45.05	1
23	321	438	32.1	7.84225	9.697	1160.204	2	45.07	1
23	322	438	32.2	7.84227777777778	9.697	1164.716	2	45.07	1
23	323	438	32.3	7.84230555555556	9.691	1169.224	2	45.05	1
23	324	438	32.4	7.84233333333333	9.685	1173.726	2	45.02	1
23	325	438	32.5	7.84236111111111	9.679	1178.224	2	45	1
23	326	438	32.6	7.84238888888889	9.673	1182.724	2	45	1
23	327	438	32.7	7.84241666666667	9.667	1187.224	2	45	1
23	328	438	32.8	7.84244444444444	9.661	1191.725	2	45	1
23	329	438	32.9	7.84247222222222	9.655	1196.225	2	45	1
23	330	438	33	7.8425	9.649	1200.724	2	45	1
23	331	438	33.1	7.84252777777778	9.643	1205.225	2	45	1
23	332	438	33.2	7.84255555555556	9.637	1209.725	2	45	1
23	333	438	33.3	7.84258333333333	9.63	1214.226	2	44.99	1
23	334	438	33.4	7.84261111111111	9.625	1218.721	2	44.99	1
23	335	438	33.5	7.84263888888889	9.618	1223.21	2	45.1	1
23	336	438	33.6	7.84266666666667	9.622	1227.71	2	45.44	1
23	337	438	33.7	7.84269444444444	9.573	1232.258	2	46.04	1
23	338	438	33.8	7.84272222222222	9.495	1236.891	2	46.84	1
23	339	438	33.9	7.84275	9.396	1241.626	2	47.63	1
23	340	438	34	7.84277777777778	9.265	1246.444	2	48.22	1
23	341	438	34.1	7.84280555555556	9.083	1251.306	2	48.57	1
23	342	438	34.2	7.84283333333333	8.9	1256.179	2	48.78	1
23	343	438	34.3	7.84286111111111	8.729	1261.057	2	49.01	1
23	344	438	34.4	7.84288888888889	8.61	1265.965	2	49.34	1
23	345	438	34.5	7.84291666666667	8.559	1270.923	2	49.67	1
23	346	438	34.6	7.84294444444444	8.558	1275.916	2	49.9	1
23	347	438	34.7	7.84297222222222	8.567	1280.922	2	50	1
23	348	438	34.8	7.843	8.567	1285.926	2	50.01	1
23	349	438	34.9	7.84302777777778	8.566	1290.926	2	50	1
23	350	438	35	7.84305555555556	8.566	1295.928	2	49.99	1
23	351	438	35.1	7.84308333333333	8.564	1300.926	2	49.95	1
23	352	438	35.2	7.84311111111111	8.563	1305.918	2	49.92	1
23	353	438	35.3	7.84313888888889	8.572	1310.906	2	49.92	1
23	354	438	35.4	7.84316666666667	8.589	1315.897	2	49.95	1
23	355	438	35.5	7.84319444444444	8.606	1320.895	2	49.98	1
23	356	438	35.6	7.84322222222222	8.622	1325.897	2	50	1
23	357	438	35.7	7.84325	8.639	1330.897	2	50	1
23	358	438	35.8	7.84327777777778	8.656	1335.897	2	50	1
23	359	438	35.9	7.84330555555556	8.672	1340.897	2	50	1
23	360	438	36	7.84333333333333	8.689	1345.897	2	50	1
23	361	438	36.1	7.84336111111111	8.706	1350.897	2	50	1
23	362	438	36.2	7.84338888888889	8.722	1355.897	2	50	1
23	363	438	36.3	7.84341666666667	8.739	1360.896	2	50	1
23	364	438	36.4	7.84344444444444	8.755	1365.896	2	50	1
23	365	438	36.5	7.84347222222222	8.772	1370.896	2	50	1
23	366	438	36.6	7.8435	8.789	1375.896	2	50	1
23	367	438	36.7	7.84352777777778	8.805	1380.896	2	50	1
23	368	438	36.8	7.84355555555556	8.822	1385.896	2	50	1
23	369	438	36.9	7.84358333333333	8.839	1390.896	2	50	1
23	370	438	37	7.84361111111111	8.855	1395.896	2	50	1
23	371	438	37.1	7.84363888888889	8.872	1400.896	2	50	1
23	372	438	37.2	7.84366666666667	8.888	1405.896	2	50	1
23	373	438	37.3	7.84369444444444	8.904	1410.894	2	50.03	1
23	374	438	37.4	7.84372222222222	8.921	1415.897	2	50.08	1
23	375	438	37.5	7.84375	8.937	1420.911	2	50.12	1
23	376	438	37.6	7.84377777777778	8.94	1425.929	2	50.13	1
23	377	438	37.7	7.84380555555556	8.93	1430.944	2	50.08	1
23	378	438	37.8	7.84383333333333	8.92	1435.946	2	50.03	1
23	379	438	37.9	7.84386111111111	8.91	1440.944	2	50	1
23	380	438	38	7.84388888888889	8.9	1445.944	2	50	1
23	381	438	38.1	7.84391666666667	8.891	1450.944	2	50	1
23	382	438	38.2	7.84394444444444	8.881	1455.944	2	50	1
23	383	438	38.3	7.84397222222222	8.871	1460.944	2	50	1
23	384	438	38.4	7.844	8.861	1465.943	2	50	1
23	385	438	38.5	7.84402777777778	8.851	1470.943	2	50	1
23	386	438	38.6	7.84405555555556	8.841	1475.951	2	49.93	1
23	387	438	38.7	7.84408333333333	8.832	1480.996	2	49.29	1
23	388	438	38.8	7.84411111111111	8.821	1485.802	2	47.36	1
23	389	438	38.9	7.84413888888889	8.901	1490.334	2	44.06	1
23	390	438	39	7.84416666666667	8.943	1494.553	2	40.23	1
23	391	438	39.1	7.84419444444444	8.967	1498.491	2	37.46	1
23	392	438	39.2	7.84422222222222	8.83	1502.029	2	37.08	1
23	393	438	39.3	7.84425	8.819	1505.891	2	39.14	1
23	394	438	39.4	7.84427777777778	8.78	1509.968	2	42.29	1
23	395	438	39.5	7.84430555555556	8.772	1514.303	2	45.09	1
23	396	438	39.6	7.84433333333333	8.757	1518.875	2	46.93	1
23	397	438	39.7	7.84436111111111	8.709	1523.654	2	47.96	1
23	398	438	39.8	7.84438888888889	8.697	1528.482	2	48.76	1
23	399	438	39.9	7.84441666666667	8.728	1533.422	2	49.45	1
23	400	438	40	7.84444444444444	8.747	1538.428	2	49.78	1
23	401	438	40.1	7.84447222222222	8.7	1543.429	2	49.78	1
23	402	438	40.2	7.8445	8.548	1548.398	2	49.65	1
23	403	438	40.3	7.84452777777778	8.417	1553.347	2	49.56	1
23	404	438	40.4	7.84455555555556	8.367	1558.303	2	49.54	1
23	405	438	40.5	7.84458333333333	8.426	1563.259	2	49.51	1
23	406	438	40.6	7.84461111111111	8.584	1568.208	2	49.47	1
23	407	438	40.7	7.84463888888889	8.712	1573.15	2	49.43	1
23	408	438	40.8	7.84466666666667	8.836	1578.089	2	49.41	1
23	409	438	40.9	7.84469444444444	8.953	1583.031	2	49.41	1
23	410	438	41	7.84472222222222	9.067	1587.972	2	49.41	1
23	411	438	41.1	7.84475	9.181	1592.914	2	49.41	1
23	412	438	41.2	7.84477777777778	9.297	1597.855	2	49.41	1
23	413	438	41.3	7.84480555555556	9.411	1602.796	2	49.41	1
23	414	438	41.4	7.84483333333333	9.527	1607.736	2	49.41	1
23	415	438	41.5	7.84486111111111	9.648	1612.674	2	49.46	1
23	416	438	41.6	7.84488888888889	9.764	1617.619	2	49.56	1
23	417	438	41.7	7.84491666666667	9.846	1622.579	2	49.71	1
23	418	438	41.8	7.84494444444444	9.884	1627.561	2	49.85	1
23	419	438	41.9	7.84497222222222	9.887	1632.557	2	49.96	1
23	420	438	42	7.845	9.883	1637.551	2	50.08	1
23	421	438	42.1	7.84502777777778	9.886	1642.562	2	50.29	1
23	422	438	42.2	7.84505555555556	9.889	1647.612	2	50.41	1
23	423	438	42.3	7.84508333333333	9.881	1652.67	2	50.39	1
23	424	438	42.4	7.84511111111111	9.804	1657.704	2	50.35	1
23	425	438	42.5	7.84513888888889	9.727	1662.71	2	50.45	1
23	426	438	42.6	7.84516666666667	9.633	1667.741	2	50.92	1
23	427	438	42.7	7.84519444444444	9.552	1672.857	2	51.67	1
23	428	438	42.8	7.84522222222222	9.47	1678.064	2	52.49	1
23	429	438	42.9	7.84525	9.39	1683.356	2	53.32	1
23	430	438	43	7.84527777777778	9.307	1688.739	2	54.07	1
23	431	438	43.1	7.84530555555556	9.239	1694.198	2	54.62	1
23	432	438	43.2	7.84533333333333	9.153	1699.699	2	54.92	1
23	433	438	43.3	7.84536111111111	9.068	1705.213	2	55.01	1
23	434	438	43.4	7.84538888888889	8.983	1710.723	2	54.89	1
23	435	438	43.5	7.84541666666667	8.898	1716.194	2	54.78	1
23	436	438	43.6	7.84544444444444	8.814	1721.636	2	55.03	1
23	437	438	43.7	7.84547222222222	8.748	1727.124	2	55.75	1
23	438	438	43.8	7.8455	8.777	1732.743	2	56.76	1
23	439	438	43.9	7.84552777777778	8.843	1738.498	2	57.71	1
23	440	438	44	7.84555555555556	8.87	1744.331	2	58.32	1
23	441	438	44.1	7.84558333333333	8.897	1750.182	2	58.77	1
23	442	438	44.2	7.84561111111111	8.909	1756.085	2	59.15	1
23	443	438	44.3	7.84563888888889	8.961	1762.042	2	59.29	1
23	444	438	44.4	7.84566666666667	8.991	1768.002	2	59.1	1
23	445	438	44.5	7.84569444444444	8.986	1773.894	2	58.69	1
23	446	438	44.6	7.84572222222222	8.924	1779.713	2	58.43	1
23	447	438	44.7	7.84575	8.807	1785.524	2	58.53	1
23	448	438	44.8	7.84577777777778	8.684	1791.389	2	58.85	1
23	449	438	44.9	7.84580555555556	8.56	1797.305	2	59.1	1
23	450	438	45	7.84583333333333	8.408	1803.238	2	59.17	1
23	451	438	45.1	7.84586111111111	8.246	1809.16	2	59.09	1
23	452	438	45.2	7.84588888888889	8.085	1815.059	2	58.99	1
23	453	438	45.3	7.84591666666667	7.923	1820.937	2	59.04	1
23	454	438	45.4	7.84594444444444	7.748	1826.823	2	59.44	1
23	455	438	45.5	7.84597222222222	7.588	1832.765	2	60.22	1
23	456	438	45.6	7.846	7.52	1838.836	2	61.32	1
23	457	438	45.7	7.84602777777778	7.503	1845.029	2	62.42	1
23	458	438	45.8	7.84605555555556	7.58	1851.352	2	63.21	1
23	459	438	45.9	7.84608333333333	7.672	1857.729	2	63.6	1
23	460	438	46	7.84611111111111	7.749	1864.112	2	63.69	1
23	461	438	46.1	7.84613888888889	7.81	1870.479	2	63.66	1
23	462	438	46.2	7.84616666666667	7.904	1876.849	2	63.58	1
23	463	438	46.3	7.84619444444444	8.068	1883.206	2	63.45	1
23	464	438	46.4	7.84622222222222	8.259	1889.537	2	63.37	1
23	465	438	46.5	7.84625	8.488	1895.868	2	63.33	1
23	466	438	46.6	7.84627777777778	8.681	1902.21	2	63.18	1
23	467	438	46.7	7.84630555555556	8.827	1908.547	2	62.78	1
23	468	438	46.8	7.84633333333333	8.899	1914.815	2	62.07	1
23	469	438	46.9	7.84636111111111	8.9	1920.967	2	61.29	1
23	470	438	47	7.84638888888889	8.81	1927.037	2	60.75	1
23	471	438	47.1	7.84641666666667	8.707	1933.074	2	60.51	1
23	472	438	47.2	7.84644444444444	8.617	1939.112	2	60.47	1
23	473	438	47.3	7.84647222222222	8.529	1945.161	2	60.49	1
23	474	438	47.4	7.8465	8.44	1951.212	2	60.49	1
23	475	438	47.5	7.84652777777778	8.351	1957.257	2	60.5	1
23	476	438	47.6	7.84655555555555	8.258	1963.309	2	60.53	1
23	477	438	47.7	7.84658333333333	8.17	1969.359	2	60.6	1
23	478	438	47.8	7.84661111111111	8.094	1975.41	2	60.84	1
23	479	438	47.9	7.84663888888889	8.118	1981.501	2	61.22	1
23	480	438	48	7.84666666666667	8.195	1987.647	2	61.62	1
23	481	438	48.1	7.84669444444444	8.275	1993.846	2	61.93	1
23	482	438	48.2	7.84672222222222	8.351	2000.062	2	62.03	1
23	483	438	48.3	7.84675	8.428	2006.263	2	62.02	1
23	484	438	48.4	7.84677777777778	8.505	2012.466	2	62.02	1
23	485	438	48.5	7.84680555555556	8.581	2018.674	2	61.96	1
23	486	438	48.6	7.84683333333333	8.659	2024.866	2	61.88	1
23	487	438	48.7	7.84686111111111	8.743	2031.037	2	61.93	1
23	488	438	48.8	7.84688888888889	8.793	2037.211	2	62.24	1
23	489	438	48.9	7.84691666666667	8.773	2043.442	2	62.83	1
23	490	438	49	7.84694444444444	8.742	2049.763	2	63.52	1
23	491	438	49.1	7.84697222222222	8.713	2056.162	2	64.14	1
23	492	438	49.2	7.847	8.668	2062.615	2	64.57	1
23	493	438	49.3	7.84702777777778	8.668	2069.099	2	64.83	1
23	494	438	49.4	7.84705555555556	8.668	2075.599	2	64.96	1
23	495	438	49.5	7.84708333333333	8.668	2082.103	2	65	1
23	496	438	49.6	7.84711111111111	8.667	2088.603	2	65.01	1
23	497	438	49.7	7.84713888888889	8.667	2095.104	2	65.01	1
23	498	438	49.8	7.84716666666667	8.666	2101.606	2	65.02	1
23	499	438	49.9	7.84719444444444	8.665	2108.109	2	65.02	1
23	500	438	50	7.84722222222222	8.659	2114.61	2	65.02	1
23	501	438	50.1	7.84725	8.655	2121.111	2	65.02	1
23	502	438	50.2	7.84727777777778	8.649	2127.61	2	65.02	1
27	91	432	9.1	7.83586111111111	6.009	35.389	2	44.17	1
27	92	432	9.2	7.83588888888889	5.986	39.889	2	44.17	1
27	93	432	9.3	7.83591666666667	5.964	44.389	2	44.17	1
27	94	432	9.4	7.83594444444444	5.94	48.889	2	44.17	1
27	95	432	9.5	7.83597222222222	5.917	53.389	2	44.17	1
27	96	432	9.6	7.836	5.907	57.848	2	44.17	1
27	97	432	9.7	7.83602777777778	5.872	62.223	2	43.8	1
27	98	432	9.8	7.83605555555556	5.849	66.553	2	43.8	1
27	99	432	9.9	7.83608333333333	5.815	70.922	2	44.17	1
27	100	432	10	7.83611111111111	5.804	75.387	2	44.54	1
27	101	432	10.1	7.83613888888889	5.781	79.907	2	44.38	1
27	102	432	10.2	7.83616666666667	5.796	84.351	2	43.51	1
27	103	432	10.3	7.83619444444444	5.788	88.636	2	42.25	1
27	104	432	10.4	7.83622222222222	5.761	92.8	2	41.07	1
27	105	432	10.5	7.83625	5.773	96.819	2	40.32	1
27	106	432	10.6	7.83627777777778	5.821	100.803	2	40.02	1
27	107	432	10.7	7.83630555555556	5.87	104.791	2	39.96	1
27	108	432	10.8	7.83633333333333	5.918	108.787	2	39.98	1
27	109	432	10.9	7.83636111111111	5.968	112.788	2	40	1
27	110	432	11	7.83638888888889	6.016	116.788	2	40	1
27	111	432	11.1	7.83641666666667	6.065	120.787	2	40	1
27	112	432	11.2	7.83644444444444	6.113	124.787	2	40	1
27	113	432	11.3	7.83647222222222	6.162	128.787	2	40	1
27	114	432	11.4	7.8365	6.211	132.786	2	40	1
27	115	432	11.5	7.83652777777778	6.259	136.786	2	40	1
27	116	432	11.6	7.83655555555556	6.308	140.785	2	40	1
27	117	432	11.7	7.83658333333333	6.356	144.786	2	40	1
27	118	432	11.8	7.83661111111111	6.405	148.788	2	39.99	1
27	119	432	11.9	7.83663888888889	6.447	152.786	2	39.95	1
27	120	432	12	7.83666666666667	6.509	156.783	2	39.89	1
27	121	432	12.1	7.83669444444444	6.592	160.765	2	39.81	1
27	122	432	12.2	7.83672222222222	6.637	164.733	2	39.85	1
27	123	432	12.3	7.83675	6.65	168.714	2	40.02	1
27	124	432	12.4	7.83677777777778	6.647	172.725	2	40.24	1
27	125	432	12.5	7.83680555555556	6.615	176.771	2	40.45	1
27	126	432	12.6	7.83683333333333	6.597	180.832	2	40.52	1
27	127	432	12.7	7.83686111111111	6.577	184.885	2	40.52	1
27	128	432	12.8	7.83688888888889	6.56	188.936	2	40.52	1
27	129	432	12.9	7.83691666666667	6.541	192.988	2	40.52	1
27	130	432	13	7.83694444444444	6.523	197.04	2	40.52	1
27	131	432	13.1	7.83697222222222	6.504	201.092	2	40.52	1
27	132	432	13.2	7.837	6.486	205.144	2	40.52	1
27	133	432	13.3	7.83702777777778	6.468	209.196	2	40.52	1
27	134	432	13.4	7.83705555555556	6.449	213.248	2	40.52	1
27	135	432	13.5	7.83708333333333	6.43	217.3	2	40.52	1
27	136	432	13.6	7.83711111111111	6.413	221.352	2	40.52	1
27	137	432	13.7	7.83713888888889	6.394	225.418	2	40.39	1
27	138	432	13.8	7.83716666666667	6.375	229.456	2	40.09	1
27	139	432	13.9	7.83719444444444	6.357	233.438	2	39.84	1
27	140	432	14	7.83722222222222	6.497	237.396	2	39.73	1
27	141	432	14.1	7.83725	6.636	241.363	2	39.7	1
27	142	432	14.2	7.83727777777778	6.715	245.352	2	39.65	1
27	143	432	14.3	7.83730555555556	6.713	249.32	2	39.43	1
27	144	432	14.4	7.83733333333333	6.65	253.235	2	39.18	1
27	145	432	14.5	7.83736111111111	6.577	257.136	2	39.08	1
27	146	432	14.6	7.83738888888889	6.514	261.038	2	39.06	1
27	147	432	14.7	7.83741666666667	6.452	264.946	2	39.07	1
27	148	432	14.8	7.83744444444444	6.39	268.854	2	39.08	1
27	149	432	14.9	7.83747222222222	6.328	272.76	2	39.09	1
27	150	432	15	7.8375	6.266	276.67	2	39.1	1
27	151	432	15.1	7.83752777777778	6.204	280.59	2	39.04	1
27	152	432	15.2	7.83755555555556	6.177	284.502	2	38.8	1
27	153	432	15.3	7.83758333333333	6.079	288.372	2	38.43	1
27	154	432	15.4	7.83761111111111	5.834	292.18	2	38.14	1
27	155	432	15.5	7.83763888888889	5.53	295.956	2	38.14	1
27	156	432	15.6	7.83766666666667	5.284	299.764	2	38.43	1
27	157	432	15.7	7.83769444444444	5.186	303.634	2	38.79	1
27	158	432	15.8	7.83772222222222	5.16	307.545	2	39.02	1
27	159	432	15.9	7.83775	5.098	311.461	2	39.1	1
27	160	432	16	7.83777777777778	5.039	315.363	2	39.19	1
27	161	432	16.1	7.83780555555556	4.971	319.266	2	39.51	1
27	162	432	16.2	7.83783333333333	4.882	323.213	2	40.21	1
27	163	432	16.3	7.83786111111111	4.786	327.27	2	41.26	1
27	164	432	16.4	7.83788888888889	4.743	331.46	2	42.52	1
27	165	432	16.5	7.83791666666667	4.733	335.771	2	43.69	1
27	166	432	16.6	7.83794444444444	4.761	340.23	2	44.45	1
27	167	432	16.7	7.83797222222222	4.75	344.733	2	44.72	1
27	168	432	16.8	7.838	4.74	349.216	2	44.73	1
27	169	432	16.9	7.83802777777778	4.789	353.675	2	44.71	1
27	170	432	17	7.83805555555556	4.885	358.138	2	44.79	1
27	171	432	17.1	7.83808333333333	4.982	362.63	2	44.93	1
27	172	432	17.2	7.83811111111111	5.078	367.136	2	44.99	1
27	173	432	17.3	7.83813888888889	5.175	371.635	2	44.99	1
27	174	432	17.4	7.83816666666667	5.271	376.133	2	44.99	1
27	175	432	17.5	7.83819444444444	5.367	380.632	2	44.99	1
27	176	432	17.6	7.83822222222222	5.463	385.132	2	44.99	1
27	177	432	17.7	7.83825	5.559	389.631	2	44.99	1
27	178	432	17.8	7.83827777777778	5.655	394.13	2	44.99	1
27	179	432	17.9	7.83830555555556	5.752	398.629	2	44.99	1
27	180	432	18	7.83833333333333	5.848	403.128	2	44.99	1
27	181	432	18.1	7.83836111111111	5.944	407.627	2	44.99	1
27	182	432	18.2	7.83838888888889	6.041	412.126	2	44.99	1
27	183	432	18.3	7.83841666666667	6.137	416.626	2	44.97	1
27	184	432	18.4	7.83844444444444	6.233	421.121	2	44.96	1
27	185	432	18.5	7.83847222222222	6.33	425.603	2	45.08	1
27	186	432	18.6	7.8385	6.425	430.094	2	45.51	1
27	187	432	18.7	7.83852777777778	6.483	434.645	2	46.34	1
27	188	432	18.8	7.83855555555555	6.561	439.336	2	47.49	1
27	189	432	18.9	7.83858333333333	6.686	444.143	2	48.63	1
27	190	432	19	7.83861111111111	6.833	449.089	2	49.47	1
27	191	432	19.1	7.83863888888889	6.94	454.095	2	49.92	1
27	192	432	19.2	7.83866666666667	7.047	459.115	2	50.05	1
27	193	432	19.3	7.83869444444444	7.154	464.135	2	49.91	1
27	194	432	19.4	7.83872222222222	7.262	469.139	2	49.47	1
27	195	432	19.5	7.83875	7.408	474.077	2	48.73	1
27	196	432	19.6	7.83877777777778	7.508	478.893	2	47.98	1
27	197	432	19.7	7.83880555555556	7.572	483.616	2	47.59	1
27	198	432	19.8	7.83883333333333	7.635	488.325	2	47.76	1
27	199	432	19.9	7.83886111111111	7.735	493.106	2	48.41	1
27	200	432	20	7.83888888888889	7.953	497.996	2	49.14	1
27	201	432	20.1	7.83891666666667	8.136	502.964	2	49.67	1
27	202	432	20.2	7.83894444444444	8.317	507.972	2	49.94	1
27	203	432	20.3	7.83897222222222	8.499	512.979	2	49.98	1
27	204	432	20.4	7.839	8.681	517.974	2	49.97	1
27	205	432	20.5	7.83902777777778	8.863	522.971	2	49.97	1
27	206	432	20.6	7.83905555555556	9.044	527.965	2	49.99	1
27	207	432	20.7	7.83908333333333	9.226	532.964	2	50.04	1
27	208	432	20.8	7.83911111111111	9.437	537.974	2	50.07	1
27	209	432	20.9	7.83913888888889	9.585	542.991	2	50.01	1
27	210	432	21	7.83916666666667	9.594	547.994	2	49.83	1
27	211	432	21.1	7.83919444444444	9.454	552.964	2	49.61	1
27	212	432	21.2	7.83922222222222	9.34	557.916	2	49.34	1
27	213	432	21.3	7.83925	9.362	562.846	2	48.96	1
27	214	432	21.4	7.83927777777778	9.473	567.727	2	48.51	1
27	215	432	21.5	7.83930555555555	9.543	572.539	2	48.13	1
27	216	432	21.6	7.83933333333333	9.554	577.308	2	48.05	1
27	217	432	21.7	7.83936111111111	9.595	582.102	2	48.26	1
27	218	432	21.8	7.83938888888889	9.68	586.951	2	48.55	1
27	219	432	21.9	7.83941666666667	9.729	591.833	2	48.73	1
27	220	432	22	7.83944444444444	9.678	596.718	2	48.78	1
27	221	432	22.1	7.83947222222222	9.614	601.594	2	48.76	1
27	222	432	22.2	7.8395	9.563	606.468	2	48.75	1
27	223	432	22.3	7.83952777777778	9.512	611.343	2	48.75	1
27	224	432	22.4	7.83955555555556	9.462	616.218	2	48.75	1
27	225	432	22.5	7.83958333333333	9.412	621.097	2	48.7	1
27	226	432	22.6	7.83961111111111	9.361	625.967	2	48.6	1
27	227	432	22.7	7.83963888888889	9.311	630.816	2	48.52	1
27	228	432	22.8	7.83966666666667	9.285	635.657	2	48.52	1
27	229	432	22.9	7.83969444444444	9.28	640.507	2	48.6	1
27	230	432	23	7.83972222222222	9.274	645.377	2	48.71	1
27	231	432	23.1	7.83975	9.268	650.257	2	48.75	1
27	232	432	23.2	7.83977777777778	9.263	655.132	2	48.75	1
27	233	432	23.3	7.83980555555556	9.257	660.004	2	48.77	1
27	234	432	23.4	7.83983333333333	9.251	664.887	2	48.78	1
27	235	432	23.5	7.83986111111111	9.245	669.784	2	48.58	1
27	236	432	23.6	7.83988888888889	9.251	674.658	2	48	1
27	237	432	23.7	7.83991666666667	9.276	679.433	2	47	1
27	238	432	23.8	7.83994444444444	9.239	684.076	2	45.84	1
27	239	432	23.9	7.83997222222222	9.131	688.572	2	44.97	1
27	240	432	24	7.84	9.065	692.998	2	44.64	1
27	241	432	24.1	7.84002777777778	9.03	697.439	2	44.71	1
27	242	432	24.2	7.84005555555555	9.007	701.928	2	44.92	1
27	243	432	24.3	7.84008333333333	8.979	706.442	2	45.02	1
27	244	432	24.4	7.84011111111111	8.951	710.946	2	45.01	1
27	245	432	24.5	7.84013888888889	8.922	715.444	2	45	1
27	246	432	24.6	7.84016666666667	8.894	719.944	2	45	1
27	247	432	24.7	7.84019444444444	8.865	724.444	2	45	1
27	248	432	24.8	7.84022222222222	8.837	728.944	2	45	1
27	249	432	24.9	7.84025	8.809	733.444	2	45	1
27	250	432	25	7.84027777777778	8.78	737.943	2	45	1
27	251	432	25.1	7.84030555555556	8.752	742.443	2	45	1
27	252	432	25.2	7.84033333333333	8.724	746.943	2	45	1
27	253	432	25.3	7.84036111111111	8.696	751.443	2	45	1
27	254	432	25.4	7.84038888888889	8.667	755.945	2	44.98	1
27	255	432	25.5	7.84041666666667	8.639	760.441	2	44.97	1
27	256	432	25.6	7.84044444444444	8.611	764.926	2	45.07	1
27	257	432	25.7	7.84047222222222	8.582	769.426	2	45.37	1
27	258	432	25.8	7.8405	8.537	773.975	2	45.82	1
27	259	432	25.9	7.84052777777778	8.524	778.584	2	46.34	1
27	260	432	26	7.84055555555556	8.494	783.241	2	46.93	1
27	261	432	26.1	7.84058333333333	8.44	787.946	2	47.67	1
27	262	432	26.2	7.84061111111111	8.348	792.74	2	48.66	1
27	263	432	26.3	7.84063888888889	8.285	797.66	2	49.75	1
27	264	432	26.4	7.84066666666667	8.241	802.718	2	50.63	1
27	265	432	26.5	7.84069444444444	8.123	807.854	2	51.05	1
27	266	432	26.6	7.84072222222222	8.017	812.986	2	51.11	1
27	267	432	26.7	7.84075	7.919	818.093	2	51.03	1
27	268	432	26.8	7.84077777777778	7.879	823.2	2	50.78	1
27	269	432	26.9	7.84080555555555	7.851	828.298	2	50.2	1
27	270	432	27	7.84083333333333	7.823	833.283	2	49.1	1
27	271	432	27.1	7.84086111111111	7.765	838.117	2	47.62	1
27	272	432	27.2	7.84088888888889	7.658	842.823	2	46.29	1
27	273	432	27.3	7.84091666666667	7.57	847.36	2	45.44	1
27	274	432	27.4	7.84094444444444	7.603	851.844	2	45.06	1
27	275	432	27.5	7.84097222222222	7.615	856.334	2	44.99	1
27	276	432	27.6	7.841	7.626	860.835	2	45	1
27	277	432	27.7	7.84102777777778	7.636	865.335	2	45	1
27	278	432	27.8	7.84105555555556	7.648	869.835	2	45	1
27	279	432	27.9	7.84108333333333	7.658	874.335	2	45	1
27	280	432	28	7.84111111111111	7.669	878.835	2	45	1
27	281	432	28.1	7.84113888888889	7.68	883.336	2	45	1
27	282	432	28.2	7.84116666666667	7.69	887.836	2	45	1
27	283	432	28.3	7.84119444444444	7.702	892.336	2	45	1
27	284	432	28.4	7.84122222222222	7.712	896.838	2	44.97	1
27	285	432	28.5	7.84125	7.723	901.336	2	44.92	1
27	286	432	28.6	7.84127777777778	7.734	905.822	2	44.88	1
27	287	432	28.7	7.84130555555556	7.756	910.304	2	44.88	1
27	288	432	28.8	7.84133333333333	7.794	914.79	2	44.92	1
27	289	432	28.9	7.84136111111111	7.831	919.288	2	44.96	1
27	290	432	29	7.84138888888889	7.869	923.787	2	44.97	1
27	291	432	29.1	7.84141666666667	7.906	928.27	2	45.1	1
27	292	432	29.2	7.84144444444444	7.943	932.763	2	45.53	1
27	293	432	29.3	7.84147222222222	7.94	937.317	2	46.36	1
27	294	432	29.4	7.8415	7.956	942.008	2	47.5	1
27	295	432	29.5	7.84152777777778	8.018	946.815	2	48.64	1
27	296	432	29.6	7.84155555555555	8.101	951.762	2	49.5	1
27	297	432	29.7	7.84158333333333	8.143	956.78	2	49.9	1
27	298	432	29.8	7.84161111111111	8.197	961.812	2	49.78	1
27	299	432	29.9	7.84163888888889	8.239	966.798	2	49.22	1
27	300	432	30	7.84166666666667	8.207	971.694	2	48.39	1
27	301	432	30.1	7.84169444444444	8.106	976.477	2	47.57	1
27	302	432	30.2	7.84172222222222	7.946	981.164	2	47.05	1
27	303	432	30.3	7.84175	7.769	985.814	2	47.06	1
27	304	432	30.4	7.84177777777778	7.61	990.501	2	47.58	1
27	305	432	30.5	7.84180555555556	7.493	995.286	2	48.42	1
27	306	432	30.6	7.84183333333333	7.443	1000.187	2	49.23	1
27	307	432	30.7	7.84186111111111	7.451	1005.171	2	49.79	1
27	308	432	30.8	7.84188888888889	7.47	1010.19	2	50.03	1
27	309	432	30.9	7.84191666666667	7.478	1015.215	2	49.96	1
27	310	432	31	7.84194444444444	7.492	1020.22	2	49.62	1
27	311	432	31.1	7.84197222222222	7.5	1025.172	2	49.09	1
27	312	432	31.2	7.842	7.483	1030.043	2	48.54	1
27	313	432	31.3	7.84202777777778	7.474	1034.846	2	48.2	1
27	314	432	31.4	7.84205555555556	7.545	1039.636	2	48.17	1
27	315	432	31.5	7.84208333333333	7.697	1044.454	2	48.31	1
27	316	432	31.6	7.84211111111111	7.869	1049.301	2	48.46	1
27	317	432	31.7	7.84213888888889	8.028	1054.16	2	48.51	1
27	318	432	31.8	7.84216666666667	8.184	1059.01	2	48.52	1
27	319	432	31.9	7.84219444444444	8.342	1063.861	2	48.53	1
27	320	432	32	7.84222222222222	8.499	1068.723	2	48.48	1
27	321	432	32.1	7.84225	8.663	1073.586	2	48.2	1
27	322	432	32.2	7.84227777777778	8.827	1078.41	2	47.6	1
27	323	432	32.3	7.84230555555556	8.967	1083.144	2	46.75	1
27	324	432	32.4	7.84233333333333	9.042	1087.76	2	45.9	1
27	325	432	32.5	7.84236111111111	9.091	1092.285	2	45.3	1
27	326	432	32.6	7.84238888888889	9.142	1096.772	2	45.02	1
27	327	432	32.7	7.84241666666667	9.199	1101.259	2	44.97	1
27	328	432	32.8	7.84244444444444	9.256	1105.758	2	44.99	1
27	329	432	32.9	7.84247222222222	9.313	1110.259	2	45	1
27	330	432	33	7.8425	9.37	1114.759	2	45	1
27	331	432	33.1	7.84252777777778	9.433	1119.259	2	45	1
27	332	432	33.2	7.84255555555556	9.49	1123.759	2	45	1
27	333	432	33.3	7.84258333333333	9.517	1128.259	2	45	1
27	334	432	33.4	7.84261111111111	9.503	1132.759	2	45	1
27	335	432	33.5	7.84263888888889	9.46	1137.259	2	45	1
27	336	432	33.6	7.84266666666667	9.411	1141.759	2	45	1
27	337	432	33.7	7.84269444444444	9.369	1146.259	2	45	1
27	338	432	33.8	7.84272222222222	9.325	1150.757	2	45.02	1
27	339	432	33.9	7.84275	9.282	1155.259	2	45.05	1
27	340	432	34	7.84277777777778	9.239	1159.767	2	45.07	1
27	341	432	34.1	7.84280555555556	9.188	1164.278	2	45.07	1
27	342	432	34.2	7.84283333333333	9.132	1168.786	2	45.05	1
27	343	432	34.3	7.84286111111111	9.09	1173.287	2	45.01	1
27	344	432	34.4	7.84288888888889	9.07	1177.786	2	45	1
27	345	432	34.5	7.84291666666667	9.063	1182.285	2	45	1
27	346	432	34.6	7.84294444444444	9.06	1186.785	2	45	1
27	347	432	34.7	7.84297222222222	9.054	1191.285	2	45	1
27	348	432	34.8	7.843	9.048	1195.786	2	44.99	1
27	349	432	34.9	7.84302777777778	9.042	1200.285	2	44.98	1
27	350	432	35	7.84305555555556	9.035	1204.774	2	45.03	1
27	351	432	35.1	7.84308333333333	9.029	1209.266	2	45.28	1
27	352	432	35.2	7.84311111111111	9.011	1213.792	2	45.79	1
27	353	432	35.3	7.84313888888889	8.991	1218.394	2	46.5	1
27	354	432	35.4	7.84316666666667	8.999	1223.092	2	47.2	1
27	355	432	35.5	7.84319444444444	9.005	1227.862	2	47.73	1
27	356	432	35.6	7.84322222222222	9.007	1232.668	2	48.06	1
27	357	432	35.7	7.84325	8.999	1237.489	2	48.27	1
27	358	432	35.8	7.84327777777778	8.931	1242.322	2	48.47	1
27	359	432	35.9	7.84330555555556	8.82	1247.181	2	48.67	1
27	360	432	36	7.84333333333333	8.65	1252.063	2	48.83	1
27	361	432	36.1	7.84336111111111	8.47	1256.957	2	48.91	1
27	362	432	36.2	7.84338888888889	8.301	1261.853	2	48.93	1
27	363	432	36.3	7.84341666666667	8.132	1266.746	2	48.92	1
27	364	432	36.4	7.84344444444444	7.965	1271.637	2	48.92	1
27	365	432	36.5	7.84347222222222	7.796	1276.529	2	48.92	1
27	366	432	36.6	7.8435	7.629	1281.422	2	48.92	1
27	367	432	36.7	7.84352777777778	7.46	1286.317	2	48.88	1
27	368	432	36.8	7.84355555555556	7.276	1291.206	2	48.78	1
27	369	432	36.9	7.84358333333333	7.123	1296.082	2	48.62	1
27	370	432	37	7.84361111111111	7.05	1300.936	2	48.42	1
27	371	432	37.1	7.84363888888889	7.054	1305.765	2	48.22	1
27	372	432	37.2	7.84366666666667	7.146	1310.572	2	48.07	1
27	373	432	37.3	7.84369444444444	7.278	1315.368	2	48	1
27	374	432	37.4	7.84372222222222	7.394	1320.163	2	47.98	1
27	375	432	37.5	7.84375	7.509	1324.963	2	47.99	1
27	376	432	37.6	7.84377777777778	7.626	1329.762	2	47.98	1
27	377	432	37.7	7.84380555555556	7.742	1334.556	2	48.01	1
27	378	432	37.8	7.84383333333333	7.864	1339.352	2	48.14	1
27	379	432	37.9	7.84386111111111	7.977	1344.164	2	48.39	1
27	380	432	38	7.84388888888889	8.051	1349.014	2	48.75	1
27	381	432	38.1	7.84391666666667	8.109	1353.914	2	49.11	1
27	382	432	38.2	7.84394444444444	8.128	1358.851	2	49.36	1
27	383	432	38.3	7.84397222222222	8.139	1363.806	2	49.48	1
27	384	432	38.4	7.844	8.155	1368.761	2	49.51	1
27	385	432	38.5	7.84402777777778	8.172	1373.712	2	49.5	1
27	386	432	38.6	7.84405555555556	8.188	1378.661	2	49.49	1
27	387	432	38.7	7.84408333333333	8.204	1383.607	2	49.5	1
27	388	432	38.8	7.84411111111111	8.221	1388.553	2	49.58	1
27	389	432	38.9	7.84413888888889	8.237	1393.508	2	49.75	1
27	390	432	39	7.84416666666667	8.254	1398.49	2	50	1
27	391	432	39.1	7.84419444444444	8.27	1403.508	2	50.25	1
27	392	432	39.2	7.84422222222222	8.287	1408.55	2	50.45	1
27	393	432	39.3	7.84425	8.304	1413.608	2	50.58	1
27	394	432	39.4	7.84427777777778	8.321	1418.674	2	50.63	1
27	395	432	39.5	7.84430555555556	8.335	1423.743	2	50.62	1
27	396	432	39.6	7.84433333333333	8.325	1428.805	2	50.56	1
27	397	432	39.7	7.84436111111111	8.315	1433.851	2	50.54	1
27	398	432	39.8	7.84438888888889	8.312	1438.894	2	50.64	1
27	399	432	39.9	7.84441666666667	8.298	1443.958	2	50.89	1
27	400	432	40	7.84444444444444	8.247	1449.058	2	51.25	1
27	401	432	40.1	7.84447222222222	8.178	1454.207	2	51.6	1
27	402	432	40.2	7.8445	8.071	1459.394	2	51.86	1
27	403	432	40.3	7.84452777777778	7.955	1464.598	2	51.98	1
27	404	432	40.4	7.84455555555556	7.844	1469.804	2	52.01	1
27	405	432	40.5	7.84458333333333	7.734	1475.003	2	52.01	1
27	406	432	40.6	7.84461111111111	7.624	1480.205	2	52.01	1
27	407	432	40.7	7.84463888888889	7.513	1485.416	2	51.92	1
27	408	432	40.8	7.84466666666667	7.391	1490.621	2	51.61	1
27	409	432	40.9	7.84469444444444	7.335	1495.779	2	51.03	1
27	410	432	41	7.84472222222222	7.29	1500.841	2	50.37	1
27	411	432	41.1	7.84475	7.207	1505.808	2	50.05	1
27	412	432	41.2	7.84477777777778	7.179	1510.761	2	50.33	1
27	413	432	41.3	7.84480555555556	7.168	1515.802	2	51.08	1
27	414	432	41.4	7.84483333333333	7.234	1520.974	2	51.88	1
27	415	432	41.5	7.84486111111111	7.283	1526.229	2	52.38	1
27	416	432	41.6	7.84488888888889	7.322	1531.5	2	52.54	1
27	417	432	41.7	7.84491666666667	7.361	1536.758	2	52.5	1
27	418	432	41.8	7.84494444444444	7.401	1542.003	2	52.43	1
27	419	432	41.9	7.84497222222222	7.47	1547.247	2	52.34	1
27	420	432	42	7.845	7.518	1552.486	2	52.11	1
27	421	432	42.1	7.84502777777778	7.441	1557.693	2	51.74	1
27	422	432	42.2	7.84505555555556	7.348	1562.85	2	51.27	1
27	423	432	42.3	7.84508333333333	7.28	1567.944	2	50.79	1
27	424	432	42.4	7.84511111111111	7.281	1572.988	2	50.44	1
27	425	432	42.5	7.84513888888889	7.377	1578.011	2	50.25	1
27	426	432	42.6	7.84516666666667	7.435	1583.023	2	50.17	1
27	427	432	42.7	7.84519444444444	7.489	1588.037	2	50.16	1
27	428	432	42.8	7.84522222222222	7.544	1593.055	2	50.15	1
27	429	432	42.9	7.84525	7.599	1598.063	2	50.18	1
27	430	432	43	7.84527777777778	7.655	1603.071	2	50.37	1
27	431	432	43.1	7.84530555555556	7.707	1608.105	2	50.77	1
27	432	432	43.2	7.84533333333333	7.752	1613.2	2	51.34	1
27	433	432	43.3	7.84536111111111	7.817	1618.373	2	51.9	1
27	434	432	43.4	7.84538888888889	7.873	1623.606	2	52.3	1
27	435	432	43.5	7.84541666666667	7.927	1628.864	2	52.49	1
27	436	432	43.6	7.84544444444444	7.98	1634.123	2	52.52	1
27	437	432	43.7	7.84547222222222	8.033	1639.367	2	52.58	1
27	438	432	43.8	7.8455	8.086	1644.623	2	52.74	1
27	439	432	43.9	7.84552777777778	8.139	1649.915	2	52.85	1
27	440	432	44	7.84555555555556	8.144	1655.219	2	52.81	1
27	441	432	44.1	7.84558333333333	8.113	1660.507	2	52.61	1
27	442	432	44.2	7.84561111111111	8.066	1665.748	2	52.32	1
27	443	432	44.3	7.84563888888889	8.001	1670.956	2	52.12	1
27	444	432	44.4	7.84566666666667	7.92	1676.158	2	52.03	1
27	445	432	44.5	7.84569444444444	7.836	1681.355	2	51.99	1
27	446	432	44.6	7.84572222222222	7.756	1686.552	2	51.99	1
27	447	432	44.7	7.84575	7.676	1691.752	2	51.98	1
27	448	432	44.8	7.84577777777778	7.595	1696.951	2	51.97	1
27	449	432	44.9	7.84580555555556	7.515	1702.141	2	52	1
27	450	432	45	7.84583333333333	7.428	1707.327	2	52.21	1
27	451	432	45.1	7.84586111111111	7.354	1712.554	2	52.6	1
27	452	432	45.2	7.84588888888889	7.286	1717.832	2	53.1	1
27	453	432	45.3	7.84591666666667	7.246	1723.169	2	53.68	1
27	454	432	45.4	7.84594444444444	7.306	1728.57	2	54.22	1
27	455	432	45.5	7.84597222222222	7.339	1734.025	2	54.65	1
27	456	432	45.6	7.846	7.358	1739.527	2	54.93	1
27	457	432	45.7	7.84602777777778	7.384	1745.04	2	55.01	1
27	458	432	45.8	7.84605555555556	7.409	1750.539	2	55	1
27	459	432	45.9	7.84608333333333	7.436	1756.039	2	55	1
27	460	432	46	7.84611111111111	7.462	1761.539	2	55	1
27	461	432	46.1	7.84613888888889	7.488	1767.039	2	55	1
27	462	432	46.2	7.84616666666667	7.514	1772.539	2	55	1
27	463	432	46.3	7.84619444444444	7.541	1778.039	2	55	1
27	464	432	46.4	7.84622222222222	7.566	1783.536	2	55.03	1
27	465	432	46.5	7.84625	7.592	1789.039	2	55.09	1
27	466	432	46.6	7.84627777777778	7.618	1794.554	2	55.14	1
27	467	432	46.7	7.84630555555556	7.635	1800.074	2	55.14	1
27	468	432	46.8	7.84633333333333	7.625	1805.59	2	55.09	1
27	469	432	46.9	7.84636111111111	7.614	1811.093	2	55.03	1
27	470	432	47	7.84638888888889	7.603	1816.589	2	55	1
27	471	432	47.1	7.84641666666667	7.592	1822.089	2	55	1
27	472	432	47.2	7.84644444444444	7.582	1827.589	2	55	1
27	473	432	47.3	7.84647222222222	7.571	1833.091	2	54.99	1
27	474	432	47.4	7.8465	7.56	1838.587	2	54.97	1
27	475	432	47.5	7.84652777777778	7.55	1844.065	2	55.13	1
27	476	432	47.6	7.84655555555555	7.539	1849.554	2	55.74	1
27	477	432	47.7	7.84658333333333	7.472	1855.174	2	56.91	1
27	478	432	47.8	7.84661111111111	7.509	1860.957	2	58.58	1
27	479	432	47.9	7.84663888888889	7.613	1866.907	2	60.44	1
27	480	432	48	7.84666666666667	7.798	1873.015	2	61.96	1
27	481	432	48.1	7.84669444444444	8.095	1879.322	2	62.69	1
27	482	432	48.2	7.84672222222222	8.494	1885.669	2	62.54	1
27	483	432	48.3	7.84675	8.925	1891.919	2	61.74	1
27	484	432	48.4	7.84677777777778	9.298	1898.031	2	60.78	1
27	485	432	48.5	7.84680555555556	9.574	1904.04	2	60.06	1
27	486	432	48.6	7.84683333333333	9.666	1909.995	2	59.7	1
27	487	432	48.7	7.84686111111111	9.562	1915.936	2	59.65	1
27	488	432	48.8	7.84688888888889	9.35	1921.899	2	59.76	1
27	489	432	48.9	7.84691666666667	9.162	1927.889	2	59.9	1
27	490	432	49	7.84694444444444	8.975	1933.892	2	59.96	1
27	491	432	49.1	7.84697222222222	8.788	1939.889	2	59.96	1
27	492	432	49.2	7.847	8.6	1945.881	2	59.97	1
27	493	432	49.3	7.84702777777778	8.398	1951.87	2	60.09	1
27	494	432	49.4	7.84705555555556	8.21	1957.876	2	60.36	1
27	495	432	49.5	7.84708333333333	8.096	1963.933	2	60.67	1
27	496	432	49.6	7.84711111111111	8.081	1970.028	2	60.87	1
27	497	432	49.7	7.84713888888889	8.139	1976.126	2	61	1
27	498	432	49.8	7.84716666666667	8.307	1982.224	2	61.11	1
27	499	432	49.9	7.84719444444444	8.484	1988.334	2	61.26	1
27	500	432	50	7.84722222222222	8.661	1994.478	2	61.44	1
27	501	432	50.1	7.84725	8.838	2000.639	2	61.53	1
27	502	432	50.2	7.84727777777778	9.015	2006.792	2	61.53	1
27	503	432	50.3	7.84730555555555	9.205	2012.945	2	61.52	1
27	504	432	50.4	7.84733333333333	9.383	2019.097	2	61.52	1
27	505	432	50.5	7.84736111111111	9.499	2025.249	2	61.51	1
27	506	432	50.6	7.84738888888889	9.537	2031.4	2	61.51	1
27	507	432	50.7	7.84741666666667	9.514	2037.55	2	61.5	1
27	508	432	50.8	7.84744444444444	9.479	2043.706	2	61.44	1
27	509	432	50.9	7.84747222222222	9.456	2049.85	2	61.3	1
27	510	432	51	7.8475	9.433	2055.966	2	61.21	1
27	511	432	51.1	7.84752777777778	9.44	2062.075	2	61.21	1
27	512	432	51.2	7.84755555555556	9.49	2068.195	2	61.26	1
27	513	432	51.3	7.84758333333333	9.535	2074.332	2	61.32	1
27	514	432	51.4	7.84761111111111	9.562	2080.463	2	61.37	1
27	515	432	51.5	7.84763888888889	9.663	2086.585	2	61.54	1
27	516	432	51.6	7.84766666666667	9.878	2092.747	2	61.86	1
27	517	432	51.7	7.84769444444444	10.091	2098.966	2	62.1	1
27	518	432	51.8	7.84772222222222	10.269	2105.216	2	62.03	1
27	519	432	51.9	7.84775	10.286	2111.4	2	61.83	1
27	520	432	52	7.84777777777778	10.252	2117.583	2	61.83	1
27	521	432	52.1	7.84780555555556	10.247	2123.583	2	61.83	1
27	522	432	52.2	7.84783333333333	10.242	2130.083	2	61.83	1
39	100	450	10	7.83611111111111	.552	35.251	2	41.39	1
39	101	450	10.1	7.83613888888889	.531	39.252	2	41.39	1
39	102	450	10.2	7.83616666666667	.51	43.251	2	41.39	1
39	103	450	10.3	7.83619444444444	.601	47.189	2	41.39	1
39	104	450	10.4	7.83622222222222	.654	51.34	2	41.39	1
39	105	450	10.5	7.83625	.71	55.472	2	41.39	1
39	106	450	10.6	7.83627777777778	.761	59.636	2	41.51	1
[truncated: 249,515 more rows]
