# Supplementary material for: Spatiotemporal filtering method for detecting kinematic waves in a connected environment
Source: PLoS One. 2020 Dec 21;15(12):e0244329. doi: 10.1371/journal.pone.0244329 (PMC7751863; doi:10.1371/journal.pone.0244329)
Supplement: S1 Dataset — (ZIP) [file pone.0244329.s001.zip › US-101_0750-0805_lane2_rev.csv]

veh_ID	frame_ID	Total_frame	local_time	time	Local_X	Local_Y	veh_class	speed	lane
2	13	437	1.3	7.83369444444444	16.467	35.381	2	40	2
2	14	437	1.4	7.83372222222222	16.447	39.381	2	40	2
2	15	437	1.5	7.83375	16.426	43.381	2	40	2
2	16	437	1.6	7.83377777777778	16.405	47.38	2	40	2
2	17	437	1.7	7.83380555555556	16.385	51.381	2	40	2
2	18	437	1.8	7.83383333333333	16.364	55.381	2	40	2
2	19	437	1.9	7.83386111111111	16.344	59.381	2	40	2
2	20	437	2	7.83388888888889	16.323	63.379	2	40.02	2
2	21	437	2.1	7.83391666666667	16.303	67.383	2	40.03	2
2	22	437	2.2	7.83394444444444	16.282	71.398	2	39.93	2
2	23	437	2.3	7.83397222222222	16.262	75.401	2	39.61	2
2	24	437	2.4	7.834	16.254	79.349	2	39.14	2
2	25	437	2.5	7.83402777777778	16.221	83.233	2	38.61	2
2	26	437	2.6	7.83405555555556	16.201	87.043	2	38.28	2
2	27	437	2.7	7.83408333333333	16.169	90.829	2	38.42	2
2	28	437	2.8	7.83411111111111	16.204	94.683	2	38.78	2
2	29	437	2.9	7.83413888888889	16.252	98.611	2	38.92	2
2	30	437	3	7.83416666666667	16.339	102.56	2	38.54	2
2	31	437	3.1	7.83419444444444	16.4	106.385	2	37.51	2
2	32	437	3.2	7.83422222222222	16.43	110.079	2	36.34	2
2	33	437	3.3	7.83425	16.435	113.628	2	35.5	2
2	34	437	3.4	7.83427777777778	16.478	117.118	2	35.08	2
2	35	437	3.5	7.83430555555556	16.52	120.6	2	34.96	2
2	36	437	3.6	7.83433333333333	16.562	124.096	2	34.98	2
2	37	437	3.7	7.83436111111111	16.605	127.597	2	35	2
2	38	437	3.8	7.83438888888889	16.647	131.099	2	34.99	2
2	39	437	3.9	7.83441666666667	16.691	134.595	2	34.98	2
2	40	437	4	7.83444444444444	16.727	138.081	2	35.1	2
2	41	437	4.1	7.83447222222222	16.796	141.578	2	35.49	2
2	42	437	4.2	7.8345	16.795	145.131	2	36.2	2
2	43	437	4.3	7.83452777777778	16.724	148.784	2	37.15	2
2	44	437	4.4	7.83455555555556	16.588	152.559	2	38.12	2
2	45	437	4.5	7.83458333333333	16.376	156.449	2	38.76	2
2	46	437	4.6	7.83461111111111	16.064	160.379	2	38.95	2
2	47	437	4.7	7.83463888888889	15.763	164.277	2	38.95	2
2	48	437	4.8	7.83466666666667	15.471	168.15	2	38.99	2
2	49	437	4.9	7.83469444444444	15.226	172.044	2	39.18	2
2	50	437	5	7.83472222222222	14.979	176	2	39.34	2
2	51	437	5.1	7.83475	14.72	179.959	2	39.2	2
2	52	437	5.2	7.83477777777778	14.508	183.862	2	38.89	2
2	53	437	5.3	7.83480555555556	14.331	187.716	2	38.73	2
2	54	437	5.4	7.83483333333333	14.24	191.561	2	38.88	2
2	55	437	5.5	7.83486111111111	14.309	195.455	2	39.28	2
2	56	437	5.6	7.83488888888889	14.428	199.414	2	39.68	2
2	57	437	5.7	7.83491666666667	14.54	203.417	2	39.94	2
2	58	437	5.8	7.83494444444444	14.646	207.43	2	40.02	2
2	59	437	5.9	7.83497222222222	14.751	211.431	2	40	2
2	60	437	6	7.835	14.856	215.428	2	39.99	2
2	61	437	6.1	7.83502777777778	14.962	219.427	2	39.99	2
2	62	437	6.2	7.83505555555556	15.067	223.462	2	39.65	2
2	63	437	6.3	7.83508333333333	15.172	227.422	2	38.92	2
2	64	437	6.4	7.83511111111111	15.277	231.231	2	38.52	2
2	65	437	6.5	7.83513888888889	15.449	235.001	2	38.8	2
2	66	437	6.6	7.83516666666667	15.64	238.909	2	39.72	2
2	67	437	6.7	7.83519444444444	15.807	242.958	2	40.76	2
2	68	437	6.8	7.83522222222222	15.907	247.137	2	41.07	2
2	69	437	6.9	7.83525	16.075	251.247	2	40.8	2
2	70	437	7	7.83527777777778	16.266	255.292	2	40.59	2
2	71	437	7.1	7.83530555555556	16.549	259.31	2	40.75	2
2	72	437	7.2	7.83533333333333	16.72	263.372	2	41.38	2
2	73	437	7.3	7.83536111111111	16.818	267.54	2	42.37	2
2	74	437	7.4	7.83538888888889	16.862	271.842	2	43.37	2
2	75	437	7.5	7.83541666666667	16.846	276.256	2	44.06	2
2	76	437	7.6	7.83544444444444	16.82	280.724	2	44.29	2
2	77	437	7.7	7.83547222222222	16.777	285.172	2	44.13	2
2	78	437	7.8	7.8355	16.601	289.558	2	43.9	2
2	79	437	7.9	7.83552777777778	16.381	293.914	2	43.92	2
2	80	437	8	7.83555555555556	16.205	298.301	2	44.21	2
2	81	437	8.1	7.83558333333333	16.156	302.746	2	44.59	2
2	82	437	8.2	7.83561111111111	16.17	307.236	2	44.87	2
2	83	437	8.3	7.83563888888889	16.159	311.743	2	44.99	2
2	84	437	8.4	7.83566666666667	16.149	316.247	2	45.01	2
2	85	437	8.5	7.83569444444444	16.139	320.748	2	45.01	2
2	86	437	8.6	7.83572222222222	16.129	325.248	2	45	2
2	87	437	8.7	7.83575	16.118	329.748	2	45	2
2	88	437	8.8	7.83577777777778	16.107	334.248	2	45	2
2	89	437	8.9	7.83580555555556	16.096	338.771	2	44.79	2
2	90	437	9	7.83583333333333	16.086	343.249	2	44.32	2
2	91	437	9.1	7.83586111111111	16.076	347.633	2	43.98	2
2	92	437	9.2	7.83588888888889	16.085	351.981	2	43.97	2
2	93	437	9.3	7.83591666666667	16.182	356.366	2	44.29	2
2	94	437	9.4	7.83594444444444	16.278	360.839	2	44.76	2
2	95	437	9.5	7.83597222222222	16.374	365.347	2	45.06	2
2	96	437	9.6	7.836	16.47	369.842	2	45.36	2
2	97	437	9.7	7.83602777777778	16.552	374.381	2	45.92	2
2	98	437	9.8	7.83605555555556	16.651	379.01	2	46.6	2
2	99	437	9.9	7.83608333333333	16.768	383.731	2	47.05	2
2	100	437	10	7.83611111111111	16.87	388.486	2	47.05	2
2	101	437	10.1	7.83613888888889	16.987	393.207	2	46.6	2
2	102	437	10.2	7.83616666666667	17.085	397.835	2	45.92	2
2	103	437	10.3	7.83619444444444	17.167	402.374	2	45.36	2
2	104	437	10.4	7.83622222222222	17.263	406.869	2	45.06	2
2	105	437	10.5	7.83625	17.359	411.355	2	44.96	2
2	106	437	10.6	7.83627777777778	17.456	415.85	2	44.97	2
2	107	437	10.7	7.83630555555556	17.552	420.35	2	44.99	2
2	108	437	10.8	7.83633333333333	17.648	424.849	2	44.99	2
2	109	437	10.9	7.83636111111111	17.745	429.348	2	44.99	2
2	110	437	11	7.83638888888889	17.841	433.847	2	44.99	2
2	111	437	11.1	7.83641666666667	17.937	438.344	2	45.01	2
2	112	437	11.2	7.83644444444444	18.034	442.847	2	45.02	2
2	113	437	11.3	7.83647222222222	18.13	447.363	2	44.9	2
2	114	437	11.4	7.8365	18.227	451.87	2	44.46	2
2	115	437	11.5	7.83652777777778	18.363	456.317	2	43.62	2
2	116	437	11.6	7.83655555555556	18.479	460.62	2	42.47	2
2	117	437	11.7	7.83658333333333	18.559	464.803	2	41.41	2
2	118	437	11.8	7.83661111111111	18.642	468.862	2	40.72	2
2	119	437	11.9	7.83663888888889	18.632	472.879	2	40.49	2
2	120	437	12	7.83666666666667	18.552	476.914	2	40.6	2
2	121	437	12.1	7.83669444444444	18.384	480.991	2	40.76	2
2	122	437	12.2	7.83672222222222	18.148	485.093	2	40.72	2
2	123	437	12.3	7.83675	17.936	489.167	2	40.5	2
2	124	437	12.4	7.83677777777778	17.723	493.186	2	40.38	2
2	125	437	12.5	7.83680555555556	17.572	497.205	2	40.43	2
2	126	437	12.6	7.83683333333333	17.421	501.276	2	40.38	2
2	127	437	12.7	7.83686111111111	17.29	505.364	2	39.83	2
2	128	437	12.8	7.83688888888889	17.225	509.286	2	38.59	2
2	129	437	12.9	7.83691666666667	17.144	513.068	2	37.02	2
2	130	437	13	7.83694444444444	17.07	516.71	2	35.73	2
2	131	437	13.1	7.83697222222222	17.08	520.185	2	35.04	2
2	132	437	13.2	7.837	17.217	523.642	2	34.85	2
2	133	437	13.3	7.83702777777778	17.352	527.124	2	34.91	2
2	134	437	13.4	7.83705555555556	17.479	530.629	2	34.99	2
2	135	437	13.5	7.83708333333333	17.606	534.131	2	34.99	2
2	136	437	13.6	7.83711111111111	17.734	537.628	2	34.97	2
2	137	437	13.7	7.83713888888889	17.86	541.125	2	34.96	2
2	138	437	13.8	7.83716666666667	17.988	544.619	2	34.98	2
2	139	437	13.9	7.83719444444444	18.119	548.11	2	35.07	2
2	140	437	14	7.83722222222222	18.246	551.616	2	35.29	2
2	141	437	14.1	7.83725	18.356	555.159	2	35.54	2
2	142	437	14.2	7.83727777777778	18.468	558.739	2	35.67	2
2	143	437	14.3	7.83730555555556	18.518	562.322	2	35.63	2
2	144	437	14.4	7.83733333333333	18.474	565.876	2	35.53	2
2	145	437	14.5	7.83736111111111	18.397	569.41	2	35.53	2
2	146	437	14.6	7.83738888888889	18.363	572.964	2	35.63	2
2	147	437	14.7	7.83741666666667	18.414	576.547	2	35.68	2
2	148	437	14.8	7.83744444444444	18.471	580.128	2	35.55	2
2	149	437	14.9	7.83747222222222	18.455	583.674	2	35.28	2
2	150	437	15	7.8375	18.4	587.178	2	35.06	2
2	151	437	15.1	7.83752777777778	18.339	590.654	2	35.09	2
2	152	437	15.2	7.83755555555556	18.285	594.145	2	35.49	2
2	153	437	15.3	7.83758333333333	18.189	597.703	2	36.22	2
2	154	437	15.4	7.83761111111111	18.135	601.369	2	37.08	2
2	155	437	15.5	7.83763888888889	18.115	605.141	2	37.8	2
2	156	437	15.6	7.83766666666667	18.055	608.965	2	38.3	2
2	157	437	15.7	7.83769444444444	17.996	612.813	2	38.73	2
2	158	437	15.8	7.83772222222222	17.92	616.7	2	39.18	2
2	159	437	15.9	7.83775	17.876	620.649	2	39.62	2
2	160	437	16	7.83777777777778	17.813	624.658	2	39.83	2
2	161	437	16.1	7.83780555555556	17.751	628.662	2	39.73	2
2	162	437	16.2	7.83783333333333	17.689	632.617	2	39.58	2
2	163	437	16.3	7.83786111111111	17.66	636.551	2	39.57	2
2	164	437	16.4	7.83788888888889	17.635	640.502	2	39.71	2
2	165	437	16.5	7.83791666666667	17.609	644.493	2	39.91	2
2	166	437	16.6	7.83794444444444	17.584	648.502	2	40	2
2	167	437	16.7	7.83797222222222	17.559	652.503	2	39.98	2
2	168	437	16.8	7.838	17.534	656.499	2	39.97	2
2	169	437	16.9	7.83802777777778	17.508	660.485	2	40.08	2
2	170	437	17	7.83805555555556	17.484	664.485	2	40.38	2
2	171	437	17.1	7.83808333333333	17.441	668.536	2	40.81	2
2	172	437	17.2	7.83811111111111	17.432	672.648	2	41.27	2
2	173	437	17.3	7.83813888888889	17.406	676.799	2	41.69	2
2	174	437	17.4	7.83816666666667	17.38	680.974	2	42.2	2
2	175	437	17.5	7.83819444444444	17.314	685.203	2	42.92	2
2	176	437	17.6	7.83822222222222	17.284	689.536	2	43.77	2
2	177	437	17.7	7.83825	17.297	693.977	2	44.49	2
2	178	437	17.8	7.83827777777778	17.269	698.481	2	44.9	2
2	179	437	17.9	7.83830555555556	17.241	702.998	2	45.03	2
2	180	437	18	7.83833333333333	17.212	707.502	2	45.01	2
2	181	437	18.1	7.83836111111111	17.185	712	2	45	2
2	182	437	18.2	7.83838888888889	17.155	716.5	2	45	2
2	183	437	18.3	7.83841666666667	17.128	721	2	45	2
2	184	437	18.4	7.83844444444444	17.099	725.5	2	45	2
2	185	437	18.5	7.83847222222222	17.071	730	2	45	2
2	186	437	18.6	7.8385	17.042	734.5	2	45	2
2	187	437	18.7	7.83852777777778	17.014	739	2	45	2
2	188	437	18.8	7.83855555555555	16.986	743.5	2	45	2
2	189	437	18.9	7.83858333333333	16.957	747.999	2	45	2
2	190	437	19	7.83861111111111	16.929	752.499	2	45	2
2	191	437	19.1	7.83863888888889	16.901	756.999	2	45	2
2	192	437	19.2	7.83866666666667	16.872	761.5	2	44.99	2
2	193	437	19.3	7.83869444444444	16.844	765.994	2	45.03	2
2	194	437	19.4	7.83872222222222	16.816	770.482	2	45.26	2
2	195	437	19.5	7.83875	16.8	774.996	2	45.83	2
2	196	437	19.6	7.83877777777778	16.671	779.601	2	46.83	2
2	197	437	19.7	7.83880555555556	16.432	784.359	2	48.2	2
2	198	437	19.8	7.83883333333333	16.127	789.253	2	49.68	2
2	199	437	19.9	7.83886111111111	15.768	794.275	2	50.95	2
2	200	437	20	7.83888888888889	15.338	799.46	2	51.83	2
2	201	437	20.1	7.83891666666667	14.899	804.711	2	52.19	2
2	202	437	20.2	7.83894444444444	14.472	809.969	2	52	2
2	203	437	20.3	7.83897222222222	14.059	815.177	2	51.35	2
2	204	437	20.4	7.839	13.67	820.285	2	50.38	2
2	205	437	20.5	7.83902777777778	13.231	825.257	2	49.38	2
2	206	437	20.6	7.83905555555556	12.774	830.123	2	48.63	2
13	22	432	2.2	7.83394444444444	16.133	35.842	2	36.75	2
13	23	432	2.3	7.83397222222222	16.113	39.841	2	36.75	2
13	24	432	2.4	7.834	16.092	43.841	2	36.75	2
13	25	432	2.5	7.83402777777778	16.074	47.341	2	36.75	2
13	26	432	2.6	7.83405555555556	16.056	50.841	2	36.75	2
13	27	432	2.7	7.83408333333333	16.037	54.608	2	36.75	2
13	28	432	2.8	7.83411111111111	16.017	58.333	2	36.91	2
13	29	432	2.9	7.83413888888889	15.999	62.034	2	36.7	2
13	30	432	3	7.83416666666667	15.981	65.694	2	36.3	2
13	31	432	3.1	7.83419444444444	15.974	69.312	2	35.83	2
13	32	432	3.2	7.83422222222222	15.943	72.86	2	35.37	2
13	33	432	3.3	7.83425	15.926	76.358	2	35.07	2
13	34	432	3.4	7.83427777777778	15.907	79.843	2	34.97	2
13	35	432	3.5	7.83430555555556	15.889	83.355	2	34.84	2
13	36	432	3.6	7.83433333333333	15.871	86.842	2	34.51	2
13	37	432	3.7	7.83436111111111	15.852	90.258	2	34.26	2
13	38	432	3.8	7.83438888888889	15.86	93.649	2	34.26	2
13	39	432	3.9	7.83441666666667	15.902	97.065	2	34.51	2
13	40	432	4	7.83444444444444	15.945	100.55	2	34.85	2
13	41	432	4.1	7.83447222222222	15.987	104.066	2	35	2
13	42	432	4.2	7.8345	16.03	107.565	2	35	2
13	43	432	4.3	7.83452777777778	16.072	111.065	2	35	2
13	44	432	4.4	7.83455555555556	16.116	114.565	2	35	2
13	45	432	4.5	7.83458333333333	16.158	118.065	2	35	2
13	46	432	4.6	7.83461111111111	16.201	121.563	2	35.01	2
13	47	432	4.7	7.83463888888889	16.243	125.066	2	35.03	2
13	48	432	4.8	7.83466666666667	16.286	128.581	2	34.93	2
13	49	432	4.9	7.83469444444444	16.328	132.082	2	34.63	2
13	50	432	5	7.83472222222222	16.383	135.532	2	34.18	2
13	51	432	5.1	7.83475	16.412	138.918	2	33.73	2
13	52	432	5.2	7.83477777777778	16.453	142.265	2	33.31	2
13	53	432	5.3	7.83480555555556	16.493	145.582	2	32.91	2
13	54	432	5.4	7.83483333333333	16.543	148.847	2	32.56	2
13	55	432	5.5	7.83486111111111	16.571	152.064	2	32.43	2
13	56	432	5.6	7.83488888888889	16.6	155.293	2	32.49	2
13	57	432	5.7	7.83491666666667	16.65	158.587	2	32.33	2
13	58	432	5.8	7.83494444444444	16.726	161.849	2	31.6	2
13	59	432	5.9	7.83497222222222	16.768	164.959	2	30.61	2
13	60	432	6	7.835	16.774	167.924	2	29.86	2
13	61	432	6.1	7.83502777777778	16.852	170.841	2	29.65	2
13	62	432	6.2	7.83505555555556	16.931	173.809	2	29.83	2
13	63	432	6.3	7.83508333333333	17.01	176.82	2	29.97	2
13	64	432	6.4	7.83511111111111	17.089	179.821	2	29.96	2
13	65	432	6.5	7.83513888888889	17.161	182.809	2	30	2
13	66	432	6.6	7.83516666666667	17.254	185.796	2	30.22	2
13	67	432	6.7	7.83519444444444	17.343	188.816	2	30.69	2
13	68	432	6.8	7.83522222222222	17.386	191.904	2	31.36	2
13	69	432	6.9	7.83525	17.41	195.084	2	32.08	2
13	70	432	7	7.83527777777778	17.402	198.343	2	32.62	2
13	71	432	7.1	7.83530555555556	17.323	201.644	2	32.93	2
13	72	432	7.2	7.83533333333333	17.261	204.958	2	33.04	2
13	73	432	7.3	7.83536111111111	17.197	208.262	2	33.06	2
13	74	432	7.4	7.83538888888889	17.135	211.57	2	33.06	2
13	75	432	7.5	7.83541666666667	17.07	214.894	2	32.87	2
13	76	432	7.6	7.83544444444444	17.012	218.196	2	32.34	2
13	77	432	7.7	7.83547222222222	16.997	221.416	2	31.45	2
13	78	432	7.8	7.8355	16.945	224.501	2	30.46	2
13	79	432	7.9	7.83552777777778	16.884	227.502	2	29.42	2
13	80	432	8	7.83555555555556	16.909	230.386	2	28.4	2
13	81	432	8.1	7.83558333333333	16.989	233.134	2	27.91	2
13	82	432	8.2	7.83561111111111	17.166	235.855	2	28.07	2
13	83	432	8.3	7.83563888888889	17.362	238.658	2	28.86	2
13	84	432	8.4	7.83566666666667	17.556	241.596	2	30.08	2
13	85	432	8.5	7.83569444444444	17.716	244.679	2	31.15	2
13	86	432	8.6	7.83572222222222	17.926	247.84	2	32.02	2
13	87	432	8.7	7.83575	18.176	251.108	2	32.75	2
13	88	432	8.8	7.83577777777778	18.394	254.429	2	33.24	2
13	89	432	8.9	7.83580555555556	18.612	257.767	2	33.67	2
13	90	432	9	7.83583333333333	18.819	261.14	2	34.22	2
13	91	432	9.1	7.83586111111111	19.051	264.584	2	34.95	2
13	92	432	9.2	7.83588888888889	19.257	268.119	2	35.77	2
13	93	432	9.3	7.83591666666667	19.408	271.74	2	36.59	2
13	94	432	9.4	7.83594444444444	19.532	275.447	2	37.31	2
13	95	432	9.5	7.83597222222222	19.618	279.232	2	37.8	2
13	96	432	9.6	7.836	19.686	283.057	2	37.94	2
13	97	432	9.7	7.83602777777778	19.701	286.863	2	37.81	2
13	98	432	9.8	7.83605555555556	19.584	290.624	2	37.62	2
13	99	432	9.9	7.83608333333333	19.414	294.366	2	37.56	2
13	100	432	10	7.83611111111111	19.307	298.129	2	37.5	2
13	101	432	10.1	7.83613888888889	19.336	301.902	2	37.21	2
13	102	432	10.2	7.83616666666667	19.396	305.625	2	36.59	2
13	103	432	10.3	7.83619444444444	19.392	309.24	2	35.83	2
13	104	432	10.4	7.83622222222222	19.377	312.749	2	35.38	2
13	105	432	10.5	7.83625	19.366	316.226	2	35.54	2
13	106	432	10.6	7.83627777777778	19.318	319.766	2	36.32	2
13	107	432	10.7	7.83630555555556	19.287	323.459	2	37.49	2
13	108	432	10.8	7.83633333333333	19.3	327.266	2	38.65	2
13	109	432	10.9	7.83636111111111	19.331	331.214	2	39.48	2
13	110	432	11	7.83638888888889	19.321	335.223	2	39.91	2
13	111	432	11.1	7.83641666666667	19.311	339.243	2	40	2
13	112	432	11.2	7.83644444444444	19.302	343.268	2	39.7	2
13	113	432	11.3	7.83647222222222	19.293	347.227	2	39.13	2
13	114	432	11.4	7.8365	19.28	351.083	2	38.77	2
13	115	432	11.5	7.83652777777778	19.365	354.907	2	38.81	2
13	116	432	11.6	7.83655555555556	19.445	358.776	2	39.24	2
13	117	432	11.7	7.83658333333333	19.554	362.751	2	39.84	2
13	118	432	11.8	7.83661111111111	19.657	366.782	2	40.19	2
13	119	432	11.9	7.83663888888889	19.664	370.806	2	40.38	2
13	120	432	12	7.83666666666667	19.583	374.854	2	40.61	2
13	121	432	12.1	7.83669444444444	19.416	378.928	2	40.81	2
13	122	432	12.2	7.83672222222222	19.179	383.024	2	40.97	2
13	123	432	12.3	7.83675	18.968	387.134	2	41.05	2
13	124	432	12.4	7.83677777777778	18.755	391.244	2	41.04	2
13	125	432	12.5	7.83680555555556	18.543	395.347	2	41.01	2
13	126	432	12.6	7.83683333333333	18.331	399.434	2	41.09	2
13	127	432	12.7	7.83686111111111	18.107	403.525	2	41.46	2
13	128	432	12.8	7.83688888888889	17.892	407.669	2	42.19	2
13	129	432	12.9	7.83691666666667	17.776	411.924	2	43.19	2
13	130	432	13	7.83694444444444	17.708	416.316	2	44.14	2
13	131	432	13.1	7.83697222222222	17.76	420.801	2	44.75	2
13	132	432	13.2	7.837	17.868	425.319	2	45	2
13	133	432	13.3	7.83702777777778	17.971	429.832	2	45.03	2
13	134	432	13.4	7.83705555555556	18.068	434.331	2	45	2
13	135	432	13.5	7.83708333333333	18.164	438.828	2	44.99	2
13	136	432	13.6	7.83711111111111	18.26	443.327	2	44.99	2
13	137	432	13.7	7.83713888888889	18.357	447.826	2	44.99	2
13	138	432	13.8	7.83716666666667	18.453	452.325	2	44.99	2
13	139	432	13.9	7.83719444444444	18.548	456.824	2	44.99	2
13	140	432	14	7.83722222222222	18.645	461.323	2	44.99	2
13	141	432	14.1	7.83725	18.741	465.822	2	44.99	2
13	142	432	14.2	7.83727777777778	18.837	470.321	2	44.99	2
13	143	432	14.3	7.83730555555556	18.934	474.82	2	44.99	2
13	144	432	14.4	7.83733333333333	19.03	479.319	2	44.99	2
13	145	432	14.5	7.83736111111111	19.127	483.835	2	44.83	2
13	146	432	14.6	7.83738888888889	19.223	488.318	2	44.47	2
13	147	432	14.7	7.83741666666667	19.319	492.727	2	44.22	2
13	148	432	14.8	7.83744444444444	19.475	497.114	2	44.23	2
13	149	432	14.9	7.83747222222222	19.638	501.537	2	44.38	2
13	150	432	15	7.8375	19.803	506.018	2	44.44	2
13	151	432	15.1	7.83752777777778	19.98	510.483	2	44.14	2
13	152	432	15.2	7.83755555555556	20.124	514.862	2	43.69	2
13	153	432	15.3	7.83758333333333	20.281	519.195	2	43.4	2
13	154	432	15.4	7.83761111111111	20.438	523.525	2	43.22	2
13	155	432	15.5	7.83763888888889	20.596	527.855	2	42.92	2
13	156	432	15.6	7.83766666666667	20.77	532.146	2	42.38	2
13	157	432	15.7	7.83769444444444	20.921	536.361	2	41.64	2
13	158	432	15.8	7.83772222222222	21.07	540.475	2	40.87	2
13	159	432	15.9	7.83775	21.202	544.502	2	40.37	2
13	160	432	16	7.83777777777778	21.35	548.49	2	40.29	2
13	161	432	16.1	7.83780555555556	21.484	552.499	2	40.62	2
13	162	432	16.2	7.83783333333333	21.597	556.585	2	41.17	2
13	163	432	16.3	7.83786111111111	21.731	560.748	2	41.62	2
13	164	432	16.4	7.83788888888889	21.812	564.946	2	41.83	2
13	165	432	16.5	7.83791666666667	21.767	569.142	2	41.83	2
13	166	432	16.6	7.83794444444444	21.696	573.326	2	41.7	2
13	167	432	16.7	7.83797222222222	21.655	577.499	2	41.45	2
13	168	432	16.8	7.838	21.672	581.64	2	41.05	2
13	169	432	16.9	7.83802777777778	21.679	585.721	2	40.58	2
13	170	432	17	7.83805555555556	21.616	589.74	2	40.2	2
13	171	432	17.1	7.83808333333333	21.546	593.73	2	40	2
13	172	432	17.2	7.83811111111111	21.484	597.72	2	39.97	2
13	173	432	17.3	7.83813888888889	21.423	601.719	2	39.99	2
13	174	432	17.4	7.83816666666667	21.361	605.72	2	40	2
13	175	432	17.5	7.83819444444444	21.299	609.719	2	40	2
13	176	432	17.6	7.83822222222222	21.237	613.719	2	40	2
13	177	432	17.7	7.83825	21.175	617.718	2	39.99	2
13	178	432	17.8	7.83827777777778	21.113	621.729	2	39.89	2
13	179	432	17.9	7.83830555555556	21.051	625.718	2	39.65	2
13	180	432	18	7.83833333333333	20.989	629.659	2	39.48	2
13	181	432	18.1	7.83836111111111	20.933	633.582	2	39.48	2
13	182	432	18.2	7.83838888888889	20.908	637.524	2	39.65	2
13	183	432	18.3	7.83841666666667	20.883	641.513	2	39.89	2
13	184	432	18.4	7.83844444444444	20.857	645.524	2	40	2
13	185	432	18.5	7.83847222222222	20.832	649.524	2	40	2
13	186	432	18.6	7.8385	20.807	653.523	2	40	2
13	187	432	18.7	7.83852777777778	20.782	657.523	2	40	2
13	188	432	18.8	7.83855555555555	20.756	661.523	2	40	2
13	189	432	18.9	7.83858333333333	20.732	665.523	2	40	2
13	190	432	19	7.83861111111111	20.706	669.523	2	40	2
13	191	432	19.1	7.83863888888889	20.681	673.523	2	40	2
13	192	432	19.2	7.83866666666667	20.656	677.523	2	40	2
13	193	432	19.3	7.83869444444444	20.631	681.523	2	40	2
13	194	432	19.4	7.83872222222222	20.605	685.523	2	40	2
13	195	432	19.5	7.83875	20.58	689.523	2	40	2
13	196	432	19.6	7.83877777777778	20.555	693.522	2	40	2
13	197	432	19.7	7.83880555555556	20.53	697.523	2	40	2
13	198	432	19.8	7.83883333333333	20.504	701.522	2	40	2
13	199	432	19.9	7.83886111111111	20.479	705.522	2	40	2
13	200	432	20	7.83888888888889	20.454	709.522	2	40	2
13	201	432	20.1	7.83891666666667	20.429	713.522	2	40	2
13	202	432	20.2	7.83894444444444	20.403	717.522	2	40	2
13	203	432	20.3	7.83897222222222	20.378	721.522	2	40	2
13	204	432	20.4	7.839	20.353	725.522	2	40	2
13	205	432	20.5	7.83902777777778	20.328	729.522	2	40	2
13	206	432	20.6	7.83905555555556	20.302	733.522	2	40	2
13	207	432	20.7	7.83908333333333	20.278	737.523	2	39.98	2
13	208	432	20.8	7.83911111111111	20.252	741.519	2	39.97	2
13	209	432	20.9	7.83913888888889	20.227	745.502	2	40.1	2
13	210	432	21	7.83916666666667	20.202	749.495	2	40.53	2
13	211	432	21.1	7.83919444444444	20.135	753.55	2	41.37	2
13	212	432	21.2	7.83922222222222	20.086	757.742	2	42.5	2
13	213	432	21.3	7.83925	20.082	762.05	2	43.63	2
13	214	432	21.4	7.83927777777778	20.095	766.496	2	44.46	2
13	215	432	21.5	7.83930555555555	20.066	771	2	44.89	2
13	216	432	21.6	7.83933333333333	20.039	775.51	2	45.08	2
13	217	432	21.7	7.83936111111111	20.012	780.012	2	45.28	2
13	218	432	21.8	7.83938888888889	19.974	784.537	2	45.65	2
13	219	432	21.9	7.83941666666667	19.919	789.122	2	46.16	2
13	220	432	22	7.83944444444444	19.88	793.774	2	46.64	2
13	221	432	22.1	7.83947222222222	19.817	798.475	2	46.96	2
13	222	432	22.2	7.8395	19.716	803.192	2	47.11	2
13	223	432	22.3	7.83952777777778	19.607	807.914	2	47.13	2
13	224	432	22.4	7.83955555555556	19.51	812.635	2	46.99	2
13	225	432	22.5	7.83958333333333	19.439	817.34	2	46.65	2
13	226	432	22.6	7.83961111111111	19.378	821.994	2	46.12	2
13	227	432	22.7	7.83963888888889	19.286	826.569	2	45.57	2
13	228	432	22.8	7.83966666666667	19.19	831.083	2	45.17	2
13	229	432	22.9	7.83969444444444	19.093	835.572	2	44.99	2
13	230	432	23	7.83972222222222	18.998	840.062	2	44.96	2
13	231	432	23.1	7.83975	18.903	844.56	2	44.98	2
13	232	432	23.2	7.83977777777778	18.808	849.062	2	44.97	2
13	233	432	23.3	7.83980555555556	18.713	853.557	2	44.95	2
13	234	432	23.4	7.83983333333333	18.618	858.041	2	45.01	2
13	235	432	23.5	7.83986111111111	18.46	862.536	2	45.22	2
13	236	432	23.6	7.83988888888889	18.58	867.07	2	45.51	2
13	237	432	23.7	7.83991666666667	18.805	871.654	2	45.7	2
13	238	432	23.8	7.83994444444444	19.228	876.251	2	45.64	2
13	239	432	23.9	7.83997222222222	19.44	880.811	2	45.37	2
13	240	432	24	7.84	19.524	885.323	2	45.11	2
13	241	432	24.1	7.84002777777778	19.426	889.811	2	44.98	2
13	242	432	24.2	7.84005555555555	19.46	894.305	2	44.95	2
13	243	432	24.3	7.84008333333333	19.471	898.807	2	44.91	2
13	244	432	24.4	7.84011111111111	19.482	903.288	2	44.87	2
13	245	432	24.5	7.84013888888889	19.492	907.751	2	45.07	2
13	246	432	24.6	7.84016666666667	19.511	912.246	2	45.61	2
13	247	432	24.7	7.84019444444444	19.549	916.828	2	46.46	2
13	248	432	24.8	7.84022222222222	19.586	921.527	2	47.43	2
13	249	432	24.9	7.84025	19.628	926.327	2	48.33	2
13	250	432	25	7.84027777777778	19.669	931.21	2	49.08	2
13	251	432	25.1	7.84030555555556	19.726	936.17	2	49.62	2
13	252	432	25.2	7.84033333333333	19.768	941.172	2	49.93	2
13	253	432	25.3	7.84036111111111	19.809	946.185	2	50.02	2
13	254	432	25.4	7.84038888888889	19.851	951.188	2	50.02	2
13	255	432	25.5	7.84041666666667	19.892	956.185	2	50.03	2
13	256	432	25.6	7.84044444444444	19.955	961.187	2	50.11	2
13	257	432	25.7	7.84047222222222	19.965	966.197	2	50.25	2
13	258	432	25.8	7.8405	19.897	971.229	2	50.44	2
13	259	432	25.9	7.84052777777778	19.776	976.285	2	50.64	2
13	260	432	26	7.84055555555556	19.627	981.353	2	50.89	2
13	261	432	26.1	7.84058333333333	19.559	986.439	2	51.33	2
13	262	432	26.2	7.84061111111111	19.58	991.583	2	51.96	2
13	263	432	26.3	7.84063888888889	19.616	996.82	2	52.66	2
13	264	432	26.4	7.84066666666667	19.701	1002.144	2	53.18	2
13	265	432	26.5	7.84069444444444	19.875	1007.504	2	53.39	2
13	266	432	26.6	7.84072222222222	20.043	1012.851	2	53.37	2
13	267	432	26.7	7.84075	20.231	1018.177	2	53.36	2
13	268	432	26.8	7.84077777777778	20.42	1023.502	2	53.49	2
13	269	432	26.9	7.84080555555555	20.585	1028.851	2	53.77	2
13	270	432	27	7.84083333333333	20.699	1034.251	2	54.08	2
13	271	432	27.1	7.84086111111111	20.793	1039.696	2	54.17	2
13	272	432	27.2	7.84088888888889	20.788	1045.129	2	54	2
13	273	432	27.3	7.84091666666667	20.78	1050.507	2	53.8	2
13	274	432	27.4	7.84094444444444	20.788	1055.852	2	53.8	2
13	275	432	27.5	7.84097222222222	20.781	1061.23	2	54	2
13	276	432	27.6	7.841	20.776	1066.664	2	54.17	2
13	277	432	27.7	7.84102777777778	20.87	1072.103	2	54.1	2
13	278	432	27.8	7.84105555555556	20.984	1077.497	2	53.93	2
13	279	432	27.9	7.84108333333333	21.168	1082.86	2	53.93	2
13	280	432	28	7.84111111111111	21.282	1088.244	2	54.19	2
13	281	432	28.1	7.84113888888889	21.36	1093.683	2	54.56	2
13	282	432	28.2	7.84116666666667	21.355	1099.169	2	54.84	2
13	283	432	28.3	7.84119444444444	21.363	1104.674	2	54.98	2
13	284	432	28.4	7.84122222222222	21.372	1110.179	2	55.01	2
13	285	432	28.5	7.84125	21.38	1115.678	2	55	2
13	286	432	28.6	7.84127777777778	21.389	1121.179	2	55	2
13	287	432	28.7	7.84130555555556	21.398	1126.679	2	55	2
13	288	432	28.8	7.84133333333333	21.406	1132.179	2	55	2
13	289	432	28.9	7.84136111111111	21.414	1137.679	2	55	2
13	290	432	29	7.84138888888889	21.423	1143.179	2	55	2
13	291	432	29.1	7.84141666666667	21.431	1148.675	2	55.03	2
13	292	432	29.2	7.84144444444444	21.439	1154.179	2	55.11	2
13	293	432	29.3	7.84147222222222	21.448	1159.698	2	55.17	2
13	294	432	29.4	7.8415	21.449	1165.222	2	55.17	2
13	295	432	29.5	7.84152777777778	21.441	1170.741	2	55.11	2
13	296	432	29.6	7.84155555555555	21.434	1176.245	2	55.03	2
13	297	432	29.7	7.84158333333333	21.426	1181.741	2	55	2
13	298	432	29.8	7.84161111111111	21.419	1187.241	2	55	2
13	299	432	29.9	7.84163888888889	21.411	1192.741	2	55	2
13	300	432	30	7.84166666666667	21.404	1198.239	2	55.01	2
13	301	432	30.1	7.84169444444444	21.396	1203.742	2	55.03	2
13	302	432	30.2	7.84172222222222	21.389	1209.255	2	54.94	2
13	303	432	30.3	7.84175	21.403	1214.754	2	54.71	2
13	304	432	30.4	7.84177777777778	21.385	1220.208	2	54.46	2
13	305	432	30.5	7.84180555555556	21.257	1225.616	2	54.4	2
13	306	432	30.6	7.84183333333333	21.021	1231.026	2	54.76	2
13	307	432	30.7	7.84186111111111	20.777	1236.518	2	55.45	2
13	308	432	30.8	7.84188888888889	20.582	1242.118	2	56.14	2
13	309	432	30.9	7.84191666666667	20.386	1247.787	2	56.57	2
13	310	432	31	7.84194444444444	20.179	1253.475	2	56.72	2
13	311	432	31.1	7.84197222222222	19.973	1259.149	2	56.71	2
13	312	432	31.2	7.842	19.769	1264.816	2	56.69	2
13	313	432	31.3	7.84202777777778	19.566	1270.485	2	56.68	2
13	314	432	31.4	7.84205555555556	19.351	1276.154	2	56.67	2
13	315	432	31.5	7.84208333333333	19.147	1281.82	2	56.64	2
13	316	432	31.6	7.84211111111111	19.011	1287.483	2	56.6	2
13	317	432	31.7	7.84213888888889	18.943	1293.144	2	56.52	2
13	318	432	31.8	7.84216666666667	18.943	1298.793	2	56.41	2
13	319	432	31.9	7.84219444444444	18.954	1304.423	2	56.33	2
13	320	432	32	7.84222222222222	18.96	1310.046	2	56.32	2
13	321	432	32.1	7.84225	18.979	1315.676	2	56.38	2
13	322	432	32.2	7.84227777777778	18.997	1321.322	2	56.46	2
13	323	432	32.3	7.84230555555556	19.016	1326.974	2	56.5	2
13	324	432	32.4	7.84233333333333	19.032	1332.622	2	56.54	2
13	325	432	32.5	7.84236111111111	19.05	1338.274	2	56.62	2
13	326	432	32.6	7.84238888888889	19.084	1343.94	2	56.75	2
13	327	432	32.7	7.84241666666667	19.138	1349.624	2	56.87	2
13	328	432	32.8	7.84244444444444	19.207	1355.321	2	56.96	2
13	329	432	32.9	7.84247222222222	19.279	1361.023	2	57	2
13	330	432	33	7.8425	19.348	1366.725	2	57	2
13	331	432	33.1	7.84252777777778	19.417	1372.424	2	57	2
13	332	432	33.2	7.84255555555556	19.486	1378.124	2	57.01	2
13	333	432	33.3	7.84258333333333	19.555	1383.83	2	56.99	2
13	334	432	33.4	7.84261111111111	19.621	1389.536	2	56.88	2
13	335	432	33.5	7.84263888888889	19.689	1395.226	2	56.62	2
13	336	432	33.6	7.84266666666667	19.779	1400.877	2	56.25	2
13	337	432	33.7	7.84269444444444	19.877	1406.475	2	55.88	2
13	338	432	33.8	7.84272222222222	19.995	1412.029	2	55.68	2
13	339	432	33.9	7.84275	20.117	1417.578	2	55.69	2
13	340	432	34	7.84277777777778	20.235	1423.154	2	55.77	2
13	341	432	34.1	7.84280555555556	20.324	1428.746	2	55.78	2
13	342	432	34.2	7.84283333333333	20.414	1434.329	2	55.7	2
13	343	432	34.3	7.84286111111111	20.503	1439.889	2	55.55	2
13	344	432	34.4	7.84288888888889	20.577	1445.437	2	55.42	2
13	345	432	34.5	7.84291666666667	20.686	1450.978	2	55.28	2
13	346	432	34.6	7.84294444444444	20.854	1456.496	2	55.1	2
13	347	432	34.7	7.84297222222222	21.017	1461.992	2	54.97	2
13	348	432	34.8	7.843	21.109	1467.478	2	54.93	2
13	349	432	34.9	7.84302777777778	21.119	1472.968	2	54.95	2
13	350	432	35	7.84305555555556	21.086	1478.466	2	54.98	2
13	351	432	35.1	7.84308333333333	21.075	1483.967	2	55	2
13	352	432	35.2	7.84311111111111	21.065	1489.47	2	54.99	2
13	353	432	35.3	7.84313888888889	21.055	1494.965	2	54.97	2
13	354	432	35.4	7.84316666666667	21.044	1500.452	2	55.07	2
13	355	432	35.5	7.84319444444444	21.033	1505.949	2	55.38	2
13	356	432	35.6	7.84322222222222	21.005	1511.49	2	55.94	2
13	357	432	35.7	7.84325	20.993	1517.12	2	56.6	2
13	358	432	35.8	7.84327777777778	20.999	1522.84	2	57.03	2
13	359	432	35.9	7.84330555555556	20.988	1528.581	2	57.12	2
13	360	432	36	7.84333333333333	20.977	1534.297	2	57.03	2
13	361	432	36.1	7.84336111111111	20.971	1539.964	2	57.05	2
13	362	432	36.2	7.84338888888889	20.894	1545.634	2	57.6	2
13	363	432	36.3	7.84341666666667	20.869	1551.423	2	58.57	2
13	364	432	36.4	7.84344444444444	20.909	1557.341	2	59.56	2
13	365	432	36.5	7.84347222222222	20.953	1563.381	2	60.25	2
13	366	432	36.6	7.8435	21.095	1569.46	2	60.47	2
13	367	432	36.7	7.84352777777778	21.316	1575.512	2	60.38	2
13	368	432	36.8	7.84355555555556	21.502	1581.542	2	60.24	2
13	369	432	36.9	7.84358333333333	21.614	1587.557	2	60.12	2
13	370	432	37	7.84361111111111	21.632	1593.559	2	60.04	2
13	371	432	37.1	7.84363888888889	21.614	1599.557	2	60	2
13	372	432	37.2	7.84366666666667	21.618	1605.556	2	60	2
13	373	432	37.3	7.84369444444444	21.622	1611.556	2	60	2
13	374	432	37.4	7.84372222222222	21.626	1617.556	2	60	2
13	375	432	37.5	7.84375	21.629	1623.556	2	60	2
13	376	432	37.6	7.84377777777778	21.633	1629.556	2	60	2
13	377	432	37.7	7.84380555555556	21.637	1635.535	2	60.19	2
13	378	432	37.8	7.84383333333333	21.641	1641.555	2	60.62	2
13	379	432	37.9	7.84386111111111	21.645	1647.661	2	60.93	2
13	380	432	38	7.84388888888889	21.62	1653.799	2	60.93	2
13	381	432	38.1	7.84391666666667	21.526	1659.904	2	60.62	2
13	382	432	38.2	7.84394444444444	21.434	1665.924	2	60.18	2
13	383	432	38.3	7.84397222222222	21.341	1671.902	2	59.99	2
13	384	432	38.4	7.844	21.248	1677.901	2	59.99	2
13	385	432	38.5	7.84402777777778	21.155	1683.902	2	59.98	2
13	386	432	38.6	7.84405555555556	21.062	1689.897	2	59.96	2
13	387	432	38.7	7.84408333333333	20.969	1695.883	2	60.06	2
13	388	432	38.8	7.84411111111111	20.877	1701.88	2	60.37	2
13	389	432	38.9	7.84413888888889	20.767	1707.944	2	60.69	2
13	390	432	39	7.84416666666667	20.671	1714.037	2	60.92	2
13	391	432	39.1	7.84419444444444	20.573	1720.117	2	61.39	2
13	392	432	39.2	7.84422222222222	20.522	1726.249	2	62.22	2
13	393	432	39.3	7.84425	20.553	1732.531	2	63.34	2
13	394	432	39.4	7.84427777777778	20.599	1738.937	2	64.4	2
13	395	432	39.5	7.84430555555556	20.631	1745.464	2	64.93	2
13	396	432	39.6	7.84433333333333	20.662	1751.977	2	65.03	2
13	397	432	39.7	7.84436111111111	20.692	1758.482	2	65.02	2
13	398	432	39.8	7.84438888888889	20.723	1764.98	2	65	2
13	399	432	39.9	7.84441666666667	20.754	1771.48	2	65	2
13	400	432	40	7.84444444444444	20.785	1777.98	2	65	2
13	401	432	40.1	7.84447222222222	20.816	1784.472	2	65.07	2
13	402	432	40.2	7.8445	20.846	1790.98	2	65.25	2
13	403	432	40.3	7.84452777777778	20.878	1797.522	2	65.37	2
13	404	432	40.4	7.84455555555556	20.872	1804.077	2	65.37	2
13	405	432	40.5	7.84458333333333	20.86	1810.621	2	65.23	2
13	406	432	40.6	7.84461111111111	20.847	1817.125	2	65.05	2
13	407	432	40.7	7.84463888888889	20.835	1823.6	2	65.1	2
13	408	432	40.8	7.84466666666667	20.822	1830.093	2	65.53	2
13	409	432	40.9	7.84469444444444	20.768	1836.648	2	66.36	2
13	410	432	41	7.84472222222222	20.733	1843.339	2	67.49	2
13	411	432	41.1	7.84475	20.737	1850.144	2	68.67	2
13	412	432	41.2	7.84477777777778	20.74	1857.085	2	69.66	2
13	413	432	41.3	7.84480555555556	20.745	1864.121	2	70.3	2
13	414	432	41.4	7.84483333333333	20.933	1871.226	2	70.3	2
13	415	432	41.5	7.84486111111111	21.242	1878.285	2	69.6	2
13	416	432	41.6	7.84488888888889	21.52	1885.199	2	68.63	2
13	417	432	41.7	7.84491666666667	21.691	1891.981	2	67.77	2
13	418	432	41.8	7.84494444444444	21.793	1898.692	2	67.23	2
13	419	432	41.9	7.84497222222222	21.852	1905.397	2	67.03	2
13	420	432	42	7.845	21.841	1912.086	2	66.96	2
13	421	432	42.1	7.84502777777778	21.781	1918.75	2	67.1	2
13	422	432	42.2	7.84505555555556	21.735	1925.465	2	67.52	2
13	423	432	42.3	7.84508333333333	21.679	1932.26	2	67.87	2
13	424	432	42.4	7.84511111111111	21.644	1939.084	2	67.96	2
13	425	432	42.5	7.84513888888889	21.595	1945.886	2	67.83	2
13	426	432	42.6	7.84516666666667	21.551	1952.65	2	67.67	2
13	427	432	42.7	7.84519444444444	21.661	1959.426	2	67.37	2
13	428	432	42.8	7.84522222222222	21.799	1966.176	2	66.75	2
13	429	432	42.9	7.84525	21.937	1972.808	2	66.06	2
13	430	432	43	7.84527777777778	22.094	1979.343	2	65.6	2
13	431	432	43.1	7.84530555555556	22.22	1985.846	2	65.59	2
13	432	432	43.2	7.84533333333333	22.235	1992.409	2	66.08	2
13	433	432	43.3	7.84536111111111	22.176	1999.056	2	66.63	2
13	434	432	43.4	7.84538888888889	22.106	2005.754	2	66.96	2
13	435	432	43.5	7.84541666666667	22.025	2012.496	2	66.98	2
13	436	432	43.6	7.84544444444444	21.963	2019.216	2	66.58	2
13	437	432	43.7	7.84547222222222	21.884	2025.846	2	65.93	2
13	438	432	43.8	7.8455	21.79	2032.387	2	65.38	2
13	439	432	43.9	7.84552777777778	21.713	2038.884	2	65.07	2
13	440	432	44	7.84555555555556	21.637	2045.385	2	64.83	2
13	441	432	44.1	7.84558333333333	21.559	2051.866	2	64.53	2
13	442	432	44.2	7.84561111111111	21.483	2058.291	2	64.32	2
13	443	432	44.3	7.84563888888889	21.467	2064.69	2	64.32	2
13	444	432	44.4	7.84566666666667	21.467	2071.112	2	64.56	2
13	445	432	44.5	7.84569444444444	21.466	2077.602	2	64.89	2
13	446	432	44.6	7.84572222222222	21.465	2084.13	2	64.92	2
13	447	432	44.7	7.84575	21.465	2090.631	2	64.63	2
13	448	432	44.8	7.84577777777778	21.481	2097.082	2	64.18	2
13	449	432	44.9	7.84580555555556	21.482	2103.484	2	63.55	2
13	450	432	45	7.84583333333333	21.481	2109.822	2	62.68	2
13	451	432	45.1	7.84586111111111	21.457	2116.13	2	62.68	2
13	452	432	45.2	7.84588888888889	21.453	2122.13	2	62.68	2
13	453	432	45.3	7.84591666666667	21.448	2128.13	2	62.68	2
22	37	441	3.7	7.83436111111111	15.099	34.445	2	30.92	2
22	38	441	3.8	7.83438888888889	15.082	37.945	2	30.92	2
22	39	441	3.9	7.83441666666667	15.063	41.445	2	30.92	2
22	40	441	4	7.83444444444444	15.049	44.446	2	30.92	2
22	41	441	4.1	7.83447222222222	15.03	47.946	2	30.92	2
22	42	441	4.2	7.8345	15.027	50.952	2	30.92	2
22	43	441	4.3	7.83452777777778	14.999	53.984	2	30.28	2
22	44	441	4.4	7.83455555555556	14.984	56.954	2	29.98	2
22	45	441	4.5	7.83458333333333	14.968	59.947	2	29.97	2
22	46	441	4.6	7.83461111111111	14.953	62.943	2	29.98	2
22	47	441	4.7	7.83463888888889	14.938	65.945	2	30	2
22	48	441	4.8	7.83466666666667	14.922	68.945	2	30	2
22	49	441	4.9	7.83469444444444	14.907	71.945	2	30	2
22	50	441	5	7.83472222222222	14.891	74.945	2	30	2
22	51	441	5.1	7.83475	14.876	77.945	2	30	2
22	52	441	5.2	7.83477777777778	14.86	80.945	2	30	2
22	53	441	5.3	7.83480555555556	14.845	83.96	2	29.86	2
22	54	441	5.4	7.83483333333333	14.829	86.946	2	29.54	2
22	55	441	5.5	7.83486111111111	14.814	89.867	2	29.31	2
22	56	441	5.6	7.83488888888889	14.808	92.766	2	29.31	2
22	57	441	5.7	7.83491666666667	14.844	95.687	2	29.54	2
22	58	441	5.8	7.83494444444444	14.881	98.673	2	29.86	2
22	59	441	5.9	7.83497222222222	14.918	101.688	2	30	2
22	60	441	6	7.835	14.954	104.688	2	30	2
22	61	441	6.1	7.83502777777778	14.99	107.688	2	30	2
22	62	441	6.2	7.83505555555556	15.027	110.687	2	30	2
22	63	441	6.3	7.83508333333333	15.064	113.687	2	30	2
22	64	441	6.4	7.83511111111111	15.1	116.687	2	30	2
22	65	441	6.5	7.83513888888889	15.137	119.686	2	30	2
22	66	441	6.6	7.83516666666667	15.173	122.686	2	30	2
22	67	441	6.7	7.83519444444444	15.21	125.686	2	30	2
22	68	441	6.8	7.83522222222222	15.246	128.686	2	30	2
22	69	441	6.9	7.83525	15.282	131.685	2	30	2
22	70	441	7	7.83527777777778	15.318	134.685	2	30	2
22	71	441	7.1	7.83530555555556	15.356	137.687	2	29.98	2
22	72	441	7.2	7.83533333333333	15.392	140.683	2	29.97	2
22	73	441	7.3	7.83536111111111	15.428	143.668	2	30.06	2
22	74	441	7.4	7.83538888888889	15.465	146.664	2	30.35	2
22	75	441	7.5	7.83541666666667	15.489	149.701	2	30.9	2
22	76	441	7.6	7.83544444444444	15.526	152.816	2	31.66	2
22	77	441	7.7	7.83547222222222	15.563	156.02	2	32.51	2
22	78	441	7.8	7.8355	15.605	159.331	2	33.25	2
22	79	441	7.9	7.83552777777778	15.647	162.718	2	33.63	2
22	80	441	8	7.83555555555556	15.703	166.115	2	33.66	2
22	81	441	8.1	7.83558333333333	15.79	169.486	2	33.42	2
22	82	441	8.2	7.83561111111111	15.884	172.807	2	33.06	2
22	83	441	8.3	7.83563888888889	15.995	176.093	2	32.77	2
22	84	441	8.4	7.83566666666667	16.058	179.355	2	32.5	2
22	85	441	8.5	7.83569444444444	16.043	182.585	2	32.28	2
22	86	441	8.6	7.83572222222222	15.933	185.803	2	32.15	2
22	87	441	8.7	7.83575	15.799	189.009	2	32.07	2
22	88	441	8.8	7.83577777777778	15.683	192.208	2	32.03	2
22	89	441	8.9	7.83580555555556	15.567	195.41	2	32.04	2
22	90	441	9	7.83583333333333	15.452	198.617	2	32.04	2
22	91	441	9.1	7.83586111111111	15.336	201.825	2	32	2
22	92	441	9.2	7.83588888888889	15.215	205.02	2	31.94	2
22	93	441	9.3	7.83591666666667	15.092	208.197	2	32.03	2
22	94	441	9.4	7.83594444444444	15.002	211.381	2	32.43	2
22	95	441	9.5	7.83597222222222	14.99	214.631	2	33.16	2
22	96	441	9.6	7.836	15.039	217.996	2	34.01	2
22	97	441	9.7	7.83602777777778	15.136	221.464	2	34.65	2
22	98	441	9.8	7.83605555555556	15.235	225.013	2	34.64	2
22	99	441	9.9	7.83608333333333	15.327	228.494	2	33.94	2
22	100	441	10	7.83611111111111	15.419	231.81	2	33.36	2
22	101	441	10.1	7.83613888888889	15.57	235.065	2	33.33	2
22	102	441	10.2	7.83616666666667	15.798	238.375	2	33.86	2
22	103	441	10.3	7.83619444444444	16.027	241.833	2	34.6	2
22	104	441	10.4	7.83622222222222	16.255	245.361	2	34.93	2
22	105	441	10.5	7.83625	16.484	248.853	2	34.92	2
22	106	441	10.6	7.83627777777778	16.712	252.346	2	34.92	2
22	107	441	10.7	7.83630555555556	16.941	255.838	2	34.93	2
22	108	441	10.8	7.83633333333333	17.169	259.332	2	34.91	2
22	109	441	10.9	7.83636111111111	17.398	262.821	2	34.92	2
22	110	441	11	7.83638888888889	17.626	266.302	2	35.03	2
22	111	441	11.1	7.83641666666667	17.867	269.795	2	35.37	2
22	112	441	11.2	7.83644444444444	18.046	273.336	2	35.98	2
22	113	441	11.3	7.83647222222222	18.184	276.965	2	36.79	2
22	114	441	11.4	7.8365	18.289	280.703	2	37.51	2
22	115	441	11.5	7.83652777777778	18.382	284.517	2	37.85	2
22	116	441	11.6	7.83655555555556	18.356	288.336	2	37.82	2
22	117	441	11.7	7.83658333333333	18.202	292.102	2	37.64	2
22	118	441	11.8	7.83661111111111	17.997	295.828	2	37.69	2
22	119	441	11.9	7.83663888888889	17.846	299.596	2	38	2
22	120	441	12	7.83666666666667	17.826	303.443	2	38.2	2
22	121	441	12.1	7.83669444444444	17.876	307.31	2	37.92	2
22	122	441	12.2	7.83672222222222	17.904	311.091	2	37.23	2
22	123	441	12.3	7.83675	17.864	314.738	2	36.69	2
22	124	441	12.4	7.83677777777778	17.833	318.331	2	36.79	2
22	125	441	12.5	7.83680555555556	17.777	321.997	2	37.57	2
22	126	441	12.6	7.83683333333333	17.789	325.81	2	38.62	2
22	127	441	12.7	7.83686111111111	17.821	329.754	2	39.45	2
22	128	441	12.8	7.83688888888889	17.811	333.749	2	39.98	2
22	129	441	12.9	7.83691666666667	17.801	337.762	2	40.39	2
22	130	441	13	7.83694444444444	17.777	341.831	2	40.7	2
22	131	441	13.1	7.83697222222222	17.767	345.921	2	40.91	2
22	132	441	13.2	7.837	17.755	349.999	2	41.37	2
22	133	441	13.3	7.83702777777778	17.818	354.129	2	42.2	2
22	134	441	13.4	7.83705555555556	17.913	358.41	2	43.32	2
22	135	441	13.5	7.83708333333333	18.023	362.815	2	44.4	2
22	136	441	13.6	7.83711111111111	18.12	367.342	2	44.92	2
22	137	441	13.7	7.83713888888889	18.217	371.854	2	45.02	2
22	138	441	13.8	7.83716666666667	18.313	376.358	2	45.01	2
22	139	441	13.9	7.83719444444444	18.409	380.855	2	44.99	2
22	140	441	14	7.83722222222222	18.505	385.355	2	44.99	2
22	141	441	14.1	7.83725	18.602	389.854	2	44.99	2
22	142	441	14.2	7.83727777777778	18.698	394.353	2	44.99	2
22	143	441	14.3	7.83730555555556	18.794	398.851	2	44.99	2
22	144	441	14.4	7.83733333333333	18.89	403.351	2	44.99	2
22	145	441	14.5	7.83736111111111	18.987	407.849	2	44.98	2
22	146	441	14.6	7.83738888888889	19.077	412.341	2	45.02	2
22	147	441	14.7	7.83741666666667	19.196	416.837	2	45.18	2
22	148	441	14.8	7.83744444444444	19.296	421.357	2	45.47	2
22	149	441	14.9	7.83747222222222	19.311	425.917	2	45.88	2
22	150	441	15	7.8375	19.247	430.529	2	46.33	2
22	151	441	15.1	7.83752777777778	19.106	435.19	2	46.69	2
22	152	441	15.2	7.83755555555556	18.883	439.886	2	46.93	2
22	153	441	15.3	7.83758333333333	18.684	444.597	2	47.05	2
22	154	441	15.4	7.83761111111111	18.484	449.305	2	47.08	2
22	155	441	15.5	7.83763888888889	18.285	454.017	2	47.05	2
22	156	441	15.6	7.83766666666667	18.086	458.738	2	46.85	2
22	157	441	15.7	7.83769444444444	17.885	463.429	2	46.37	2
22	158	441	15.8	7.83772222222222	17.739	468.046	2	45.7	2
22	159	441	15.9	7.83775	17.605	472.558	2	45.09	2
22	160	441	16	7.83777777777778	17.524	477.004	2	44.9	2
22	161	441	16.1	7.83780555555556	17.547	481.483	2	45.04	2
22	162	441	16.2	7.83783333333333	17.58	486.004	2	45.24	2
22	163	441	16.3	7.83786111111111	17.584	490.541	2	45.5	2
22	164	441	16.4	7.83788888888889	17.548	495.095	2	45.76	2
22	165	441	16.5	7.83791666666667	17.566	499.676	2	46.07	2
22	166	441	16.6	7.83794444444444	17.586	504.314	2	46.41	2
22	167	441	16.7	7.83797222222222	17.605	508.987	2	46.55	2
22	168	441	16.8	7.838	17.624	513.656	2	46.4	2
22	169	441	16.9	7.83802777777778	17.642	518.308	2	45.97	2
22	170	441	17	7.83805555555556	17.694	522.899	2	45.21	2
22	171	441	17.1	7.83808333333333	17.74	527.384	2	44.18	2
22	172	441	17.2	7.83811111111111	17.813	531.746	2	43.07	2
22	173	441	17.3	7.83813888888889	17.913	535.994	2	41.98	2
22	174	441	17.4	7.83816666666667	18.044	540.124	2	41.04	2
22	175	441	17.5	7.83819444444444	18.174	544.156	2	40.46	2
22	176	441	17.6	7.83822222222222	18.321	548.143	2	40.39	2
22	177	441	17.7	7.83825	18.446	552.16	2	40.81	2
22	178	441	17.8	7.83827777777778	18.559	556.272	2	41.48	2
22	179	441	17.9	7.83830555555556	18.705	560.478	2	42.02	2
22	180	441	18	7.83833333333333	18.797	564.723	2	42.24	2
22	181	441	18.1	7.83836111111111	18.756	568.962	2	42.22	2
22	182	441	18.2	7.83838888888889	18.688	573.18	2	42.06	2
22	183	441	18.3	7.83841666666667	18.65	577.387	2	41.77	2
22	184	441	18.4	7.83844444444444	18.676	581.562	2	41.3	2
22	185	441	18.5	7.83847222222222	18.682	585.666	2	40.73	2
22	186	441	18.6	7.8385	18.619	589.694	2	40.26	2
22	187	441	18.7	7.83852777777778	18.548	593.681	2	40.01	2
22	188	441	18.8	7.83855555555555	18.486	597.668	2	39.96	2
22	189	441	18.9	7.83858333333333	18.424	601.666	2	39.99	2
22	190	441	19	7.83861111111111	18.362	605.667	2	40	2
22	191	441	19.1	7.83863888888889	18.3	609.671	2	39.98	2
22	192	441	19.2	7.83866666666667	18.232	613.674	2	39.87	2
22	193	441	19.3	7.83869444444444	18.166	617.662	2	39.64	2
22	194	441	19.4	7.83872222222222	18.17	621.628	2	39.21	2
22	195	441	19.5	7.83875	18.233	625.53	2	38.59	2
22	196	441	19.6	7.83877777777778	18.355	629.342	2	38.05	2
22	197	441	19.7	7.83880555555556	18.539	633.099	2	37.76	2
22	198	441	19.8	7.83883333333333	18.774	636.848	2	37.75	2
22	199	441	19.9	7.83886111111111	19	640.633	2	37.92	2
22	200	441	20	7.83888888888889	19.226	644.443	2	38.02	2
22	201	441	20.1	7.83891666666667	19.452	648.248	2	38.03	2
22	202	441	20.2	7.83894444444444	19.678	652.054	2	37.99	2
22	203	441	20.3	7.83897222222222	19.925	655.853	2	37.91	2
22	204	441	20.4	7.839	20.146	659.634	2	37.86	2
22	205	441	20.5	7.83902777777778	20.23	663.401	2	37.98	2
22	206	441	20.6	7.83905555555556	20.226	667.189	2	38.4	2
22	207	441	20.7	7.83908333333333	20.19	671.049	2	39	2
22	208	441	20.8	7.83911111111111	20.166	674.995	2	39.56	2
22	209	441	20.9	7.83913888888889	20.147	678.997	2	39.91	2
22	210	441	21	7.83916666666667	20.122	683.011	2	40.02	2
22	211	441	21.1	7.83919444444444	20.098	687.015	2	40.01	2
22	212	441	21.2	7.83922222222222	20.072	691.013	2	40	2
22	213	441	21.3	7.83925	20.047	695.014	2	40	2
22	214	441	21.4	7.83927777777778	20.022	699.013	2	40	2
22	215	441	21.5	7.83930555555555	19.997	703.013	2	40	2
22	216	441	21.6	7.83933333333333	19.971	707.013	2	40	2
22	217	441	21.7	7.83936111111111	19.946	711.013	2	40	2
22	218	441	21.8	7.83938888888889	19.921	715.013	2	40	2
22	219	441	21.9	7.83941666666667	19.896	719.013	2	40	2
22	220	441	22	7.83944444444444	19.87	723.013	2	40	2
22	221	441	22.1	7.83947222222222	19.845	727.013	2	40	2
22	222	441	22.2	7.8395	19.82	731.013	2	40	2
22	223	441	22.3	7.83952777777778	19.795	735.013	2	40	2
22	224	441	22.4	7.83955555555556	19.769	739.012	2	40	2
22	225	441	22.5	7.83958333333333	19.744	743.013	2	40	2
22	226	441	22.6	7.83961111111111	19.719	747.012	2	40	2
22	227	441	22.7	7.83963888888889	19.694	751.012	2	40	2
22	228	441	22.8	7.83966666666667	19.668	755.012	2	40	2
22	229	441	22.9	7.83969444444444	19.644	759.012	2	40	2
22	230	441	23	7.83972222222222	19.618	763.012	2	40	2
22	231	441	23.1	7.83975	19.593	767.014	2	39.99	2
22	232	441	23.2	7.83977777777778	19.568	771.009	2	39.98	2
22	233	441	23.3	7.83980555555556	19.543	774.991	2	40.15	2
22	234	441	23.4	7.83983333333333	19.519	778.99	2	40.67	2
22	235	441	23.5	7.83986111111111	19.442	783.072	2	41.64	2
22	236	441	23.6	7.83988888888889	19.384	787.309	2	42.99	2
22	237	441	23.7	7.83991666666667	19.344	791.675	2	44.39	2
22	238	441	23.8	7.83994444444444	19.348	796.185	2	45.48	2
22	239	441	23.9	7.83997222222222	19.296	800.814	2	46.1	2
22	240	441	24	7.84	19.191	805.462	2	46.33	2
22	241	441	24.1	7.84002777777778	19.078	810.101	2	46.35	2
22	242	441	24.2	7.84005555555555	18.977	814.741	2	46.29	2
22	243	441	24.3	7.84008333333333	18.904	819.38	2	46.1	2
22	244	441	24.4	7.84011111111111	18.834	823.985	2	45.74	2
22	245	441	24.5	7.84013888888889	18.747	828.527	2	45.43	2
22	246	441	24.6	7.84016666666667	18.616	833.032	2	45.36	2
22	247	441	24.7	7.84019444444444	18.571	837.559	2	45.54	2
22	248	441	24.8	7.84022222222222	18.642	842.138	2	45.73	2
22	249	441	24.9	7.84025	18.706	846.742	2	45.69	2
22	250	441	25	7.84027777777778	18.718	851.311	2	45.43	2
22	251	441	25.1	7.84030555555556	18.646	855.829	2	45.15	2
22	252	441	25.2	7.84033333333333	18.604	860.32	2	44.97	2
22	253	441	25.3	7.84036111111111	18.638	864.805	2	44.94	2
22	254	441	25.4	7.84038888888889	18.649	869.292	2	45.06	2
22	255	441	25.5	7.84041666666667	18.659	873.791	2	45.37	2
22	256	441	25.6	7.84044444444444	18.655	878.331	2	45.92	2
22	257	441	25.7	7.84047222222222	18.665	882.947	2	46.67	2
22	258	441	25.8	7.8405	18.675	887.654	2	47.5	2
22	259	441	25.9	7.84052777777778	18.688	892.447	2	48.33	2
22	260	441	26	7.84055555555556	18.701	897.337	2	49.02	2
22	261	441	26.1	7.84058333333333	18.729	902.29	2	49.43	2
22	262	441	26.2	7.84061111111111	18.74	907.259	2	49.63	2
22	263	441	26.3	7.84063888888889	18.775	912.229	2	49.73	2
22	264	441	26.4	7.84066666666667	18.817	917.199	2	49.82	2
22	265	441	26.5	7.84069444444444	18.859	922.191	2	49.94	2
22	266	441	26.6	7.84072222222222	18.901	927.197	2	50	2
22	267	441	26.7	7.84075	18.941	932.198	2	50	2
22	268	441	26.8	7.84077777777778	18.983	937.198	2	50	2
22	269	441	26.9	7.84080555555555	19.025	942.197	2	50	2
22	270	441	27	7.84083333333333	19.067	947.197	2	49.99	2
22	271	441	27.1	7.84086111111111	19.108	952.197	2	49.99	2
22	272	441	27.2	7.84088888888889	19.149	957.193	2	50	2
22	273	441	27.3	7.84091666666667	19.198	962.189	2	50.07	2
22	274	441	27.4	7.84094444444444	19.239	967.195	2	50.23	2
22	275	441	27.5	7.84097222222222	19.24	972.226	2	50.45	2
22	276	441	27.6	7.841	19.207	977.286	2	50.66	2
22	277	441	27.7	7.84102777777778	19.147	982.358	2	50.92	2
22	278	441	27.8	7.84105555555556	19.079	987.445	2	51.35	2
22	279	441	27.9	7.84108333333333	18.999	992.584	2	52.06	2
22	280	441	28	7.84111111111111	18.94	997.823	2	53.02	2
22	281	441	28.1	7.84113888888889	18.936	1003.19	2	53.96	2
22	282	441	28.2	7.84116666666667	18.962	1008.655	2	54.63	2
22	283	441	28.3	7.84119444444444	18.975	1014.165	2	54.95	2
22	284	441	28.4	7.84122222222222	18.984	1019.68	2	55.03	2
22	285	441	28.5	7.84125	18.992	1025.182	2	55.01	2
22	286	441	28.6	7.84127777777778	19.001	1030.681	2	55	2
22	287	441	28.7	7.84130555555556	19.009	1036.181	2	55	2
22	288	441	28.8	7.84133333333333	19.018	1041.681	2	55	2
22	289	441	28.9	7.84136111111111	19.026	1047.181	2	55	2
22	290	441	29	7.84138888888889	19.034	1052.681	2	55	2
22	291	441	29.1	7.84141666666667	19.042	1058.181	2	55	2
22	292	441	29.2	7.84144444444444	19.051	1063.681	2	55	2
22	293	441	29.3	7.84147222222222	19.059	1069.181	2	55	2
22	294	441	29.4	7.8415	19.067	1074.681	2	55	2
22	295	441	29.5	7.84152777777778	19.076	1080.181	2	55	2
22	296	441	29.6	7.84155555555555	19.084	1085.681	2	55	2
22	297	441	29.7	7.84158333333333	19.093	1091.181	2	55	2
22	298	441	29.8	7.84161111111111	19.101	1096.681	2	55	2
22	299	441	29.9	7.84163888888889	19.11	1102.181	2	55	2
22	300	441	30	7.84166666666667	19.119	1107.681	2	55	2
22	301	441	30.1	7.84169444444444	19.127	1113.181	2	55	2
22	302	441	30.2	7.84172222222222	19.136	1118.681	2	55	2
22	303	441	30.3	7.84175	19.144	1124.181	2	55	2
22	304	441	30.4	7.84177777777778	19.153	1129.681	2	55	2
22	305	441	30.5	7.84180555555556	19.161	1135.181	2	55	2
22	306	441	30.6	7.84183333333333	19.17	1140.681	2	55	2
22	307	441	30.7	7.84186111111111	19.178	1146.178	2	55.03	2
22	308	441	30.8	7.84188888888889	19.186	1151.681	2	55.1	2
22	309	441	30.9	7.84191666666667	19.195	1157.198	2	55.15	2
22	310	441	31	7.84194444444444	19.202	1162.72	2	55.15	2
22	311	441	31.1	7.84197222222222	19.195	1168.236	2	55.1	2
22	312	441	31.2	7.842	19.187	1173.739	2	55.03	2
22	313	441	31.3	7.84202777777778	19.18	1179.236	2	55	2
22	314	441	31.4	7.84205555555556	19.172	1184.736	2	55	2
22	315	441	31.5	7.84208333333333	19.165	1190.236	2	55	2
22	316	441	31.6	7.84211111111111	19.157	1195.736	2	55	2
22	317	441	31.7	7.84213888888889	19.149	1201.236	2	55	2
22	318	441	31.8	7.84216666666667	19.142	1206.737	2	54.99	2
22	319	441	31.9	7.84219444444444	19.135	1212.233	2	54.98	2
22	320	441	32	7.84222222222222	19.127	1217.719	2	55.11	2
22	321	441	32.1	7.84225	19.126	1223.217	2	55.5	2
22	322	441	32.2	7.84227777777778	19.074	1228.77	2	56.22	2
22	323	441	32.3	7.84230555555556	19.014	1234.425	2	57.2	2
22	324	441	32.4	7.84233333333333	18.961	1240.211	2	58.18	2
22	325	441	32.5	7.84236111111111	18.898	1246.11	2	58.77	2
22	326	441	32.6	7.84238888888889	18.777	1252.053	2	58.77	2
22	327	441	32.7	7.84241666666667	18.715	1257.952	2	58.18	2
22	328	441	32.8	7.84244444444444	18.665	1263.738	2	57.21	2
22	329	441	32.9	7.84247222222222	18.609	1269.393	2	56.22	2
22	330	441	33	7.8425	18.563	1274.947	2	55.5	2
22	331	441	33.1	7.84252777777778	18.568	1280.444	2	55.11	2
22	332	441	33.2	7.84255555555556	18.567	1285.93	2	54.98	2
22	333	441	33.3	7.84258333333333	18.566	1291.426	2	54.99	2
22	334	441	33.4	7.84261111111111	18.565	1296.931	2	54.96	2
22	335	441	33.5	7.84263888888889	18.565	1302.428	2	54.88	2
22	336	441	33.6	7.84266666666667	18.564	1307.908	2	54.83	2
22	337	441	33.7	7.84269444444444	18.581	1313.382	2	54.83	2
22	338	441	33.8	7.84272222222222	18.6	1318.863	2	54.89	2
22	339	441	33.9	7.84275	18.617	1324.36	2	54.97	2
22	340	441	34	7.84277777777778	18.636	1329.863	2	55	2
22	341	441	34.1	7.84280555555556	18.655	1335.363	2	55	2
22	342	441	34.2	7.84283333333333	18.673	1340.863	2	55	2
22	343	441	34.3	7.84286111111111	18.691	1346.363	2	55	2
22	344	441	34.4	7.84288888888889	18.709	1351.863	2	55	2
22	345	441	34.5	7.84291666666667	18.728	1357.363	2	55	2
22	346	441	34.6	7.84294444444444	18.745	1362.863	2	55	2
22	347	441	34.7	7.84297222222222	18.764	1368.363	2	55	2
22	348	441	34.8	7.843	18.782	1373.863	2	55	2
22	349	441	34.9	7.84302777777778	18.8	1379.363	2	55	2
22	350	441	35	7.84305555555556	18.819	1384.862	2	55	2
22	351	441	35.1	7.84308333333333	18.837	1390.362	2	55	2
22	352	441	35.2	7.84311111111111	18.855	1395.863	2	55	2
22	353	441	35.3	7.84313888888889	18.874	1401.363	2	55	2
22	354	441	35.4	7.84316666666667	18.892	1406.857	2	55.05	2
22	355	441	35.5	7.84319444444444	18.91	1412.363	2	55.18	2
22	356	441	35.6	7.84322222222222	18.929	1417.893	2	55.27	2
22	357	441	35.7	7.84325	18.946	1423.433	2	55.27	2
22	358	441	35.8	7.84327777777778	18.935	1428.963	2	55.18	2
22	359	441	35.9	7.84330555555556	18.923	1434.469	2	55.05	2
22	360	441	36	7.84333333333333	18.913	1439.963	2	55	2
22	361	441	36.1	7.84336111111111	18.902	1445.463	2	55	2
22	362	441	36.2	7.84338888888889	18.891	1450.963	2	55	2
22	363	441	36.3	7.84341666666667	18.88	1456.463	2	55	2
22	364	441	36.4	7.84344444444444	18.87	1461.963	2	55	2
22	365	441	36.5	7.84347222222222	18.859	1467.463	2	55	2
22	366	441	36.6	7.8435	18.848	1472.963	2	55	2
22	367	441	36.7	7.84352777777778	18.837	1478.463	2	55	2
22	368	441	36.8	7.84355555555556	18.826	1483.963	2	55	2
22	369	441	36.9	7.84358333333333	18.815	1489.463	2	55	2
22	370	441	37	7.84361111111111	18.804	1494.963	2	55	2
22	371	441	37.1	7.84363888888889	18.794	1500.463	2	55	2
22	372	441	37.2	7.84366666666667	18.782	1505.963	2	55	2
22	373	441	37.3	7.84369444444444	18.771	1511.463	2	55	2
22	374	441	37.4	7.84372222222222	18.761	1516.963	2	55	2
22	375	441	37.5	7.84375	18.75	1522.463	2	55	2
22	376	441	37.6	7.84377777777778	18.739	1527.964	2	54.99	2
22	377	441	37.7	7.84380555555556	18.729	1533.471	2	54.89	2
22	378	441	37.8	7.84383333333333	18.717	1538.95	2	54.77	2
22	379	441	37.9	7.84386111111111	18.695	1544.395	2	54.91	2
22	380	441	38	7.84388888888889	18.7	1549.862	2	55.51	2
22	381	441	38.1	7.84391666666667	18.791	1555.444	2	56.49	2
22	382	441	38.2	7.84394444444444	18.945	1561.158	2	57.55	2
22	383	441	38.3	7.84397222222222	19.172	1567.003	2	58.17	2
22	384	441	38.4	7.844	19.427	1572.878	2	58.17	2
22	385	441	38.5	7.84402777777778	19.654	1578.715	2	57.62	2
22	386	441	38.6	7.84405555555556	19.793	1584.448	2	56.73	2
22	387	441	38.7	7.84408333333333	19.873	1590.059	2	55.87	2
22	388	441	38.8	7.84411111111111	19.876	1595.581	2	55.27	2
22	389	441	38.9	7.84413888888889	19.867	1601.066	2	55.01	2
22	390	441	39	7.84416666666667	19.87	1606.553	2	54.96	2
22	391	441	39.1	7.84419444444444	19.873	1612.053	2	54.97	2
22	392	441	39.2	7.84422222222222	19.876	1617.55	2	54.97	2
22	393	441	39.3	7.84425	19.88	1623.033	2	55.1	2
22	394	441	39.4	7.84427777777778	19.883	1628.526	2	55.54	2
22	395	441	39.5	7.84430555555556	19.846	1634.082	2	56.37	2
22	396	441	39.6	7.84433333333333	19.828	1639.787	2	57.67	2
22	397	441	39.7	7.84436111111111	19.853	1645.635	2	59.2	2
22	398	441	39.8	7.84438888888889	19.898	1651.623	2	60.32	2
22	399	441	39.9	7.84441666666667	19.809	1657.757	2	60.75	2
22	400	441	40	7.84444444444444	19.716	1663.87	2	60.59	2
22	401	441	40.1	7.84447222222222	19.624	1669.892	2	60.18	2
22	402	441	40.2	7.8445	19.53	1675.871	2	59.99	2
22	403	441	40.3	7.84452777777778	19.437	1681.87	2	59.99	2
22	404	441	40.4	7.84455555555556	19.345	1687.869	2	59.99	2
22	405	441	40.5	7.84458333333333	19.251	1693.869	2	59.99	2
22	406	441	40.6	7.84461111111111	19.159	1699.868	2	59.99	2
22	407	441	40.7	7.84463888888889	19.066	1705.867	2	59.99	2
22	408	441	40.8	7.84466666666667	18.972	1711.889	2	59.79	2
22	409	441	40.9	7.84469444444444	18.88	1717.868	2	59.3	2
22	410	441	41	7.84472222222222	18.787	1723.748	2	58.95	2
22	411	441	41.1	7.84475	18.806	1729.583	2	59.05	2
22	412	441	41.2	7.84477777777778	18.834	1735.465	2	59.7	2
22	413	441	41.3	7.84480555555556	18.848	1741.485	2	60.73	2
22	414	441	41.4	7.84483333333333	18.876	1747.637	2	61.61	2
22	415	441	41.5	7.84486111111111	18.922	1753.858	2	62.04	2
22	416	441	41.6	7.84488888888889	18.951	1760.112	2	62.03	2
22	417	441	41.7	7.84491666666667	18.997	1766.318	2	61.68	2
22	418	441	41.8	7.84494444444444	19.01	1772.435	2	61.45	2
22	419	441	41.9	7.84497222222222	19.022	1778.526	2	61.73	2
22	420	441	42	7.845	19.004	1784.705	2	62.64	2
22	421	441	42.1	7.84502777777778	19.056	1791.031	2	63.86	2
22	422	441	42.2	7.84505555555556	19.128	1797.497	2	64.8	2
22	423	441	42.3	7.84508333333333	19.123	1804.054	2	65.24	2
22	424	441	42.4	7.84511111111111	19.111	1810.61	2	65.26	2
22	425	441	42.5	7.84513888888889	19.098	1817.121	2	65.08	2
22	426	441	42.6	7.84516666666667	19.086	1823.612	2	65	2
22	427	441	42.7	7.84519444444444	19.073	1830.112	2	65	2
22	428	441	42.8	7.84522222222222	19.06	1836.614	2	64.98	2
22	429	441	42.9	7.84525	19.048	1843.107	2	64.97	2
22	430	441	43	7.84527777777778	19.036	1849.582	2	65.19	2
22	431	441	43.1	7.84530555555556	19.004	1856.082	2	65.84	2
22	432	441	43.2	7.84533333333333	19.018	1862.716	2	67.03	2
22	433	441	43.3	7.84536111111111	19.148	1869.5	2	68.57	2
22	434	441	43.4	7.84538888888889	19.386	1876.431	2	69.72	2
22	435	441	43.5	7.84541666666667	19.75	1883.527	2	69.86	2
22	436	441	43.6	7.84544444444444	20.103	1890.53	2	69.12	2
22	437	441	43.7	7.84547222222222	20.344	1897.381	2	67.83	2
22	438	441	43.8	7.8455	20.428	1904.099	2	66.54	2
22	439	441	43.9	7.84552777777778	20.329	1910.678	2	65.69	2
22	440	441	44	7.84555555555556	20.089	1917.182	2	65.24	2
22	441	441	44.1	7.84558333333333	19.858	1923.647	2	65.3	2
22	442	441	44.2	7.84561111111111	19.684	1930.171	2	65.9	2
22	443	441	44.3	7.84563888888889	19.601	1936.804	2	66.63	2
22	444	441	44.4	7.84566666666667	19.614	1943.531	2	67.13	2
22	445	441	44.5	7.84569444444444	19.705	1950.293	2	67.22	2
22	446	441	44.6	7.84572222222222	19.722	1957.031	2	66.91	2
22	447	441	44.7	7.84575	19.613	1963.719	2	66.21	2
22	448	441	44.8	7.84577777777778	19.459	1970.297	2	65.39	2
22	449	441	44.9	7.84580555555556	19.341	1976.752	2	65.01	2
22	450	441	45	7.84583333333333	19.477	1983.184	2	65.34	2
22	451	441	45.1	7.84586111111111	19.703	1989.741	2	66.27	2
22	452	441	45.2	7.84588888888889	19.96	1996.437	2	67.31	2
22	453	441	45.3	7.84591666666667	20.184	2003.255	2	67.89	2
22	454	441	45.4	7.84594444444444	20.404	2010.073	2	68.05	2
22	455	441	45.5	7.84597222222222	20.623	2016.882	2	68.05	2
22	456	441	45.6	7.846	20.843	2023.682	2	68.03	2
22	457	441	45.7	7.84602777777778	21.062	2030.484	2	68.07	2
22	458	441	45.8	7.84605555555556	21.299	2037.291	2	68.13	2
22	459	441	45.9	7.84608333333333	21.507	2044.122	2	68.05	2
22	460	441	46	7.84611111111111	21.623	2050.931	2	67.81	2
22	461	441	46.1	7.84613888888889	21.646	2057.683	2	67.66	2
22	462	441	46.2	7.84616666666667	21.634	2064.419	2	67.72	2
22	463	441	46.3	7.84619444444444	21.617	2071.188	2	68.01	2
22	464	441	46.4	7.84622222222222	21.616	2078.025	2	68.36	2
22	465	441	46.5	7.84625	21.615	2084.892	2	68.49	2
22	466	441	46.6	7.84627777777778	21.615	2091.738	2	68.5	2
22	467	441	46.7	7.84630555555556	21.615	2098.582	2	68.6	2
22	468	441	46.8	7.84633333333333	21.627	2105.438	2	68.82	2
22	469	441	46.9	7.84636111111111	21.597	2112.327	2	69.18	2
22	470	441	47	7.84638888888889	21.509	2119.263	2	69.63	2
22	471	441	47.1	7.84641666666667	21.371	2126.254	2	70.08	2
22	472	441	47.2	7.84644444444444	21.177	2133.315	2	70.21	2
22	473	441	47.3	7.84647222222222	20.945	2140.362	2	69.92	2
22	474	441	47.4	7.8465	20.726	2147.318	2	69.65	2
22	475	441	47.5	7.84652777777778	20.567	2154.112	2	69.65	2
22	476	441	47.6	7.84655555555555	20.485	2161.185	2	69.65	2
22	477	441	47.7	7.84658333333333	20.404	2168.26	2	69.65	2
26	52	438	5.2	7.83477777777778	13.86	32.025	2	31.91	2
26	53	438	5.3	7.83480555555556	13.838	36.024	2	31.91	2
26	54	438	5.4	7.83483333333333	13.821	39.524	2	31.91	2
26	55	438	5.5	7.83486111111111	13.8	43.524	2	31.91	2
26	56	438	5.6	7.83488888888889	13.785	46.524	2	31.91	2
26	57	438	5.7	7.83491666666667	13.806	49.88	2	31.91	2
26	58	438	5.8	7.83494444444444	13.764	52.992	2	31.03	2
26	59	438	5.9	7.83497222222222	13.736	56.055	2	30.44	2
26	60	438	6	7.835	13.721	59.038	2	30.07	2
26	61	438	6.1	7.83502777777778	13.705	62.028	2	30	2
26	62	438	6.2	7.83505555555556	13.689	65.042	2	29.91	2
26	63	438	6.3	7.83508333333333	13.674	68.055	2	29.5	2
26	64	438	6.4	7.83511111111111	13.696	71.006	2	28.64	2
26	65	438	6.5	7.83513888888889	13.696	73.815	2	27.57	2
26	66	438	6.6	7.83516666666667	13.643	76.479	2	26.8	2
26	67	438	6.7	7.83519444444444	13.604	79.076	2	26.71	2
26	68	438	6.8	7.83522222222222	13.568	81.732	2	27.2	2
26	69	438	6.9	7.83525	13.59	84.524	2	27.62	2
26	70	438	7	7.83527777777778	13.575	87.344	2	27.52	2
26	71	438	7.1	7.83530555555556	13.561	90.068	2	27.25	2
26	72	438	7.2	7.83533333333333	13.554	92.73	2	27.33	2
26	73	438	7.3	7.83536111111111	13.575	95.435	2	27.97	2
26	74	438	7.4	7.83538888888889	13.611	98.292	2	28.94	2
26	75	438	7.5	7.83541666666667	13.659	101.267	2	29.63	2
26	76	438	7.6	7.83544444444444	13.696	104.272	2	29.94	2
26	77	438	7.7	7.83547222222222	13.733	107.286	2	30.03	2
26	78	438	7.8	7.8355	13.769	110.29	2	30.02	2
26	79	438	7.9	7.83552777777778	13.806	113.288	2	30	2
26	80	438	8	7.83555555555556	13.842	116.288	2	30	2
26	81	438	8.1	7.83558333333333	13.879	119.288	2	30	2
26	82	438	8.2	7.83561111111111	13.915	122.287	2	30	2
26	83	438	8.3	7.83563888888889	13.952	125.289	2	29.98	2
26	84	438	8.4	7.83566666666667	13.989	128.284	2	29.96	2
26	85	438	8.5	7.83569444444444	14.025	131.267	2	30.08	2
26	86	438	8.6	7.83572222222222	14.062	134.256	2	30.5	2
26	87	438	8.7	7.83575	14.06	137.306	2	31.34	2
26	88	438	8.8	7.83577777777778	14.084	140.499	2	32.5	2
26	89	438	8.9	7.83580555555556	14.139	143.805	2	33.66	2
26	90	438	9	7.83583333333333	14.219	147.255	2	34.49	2
26	91	438	9.1	7.83586111111111	14.262	150.765	2	34.92	2
26	92	438	9.2	7.83588888888889	14.305	154.283	2	35.03	2
26	93	438	9.3	7.83591666666667	14.347	157.798	2	34.9	2
26	94	438	9.4	7.83594444444444	14.39	161.285	2	34.63	2
26	95	438	9.5	7.83597222222222	14.432	164.722	2	34.45	2
26	96	438	9.6	7.836	14.486	168.141	2	34.45	2
26	97	438	9.7	7.83602777777778	14.577	171.577	2	34.62	2
26	98	438	9.8	7.83605555555556	14.67	175.064	2	34.88	2
26	99	438	9.9	7.83608333333333	14.761	178.575	2	34.99	2
26	100	438	10	7.83611111111111	14.854	182.074	2	34.99	2
26	101	438	10.1	7.83613888888889	14.946	185.573	2	34.99	2
26	102	438	10.2	7.83616666666667	15.038	189.072	2	34.99	2
26	103	438	10.3	7.83619444444444	15.13	192.57	2	34.99	2
26	104	438	10.4	7.83622222222222	15.222	196.069	2	34.99	2
26	105	438	10.5	7.83625	15.314	199.568	2	34.99	2
26	106	438	10.6	7.83627777777778	15.406	203.067	2	34.99	2
26	107	438	10.7	7.83630555555556	15.498	206.565	2	34.99	2
26	108	438	10.8	7.83633333333333	15.59	210.064	2	34.99	2
26	109	438	10.9	7.83636111111111	15.682	213.563	2	34.99	2
26	110	438	11	7.83638888888889	15.774	217.062	2	34.99	2
26	111	438	11.1	7.83641666666667	15.867	220.561	2	34.99	2
26	112	438	11.2	7.83644444444444	15.958	224.097	2	34.65	2
26	113	438	11.3	7.83647222222222	16.051	227.56	2	33.85	2
26	114	438	11.4	7.8365	16.142	230.867	2	33.28	2
26	115	438	11.5	7.83652777777778	16.256	234.113	2	33.25	2
26	116	438	11.6	7.83655555555556	16.478	237.41	2	33.82	2
26	117	438	11.7	7.83658333333333	16.733	240.865	2	34.69	2
26	118	438	11.8	7.83661111111111	16.969	244.406	2	35.17	2
26	119	438	11.9	7.83663888888889	17.1	247.929	2	35.38	2
26	120	438	12	7.83666666666667	17.133	251.478	2	35.64	2
26	121	438	12.1	7.83669444444444	17.073	255.056	2	35.87	2
26	122	438	12.2	7.83672222222222	16.933	258.66	2	36.05	2
26	123	438	12.3	7.83675	16.819	262.28	2	36.14	2
26	124	438	12.4	7.83677777777778	16.704	265.9	2	36.15	2
26	125	438	12.5	7.83680555555556	16.59	269.51	2	36.14	2
26	126	438	12.6	7.83683333333333	16.476	273.116	2	36.23	2
26	127	438	12.7	7.83686111111111	16.37	276.731	2	36.5	2
26	128	438	12.8	7.83688888888889	16.229	280.377	2	37.04	2
26	129	438	12.9	7.83691666666667	16.026	284.092	2	37.93	2
26	130	438	13	7.83694444444444	15.793	287.942	2	39.07	2
26	131	438	13.1	7.83697222222222	15.63	291.907	2	40.18	2
26	132	438	13.2	7.837	15.475	296.019	2	40.89	2
26	133	438	13.3	7.83702777777778	15.481	300.165	2	41.08	2
26	134	438	13.4	7.83705555555556	15.483	304.27	2	41.05	2
26	135	438	13.5	7.83708333333333	15.472	308.343	2	41.19	2
26	136	438	13.6	7.83711111111111	15.447	312.451	2	41.7	2
26	137	438	13.7	7.83713888888889	15.435	316.648	2	42.49	2
26	138	438	13.8	7.83716666666667	15.427	320.943	2	43.33	2
26	139	438	13.9	7.83719444444444	15.418	325.327	2	44.09	2
26	140	438	14	7.83722222222222	15.422	329.787	2	44.63	2
26	141	438	14.1	7.83725	15.412	334.291	2	44.93	2
26	142	438	14.2	7.83727777777778	15.401	338.826	2	44.83	2
26	143	438	14.3	7.83730555555556	15.391	343.309	2	44.36	2
26	144	438	14.4	7.83733333333333	15.38	347.696	2	44.02	2
26	145	438	14.5	7.83736111111111	15.392	352.051	2	44.02	2
26	146	438	14.6	7.83738888888889	15.489	356.439	2	44.34	2
26	147	438	14.7	7.83741666666667	15.584	360.918	2	44.79	2
26	148	438	14.8	7.83744444444444	15.681	365.438	2	44.99	2
26	149	438	14.9	7.83747222222222	15.777	369.937	2	44.99	2
26	150	438	15	7.8375	15.874	374.436	2	44.99	2
26	151	438	15.1	7.83752777777778	15.97	378.935	2	44.99	2
26	152	438	15.2	7.83755555555556	16.066	383.434	2	44.99	2
26	153	438	15.3	7.83758333333333	16.163	387.933	2	44.99	2
26	154	438	15.4	7.83761111111111	16.26	392.432	2	44.99	2
26	155	438	15.5	7.83763888888889	16.355	396.93	2	44.99	2
26	156	438	15.6	7.83766666666667	16.452	401.429	2	44.99	2
26	157	438	15.7	7.83769444444444	16.548	405.929	2	44.99	2
26	158	438	15.8	7.83772222222222	16.644	410.428	2	44.99	2
26	159	438	15.9	7.83775	16.74	414.927	2	44.99	2
26	160	438	16	7.83777777777778	16.837	419.426	2	44.99	2
26	161	438	16.1	7.83780555555556	16.933	423.925	2	44.99	2
26	162	438	16.2	7.83783333333333	17.029	428.424	2	44.99	2
26	163	438	16.3	7.83786111111111	17.126	432.923	2	44.99	2
26	164	438	16.4	7.83788888888889	17.222	437.422	2	44.99	2
26	165	438	16.5	7.83791666666667	17.318	441.92	2	44.99	2
26	166	438	16.6	7.83794444444444	17.415	446.419	2	44.99	2
26	167	438	16.7	7.83797222222222	17.511	450.918	2	44.99	2
26	168	438	16.8	7.838	17.608	455.417	2	44.99	2
26	169	438	16.9	7.83802777777778	17.704	459.916	2	44.99	2
26	170	438	17	7.83805555555556	17.8	464.413	2	45	2
26	171	438	17.1	7.83808333333333	17.897	468.916	2	45.02	2
26	172	438	17.2	7.83811111111111	17.993	473.429	2	44.92	2
26	173	438	17.3	7.83813888888889	18.09	477.931	2	44.62	2
26	174	438	17.4	7.83816666666667	18.201	482.407	2	43.93	2
26	175	438	17.5	7.83819444444444	18.295	486.756	2	42.83	2
26	176	438	17.6	7.83822222222222	18.389	490.983	2	41.75	2
26	177	438	17.7	7.83825	18.505	495.078	2	40.91	2
26	178	438	17.8	7.83827777777778	18.654	499.108	2	40.4	2
26	179	438	17.9	7.83830555555556	18.786	503.13	2	40.19	2
26	180	438	18	7.83833333333333	18.931	507.14	2	40.04	2
26	181	438	18.1	7.83836111111111	19.076	511.124	2	39.95	2
26	182	438	18.2	7.83838888888889	19.221	515.117	2	39.96	2
26	183	438	18.3	7.83841666666667	19.367	519.116	2	39.97	2
26	184	438	18.4	7.83844444444444	19.512	523.113	2	39.97	2
26	185	438	18.5	7.83847222222222	19.657	527.111	2	39.97	2
26	186	438	18.6	7.8385	19.803	531.108	2	39.97	2
26	187	438	18.7	7.83852777777778	19.948	535.106	2	39.97	2
26	188	438	18.8	7.83855555555555	20.093	539.102	2	39.95	2
26	189	438	18.9	7.83858333333333	20.238	543.09	2	40	2
26	190	438	19	7.83861111111111	20.385	547.08	2	40.21	2
26	191	438	19.1	7.83863888888889	20.525	551.107	2	40.57	2
26	192	438	19.2	7.83866666666667	20.682	555.191	2	40.94	2
26	193	438	19.3	7.83869444444444	20.822	559.318	2	41.18	2
26	194	438	19.4	7.83872222222222	20.875	563.444	2	41.32	2
26	195	438	19.5	7.83875	20.897	567.565	2	41.59	2
26	196	438	19.6	7.83877777777778	20.962	571.73	2	42.02	2
26	197	438	19.7	7.83880555555556	21.079	575.963	2	42.49	2
26	198	438	19.8	7.83883333333333	21.186	580.249	2	42.88	2
26	199	438	19.9	7.83886111111111	21.18	584.563	2	43.09	2
26	200	438	20	7.83888888888889	21.122	588.891	2	43.08	2
26	201	438	20.1	7.83891666666667	21.042	593.221	2	42.77	2
26	202	438	20.2	7.83894444444444	21.014	597.501	2	42.1	2
26	203	438	20.3	7.83897222222222	20.952	601.669	2	41.23	2
26	204	438	20.4	7.839	20.849	605.727	2	40.51	2
26	205	438	20.5	7.83902777777778	20.788	609.722	2	40.1	2
26	206	438	20.6	7.83905555555556	20.726	613.705	2	39.97	2
26	207	438	20.7	7.83908333333333	20.664	617.7	2	39.98	2
26	208	438	20.8	7.83911111111111	20.602	621.712	2	39.89	2
26	209	438	20.9	7.83913888888889	20.54	625.701	2	39.66	2
26	210	438	21	7.83916666666667	20.478	629.644	2	39.49	2
26	211	438	21.1	7.83919444444444	20.422	633.569	2	39.5	2
26	212	438	21.2	7.83922222222222	20.397	637.512	2	39.66	2
26	213	438	21.3	7.83925	20.371	641.501	2	39.9	2
26	214	438	21.4	7.83927777777778	20.346	645.512	2	40	2
26	215	438	21.5	7.83930555555555	20.321	649.512	2	40	2
26	216	438	21.6	7.83933333333333	20.296	653.512	2	40	2
26	217	438	21.7	7.83936111111111	20.27	657.512	2	40	2
26	218	438	21.8	7.83938888888889	20.245	661.512	2	40	2
26	219	438	21.9	7.83941666666667	20.22	665.511	2	40	2
26	220	438	22	7.83944444444444	20.195	669.511	2	40	2
26	221	438	22.1	7.83947222222222	20.169	673.511	2	40	2
26	222	438	22.2	7.8395	20.145	677.511	2	40	2
26	223	438	22.3	7.83952777777778	20.119	681.511	2	40	2
26	224	438	22.4	7.83955555555556	20.094	685.511	2	40	2
26	225	438	22.5	7.83958333333333	20.069	689.511	2	40	2
26	226	438	22.6	7.83961111111111	20.044	693.511	2	40	2
26	227	438	22.7	7.83963888888889	20.018	697.511	2	40	2
26	228	438	22.8	7.83966666666667	19.993	701.511	2	40	2
26	229	438	22.9	7.83969444444444	19.968	705.51	2	40	2
26	230	438	23	7.83972222222222	19.943	709.511	2	40	2
26	231	438	23.1	7.83975	19.917	713.51	2	40	2
26	232	438	23.2	7.83977777777778	19.892	717.51	2	40	2
26	233	438	23.3	7.83980555555556	19.867	721.51	2	40	2
26	234	438	23.4	7.83983333333333	19.842	725.51	2	40	2
26	235	438	23.5	7.83986111111111	19.816	729.51	2	40	2
26	236	438	23.6	7.83988888888889	19.791	733.51	2	40	2
26	237	438	23.7	7.83991666666667	19.766	737.51	2	40	2
26	238	438	23.8	7.83994444444444	19.741	741.512	2	39.99	2
26	239	438	23.9	7.83997222222222	19.715	745.512	2	39.95	2
26	240	438	24	7.84	19.684	749.495	2	39.99	2
26	241	438	24.1	7.84002777777778	19.65	753.474	2	40.28	2
26	242	438	24.2	7.84005555555555	19.666	757.494	2	40.96	2
26	243	438	24.3	7.84008333333333	19.777	761.623	2	41.97	2
26	244	438	24.4	7.84011111111111	19.933	765.882	2	43.03	2
26	245	438	24.5	7.84013888888889	20.187	770.263	2	43.82	2
26	246	438	24.6	7.84016666666667	20.431	774.701	2	44.23	2
26	247	438	24.7	7.84019444444444	20.667	779.15	2	44.35	2
26	248	438	24.8	7.84022222222222	20.9	783.586	2	44.32	2
26	249	438	24.9	7.84025	21.131	788.018	2	44.27	2
26	250	438	25	7.84027777777778	21.366	792.444	2	44.19	2
26	251	438	25.1	7.84030555555556	21.592	796.857	2	44.12	2
26	252	438	25.2	7.84033333333333	21.826	801.26	2	44.1	2
26	253	438	25.3	7.84036111111111	21.985	805.66	2	44.2	2
26	254	438	25.4	7.84038888888889	22.028	810.081	2	44.44	2
26	255	438	25.5	7.84041666666667	22.007	814.537	2	44.75	2
26	256	438	25.6	7.84044444444444	21.913	819.027	2	45.1	2
26	257	438	25.7	7.84047222222222	21.799	823.55	2	45.52	2
26	258	438	25.8	7.8405	21.703	828.123	2	45.95	2
26	259	438	25.9	7.84052777777778	21.614	832.756	2	46.24	2
26	260	438	26	7.84055555555556	21.515	837.421	2	46.21	2
26	261	438	26.1	7.84058333333333	21.433	842.05	2	45.85	2
26	262	438	26.2	7.84061111111111	21.32	846.605	2	45.36	2
26	263	438	26.3	7.84063888888889	21.226	851.098	2	45.02	2
26	264	438	26.4	7.84066666666667	21.132	855.568	2	44.97	2
26	265	438	26.5	7.84069444444444	20.973	860.057	2	45.18	2
26	266	438	26.6	7.84072222222222	21.092	864.589	2	45.47	2
26	267	438	26.7	7.84075	21.316	869.168	2	45.65	2
26	268	438	26.8	7.84077777777778	21.734	873.758	2	45.58	2
26	269	438	26.9	7.84080555555555	21.945	878.312	2	45.33	2
26	270	438	27	7.84083333333333	22.026	882.821	2	45.09	2
26	271	438	27.1	7.84086111111111	21.929	887.308	2	44.97	2
26	272	438	27.2	7.84088888888889	21.963	891.8	2	44.97	2
26	273	438	27.3	7.84091666666667	21.974	896.308	2	44.93	2
26	274	438	27.4	7.84094444444444	21.985	900.803	2	44.77	2
26	275	438	27.5	7.84097222222222	21.996	905.263	2	44.65	2
26	276	438	27.6	7.841	22.015	909.711	2	44.65	2
26	277	438	27.7	7.84102777777778	22.052	914.172	2	44.77	2
26	278	438	27.8	7.84105555555556	22.09	918.666	2	44.91	2
26	279	438	27.9	7.84108333333333	22.127	923.17	2	44.97	2
26	280	438	28	7.84111111111111	22.164	927.655	2	45.07	2
26	281	438	28.1	7.84113888888889	22.202	932.155	2	45.37	2
26	282	438	28.2	7.84116666666667	22.223	936.705	2	45.81	2
26	283	438	28.3	7.84119444444444	22.278	941.317	2	46.27	2
26	284	438	28.4	7.84122222222222	22.316	945.969	2	46.69	2
26	285	438	28.5	7.84125	22.356	950.644	2	47.18	2
26	286	438	28.6	7.84127777777778	22.356	955.37	2	47.91	2
26	287	438	28.7	7.84130555555556	22.392	960.203	2	48.77	2
26	288	438	28.8	7.84133333333333	22.482	965.144	2	49.48	2
26	289	438	28.9	7.84136111111111	22.566	970.149	2	49.89	2
26	290	438	29	7.84138888888889	22.625	975.166	2	49.99	2
26	291	438	29.1	7.84141666666667	22.642	980.163	2	49.94	2
26	292	438	29.2	7.84144444444444	22.571	985.137	2	50.05	2
26	293	438	29.3	7.84147222222222	22.421	990.123	2	50.52	2
26	294	438	29.4	7.8415	22.268	995.179	2	51.39	2
26	295	438	29.5	7.84152777777778	22.198	1000.373	2	52.48	2
26	296	438	29.6	7.84155555555555	22.186	1005.708	2	53.33	2
26	297	438	29.7	7.84158333333333	22.216	1011.111	2	53.68	2
26	298	438	29.8	7.84161111111111	22.225	1016.494	2	53.72	2
26	299	438	29.9	7.84163888888889	22.232	1021.843	2	53.81	2
26	300	438	30	7.84166666666667	22.225	1027.212	2	54.15	2
26	301	438	30.1	7.84169444444444	22.25	1032.658	2	54.61	2
26	302	438	30.2	7.84172222222222	22.258	1038.157	2	54.94	2
26	303	438	30.3	7.84175	22.266	1043.676	2	55.05	2
26	304	438	30.4	7.84177777777778	22.275	1049.193	2	54.94	2
26	305	438	30.5	7.84180555555556	22.283	1054.696	2	54.61	2
26	306	438	30.6	7.84183333333333	22.308	1060.149	2	54.05	2
26	307	438	30.7	7.84186111111111	22.316	1065.51	2	53.5	2
26	308	438	30.8	7.84188888888889	22.308	1070.802	2	53.25	2
26	309	438	30.9	7.84191666666667	22.3	1076.097	2	53.42	2
26	310	438	31	7.84194444444444	22.324	1081.457	2	53.77	2
26	311	438	31.1	7.84197222222222	22.333	1086.878	2	53.98	2
26	312	438	31.2	7.842	22.34	1092.291	2	53.97	2
26	313	438	31.3	7.84202777777778	22.349	1097.675	2	53.94	2
26	314	438	31.4	7.84205555555556	22.357	1103.06	2	53.98	2
26	315	438	31.5	7.84208333333333	22.365	1108.475	2	53.97	2
26	316	438	31.6	7.84211111111111	22.373	1113.889	2	53.77	2
26	317	438	31.7	7.84213888888889	22.397	1119.24	2	53.53	2
26	318	438	31.8	7.84216666666667	22.39	1124.548	2	53.58	2
26	319	438	31.9	7.84219444444444	22.359	1129.899	2	53.96	2
26	320	438	32	7.84222222222222	22.407	1135.348	2	54.29	2
26	321	438	32.1	7.84225	22.429	1140.84	2	54.07	2
26	322	438	32.2	7.84227777777778	22.489	1146.245	2	53.33	2
26	323	438	32.3	7.84230555555556	22.448	1151.504	2	52.6	2
26	324	438	32.4	7.84233333333333	22.439	1156.685	2	52.37	2
26	325	438	32.5	7.84236111111111	22.433	1161.901	2	52.65	2
26	326	438	32.6	7.84238888888889	22.442	1167.198	2	53.1	2
26	327	438	32.7	7.84241666666667	22.434	1172.542	2	53.46	2
26	328	438	32.8	7.84244444444444	22.428	1177.902	2	53.7	2
26	329	438	32.9	7.84247222222222	22.42	1183.292	2	53.83	2
26	330	438	33	7.8425	22.412	1188.704	2	53.7	2
26	331	438	33.1	7.84252777777778	22.422	1194.077	2	53.32	2
26	332	438	33.2	7.84255555555556	22.398	1199.367	2	52.96	2
26	333	438	33.3	7.84258333333333	22.391	1204.613	2	52.96	2
26	334	438	33.4	7.84261111111111	22.367	1209.893	2	53.38	2
26	335	438	33.5	7.84263888888889	22.36	1215.261	2	54.03	2
26	336	438	33.6	7.84266666666667	22.369	1220.703	2	54.69	2
26	337	438	33.7	7.84269444444444	22.353	1226.195	2	55.4	2
26	338	438	33.8	7.84272222222222	22.335	1231.757	2	56.27	2
26	339	438	33.9	7.84275	22.341	1237.423	2	57.29	2
26	340	438	34	7.84277777777778	22.369	1243.222	2	58.25	2
26	341	438	34.1	7.84280555555556	22.38	1249.13	2	58.79	2
26	342	438	34.2	7.84283333333333	22.288	1255.069	2	58.72	2
26	343	438	34.3	7.84286111111111	22.127	1260.954	2	58.09	2
26	344	438	34.4	7.84288888888889	21.997	1266.728	2	57.15	2
26	345	438	34.5	7.84291666666667	21.876	1272.379	2	56.21	2
26	346	438	34.6	7.84294444444444	21.802	1277.936	2	55.53	2
26	347	438	34.7	7.84297222222222	21.816	1283.442	2	55.15	2
26	348	438	34.8	7.843	21.815	1288.931	2	55	2
26	349	438	34.9	7.84302777777778	21.815	1294.431	2	54.95	2
26	350	438	35	7.84305555555556	21.813	1299.928	2	54.87	2
26	351	438	35.1	7.84308333333333	21.813	1305.405	2	54.8	2
26	352	438	35.2	7.84311111111111	21.822	1310.875	2	54.8	2
26	353	438	35.3	7.84313888888889	21.84	1316.352	2	54.86	2
26	354	438	35.4	7.84316666666667	21.859	1321.848	2	54.96	2
26	355	438	35.5	7.84319444444444	21.877	1327.352	2	55	2
26	356	438	35.6	7.84322222222222	21.895	1332.852	2	55	2
26	357	438	35.7	7.84325	21.913	1338.352	2	55	2
26	358	438	35.8	7.84327777777778	21.931	1343.852	2	55	2
26	359	438	35.9	7.84330555555556	21.949	1349.352	2	55	2
26	360	438	36	7.84333333333333	21.968	1354.852	2	55	2
26	361	438	36.1	7.84336111111111	21.986	1360.352	2	55	2
26	362	438	36.2	7.84338888888889	22.004	1365.852	2	55	2
26	363	438	36.3	7.84341666666667	22.023	1371.352	2	55	2
26	364	438	36.4	7.84344444444444	22.041	1376.852	2	55	2
26	365	438	36.5	7.84347222222222	22.059	1382.352	2	55	2
26	366	438	36.6	7.8435	22.078	1387.852	2	55	2
26	367	438	36.7	7.84352777777778	22.096	1393.352	2	55	2
26	368	438	36.8	7.84355555555556	22.114	1398.852	2	55	2
26	369	438	36.9	7.84358333333333	22.132	1404.352	2	55	2
26	370	438	37	7.84361111111111	22.15	1409.845	2	55.06	2
26	371	438	37.1	7.84363888888889	22.169	1415.352	2	55.21	2
26	372	438	37.2	7.84366666666667	22.187	1420.887	2	55.31	2
26	373	438	37.3	7.84369444444444	22.188	1426.434	2	55.31	2
26	374	438	37.4	7.84372222222222	22.177	1431.969	2	55.21	2
26	375	438	37.5	7.84375	22.167	1437.476	2	55.07	2
26	376	438	37.6	7.84377777777778	22.156	1442.97	2	55	2
26	377	438	37.7	7.84380555555556	22.145	1448.468	2	55.01	2
26	378	438	37.8	7.84383333333333	22.134	1453.973	2	55.02	2
26	379	438	37.9	7.84386111111111	22.123	1459.485	2	54.91	2
26	380	438	38	7.84388888888889	22.112	1464.974	2	54.69	2
26	381	438	38.1	7.84391666666667	22.101	1470.419	2	54.53	2
26	382	438	38.2	7.84394444444444	22.091	1475.84	2	54.62	2
26	383	438	38.3	7.84397222222222	22.066	1481.298	2	55	2
26	384	438	38.4	7.844	22.069	1486.84	2	55.38	2
26	385	438	38.5	7.84402777777778	22.057	1492.419	2	55.47	2
26	386	438	38.6	7.84405555555556	22.047	1497.974	2	55.31	2
26	387	438	38.7	7.84408333333333	22.036	1503.485	2	55.09	2
26	388	438	38.8	7.84411111111111	22.026	1508.973	2	54.98	2
26	389	438	38.9	7.84413888888889	22.015	1514.468	2	54.98	2
26	390	438	39	7.84416666666667	22.004	1519.969	2	55	2
26	391	438	39.1	7.84419444444444	21.993	1525.469	2	55	2
26	392	438	39.2	7.84422222222222	21.982	1530.97	2	55	2
26	393	438	39.3	7.84425	21.971	1536.48	2	54.89	2
26	394	438	39.4	7.84427777777778	21.936	1541.967	2	54.65	2
26	395	438	39.5	7.84430555555556	21.954	1547.411	2	54.45	2
26	396	438	39.6	7.84433333333333	22.101	1552.835	2	54.37	2
26	397	438	39.7	7.84436111111111	22.321	1558.262	2	54.42	2
26	398	438	39.8	7.84438888888889	22.582	1563.716	2	54.54	2
26	399	438	39.9	7.84441666666667	22.81	1569.179	2	54.6	2
26	400	438	40	7.84444444444444	22.983	1574.638	2	54.64	2
26	401	438	40.1	7.84447222222222	23.089	1580.113	2	54.61	2
26	402	438	40.2	7.8445	23.128	1585.587	2	54.39	2
26	403	438	40.3	7.84452777777778	23.117	1591.017	2	54.02	2
26	404	438	40.4	7.84455555555556	23.097	1596.383	2	53.74	2
26	405	438	40.5	7.84458333333333	23.104	1601.715	2	53.77	2
26	406	438	40.6	7.84461111111111	23.091	1607.086	2	54.13	2
26	407	438	40.7	7.84463888888889	23.111	1612.528	2	54.58	2
26	408	438	40.8	7.84466666666667	23.115	1618.015	2	55	2
26	409	438	40.9	7.84469444444444	23.118	1623.528	2	55.42	2
26	410	438	41	7.84472222222222	23.105	1629.087	2	55.87	2
26	411	438	41.1	7.84475	23.124	1634.717	2	56.19	2
26	412	438	41.2	7.84477777777778	23.128	1640.346	2	56.47	2
26	413	438	41.3	7.84480555555556	23.132	1645.981	2	57	2
26	414	438	41.4	7.84483333333333	23.106	1651.692	2	57.72	2
26	415	438	41.5	7.84486111111111	23.076	1657.509	2	58.61	2
26	416	438	41.6	7.84488888888889	23.09	1663.447	2	59.37	2
26	417	438	41.7	7.84491666666667	23.203	1669.425	2	59.72	2
26	418	438	41.8	7.84494444444444	23.266	1675.417	2	59.91	2
26	419	438	41.9	7.84497222222222	23.211	1681.427	2	59.98	2
26	420	438	42	7.845	23.089	1687.411	2	60.06	2
26	421	438	42.1	7.84502777777778	22.997	1693.404	2	60.38	2
26	422	438	42.2	7.84505555555556	22.887	1699.451	2	60.94	2
26	423	438	42.3	7.84508333333333	22.792	1705.591	2	61.48	2
26	424	438	42.4	7.84511111111111	22.712	1711.821	2	61.45	2
26	425	438	42.5	7.84513888888889	22.631	1717.989	2	60.75	2
26	426	438	42.6	7.84516666666667	22.516	1723.992	2	60.02	2
26	427	438	42.7	7.84519444444444	22.545	1729.905	2	59.75	2
26	428	438	42.8	7.84522222222222	22.574	1735.855	2	59.97	2
26	429	438	42.9	7.84525	22.603	1741.906	2	60.3	2
26	430	438	43	7.84527777777778	22.632	1747.975	2	60.27	2
26	431	438	43.1	7.84530555555556	22.659	1753.977	2	60.05	2
26	432	438	43.2	7.84533333333333	22.688	1759.949	2	60.08	2
26	433	438	43.3	7.84536111111111	22.717	1765.939	2	60.51	2
26	434	438	43.4	7.84538888888889	22.704	1772.003	2	61.26	2
26	435	438	43.5	7.84541666666667	22.736	1778.185	2	62.01	2
26	436	438	43.6	7.84544444444444	22.804	1784.447	2	62.51	2
26	437	438	43.7	7.84547222222222	22.848	1790.728	2	62.77	2
26	438	438	43.8	7.8455	22.863	1797	2	63	2
26	439	438	43.9	7.84552777777778	22.824	1803.294	2	63.43	2
26	440	438	44	7.84555555555556	22.809	1809.673	2	63.94	2
26	441	438	44.1	7.84558333333333	22.837	1816.12	2	64.16	2
26	442	438	44.2	7.84561111111111	22.841	1822.563	2	64.04	2
26	443	438	44.3	7.84563888888889	22.812	1828.948	2	63.82	2
26	444	438	44.4	7.84566666666667	22.8	1835.29	2	63.81	2
26	445	438	44.5	7.84569444444444	22.772	1841.67	2	64.02	2
26	446	438	44.6	7.84572222222222	22.775	1848.099	2	64.26	2
26	447	438	44.7	7.84575	22.752	1854.532	2	64.5	2
26	448	438	44.8	7.84577777777778	22.738	1860.962	2	64.97	2
26	449	438	44.9	7.84580555555556	22.924	1867.469	2	65.9	2
26	450	438	45	7.84583333333333	23.144	1874.121	2	66.94	2
26	451	438	45.1	7.84586111111111	23.482	1880.917	2	67.44	2
26	452	438	45.2	7.84588888888889	23.851	1887.705	2	67.42	2
26	453	438	45.3	7.84591666666667	24.03	1894.444	2	67.02	2
26	454	438	45.4	7.84594444444444	24.098	1901.114	2	66.45	2
26	455	438	45.5	7.84597222222222	24.03	1907.746	2	65.91	2
26	456	438	45.6	7.846	23.827	1914.316	2	65.25	2
26	457	438	45.7	7.84602777777778	23.595	1920.787	2	64.59	2
26	458	438	45.8	7.84605555555556	23.461	1927.208	2	64.15	2
26	459	438	45.9	7.84608333333333	23.369	1933.592	2	63.91	2
26	460	438	46	7.84611111111111	23.348	1939.966	2	63.81	2
26	461	438	46.1	7.84613888888889	23.281	1946.345	2	63.77	2
26	462	438	46.2	7.84616666666667	23.11	1952.714	2	63.83	2
26	463	438	46.3	7.84619444444444	22.916	1959.106	2	63.88	2
26	464	438	46.4	7.84622222222222	22.842	1965.5	2	63.81	2
26	465	438	46.5	7.84625	22.826	1971.878	2	63.78	2
26	466	438	46.6	7.84627777777778	22.824	1978.263	2	63.64	2
26	467	438	46.7	7.84630555555556	22.798	1984.618	2	63.34	2
26	468	438	46.8	7.84633333333333	22.69	1990.949	2	63.03	2
26	469	438	46.9	7.84636111111111	22.597	1997.227	2	62.71	2
26	470	438	47	7.84638888888889	22.523	2003.439	2	62.73	2
26	471	438	47.1	7.84641666666667	22.43	2009.692	2	63.32	2
26	472	438	47.2	7.84644444444444	22.31	2016.049	2	64.28	2
26	473	438	47.3	7.84647222222222	22.258	2022.548	2	65.21	2
26	474	438	47.4	7.8465	22.219	2029.153	2	65.72	2
26	475	438	47.5	7.84652777777778	22.157	2035.761	2	65.8	2
26	476	438	47.6	7.84655555555555	22.063	2042.341	2	65.65	2
26	477	438	47.7	7.84658333333333	21.969	2048.875	2	65.56	2
26	478	438	47.8	7.84661111111111	21.889	2055.407	2	65.84	2
26	479	438	47.9	7.84663888888889	21.857	2062.002	2	66.39	2
26	480	438	48	7.84666666666667	21.857	2068.665	2	67.04	2
26	481	438	48.1	7.84669444444444	21.857	2075.42	2	67.67	2
26	482	438	48.2	7.84672222222222	21.856	2082.232	2	68.04	2
26	483	438	48.3	7.84675	21.856	2089.053	2	68.25	2
26	484	438	48.4	7.84677777777778	21.855	2095.884	2	68.48	2
26	485	438	48.5	7.84680555555556	21.855	2102.73	2	68.8	2
26	486	438	48.6	7.84683333333333	21.811	2109.596	2	69.51	2
26	487	438	48.7	7.84686111111111	21.847	2116.587	2	69.51	2
26	488	438	48.8	7.84688888888889	21.842	2123.588	2	69.51	2
26	489	438	48.9	7.84691666666667	21.836	2131.087	2	69.51	2
32	64	438	6.4	7.83511111111111	14.85	34.916	2	28.79	2
32	65	438	6.5	7.83513888888889	14.835	37.916	2	28.79	2
32	66	438	6.6	7.83516666666667	14.819	40.916	2	28.79	2
32	67	438	6.7	7.83519444444444	14.804	43.916	2	28.79	2
32	68	438	6.8	7.83522222222222	14.789	46.916	2	28.79	2
32	69	438	6.9	7.83525	14.811	49.883	2	28.79	2
32	70	438	7	7.83527777777778	14.794	52.72	2	27.9	2
32	71	438	7.1	7.83530555555556	14.744	55.432	2	27.23	2
32	72	438	7.2	7.83533333333333	14.731	58.093	2	27.03	2
32	73	438	7.3	7.83536111111111	14.717	60.784	2	27.2	2
32	74	438	7.4	7.83538888888889	14.704	63.527	2	27.44	2
32	75	438	7.5	7.83541666666667	14.689	66.304	2	27.46	2
32	76	438	7.6	7.83544444444444	14.674	69.063	2	27.15	2
32	77	438	7.7	7.83547222222222	14.673	71.772	2	26.59	2
32	78	438	7.8	7.8355	14.66	74.397	2	25.91	2
32	79	438	7.9	7.83552777777778	14.634	76.937	2	25.36	2
32	80	438	8	7.83555555555556	14.621	79.432	2	25.06	2
32	81	438	8.1	7.83558333333333	14.608	81.918	2	24.97	2
32	82	438	8.2	7.83561111111111	14.596	84.414	2	24.99	2
32	83	438	8.3	7.83563888888889	14.583	86.933	2	24.85	2
32	84	438	8.4	7.83566666666667	14.57	89.415	2	24.51	2
32	85	438	8.5	7.83569444444444	14.557	91.82	2	24.4	2
32	86	438	8.6	7.83572222222222	14.579	94.209	2	24.83	2
32	87	438	8.7	7.83575	14.572	96.726	2	25.89	2
32	88	438	8.8	7.83577777777778	14.59	99.386	2	27.36	2
32	89	438	8.9	7.83580555555556	14.638	102.182	2	28.66	2
32	90	438	9	7.83583333333333	14.712	105.132	2	29.49	2
32	91	438	9.1	7.83586111111111	14.75	108.142	2	29.92	2
32	92	438	9.2	7.83588888888889	14.786	111.16	2	30.03	2
32	93	438	9.3	7.83591666666667	14.823	114.164	2	30.01	2
32	94	438	9.4	7.83594444444444	14.859	117.162	2	30	2
32	95	438	9.5	7.83597222222222	14.896	120.161	2	30	2
32	96	438	9.6	7.836	14.932	123.163	2	29.98	2
32	97	438	9.7	7.83602777777778	14.968	126.159	2	29.96	2
32	98	438	9.8	7.83605555555556	15.004	129.141	2	30.08	2
32	99	438	9.9	7.83608333333333	15.041	132.131	2	30.5	2
32	100	438	10	7.83611111111111	15.04	135.18	2	31.34	2
32	101	438	10.1	7.83613888888889	15.064	138.373	2	32.5	2
32	102	438	10.2	7.83616666666667	15.12	141.679	2	33.66	2
32	103	438	10.3	7.83619444444444	15.199	145.129	2	34.49	2
32	104	438	10.4	7.83622222222222	15.243	148.639	2	34.92	2
32	105	438	10.5	7.83625	15.285	152.157	2	35.03	2
32	106	438	10.6	7.83627777777778	15.327	155.66	2	35.01	2
32	107	438	10.7	7.83630555555556	15.37	159.171	2	34.88	2
32	108	438	10.8	7.83633333333333	15.413	162.659	2	34.61	2
32	109	438	10.9	7.83636111111111	15.455	166.092	2	34.41	2
32	110	438	11	7.83638888888889	15.528	169.504	2	34.4	2
32	111	438	11.1	7.83641666666667	15.62	172.936	2	34.6	2
32	112	438	11.2	7.83644444444444	15.712	176.423	2	34.87	2
32	113	438	11.3	7.83647222222222	15.804	179.934	2	34.99	2
32	114	438	11.4	7.8365	15.896	183.434	2	34.99	2
32	115	438	11.5	7.83652777777778	15.988	186.932	2	34.99	2
32	116	438	11.6	7.83655555555556	16.079	190.431	2	34.99	2
32	117	438	11.7	7.83658333333333	16.172	193.93	2	34.99	2
32	118	438	11.8	7.83661111111111	16.264	197.429	2	34.99	2
32	119	438	11.9	7.83663888888889	16.356	200.928	2	34.99	2
32	120	438	12	7.83666666666667	16.448	204.427	2	34.99	2
32	121	438	12.1	7.83669444444444	16.54	207.925	2	34.99	2
32	122	438	12.2	7.83672222222222	16.632	211.424	2	34.99	2
32	123	438	12.3	7.83675	16.724	214.923	2	34.99	2
32	124	438	12.4	7.83677777777778	16.816	218.421	2	34.99	2
32	125	438	12.5	7.83680555555556	16.908	221.918	2	35	2
32	126	438	12.6	7.83683333333333	17	225.461	2	34.66	2
32	127	438	12.7	7.83686111111111	17.093	228.919	2	33.7	2
32	128	438	12.8	7.83688888888889	17.185	232.238	2	32.66	2
32	129	438	12.9	7.83691666666667	17.387	235.413	2	31.9	2
32	130	438	13	7.83694444444444	17.602	238.52	2	31.71	2
32	131	438	13.1	7.83697222222222	17.775	241.697	2	32.11	2
32	132	438	13.2	7.837	17.972	244.952	2	32.43	2
32	133	438	13.3	7.83702777777778	18.199	248.212	2	32.47	2
32	134	438	13.4	7.83705555555556	18.424	251.472	2	32.43	2
32	135	438	13.5	7.83708333333333	18.623	254.687	2	32.47	2
32	136	438	13.6	7.83711111111111	18.796	257.904	2	32.89	2
32	137	438	13.7	7.83713888888889	19.01	261.209	2	33.67	2
32	138	438	13.8	7.83716666666667	19.274	264.627	2	34.59	2
32	139	438	13.9	7.83719444444444	19.51	268.131	2	35.53	2
32	140	438	14	7.83722222222222	19.667	271.72	2	36.58	2
32	141	438	14.1	7.83725	19.801	275.444	2	37.81	2
32	142	438	14.2	7.83727777777778	19.924	279.284	2	38.95	2
32	143	438	14.3	7.83730555555556	20.045	283.273	2	39.64	2
32	144	438	14.4	7.83733333333333	20.044	287.293	2	39.81	2
32	145	438	14.5	7.83736111111111	19.903	291.273	2	39.72	2
32	146	438	14.6	7.83738888888889	19.71	295.214	2	39.74	2
32	147	438	14.7	7.83741666666667	19.57	299.187	2	39.97	2
32	148	438	14.8	7.83744444444444	19.565	303.221	2	40.1	2
32	149	438	14.9	7.83747222222222	19.614	307.266	2	39.86	2
32	150	438	15	7.8375	19.634	311.243	2	39.31	2
32	151	438	15.1	7.83752777777778	19.608	315.117	2	38.83	2
32	152	438	15.2	7.83755555555556	19.596	318.944	2	38.78	2
32	153	438	15.3	7.83758333333333	19.572	322.813	2	39.12	2
32	154	438	15.4	7.83761111111111	19.579	326.755	2	39.58	2
32	155	438	15.5	7.83763888888889	19.569	330.744	2	39.99	2
32	156	438	15.6	7.83766666666667	19.559	334.755	2	40.39	2
32	157	438	15.7	7.83769444444444	19.534	338.811	2	40.8	2
32	158	438	15.8	7.83772222222222	19.526	342.927	2	41.12	2
32	159	438	15.9	7.83775	19.537	347.056	2	41.38	2
32	160	438	16	7.83777777777778	19.536	351.184	2	41.8	2
32	161	438	16.1	7.83780555555556	19.56	355.366	2	42.44	2
32	162	438	16.2	7.83783333333333	19.499	359.656	2	43.21	2
32	163	438	16.3	7.83786111111111	19.335	364.045	2	43.78	2
32	164	438	16.4	7.83788888888889	19.105	368.461	2	44	2
32	165	438	16.5	7.83791666666667	18.899	372.867	2	44.04	2
32	166	438	16.6	7.83794444444444	18.693	377.272	2	44.06	2
32	167	438	16.7	7.83797222222222	18.487	381.682	2	44.06	2
32	168	438	16.8	7.838	18.282	386.096	2	43.96	2
32	169	438	16.9	7.83802777777778	18.066	390.494	2	43.75	2
32	170	438	17	7.83805555555556	17.877	394.853	2	43.52	2
32	171	438	17.1	7.83808333333333	17.719	399.172	2	43.45	2
32	172	438	17.2	7.83811111111111	17.658	403.495	2	43.72	2
32	173	438	17.3	7.83813888888889	17.72	407.88	2	44.21	2
32	174	438	17.4	7.83816666666667	17.826	412.341	2	44.67	2
32	175	438	17.5	7.83819444444444	17.93	416.847	2	44.95	2
32	176	438	17.6	7.83822222222222	18.026	421.36	2	45.02	2
32	177	438	17.7	7.83825	18.123	425.862	2	45	2
32	178	438	17.8	7.83827777777778	18.219	430.359	2	44.99	2
32	179	438	17.9	7.83830555555556	18.316	434.858	2	44.99	2
32	180	438	18	7.83833333333333	18.412	439.357	2	44.99	2
32	181	438	18.1	7.83836111111111	18.508	443.856	2	44.99	2
32	182	438	18.2	7.83838888888889	18.605	448.355	2	44.99	2
32	183	438	18.3	7.83841666666667	18.701	452.854	2	44.99	2
32	184	438	18.4	7.83844444444444	18.797	457.353	2	44.99	2
32	185	438	18.5	7.83847222222222	18.894	461.852	2	44.99	2
32	186	438	18.6	7.8385	18.99	466.351	2	44.99	2
32	187	438	18.7	7.83852777777778	19.086	470.85	2	44.99	2
32	188	438	18.8	7.83855555555555	19.183	475.349	2	44.99	2
32	189	438	18.9	7.83858333333333	19.279	479.856	2	44.92	2
32	190	438	19	7.83861111111111	19.376	484.357	2	44.67	2
32	191	438	19.1	7.83863888888889	19.471	488.807	2	44.35	2
32	192	438	19.2	7.83866666666667	19.567	493.204	2	44.21	2
32	193	438	19.3	7.83869444444444	19.731	497.599	2	44.33	2
32	194	438	19.4	7.83872222222222	19.924	502.043	2	44.64	2
32	195	438	19.5	7.83875	20.047	506.542	2	44.9	2
32	196	438	19.6	7.83877777777778	20.071	511.05	2	44.98	2
32	197	438	19.7	7.83880555555556	20.036	515.544	2	45	2
32	198	438	19.8	7.83883333333333	20.061	520.047	2	45.02	2
32	199	438	19.9	7.83886111111111	20.183	524.565	2	44.9	2
32	200	438	20	7.83888888888889	20.377	529.071	2	44.49	2
32	201	438	20.1	7.83891666666667	20.579	533.514	2	43.74	2
32	202	438	20.2	7.83894444444444	20.734	537.841	2	42.85	2
32	203	438	20.3	7.83897222222222	20.849	542.053	2	42.18	2
32	204	438	20.4	7.839	21.004	546.21	2	41.97	2
32	205	438	20.5	7.83902777777778	21.149	550.386	2	42.18	2
32	206	438	20.6	7.83905555555556	21.285	554.624	2	42.54	2
32	207	438	20.7	7.83908333333333	21.405	558.915	2	42.78	2
32	208	438	20.8	7.83911111111111	21.468	563.213	2	42.81	2
32	209	438	20.9	7.83913888888889	21.415	567.488	2	42.77	2
32	210	438	21	7.83916666666667	21.325	571.755	2	42.78	2
32	211	438	21.1	7.83919444444444	21.284	576.036	2	42.81	2
32	212	438	21.2	7.83922222222222	21.34	580.33	2	42.78	2
32	213	438	21.3	7.83925	21.403	584.61	2	42.64	2
32	214	438	21.4	7.83927777777778	21.382	588.858	2	42.49	2
32	215	438	21.5	7.83930555555555	21.316	593.092	2	42.43	2
32	216	438	21.6	7.83933333333333	21.241	597.335	2	42.44	2
32	217	438	21.7	7.83936111111111	21.176	601.582	2	42.47	2
32	218	438	21.8	7.83938888888889	21.11	605.82	2	42.57	2
32	219	438	21.9	7.83941666666667	21.045	610.067	2	42.87	2
32	220	438	22	7.83944444444444	20.961	614.359	2	43.42	2
32	221	438	22.1	7.83947222222222	20.894	618.733	2	44.07	2
32	222	438	22.2	7.8395	20.841	623.201	2	44.51	2
32	223	438	22.3	7.83952777777778	20.772	627.693	2	44.59	2
32	224	438	22.4	7.83955555555556	20.702	632.147	2	44.53	2
32	225	438	22.5	7.83958333333333	20.665	636.58	2	44.53	2
32	226	438	22.6	7.83961111111111	20.637	641.035	2	44.58	2
32	227	438	22.7	7.83963888888889	20.609	645.523	2	44.52	2
32	228	438	22.8	7.83966666666667	20.596	649.983	2	44.19	2
32	229	438	22.9	7.83969444444444	20.553	654.371	2	43.73	2
32	230	438	23	7.83972222222222	20.525	658.72	2	43.31	2
32	231	438	23.1	7.83975	20.498	663.044	2	42.8	2
32	232	438	23.2	7.83977777777778	20.51	667.315	2	42.08	2
32	233	438	23.3	7.83980555555556	20.486	671.482	2	41.23	2
32	234	438	23.4	7.83983333333333	20.419	675.54	2	40.51	2
32	235	438	23.5	7.83986111111111	20.394	679.537	2	40.1	2
32	236	438	23.6	7.83988888888889	20.369	683.52	2	39.97	2
32	237	438	23.7	7.83991666666667	20.344	687.515	2	39.98	2
32	238	438	23.8	7.83994444444444	20.319	691.517	2	40	2
32	239	438	23.9	7.83997222222222	20.293	695.516	2	40	2
32	240	438	24	7.84	20.268	699.516	2	40	2
32	241	438	24.1	7.84002777777778	20.243	703.516	2	40	2
32	242	438	24.2	7.84005555555555	20.218	707.517	2	40	2
32	243	438	24.3	7.84008333333333	20.193	711.517	2	40	2
32	244	438	24.4	7.84011111111111	20.168	715.517	2	40	2
32	245	438	24.5	7.84013888888889	20.143	719.517	2	40	2
32	246	438	24.6	7.84016666666667	20.118	723.517	2	40	2
32	247	438	24.7	7.84019444444444	20.092	727.516	2	40	2
32	248	438	24.8	7.84022222222222	20.067	731.516	2	40	2
32	249	438	24.9	7.84025	20.042	735.516	2	40	2
32	250	438	25	7.84027777777778	20.017	739.516	2	40	2
32	251	438	25.1	7.84030555555556	19.991	743.516	2	40	2
32	252	438	25.2	7.84033333333333	19.966	747.516	2	40	2
32	253	438	25.3	7.84036111111111	19.941	751.516	2	40	2
32	254	438	25.4	7.84038888888889	19.916	755.518	2	39.98	2
32	255	438	25.5	7.84041666666667	19.89	759.513	2	39.97	2
32	256	438	25.6	7.84044444444444	19.865	763.499	2	40.08	2
32	257	438	25.7	7.84047222222222	19.841	767.499	2	40.38	2
32	258	438	25.8	7.8405	19.798	771.549	2	40.82	2
32	259	438	25.9	7.84052777777778	19.789	775.66	2	41.32	2
32	260	438	26	7.84055555555556	19.762	779.814	2	41.84	2
32	261	438	26.1	7.84058333333333	19.731	784.006	2	42.53	2
32	262	438	26.2	7.84061111111111	19.63	788.279	2	43.49	2
32	263	438	26.3	7.84063888888889	19.555	792.685	2	44.61	2
32	264	438	26.4	7.84066666666667	19.493	797.218	2	45.59	2
32	265	438	26.5	7.84069444444444	19.346	801.848	2	46.24	2
32	266	438	26.6	7.84072222222222	19.146	806.516	2	46.53	2
32	267	438	26.7	7.84075	18.959	811.191	2	46.52	2
32	268	438	26.8	7.84077777777778	18.807	815.851	2	46.29	2
32	269	438	26.9	7.84080555555555	18.69	820.473	2	45.89	2
32	270	438	27	7.84083333333333	18.569	825.035	2	45.47	2
32	271	438	27.1	7.84086111111111	18.472	829.548	2	45.15	2
32	272	438	27.2	7.84088888888889	18.38	834.041	2	44.99	2
32	273	438	27.3	7.84091666666667	18.284	838.53	2	44.95	2
32	274	438	27.4	7.84094444444444	18.19	843.018	2	45.03	2
32	275	438	27.5	7.84097222222222	18.039	847.518	2	45.25	2
32	276	438	27.6	7.841	18.039	852.053	2	45.54	2
32	277	438	27.7	7.84102777777778	18.189	856.638	2	45.74	2
32	278	438	27.8	7.84105555555556	18.388	861.241	2	45.69	2
32	279	438	27.9	7.84108333333333	18.504	865.81	2	45.43	2
32	280	438	28	7.84111111111111	18.451	870.328	2	45.15	2
32	281	438	28.1	7.84113888888889	18.389	874.818	2	44.99	2
32	282	438	28.2	7.84116666666667	18.423	879.307	2	44.97	2
32	283	438	28.3	7.84119444444444	18.434	883.807	2	44.99	2
32	284	438	28.4	7.84122222222222	18.444	888.308	2	45	2
32	285	438	28.5	7.84125	18.456	892.808	2	45	2
32	286	438	28.6	7.84127777777778	18.467	897.315	2	44.94	2
32	287	438	28.7	7.84130555555556	18.477	901.809	2	44.81	2
32	288	438	28.8	7.84133333333333	18.489	906.276	2	44.71	2
32	289	438	28.9	7.84136111111111	18.513	910.733	2	44.71	2
32	290	438	29	7.84138888888889	18.551	915.199	2	44.8	2
32	291	438	29.1	7.84141666666667	18.588	919.693	2	44.94	2
32	292	438	29.2	7.84144444444444	18.625	924.199	2	45	2
32	293	438	29.3	7.84147222222222	18.663	928.699	2	45	2
32	294	438	29.4	7.8415	18.7	933.198	2	45	2
32	295	438	29.5	7.84152777777778	18.738	937.7	2	44.98	2
32	296	438	29.6	7.84155555555555	18.775	942.195	2	44.97	2
32	297	438	29.7	7.84158333333333	18.813	946.678	2	45.1	2
32	298	438	29.8	7.84161111111111	18.85	951.173	2	45.54	2
32	299	438	29.9	7.84163888888889	18.846	955.731	2	46.34	2
32	300	438	30	7.84166666666667	18.875	960.411	2	47.33	2
32	301	438	30.1	7.84169444444444	18.948	965.223	2	48.12	2
32	302	438	30.2	7.84172222222222	18.98	970.106	2	48.45	2
32	303	438	30.3	7.84175	18.939	974.976	2	48.35	2
32	304	438	30.4	7.84177777777778	18.869	979.791	2	48.12	2
32	305	438	30.5	7.84180555555556	18.799	984.567	2	48.11	2
32	306	438	30.6	7.84183333333333	18.745	989.363	2	48.46	2
32	307	438	30.7	7.84186111111111	18.713	994.228	2	49.01	2
32	308	438	30.8	7.84188888888889	18.7	999.169	2	49.54	2
32	309	438	30.9	7.84191666666667	18.705	1004.164	2	49.88	2
32	310	438	31	7.84194444444444	18.718	1009.176	2	50.01	2
32	311	438	31.1	7.84197222222222	18.725	1014.182	2	50.02	2
32	312	438	31.2	7.842	18.733	1019.183	2	50.01	2
32	313	438	31.3	7.84202777777778	18.741	1024.182	2	50	2
32	314	438	31.4	7.84205555555556	18.748	1029.182	2	50	2
32	315	438	31.5	7.84208333333333	18.756	1034.182	2	50	2
32	316	438	31.6	7.84211111111111	18.763	1039.182	2	50	2
32	317	438	31.7	7.84213888888889	18.771	1044.182	2	50	2
32	318	438	31.8	7.84216666666667	18.779	1049.182	2	50	2
32	319	438	31.9	7.84219444444444	18.786	1054.182	2	50	2
32	320	438	32	7.84222222222222	18.794	1059.182	2	50	2
32	321	438	32.1	7.84225	18.802	1064.182	2	50	2
32	322	438	32.2	7.84227777777778	18.809	1069.182	2	50	2
32	323	438	32.3	7.84230555555556	18.817	1074.182	2	50	2
32	324	438	32.4	7.84233333333333	18.825	1079.183	2	49.98	2
32	325	438	32.5	7.84236111111111	18.832	1084.178	2	49.97	2
32	326	438	32.6	7.84238888888889	18.84	1089.162	2	50.1	2
32	327	438	32.7	7.84241666666667	18.848	1094.155	2	50.54	2
32	328	438	32.8	7.84244444444444	18.815	1099.21	2	51.37	2
32	329	438	32.9	7.84247222222222	18.8	1104.402	2	52.5	2
32	330	438	33	7.8425	18.831	1109.71	2	53.63	2
32	331	438	33.1	7.84252777777778	18.881	1115.156	2	54.47	2
32	332	438	33.2	7.84255555555556	18.889	1120.663	2	54.9	2
32	333	438	33.3	7.84258333333333	18.897	1126.179	2	55.03	2
32	334	438	33.4	7.84261111111111	18.906	1131.684	2	55.02	2
32	335	438	33.5	7.84263888888889	18.914	1137.182	2	55	2
32	336	438	33.6	7.84266666666667	18.922	1142.682	2	55	2
32	337	438	33.7	7.84269444444444	18.931	1148.178	2	55.03	2
32	338	438	33.8	7.84272222222222	18.939	1153.682	2	55.1	2
32	339	438	33.9	7.84275	18.947	1159.198	2	55.15	2
32	340	438	34	7.84277777777778	18.949	1164.72	2	55.15	2
32	341	438	34.1	7.84280555555556	18.942	1170.237	2	55.1	2
32	342	438	34.2	7.84283333333333	18.934	1175.74	2	55.03	2
32	343	438	34.3	7.84286111111111	18.927	1181.236	2	55	2
32	344	438	34.4	7.84288888888889	18.919	1186.736	2	55	2
32	345	438	34.5	7.84291666666667	18.912	1192.236	2	55	2
32	346	438	34.6	7.84294444444444	18.904	1197.736	2	55	2
32	347	438	34.7	7.84297222222222	18.897	1203.236	2	55	2
32	348	438	34.8	7.843	18.89	1208.738	2	54.98	2
32	349	438	34.9	7.84302777777778	18.882	1214.232	2	54.99	2
32	350	438	35	7.84305555555556	18.875	1219.713	2	55.18	2
32	351	438	35.1	7.84308333333333	18.868	1225.213	2	55.75	2
32	352	438	35.2	7.84311111111111	18.793	1230.817	2	56.8	2
32	353	438	35.3	7.84313888888889	18.725	1236.572	2	58.2	2
32	354	438	35.4	7.84316666666667	18.68	1242.457	2	59.6	2
32	355	438	35.5	7.84319444444444	18.64	1248.495	2	60.62	2
32	356	438	35.6	7.84322222222222	18.526	1254.641	2	61.05	2
32	357	438	35.7	7.84325	18.421	1260.793	2	60.86	2
32	358	438	35.8	7.84327777777778	18.382	1266.885	2	60.13	2
32	359	438	35.9	7.84330555555556	18.387	1272.852	2	59.01	2
32	360	438	36	7.84333333333333	18.387	1278.684	2	57.69	2
32	361	438	36.1	7.84336111111111	18.358	1284.397	2	56.45	2
32	362	438	36.2	7.84338888888889	18.317	1289.956	2	55.55	2
32	363	438	36.3	7.84341666666667	18.316	1295.451	2	55.07	2
32	364	438	36.4	7.84344444444444	18.315	1300.93	2	54.86	2
32	365	438	36.5	7.84347222222222	18.314	1306.407	2	54.81	2
32	366	438	36.6	7.8435	18.326	1311.883	2	54.83	2
32	367	438	36.7	7.84352777777778	18.345	1317.364	2	54.89	2
32	368	438	36.8	7.84355555555556	18.363	1322.86	2	54.97	2
32	369	438	36.9	7.84358333333333	18.381	1328.364	2	55	2
32	370	438	37	7.84361111111111	18.399	1333.864	2	55	2
32	371	438	37.1	7.84363888888889	18.417	1339.364	2	55	2
32	372	438	37.2	7.84366666666667	18.435	1344.864	2	55	2
32	373	438	37.3	7.84369444444444	18.454	1350.364	2	55	2
32	374	438	37.4	7.84372222222222	18.473	1355.864	2	55	2
32	375	438	37.5	7.84375	18.491	1361.364	2	55	2
32	376	438	37.6	7.84377777777778	18.509	1366.864	2	55	2
32	377	438	37.7	7.84380555555556	18.528	1372.364	2	55	2
32	378	438	37.8	7.84383333333333	18.545	1377.864	2	55	2
32	379	438	37.9	7.84386111111111	18.564	1383.364	2	55	2
32	380	438	38	7.84388888888889	18.582	1388.864	2	55	2
32	381	438	38.1	7.84391666666667	18.6	1394.364	2	55	2
32	382	438	38.2	7.84394444444444	18.619	1399.863	2	55	2
32	383	438	38.3	7.84397222222222	18.637	1405.363	2	55	2
32	384	438	38.4	7.844	18.655	1410.858	2	55.06	2
32	385	438	38.5	7.84402777777778	18.674	1416.364	2	55.18	2
32	386	438	38.6	7.84405555555556	18.692	1421.896	2	55.25	2
32	387	438	38.7	7.84408333333333	18.688	1427.43	2	55.24	2
32	388	438	38.8	7.84411111111111	18.677	1432.944	2	55.27	2
32	389	438	38.9	7.84413888888889	18.666	1438.442	2	55.59	2
32	390	438	39	7.84416666666667	18.614	1443.991	2	56.37	2
32	391	438	39.1	7.84419444444444	18.58	1449.677	2	57.42	2
32	392	438	39.2	7.84422222222222	18.616	1455.502	2	58.28	2
32	393	438	39.3	7.84425	18.621	1461.403	2	58.66	2
32	394	438	39.4	7.84427777777778	18.609	1467.297	2	58.64	2
32	395	438	39.5	7.84430555555556	18.598	1473.149	2	58.45	2
32	396	438	39.6	7.84433333333333	18.586	1478.981	2	58.25	2
32	397	438	39.7	7.84436111111111	18.574	1484.803	2	58.03	2
32	398	438	39.8	7.84438888888889	18.563	1490.595	2	57.78	2
32	399	438	39.9	7.84441666666667	18.552	1496.35	2	57.59	2
32	400	438	40	7.84444444444444	18.54	1502.093	2	57.51	2
32	401	438	40.1	7.84447222222222	18.528	1507.852	2	57.41	2
32	402	438	40.2	7.8445	18.517	1513.606	2	57.12	2
32	403	438	40.3	7.84452777777778	18.524	1519.314	2	56.58	2
32	404	438	40.4	7.84455555555556	18.511	1524.94	2	55.91	2
32	405	438	40.5	7.84458333333333	18.484	1530.482	2	55.35	2
32	406	438	40.6	7.84461111111111	18.473	1535.976	2	55	2
32	407	438	40.7	7.84463888888889	18.453	1541.441	2	54.95	2
32	408	438	40.8	7.84466666666667	18.442	1546.912	2	55.34	2
32	409	438	40.9	7.84469444444444	18.51	1552.454	2	56.08	2
32	410	438	41	7.84472222222222	18.648	1558.108	2	56.93	2
32	411	438	41.1	7.84475	18.842	1563.875	2	57.6	2
32	412	438	41.2	7.84477777777778	19.049	1569.69	2	57.84	2
32	413	438	41.3	7.84480555555556	19.254	1575.485	2	57.74	2
32	414	438	41.4	7.84483333333333	19.438	1581.252	2	57.55	2
32	415	438	41.5	7.84486111111111	19.565	1586.998	2	57.29	2
32	416	438	41.6	7.84488888888889	19.622	1592.723	2	56.95	2
32	417	438	41.7	7.84491666666667	19.626	1598.412	2	56.46	2
32	418	438	41.8	7.84494444444444	19.634	1604.032	2	55.85	2
32	419	438	41.9	7.84497222222222	19.622	1609.57	2	55.33	2
32	420	438	42	7.845	19.626	1615.054	2	55.14	2
32	421	438	42.1	7.84502777777778	19.629	1620.539	2	55.35	2
32	422	438	42.2	7.84505555555556	19.616	1626.075	2	55.91	2
32	423	438	42.3	7.84508333333333	19.619	1631.694	2	56.67	2
32	424	438	42.4	7.84511111111111	19.62	1637.382	2	57.67	2
32	425	438	42.5	7.84513888888889	19.627	1643.218	2	58.89	2
32	426	438	42.6	7.84516666666667	19.63	1649.172	2	59.92	2
32	427	438	42.7	7.84519444444444	19.598	1655.257	2	60.47	2
32	428	438	42.8	7.84522222222222	19.505	1661.354	2	60.49	2
32	429	438	42.9	7.84525	19.412	1667.385	2	60.19	2
32	430	438	43	7.84527777777778	19.319	1673.37	2	60.01	2
32	431	438	43.1	7.84530555555556	19.226	1679.368	2	59.99	2
32	432	438	43.2	7.84533333333333	19.133	1685.367	2	59.99	2
32	433	438	43.3	7.84536111111111	19.04	1691.366	2	59.99	2
32	434	438	43.4	7.84538888888889	18.947	1697.366	2	59.99	2
32	435	438	43.5	7.84541666666667	18.855	1703.365	2	59.99	2
32	436	438	43.6	7.84544444444444	18.762	1709.386	2	59.79	2
32	437	438	43.7	7.84547222222222	18.668	1715.364	2	59.32	2
32	438	438	43.8	7.8455	18.575	1721.249	2	58.99	2
32	439	438	43.9	7.84552777777778	18.545	1727.1	2	59	2
32	440	438	44	7.84555555555556	18.573	1732.986	2	59.33	2
32	441	438	44.1	7.84558333333333	18.602	1738.967	2	59.78	2
32	442	438	44.2	7.84561111111111	18.63	1744.984	2	59.97	2
32	443	438	44.3	7.84563888888889	18.658	1750.971	2	60.07	2
32	444	438	44.4	7.84566666666667	18.687	1756.969	2	60.37	2
32	445	438	44.5	7.84569444444444	18.699	1763.009	2	60.92	2
32	446	438	44.6	7.84572222222222	18.727	1769.126	2	61.67	2
32	447	438	44.7	7.84575	18.755	1775.333	2	62.5	2
32	448	438	44.8	7.84577777777778	18.786	1781.619	2	63.4	2
32	449	438	44.9	7.84580555555556	18.817	1788.009	2	64.3	2
32	450	438	45	7.84583333333333	18.864	1794.507	2	64.96	2
32	451	438	45.1	7.84586111111111	18.88	1801.059	2	65.26	2
32	452	438	45.2	7.84588888888889	18.867	1807.611	2	65.25	2
32	453	438	45.3	7.84591666666667	18.854	1814.122	2	65.08	2
32	454	438	45.4	7.84594444444444	18.841	1820.615	2	64.98	2
32	455	438	45.5	7.84597222222222	18.829	1827.11	2	64.97	2
32	456	438	45.6	7.846	18.816	1833.598	2	65.06	2
32	457	438	45.7	7.84602777777778	18.803	1840.094	2	65.35	2
32	458	438	45.8	7.84605555555556	18.775	1846.627	2	65.91	2
32	459	438	45.9	7.84608333333333	18.753	1853.239	2	66.76	2
32	460	438	46	7.84611111111111	18.761	1859.959	2	67.74	2
32	461	438	46.1	7.84613888888889	18.865	1866.786	2	68.75	2
32	462	438	46.2	7.84616666666667	19.098	1873.745	2	69.47	2
32	463	438	46.3	7.84619444444444	19.47	1880.766	2	69.55	2
32	464	438	46.4	7.84622222222222	19.979	1887.739	2	69.15	2
32	465	438	46.5	7.84625	20.329	1894.638	2	68.39	2
32	466	438	46.6	7.84627777777778	20.534	1901.43	2	67.4	2
32	467	438	46.7	7.84630555555556	20.573	1908.124	2	66.47	2
32	468	438	46.8	7.84633333333333	20.463	1914.715	2	65.67	2
32	469	438	46.9	7.84636111111111	20.344	1921.205	2	65.14	2
32	470	438	47	7.84638888888889	20.34	1927.685	2	65.03	2
32	471	438	47.1	7.84641666666667	20.438	1934.191	2	65.08	2
32	472	438	47.2	7.84644444444444	20.633	1940.707	2	65.11	2
32	473	438	47.3	7.84647222222222	20.872	1947.22	2	65.1	2
32	474	438	47.4	7.8465	21.047	1953.728	2	65.08	2
32	475	438	47.5	7.84652777777778	21.146	1960.258	2	64.85	2
32	476	438	47.6	7.84655555555555	21.299	1966.74	2	64.35	2
32	477	438	47.7	7.84658333333333	21.559	1973.123	2	64.03	2
32	478	438	47.8	7.84661111111111	21.957	1979.479	2	64.06	2
32	479	438	47.9	7.84663888888889	22.355	1985.877	2	64.38	2
32	480	438	48	7.84666666666667	22.594	1992.365	2	64.8	2
32	481	438	48.1	7.84669444444444	22.7	1998.882	2	64.93	2
32	482	438	48.2	7.84672222222222	22.65	2005.364	2	64.9	2
32	483	438	48.3	7.84675	22.544	2011.851	2	64.93	2
32	484	438	48.4	7.84677777777778	22.467	2018.35	2	64.98	2
32	485	438	48.5	7.84680555555556	22.39	2024.851	2	65	2
32	486	438	48.6	7.84683333333333	22.312	2031.351	2	65	2
32	487	438	48.7	7.84686111111111	22.236	2037.851	2	65	2
32	488	438	48.8	7.84688888888889	22.159	2044.366	2	64.86	2
32	489	438	48.9	7.84691666666667	22.082	2050.852	2	64.52	2
32	490	438	49	7.84694444444444	22.005	2057.268	2	64.28	2
32	491	438	49.1	7.84697222222222	21.977	2063.648	2	64.41	2
32	492	438	49.2	7.847	21.977	2070.065	2	65.09	2
32	493	438	49.3	7.84702777777778	21.935	2076.627	2	66.24	2
32	494	438	49.4	7.84705555555556	21.913	2083.311	2	67.4	2
32	495	438	49.5	7.84708333333333	21.959	2090.142	2	68.12	2
32	496	438	49.6	7.84711111111111	21.993	2097.039	2	68.14	2
32	497	438	49.7	7.84713888888889	22.015	2103.849	2	67.7	2
32	498	438	49.8	7.84716666666667	21.972	2110.538	2	67.56	2
32	499	438	49.9	7.84719444444444	21.967	2117.106	2	67.56	2
32	500	438	50	7.84722222222222	21.962	2124.106	2	67.56	2
32	501	438	50.1	7.84725	21.956	2131.106	2	67.56	2
37	161	408	16.1	7.83780555555556	22.73	209.55	2	47.61	2
37	162	408	16.2	7.83783333333333	22.36	214.365	2	48.77	2
37	163	408	16.3	7.83786111111111	22.026	219.371	2	49.25	2
37	164	408	16.4	7.83788888888889	21.658	224.363	2	48.75	2
37	165	408	16.5	7.83791666666667	21.291	229.173	2	48.1	2
37	166	408	16.6	7.83794444444444	20.934	233.878	2	48	2
37	167	408	16.7	7.83797222222222	20.761	238.652	2	48.63	2
37	168	408	16.8	7.838	20.588	243.585	2	49.61	2
37	169	408	16.9	7.83802777777778	20.416	248.638	2	50.12	2
37	170	408	17	7.83805555555556	20.243	253.651	2	50.28	2
37	171	408	17.1	7.83808333333333	20.069	258.665	2	50.65	2
37	172	408	17.2	7.83811111111111	19.871	263.729	2	51.35	2
37	173	408	17.3	7.83813888888889	19.708	268.905	2	52.25	2
37	174	408	17.4	7.83816666666667	19.592	274.209	2	52.91	2
37	175	408	17.5	7.83819444444444	19.509	279.567	2	53.04	2
37	176	408	17.6	7.83822222222222	19.357	284.89	2	52.7	2
37	177	408	17.7	7.83825	19.086	290.125	2	52.2	2
37	178	408	17.8	7.83827777777778	18.739	295.3	2	51.85	2
37	179	408	17.9	7.83830555555556	18.494	300.473	2	51.65	2
37	180	408	18	7.83833333333333	18.395	305.645	2	51.34	2
37	181	408	18.1	7.83836111111111	18.364	310.77	2	50.88	2
37	182	408	18.2	7.83838888888889	18.323	315.824	2	50.4	2
37	183	408	18.3	7.83841666666667	18.318	320.824	2	50.07	2
37	184	408	18.4	7.83844444444444	18.305	325.806	2	49.95	2
37	185	408	18.5	7.83847222222222	18.293	330.789	2	50.06	2
37	186	408	18.6	7.8385	18.282	335.788	2	50.39	2
37	187	408	18.7	7.83852777777778	18.255	340.867	2	50.62	2
37	188	408	18.8	7.83855555555555	18.258	345.973	2	50.45	2
37	189	408	18.9	7.83858333333333	18.246	351.011	2	50.06	2
37	190	408	19	7.83861111111111	18.364	355.97	2	49.69	2
37	191	408	19.1	7.83863888888889	18.458	360.892	2	49.59	2
37	192	408	19.2	7.83866666666667	18.559	365.862	2	49.79	2
37	193	408	19.3	7.83869444444444	18.682	370.864	2	49.93	2
37	194	408	19.4	7.83872222222222	18.823	375.852	2	49.99	2
37	195	408	19.5	7.83875	18.892	380.854	2	50.11	2
37	196	408	19.6	7.83877777777778	18.896	385.872	2	50.26	2
37	197	408	19.7	7.83880555555556	18.828	390.908	2	50.39	2
37	198	408	19.8	7.83883333333333	18.718	395.957	2	50.49	2
37	199	408	19.9	7.83886111111111	18.627	401.013	2	50.53	2
37	200	408	20	7.83888888888889	18.535	406.066	2	50.55	2
37	201	408	20.1	7.83891666666667	18.443	411.125	2	50.55	2
37	202	408	20.2	7.83894444444444	18.352	416.191	2	50.42	2
37	203	408	20.3	7.83897222222222	18.255	421.239	2	50.09	2
37	204	408	20.4	7.839	18.189	426.234	2	49.62	2
37	205	408	20.5	7.83902777777778	18.115	431.154	2	49.2	2
37	206	408	20.6	7.83905555555556	18.087	436.028	2	49.1	2
37	207	408	20.7	7.83908333333333	18.158	440.924	2	49.33	2
37	208	408	20.8	7.83911111111111	18.27	445.877	2	49.68	2
37	209	408	20.9	7.83913888888889	18.384	450.878	2	49.94	2
37	210	408	21	7.83916666666667	18.491	455.891	2	50.02	2
37	211	408	21.1	7.83919444444444	18.598	460.893	2	50	2
37	212	408	21.2	7.83922222222222	18.705	465.891	2	49.99	2
37	213	408	21.3	7.83925	18.812	470.889	2	49.99	2
37	214	408	21.4	7.83927777777778	18.919	475.888	2	49.99	2
37	215	408	21.5	7.83930555555555	19.026	480.904	2	49.83	2
37	216	408	21.6	7.83933333333333	19.134	485.886	2	49.47	2
[truncated: 243,214 more rows]
