# Supplementary material for: Spatiotemporal filtering method for detecting kinematic waves in a connected environment
Source: PLoS One. 2020 Dec 21;15(12):e0244329. doi: 10.1371/journal.pone.0244329 (PMC7751863; doi:10.1371/journal.pone.0244329)
Supplement: S1 Dataset — (ZIP) [file pone.0244329.s001.zip › US-101_0750-0805_lane3_rev.csv]

veh_ID	frame_ID	Total_frame	local_time	time	Local_X	Local_Y	veh_class	speed	lane
9	45	409	4.5	7.83458333333333	27.422	41.492	2	39.98	3
9	46	409	4.6	7.83461111111111	27.399	45.993	2	39.98	3
9	47	409	4.7	7.83463888888889	27.376	50.493	2	39.98	3
9	48	409	4.8	7.83466666666667	27.356	54.493	2	39.98	3
9	49	409	4.9	7.83469444444444	27.335	58.493	2	39.98	3
9	50	409	5	7.83472222222222	27.314	62.494	2	39.98	3
9	51	409	5.1	7.83475	27.294	66.49	2	39.97	3
9	52	409	5.2	7.83477777777778	27.274	70.476	2	40.07	3
9	53	409	5.3	7.83480555555556	27.253	74.472	2	40.38	3
9	54	409	5.4	7.83483333333333	27.219	78.524	2	40.86	3
9	55	409	5.5	7.83486111111111	27.21	82.686	2	40.96	3
9	56	409	5.6	7.83488888888889	27.19	86.827	2	40.36	3
9	57	409	5.7	7.83491666666667	27.181	90.801	2	39.67	3
9	58	409	5.8	7.83494444444444	27.19	94.664	2	39.51	3
9	59	409	5.9	7.83497222222222	27.226	98.576	2	40.09	3
9	60	409	6	7.835	27.289	102.66	2	40.95	3
9	61	409	6.1	7.83502777777778	27.341	106.855	2	41.21	3
9	62	409	6.2	7.83505555555556	27.404	110.989	2	40.86	3
9	63	409	6.3	7.83508333333333	27.44	115.041	2	40.38	3
9	64	409	6.4	7.83511111111111	27.488	119.037	2	40.06	3
9	65	409	6.5	7.83513888888889	27.537	123.024	2	39.95	3
9	66	409	6.6	7.83516666666667	27.585	127.016	2	39.95	3
9	67	409	6.7	7.83519444444444	27.634	130.999	2	40.07	3
9	68	409	6.8	7.83522222222222	27.683	134.989	2	40.5	3
9	69	409	6.9	7.83525	27.694	139.047	2	41.25	3
9	70	409	7	7.83527777777778	27.748	143.229	2	42.03	3
9	71	409	7.1	7.83530555555556	27.835	147.507	2	42.45	3
9	72	409	7.2	7.83533333333333	27.898	151.784	2	42.5	3
9	73	409	7.3	7.83536111111111	27.939	156.03	2	42.33	3
9	74	409	7.4	7.83538888888889	27.954	160.229	2	42.26	3
9	75	409	7.5	7.83541666666667	28.004	164.425	2	42.68	3
9	76	409	7.6	7.83544444444444	28.115	168.709	2	43.43	3
9	77	409	7.7	7.83547222222222	28.234	173.097	2	44.2	3
9	78	409	7.8	7.8355	28.353	177.591	2	44.81	3
9	79	409	7.9	7.83552777777778	28.471	182.118	2	44.99	3
9	80	409	8	7.83555555555556	28.59	186.613	2	44.96	3
9	81	409	8.1	7.83558333333333	28.701	191.098	2	45.05	3
9	82	409	8.2	7.83561111111111	28.839	195.588	2	45.38	3
9	83	409	8.3	7.83563888888889	28.939	200.127	2	46.02	3
9	84	409	8.4	7.83566666666667	28.985	204.757	2	46.9	3
9	85	409	8.5	7.83569444444444	28.995	209.504	2	47.82	3
9	86	409	8.6	7.83572222222222	28.957	214.349	2	48.52	3
9	87	409	8.7	7.83575	28.832	219.268	2	48.77	3
9	88	409	8.8	7.83577777777778	28.719	224.216	2	48.12	3
9	89	409	8.9	7.83580555555556	28.606	228.946	2	46.85	3
9	90	409	9	7.83583333333333	28.483	233.541	2	46.12	3
9	91	409	9.1	7.83586111111111	28.561	238.036	2	46.38	3
9	92	409	9.2	7.83588888888889	28.639	242.735	2	47.47	3
9	93	409	9.3	7.83591666666667	28.718	247.561	2	48.65	3
9	94	409	9.4	7.83594444444444	28.796	252.519	2	49.09	3
9	95	409	9.5	7.83597222222222	28.875	257.428	2	49.09	3
9	96	409	9.6	7.836	28.953	262.337	2	49.09	3
9	97	409	9.7	7.83602777777778	29.032	267.245	2	49.1	3
9	98	409	9.8	7.83605555555556	29.11	272.157	2	49.12	3
9	99	409	9.9	7.83608333333333	29.189	277.077	2	49.06	3
9	100	409	10	7.83611111111111	29.305	281.992	2	48.83	3
9	101	409	10.1	7.83613888888889	29.344	286.87	2	48.45	3
9	102	409	10.2	7.83616666666667	29.245	291.687	2	48.02	3
9	103	409	10.3	7.83619444444444	29.057	296.454	2	47.72	3
9	104	409	10.4	7.83622222222222	28.876	301.205	2	47.59	3
9	105	409	10.5	7.83625	28.804	305.962	2	47.54	3
9	106	409	10.6	7.83627777777778	28.798	310.725	2	47.39	3
9	107	409	10.7	7.83630555555556	28.787	315.469	2	47.05	3
9	108	409	10.8	7.83633333333333	28.795	320.165	2	46.51	3
9	109	409	10.9	7.83636111111111	28.789	324.784	2	45.88	3
9	110	409	11	7.83638888888889	28.764	329.326	2	45.36	3
9	111	409	11.1	7.83641666666667	28.753	333.823	2	45.07	3
9	112	409	11.2	7.83644444444444	28.743	338.346	2	44.64	3
9	113	409	11.3	7.83647222222222	28.733	342.81	2	43.84	3
9	114	409	11.4	7.8365	28.722	347.121	2	43.23	3
9	115	409	11.5	7.83652777777778	28.717	351.356	2	43.17	3
9	116	409	11.6	7.83655555555556	28.814	355.642	2	43.72	3
9	117	409	11.7	7.83658333333333	28.91	360.087	2	44.54	3
9	118	409	11.8	7.83661111111111	29.006	364.618	2	44.95	3
9	119	409	11.9	7.83663888888889	29.103	369.121	2	44.99	3
9	120	409	12	7.83666666666667	29.199	373.62	2	44.99	3
9	121	409	12.1	7.83669444444444	29.295	378.119	2	44.99	3
9	122	409	12.2	7.83672222222222	29.392	382.618	2	44.99	3
9	123	409	12.3	7.83675	29.488	387.117	2	44.99	3
9	124	409	12.4	7.83677777777778	29.585	391.616	2	44.99	3
9	125	409	12.5	7.83680555555556	29.681	396.115	2	44.99	3
9	126	409	12.6	7.83683333333333	29.777	400.614	2	44.99	3
9	127	409	12.7	7.83686111111111	29.874	405.113	2	44.99	3
9	128	409	12.8	7.83688888888889	29.969	409.612	2	44.99	3
9	129	409	12.9	7.83691666666667	30.066	414.109	2	45.01	3
9	130	409	13	7.83694444444444	30.163	418.614	2	45.01	3
9	131	409	13.1	7.83697222222222	30.259	423.123	2	44.89	3
9	132	409	13.2	7.837	30.351	427.597	2	44.81	3
9	133	409	13.3	7.83702777777778	30.465	432.038	2	45.11	3
9	134	409	13.4	7.83705555555556	30.51	436.552	2	46.08	3
9	135	409	13.5	7.83708333333333	30.502	441.259	2	47.78	3
9	136	409	13.6	7.83711111111111	30.48	446.137	2	49.79	3
9	137	409	13.7	7.83713888888889	30.448	451.186	2	51.48	3
9	138	409	13.8	7.83716666666667	30.345	456.419	2	52.53	3
9	139	409	13.9	7.83719444444444	30.208	461.745	2	52.98	3
9	140	409	14	7.83722222222222	30.071	467.059	2	53.07	3
9	141	409	14.1	7.83725	29.935	472.369	2	53.05	3
9	142	409	14.2	7.83727777777778	29.798	477.696	2	52.8	3
9	143	409	14.3	7.83730555555556	29.666	482.991	2	51.84	3
9	144	409	14.4	7.83733333333333	29.611	488.057	2	50.02	3
9	145	409	14.5	7.83736111111111	29.547	492.957	2	47.94	3
9	146	409	14.6	7.83738888888889	29.579	497.694	2	46.24	3
9	147	409	14.7	7.83741666666667	29.621	502.204	2	45.32	3
9	148	409	14.8	7.83744444444444	29.755	506.697	2	45.09	3
9	149	409	14.9	7.83747222222222	29.926	511.204	2	45.01	3
9	150	409	15	7.8375	30.089	515.693	2	44.96	3
9	151	409	15.1	7.83752777777778	30.253	520.19	2	44.97	3
9	152	409	15.2	7.83755555555556	30.417	524.688	2	44.97	3
9	153	409	15.3	7.83758333333333	30.579	529.185	2	44.97	3
9	154	409	15.4	7.83761111111111	30.743	533.683	2	44.96	3
9	155	409	15.5	7.83763888888889	30.907	538.177	2	44.95	3
9	156	409	15.6	7.83766666666667	31.07	542.663	2	45.03	3
9	157	409	15.7	7.83769444444444	31.237	547.153	2	45.34	3
9	158	409	15.8	7.83772222222222	31.376	551.689	2	45.93	3
9	159	409	15.9	7.83775	31.503	556.317	2	46.64	3
9	160	409	16	7.83777777777778	31.666	561.039	2	47.22	3
9	161	409	16.1	7.83780555555556	31.773	565.81	2	47.47	3
9	162	409	16.2	7.83783333333333	31.725	570.578	2	47.41	3
9	163	409	16.3	7.83786111111111	31.644	575.316	2	47.15	3
9	164	409	16.4	7.83788888888889	31.597	580.02	2	46.8	3
9	165	409	16.5	7.83791666666667	31.664	584.686	2	46.39	3
9	166	409	16.6	7.83794444444444	31.832	589.301	2	45.97	3
9	167	409	16.7	7.83797222222222	32.081	593.872	2	45.61	3
9	168	409	16.8	7.838	32.475	598.413	2	45.32	3
9	169	409	16.9	7.83802777777778	32.732	602.927	2	45.09	3
9	170	409	17	7.83805555555556	32.842	607.421	2	44.96	3
9	171	409	17.1	7.83808333333333	32.804	611.904	2	44.9	3
9	172	409	17.2	7.83811111111111	32.705	616.39	2	44.93	3
9	173	409	17.3	7.83813888888889	32.635	620.905	2	44.81	3
9	174	409	17.4	7.83816666666667	32.566	625.39	2	44.46	3
9	175	409	17.5	7.83819444444444	32.496	629.799	2	44.2	3
9	176	409	17.6	7.83822222222222	32.438	634.18	2	44.2	3
9	177	409	17.7	7.83825	32.41	638.59	2	44.47	3
9	178	409	17.8	7.83827777777778	32.382	643.073	2	44.84	3
9	179	409	17.9	7.83830555555556	32.353	647.59	2	45	3
9	180	409	18	7.83833333333333	32.325	652.09	2	45	3
9	181	409	18.1	7.83836111111111	32.296	656.59	2	45	3
9	182	409	18.2	7.83838888888889	32.268	661.09	2	45	3
9	183	409	18.3	7.83841666666667	32.239	665.59	2	45	3
9	184	409	18.4	7.83844444444444	32.212	670.09	2	45	3
9	185	409	18.5	7.83847222222222	32.183	674.59	2	45	3
9	186	409	18.6	7.8385	32.155	679.089	2	45	3
9	187	409	18.7	7.83852777777778	32.126	683.589	2	45	3
9	188	409	18.8	7.83855555555555	32.098	688.089	2	45	3
9	189	409	18.9	7.83858333333333	32.069	692.589	2	45	3
9	190	409	19	7.83861111111111	32.041	697.089	2	45	3
9	191	409	19.1	7.83863888888889	32.013	701.589	2	45	3
9	192	409	19.2	7.83866666666667	31.984	706.089	2	45	3
9	193	409	19.3	7.83869444444444	31.956	710.589	2	45	3
9	194	409	19.4	7.83872222222222	31.928	715.089	2	45	3
9	195	409	19.5	7.83875	31.9	719.589	2	45	3
9	196	409	19.6	7.83877777777778	31.871	724.089	2	45	3
9	197	409	19.7	7.83880555555556	31.843	728.589	2	45	3
9	198	409	19.8	7.83883333333333	31.815	733.089	2	45	3
9	199	409	19.9	7.83886111111111	31.786	737.588	2	45	3
9	200	409	20	7.83888888888889	31.758	742.088	2	45	3
9	201	409	20.1	7.83891666666667	31.73	746.588	2	45	3
9	202	409	20.2	7.83894444444444	31.701	751.088	2	45	3
9	203	409	20.3	7.83897222222222	31.673	755.588	2	45	3
9	204	409	20.4	7.839	31.644	760.088	2	45	3
9	205	409	20.5	7.83902777777778	31.616	764.588	2	45	3
9	206	409	20.6	7.83905555555556	31.587	769.088	2	45	3
9	207	409	20.7	7.83908333333333	31.559	773.585	2	45.03	3
9	208	409	20.8	7.83911111111111	31.531	778.079	2	45.18	3
9	209	409	20.9	7.83913888888889	31.502	782.585	2	45.59	3
9	210	409	21	7.83916666666667	31.429	787.147	2	46.34	3
9	211	409	21.1	7.83919444444444	31.363	791.816	2	47.34	3
9	212	409	21.2	7.83922222222222	31.334	796.618	2	48.31	3
9	213	409	21.3	7.83925	31.299	801.52	2	49.01	3
9	214	409	21.4	7.83927777777778	31.188	806.471	2	49.36	3
9	215	409	21.5	7.83930555555555	31.067	811.435	2	49.37	3
9	216	409	21.6	7.83933333333333	30.96	816.386	2	49.05	3
9	217	409	21.7	7.83936111111111	30.918	821.289	2	48.46	3
9	218	409	21.8	7.83938888888889	30.842	826.102	2	47.71	3
9	219	409	21.9	7.83941666666667	30.726	830.817	2	47.05	3
9	220	409	22	7.83944444444444	30.629	835.467	2	46.69	3
9	221	409	22.1	7.83947222222222	30.529	840.104	2	46.7	3
9	222	409	22.2	7.8395	30.431	844.768	2	46.98	3
9	223	409	22.3	7.83952777777778	30.316	849.476	2	47.45	3
9	224	409	22.4	7.83955555555556	30.165	854.252	2	47.97	3
9	225	409	22.5	7.83958333333333	30.194	859.088	2	48.33	3
9	226	409	22.6	7.83961111111111	30.355	863.953	2	48.46	3
9	227	409	22.7	7.83963888888889	30.604	868.82	2	48.31	3
9	228	409	22.8	7.83966666666667	30.755	873.64	2	47.98	3
9	229	409	22.9	7.83969444444444	30.723	878.402	2	47.79	3
9	230	409	23	7.83972222222222	30.654	883.15	2	47.93	3
9	231	409	23.1	7.83975	30.673	887.941	2	48.32	3
9	232	409	23.2	7.83977777777778	30.701	892.819	2	48.71	3
9	233	409	23.3	7.83980555555556	30.712	897.75	2	48.62	3
9	234	409	23.4	7.83983333333333	30.741	902.62	2	48.03	3
9	235	409	23.5	7.83986111111111	30.736	907.369	2	47.41	3
9	236	409	23.6	7.83988888888889	30.77	912.046	2	47.09	3
9	237	409	23.7	7.83991666666667	30.809	916.726	2	47.15	3
9	238	409	23.8	7.83994444444444	30.848	921.459	2	47.4	3
9	239	409	23.9	7.83997222222222	30.888	926.226	2	47.52	3
9	240	409	24	7.84	30.927	930.989	2	47.41	3
9	241	409	24.1	7.84002777777778	30.966	935.728	2	47.19	3
9	242	409	24.2	7.84005555555555	31.006	940.42	2	47.05	3
9	243	409	24.3	7.84008333333333	31.045	945.088	2	47.24	3
9	244	409	24.4	7.84011111111111	31.045	949.801	2	47.89	3
9	245	409	24.5	7.84013888888889	31.083	954.633	2	48.75	3
9	246	409	24.6	7.84016666666667	31.172	959.581	2	49.42	3
9	247	409	24.7	7.84019444444444	31.214	964.58	2	49.67	3
9	248	409	24.8	7.84022222222222	31.221	969.568	2	49.56	3
9	249	409	24.9	7.84025	31.181	974.509	2	49.31	3
9	250	409	25	7.84027777777778	31.112	979.415	2	49.14	3
9	251	409	25.1	7.84030555555556	31.045	984.311	2	49.15	3
9	252	409	25.2	7.84033333333333	30.994	989.221	2	49.34	3
9	253	409	25.3	7.84036111111111	30.964	994.167	2	49.62	3
9	254	409	25.4	7.84038888888889	30.952	999.15	2	49.86	3
9	255	409	25.5	7.84041666666667	30.957	1004.155	2	49.99	3
9	256	409	25.6	7.84044444444444	30.97	1009.161	2	50.02	3
9	257	409	25.7	7.84047222222222	30.978	1014.163	2	50.01	3
9	258	409	25.8	7.8405	30.985	1019.163	2	50	3
9	259	409	25.9	7.84052777777778	30.993	1024.163	2	50	3
9	260	409	26	7.84055555555556	31.001	1029.163	2	50	3
9	261	409	26.1	7.84058333333333	31.008	1034.163	2	50	3
9	262	409	26.2	7.84061111111111	31.016	1039.163	2	50	3
9	263	409	26.3	7.84063888888889	31.024	1044.162	2	50	3
9	264	409	26.4	7.84066666666667	31.031	1049.162	2	50	3
9	265	409	26.5	7.84069444444444	31.039	1054.162	2	50	3
9	266	409	26.6	7.84072222222222	31.046	1059.163	2	50	3
9	267	409	26.7	7.84075	31.054	1064.163	2	50	3
9	268	409	26.8	7.84077777777778	31.061	1069.163	2	50	3
9	269	409	26.9	7.84080555555555	31.069	1074.163	2	50	3
9	270	409	27	7.84083333333333	31.077	1079.163	2	50	3
9	271	409	27.1	7.84086111111111	31.084	1084.163	2	50	3
9	272	409	27.2	7.84088888888889	31.092	1089.163	2	50	3
9	273	409	27.3	7.84091666666667	31.1	1094.162	2	50	3
9	274	409	27.4	7.84094444444444	31.107	1099.162	2	50	3
9	275	409	27.5	7.84097222222222	31.115	1104.162	2	50	3
9	276	409	27.6	7.841	31.123	1109.162	2	50	3
9	277	409	27.7	7.84102777777778	31.13	1114.162	2	50	3
9	278	409	27.8	7.84105555555556	31.138	1119.162	2	50	3
9	279	409	27.9	7.84108333333333	31.146	1124.162	2	50	3
9	280	409	28	7.84111111111111	31.153	1129.162	2	50	3
9	281	409	28.1	7.84113888888889	31.162	1134.162	2	50	3
9	282	409	28.2	7.84116666666667	31.17	1139.162	2	50	3
9	283	409	28.3	7.84119444444444	31.177	1144.162	2	50	3
9	284	409	28.4	7.84122222222222	31.184	1149.157	2	50.05	3
9	285	409	28.5	7.84125	31.192	1154.163	2	50.16	3
9	286	409	28.6	7.84127777777778	31.2	1159.19	2	50.24	3
9	287	409	28.7	7.84130555555556	31.202	1164.226	2	50.24	3
9	288	409	28.8	7.84133333333333	31.196	1169.253	2	50.16	3
9	289	409	28.9	7.84136111111111	31.189	1174.258	2	50.05	3
9	290	409	29	7.84138888888889	31.182	1179.253	2	50	3
9	291	409	29.1	7.84141666666667	31.175	1184.253	2	50	3
9	292	409	29.2	7.84144444444444	31.168	1189.253	2	50	3
9	293	409	29.3	7.84147222222222	31.162	1194.253	2	50	3
9	294	409	29.4	7.8415	31.155	1199.253	2	50	3
9	295	409	29.5	7.84152777777778	31.148	1204.252	2	50	3
9	296	409	29.6	7.84155555555555	31.141	1209.254	2	49.98	3
9	297	409	29.7	7.84158333333333	31.135	1214.248	2	49.97	3
9	298	409	29.8	7.84161111111111	31.128	1219.227	2	50.15	3
9	299	409	29.9	7.84163888888889	31.119	1224.223	2	50.73	3
9	300	409	30	7.84166666666667	31.054	1229.326	2	51.77	3
9	301	409	30.1	7.84169444444444	31.04	1234.578	2	53.18	3
9	302	409	30.2	7.84172222222222	31.041	1239.963	2	54.6	3
9	303	409	30.3	7.84175	31.092	1245.5	2	55.63	3
9	304	409	30.4	7.84177777777778	31.084	1251.145	2	56.1	3
9	305	409	30.5	7.84180555555556	31.076	1256.794	2	56.04	3
9	306	409	30.6	7.84183333333333	31.071	1262.392	2	55.7	3
9	307	409	30.7	7.84186111111111	31.07	1267.933	2	55.34	3
9	308	409	30.8	7.84188888888889	31.069	1273.441	2	55.1	3
9	309	409	30.9	7.84191666666667	31.069	1278.934	2	55	3
9	310	409	31	7.84194444444444	31.068	1284.429	2	54.99	3
9	311	409	31.1	7.84197222222222	31.068	1289.929	2	55	3
9	312	409	31.2	7.842	31.067	1295.436	2	54.94	3
9	313	409	31.3	7.84202777777778	31.065	1300.93	2	54.81	3
9	314	409	31.4	7.84205555555556	31.065	1306.397	2	54.71	3
9	315	409	31.5	7.84208333333333	31.077	1311.854	2	54.71	3
9	316	409	31.6	7.84211111111111	31.095	1317.321	2	54.81	3
9	317	409	31.7	7.84213888888889	31.113	1322.815	2	54.94	3
9	318	409	31.8	7.84216666666667	31.132	1328.321	2	55	3
9	319	409	31.9	7.84219444444444	31.149	1333.822	2	55	3
9	320	409	32	7.84222222222222	31.168	1339.322	2	55	3
9	321	409	32.1	7.84225	31.187	1344.822	2	55	3
9	322	409	32.2	7.84227777777778	31.205	1350.322	2	55	3
9	323	409	32.3	7.84230555555556	31.223	1355.822	2	55	3
9	324	409	32.4	7.84233333333333	31.242	1361.321	2	55	3
9	325	409	32.5	7.84236111111111	31.26	1366.821	2	55	3
9	326	409	32.6	7.84238888888889	31.278	1372.323	2	54.98	3
9	327	409	32.7	7.84241666666667	31.296	1377.819	2	54.97	3
9	328	409	32.8	7.84244444444444	31.314	1383.302	2	55.1	3
9	329	409	32.9	7.84247222222222	31.333	1388.796	2	55.53	3
9	330	409	33	7.8425	31.31	1394.359	2	56.26	3
9	331	409	33.1	7.84252777777778	31.332	1400.04	2	57.01	3
9	332	409	33.2	7.84255555555556	31.389	1405.812	2	57.43	3
9	333	409	33.3	7.84258333333333	31.422	1411.575	2	57.59	3
9	334	409	33.4	7.84261111111111	31.428	1417.312	2	57.87	3
9	335	409	33.5	7.84263888888889	31.408	1423.09	2	58.44	3
9	336	409	33.6	7.84266666666667	31.394	1428.975	2	59.19	3
9	337	409	33.7	7.84269444444444	31.424	1434.963	2	59.77	3
9	338	409	33.8	7.84272222222222	31.411	1440.978	2	59.99	3
9	339	409	33.9	7.84275	31.4	1446.985	2	60.03	3
9	340	409	34	7.84277777777778	31.387	1452.99	2	60.01	3
9	341	409	34.1	7.84280555555556	31.376	1458.988	2	60	3
9	342	409	34.2	7.84283333333333	31.364	1464.987	2	60	3
9	343	409	34.3	7.84286111111111	31.353	1470.987	2	60	3
9	344	409	34.4	7.84288888888889	31.34	1476.988	2	60	3
9	345	409	34.5	7.84291666666667	31.328	1482.988	2	60	3
9	346	409	34.6	7.84294444444444	31.317	1488.988	2	60	3
9	347	409	34.7	7.84297222222222	31.305	1494.988	2	60	3
9	348	409	34.8	7.843	31.293	1500.988	2	60	3
9	349	409	34.9	7.84302777777778	31.281	1506.988	2	60	3
9	350	409	35	7.84305555555556	31.27	1512.988	2	60	3
9	351	409	35.1	7.84308333333333	31.258	1518.988	2	60	3
9	352	409	35.2	7.84311111111111	31.246	1524.989	2	59.98	3
9	353	409	35.3	7.84313888888889	31.233	1530.999	2	59.84	3
9	354	409	35.4	7.84316666666667	31.222	1536.97	2	59.66	3
9	355	409	35.5	7.84319444444444	31.205	1542.891	2	59.85	3
9	356	409	35.6	7.84322222222222	31.178	1548.851	2	60.61	3
9	357	409	35.7	7.84325	31.225	1554.986	2	61.89	3
9	358	409	35.8	7.84327777777778	31.328	1561.233	2	63.27	3
9	359	409	35.9	7.84330555555556	31.48	1567.665	2	64.06	3
9	360	409	36	7.84333333333333	31.625	1574.145	2	64.06	3
9	361	409	36.1	7.84336111111111	31.772	1580.576	2	63.39	3
9	362	409	36.2	7.84338888888889	31.86	1586.865	2	62.28	3
9	363	409	36.3	7.84341666666667	31.897	1593.029	2	61.18	3
9	364	409	36.4	7.84344444444444	31.878	1599.055	2	60.54	3
9	365	409	36.5	7.84347222222222	31.875	1605.037	2	60.6	3
9	366	409	36.6	7.8435	31.838	1611.075	2	61.33	3
9	367	409	36.7	7.84352777777778	31.82	1617.267	2	62.49	3
9	368	409	36.8	7.84355555555556	31.846	1623.574	2	63.63	3
9	369	409	36.9	7.84358333333333	31.891	1630.019	2	64.46	3
9	370	409	37	7.84361111111111	31.895	1636.496	2	65.18	3
9	371	409	37.1	7.84363888888889	31.899	1643.041	2	65.95	3
9	372	409	37.2	7.84366666666667	31.903	1649.702	2	66.39	3
9	373	409	37.3	7.84369444444444	31.837	1656.404	2	66.37	3
9	374	409	37.4	7.84372222222222	31.737	1663.059	2	65.91	3
9	375	409	37.5	7.84375	31.636	1669.588	2	65.27	3
9	376	409	37.6	7.84377777777778	31.535	1676.057	2	64.99	3
9	377	409	37.7	7.84380555555556	31.434	1682.556	2	64.99	3
9	378	409	37.8	7.84383333333333	31.334	1689.055	2	64.99	3
9	379	409	37.9	7.84386111111111	31.233	1695.555	2	64.99	3
9	380	409	38	7.84388888888889	31.132	1702.054	2	64.99	3
9	381	409	38.1	7.84391666666667	31.032	1708.589	2	64.65	3
9	382	409	38.2	7.84394444444444	30.931	1715.053	2	63.88	3
9	383	409	38.3	7.84397222222222	30.831	1721.363	2	63.33	3
9	384	409	38.4	7.844	30.803	1727.616	2	63.33	3
9	385	409	38.5	7.84402777777778	30.834	1733.926	2	63.89	3
9	386	409	38.6	7.84405555555556	30.865	1740.391	2	64.66	3
9	387	409	38.7	7.84408333333333	30.896	1746.927	2	65	3
9	388	409	38.8	7.84411111111111	30.926	1753.427	2	65	3
9	389	409	38.9	7.84413888888889	30.957	1759.927	2	65	3
9	390	409	39	7.84416666666667	30.988	1766.426	2	65.01	3
9	391	409	39.1	7.84419444444444	31.019	1772.929	2	65.03	3
9	392	409	39.2	7.84422222222222	31.05	1779.431	2	65.06	3
9	393	409	39.3	7.84425	31.087	1785.949	2	65.01	3
9	394	409	39.4	7.84427777777778	31.12	1792.47	2	64.67	3
9	395	409	39.5	7.84430555555556	31.116	1798.926	2	64.09	3
9	396	409	39.6	7.84433333333333	31.063	1805.29	2	63.55	3
9	397	409	39.7	7.84436111111111	31.052	1811.588	2	63.25	3
9	398	409	39.8	7.84438888888889	31.084	1817.89	2	63.29	3
9	399	409	39.9	7.84441666666667	31.131	1824.238	2	63.45	3
9	400	409	40	7.84444444444444	31.168	1830.597	2	63.52	3
9	401	409	40.1	7.84447222222222	31.206	1836.951	2	63.49	3
9	402	409	40.2	7.8445	31.244	1843.296	2	63.47	3
9	403	409	40.3	7.84452777777778	31.282	1849.632	2	63.57	3
9	404	409	40.4	7.84455555555556	31.318	1855.974	2	63.92	3
9	405	409	40.5	7.84458333333333	31.326	1862.364	2	64.64	3
9	406	409	40.6	7.84461111111111	31.355	1868.863	2	65.67	3
9	407	409	40.7	7.84463888888889	31.459	1875.518	2	66.48	3
9	408	409	40.8	7.84466666666667	31.625	1882.242	2	66.7	3
9	409	409	40.9	7.84469444444444	31.841	1888.916	2	66.69	3
9	410	409	41	7.84472222222222	32.077	1895.547	2	66.79	3
9	411	409	41.1	7.84475	32.248	1902.206	2	67.21	3
9	412	409	41.2	7.84477777777778	32.398	1908.988	2	67.76	3
9	413	409	41.3	7.84480555555556	32.505	1915.83	2	67.84	3
9	414	409	41.4	7.84483333333333	32.467	1922.617	2	67.47	3
9	415	409	41.5	7.84486111111111	32.4	1929.345	2	66.92	3
9	416	409	41.6	7.84488888888889	32.426	1936.004	2	66.32	3
9	417	409	41.7	7.84491666666667	32.541	1942.603	2	65.8	3
9	418	409	41.8	7.84494444444444	32.78	1949.15	2	65.39	3
9	419	409	41.9	7.84497222222222	32.88	1955.657	2	65.13	3
9	420	409	42	7.845	32.89	1962.191	2	64.7	3
9	421	409	42.1	7.84502777777778	32.937	1968.658	2	63.89	3
9	422	409	42.2	7.84505555555556	32.983	1974.967	2	63.32	3
9	423	409	42.3	7.84508333333333	33.108	1981.216	2	63.32	3
9	424	409	42.4	7.84511111111111	33.281	1987.524	2	63.88	3
9	425	409	42.5	7.84513888888889	33.466	1993.991	2	64.68	3
9	426	409	42.6	7.84516666666667	33.64	2000.531	2	65.02	3
9	427	409	42.7	7.84519444444444	33.751	2007.033	2	65.01	3
9	428	409	42.8	7.84522222222222	33.786	2013.533	2	65.01	3
9	429	409	42.9	7.84525	33.758	2020.034	2	65	3
9	430	409	43	7.84527777777778	33.72	2026.534	2	65	3
9	431	409	43.1	7.84530555555556	33.693	2033.034	2	65	3
9	432	409	43.2	7.84533333333333	33.665	2039.535	2	64.99	3
9	433	409	43.3	7.84536111111111	33.639	2046.057	2	64.77	3
9	434	409	43.4	7.84538888888889	33.611	2052.525	2	64.33	3
9	435	409	43.5	7.84541666666667	33.587	2058.899	2	64.19	3
9	436	409	43.6	7.84544444444444	33.617	2065.267	2	64.61	3
9	437	409	43.7	7.84547222222222	33.639	2071.753	2	65.54	3
9	438	409	43.8	7.8455	33.666	2078.372	2	66.64	3
9	439	409	43.9	7.84552777777778	33.678	2085.126	2	67.29	3
9	440	409	44	7.84555555555556	33.675	2091.902	2	67.35	3
9	441	409	44.1	7.84558333333333	33.683	2098.668	2	66.89	3
9	442	409	44.2	7.84561111111111	33.712	2105.34	2	65.91	3
9	443	409	44.3	7.84563888888889	33.65	2111.858	2	64.56	3
9	444	409	44.4	7.84566666666667	33.553	2118.25	2	63.2	3
9	445	409	44.5	7.84569444444444	33.369	2124.494	2	62.18	3
9	446	409	44.6	7.84572222222222	33.206	2130.637	2	61.63	3
9	447	409	44.7	7.84575	33.051	2136.803	2	61.12	3
9	448	409	44.8	7.84577777777778	32.896	2142.912	2	60.34	3
9	449	409	44.9	7.84580555555556	32.741	2148.87	2	59.8	3
9	450	409	45	7.84583333333333	32.658	2154.767	2	59.8	3
9	451	409	45.1	7.84586111111111	32.625	2160.726	2	59.8	3
9	452	409	45.2	7.84588888888889	32.59	2166.878	2	59.8	3
9	453	409	45.3	7.84591666666667	32.555	2173.03	2	59.8	3
20	70	414	7	7.83527777777778	27.773	38.976	2	40	3
20	71	414	7.1	7.83530555555556	27.752	42.976	2	40	3
20	72	414	7.2	7.83533333333333	27.732	46.976	2	40	3
20	73	414	7.3	7.83536111111111	27.712	50.976	2	40	3
20	74	414	7.4	7.83538888888889	27.69	54.976	2	40	3
20	75	414	7.5	7.83541666666667	27.67	58.976	2	40	3
20	76	414	7.6	7.83544444444444	27.65	62.976	2	40	3
20	77	414	7.7	7.83547222222222	27.629	66.976	2	40	3
20	78	414	7.8	7.8355	27.608	70.975	2	40	3
20	79	414	7.9	7.83552777777778	27.588	74.977	2	39.99	3
20	80	414	8	7.83555555555556	27.567	78.976	2	39.97	3
20	81	414	8.1	7.83558333333333	27.54	82.99	2	39.78	3
20	82	414	8.2	7.83561111111111	27.535	86.951	2	39.5	3
20	83	414	8.3	7.83563888888889	27.509	90.839	2	39.71	3
20	84	414	8.4	7.83566666666667	27.49	94.806	2	40.6	3
20	85	414	8.5	7.83569444444444	27.486	98.939	2	41.95	3
20	86	414	8.6	7.83572222222222	27.456	103.195	2	43.24	3
20	87	414	8.7	7.83575	27.348	107.623	2	43.89	3
20	88	414	8.8	7.83577777777778	27.251	112.038	2	44.03	3
20	89	414	8.9	7.83580555555556	27.155	116.445	2	44.03	3
20	90	414	9	7.83583333333333	27.058	120.845	2	44.01	3
20	91	414	9.1	7.83586111111111	26.962	125.246	2	44.01	3
20	92	414	9.2	7.83588888888889	26.865	129.647	2	44.01	3
20	93	414	9.3	7.83591666666667	26.769	134.049	2	44.01	3
20	94	414	9.4	7.83594444444444	26.672	138.45	2	44.02	3
20	95	414	9.5	7.83597222222222	26.576	142.852	2	44.01	3
20	96	414	9.6	7.836	26.48	147.253	2	44.01	3
20	97	414	9.7	7.83602777777778	26.383	151.655	2	44.02	3
20	98	414	9.8	7.83605555555556	26.287	156.078	2	43.82	3
20	99	414	9.9	7.83608333333333	26.19	160.456	2	43.38	3
20	100	414	10	7.83611111111111	26.094	164.753	2	43.06	3
20	101	414	10.1	7.83613888888889	26.021	169.032	2	42.85	3
20	102	414	10.2	7.83616666666667	25.995	173.32	2	42.55	3
20	103	414	10.3	7.83619444444444	26.017	177.607	2	41.97	3
20	104	414	10.4	7.83622222222222	25.999	181.767	2	40.96	3
20	105	414	10.5	7.83625	25.962	185.777	2	40.06	3
20	106	414	10.6	7.83627777777778	25.998	189.711	2	39.71	3
20	107	414	10.7	7.83630555555556	26.105	193.658	2	39.74	3
20	108	414	10.8	7.83633333333333	26.217	197.647	2	39.91	3
20	109	414	10.9	7.83636111111111	26.323	201.656	2	40.01	3
20	110	414	11	7.83638888888889	26.427	205.659	2	40	3
20	111	414	11.1	7.83641666666667	26.532	209.656	2	39.99	3
20	112	414	11.2	7.83644444444444	26.638	213.655	2	39.99	3
20	113	414	11.3	7.83647222222222	26.743	217.653	2	39.99	3
20	114	414	11.4	7.8365	26.849	221.653	2	39.98	3
20	115	414	11.5	7.83652777777778	26.954	225.713	2	39.4	3
20	116	414	11.6	7.83655555555556	27.053	229.583	2	38.13	3
20	117	414	11.7	7.83658333333333	27.181	233.312	2	37.43	3
20	118	414	11.8	7.83661111111111	27.407	236.953	2	37.89	3
20	119	414	11.9	7.83663888888889	27.584	240.842	2	39.47	3
20	120	414	12	7.83666666666667	27.699	244.858	2	41.48	3
20	121	414	12.1	7.83669444444444	27.749	249.118	2	42.61	3
20	122	414	12.2	7.83672222222222	27.714	253.419	2	42.95	3
20	123	414	12.3	7.83675	27.695	257.739	2	43.1	3
20	124	414	12.4	7.83677777777778	27.677	262.055	2	43.11	3
20	125	414	12.5	7.83680555555556	27.658	266.363	2	43.1	3
20	126	414	12.6	7.83683333333333	27.639	270.666	2	43.16	3
20	127	414	12.7	7.83686111111111	27.636	274.975	2	43.35	3
20	128	414	12.8	7.83688888888889	27.577	279.315	2	43.68	3
20	129	414	12.9	7.83691666666667	27.487	283.701	2	44.08	3
20	130	414	13	7.83694444444444	27.337	288.134	2	44.5	3
20	131	414	13.1	7.83697222222222	27.084	292.605	2	44.87	3
20	132	414	13.2	7.837	26.811	297.114	2	45.2	3
20	133	414	13.3	7.83702777777778	26.635	301.669	2	45.32	3
20	134	414	13.4	7.83705555555556	26.605	306.231	2	45.06	3
20	135	414	13.5	7.83708333333333	26.628	310.731	2	44.5	3
20	136	414	13.6	7.83711111111111	26.581	315.13	2	43.97	3
20	137	414	13.7	7.83713888888889	26.572	319.464	2	43.83	3
20	138	414	13.8	7.83716666666667	26.547	323.827	2	44.14	3
20	139	414	13.9	7.83719444444444	26.551	328.273	2	44.61	3
20	140	414	14	7.83722222222222	26.541	332.775	2	44.93	3
20	141	414	14.1	7.83725	26.53	337.289	2	45.03	3
20	142	414	14.2	7.83727777777778	26.519	341.831	2	44.68	3
20	143	414	14.3	7.83730555555556	26.509	346.293	2	43.87	3
20	144	414	14.4	7.83733333333333	26.499	350.602	2	43.31	3
20	145	414	14.5	7.83736111111111	26.578	354.851	2	43.31	3
20	146	414	14.6	7.83738888888889	26.674	359.159	2	43.87	3
20	147	414	14.7	7.83741666666667	26.771	363.623	2	44.65	3
20	148	414	14.8	7.83744444444444	26.867	368.159	2	44.99	3
20	149	414	14.9	7.83747222222222	26.963	372.658	2	44.99	3
20	150	414	15	7.8375	27.059	377.157	2	44.99	3
20	151	414	15.1	7.83752777777778	27.156	381.656	2	44.99	3
20	152	414	15.2	7.83755555555556	27.251	386.155	2	44.99	3
20	153	414	15.3	7.83758333333333	27.348	390.654	2	44.99	3
20	154	414	15.4	7.83761111111111	27.445	395.153	2	44.99	3
20	155	414	15.5	7.83763888888889	27.541	399.652	2	44.99	3
20	156	414	15.6	7.83766666666667	27.637	404.151	2	44.99	3
20	157	414	15.7	7.83769444444444	27.734	408.65	2	44.99	3
20	158	414	15.8	7.83772222222222	27.83	413.149	2	44.99	3
20	159	414	15.9	7.83775	27.926	417.647	2	44.99	3
20	160	414	16	7.83777777777778	28.022	422.146	2	44.99	3
20	161	414	16.1	7.83780555555556	28.119	426.645	2	44.99	3
20	162	414	16.2	7.83783333333333	28.216	431.144	2	44.99	3
20	163	414	16.3	7.83786111111111	28.311	435.643	2	44.99	3
20	164	414	16.4	7.83788888888889	28.408	440.142	2	44.99	3
20	165	414	16.5	7.83791666666667	28.505	444.641	2	44.99	3
20	166	414	16.6	7.83794444444444	28.6	449.14	2	44.99	3
20	167	414	16.7	7.83797222222222	28.697	453.639	2	44.99	3
20	168	414	16.8	7.838	28.793	458.138	2	44.99	3
20	169	414	16.9	7.83802777777778	28.89	462.637	2	44.99	3
20	170	414	17	7.83805555555556	28.986	467.136	2	44.99	3
20	171	414	17.1	7.83808333333333	29.082	471.635	2	44.99	3
20	172	414	17.2	7.83811111111111	29.178	476.135	2	44.99	3
20	173	414	17.3	7.83813888888889	29.275	480.66	2	44.75	3
20	174	414	17.4	7.83816666666667	29.371	485.133	2	44.2	3
20	175	414	17.5	7.83819444444444	29.467	489.498	2	43.8	3
20	176	414	17.6	7.83822222222222	29.574	493.821	2	43.8	3
20	177	414	17.7	7.83825	29.737	498.184	2	44.19	3
20	178	414	17.8	7.83827777777778	29.901	502.656	2	44.73	3
20	179	414	17.9	7.83830555555556	30.065	507.179	2	44.97	3
20	180	414	18	7.83833333333333	30.229	511.676	2	44.97	3
20	181	414	18.1	7.83836111111111	30.392	516.173	2	44.97	3
20	182	414	18.2	7.83838888888889	30.555	520.67	2	44.97	3
20	183	414	18.3	7.83841666666667	30.719	525.167	2	44.97	3
20	184	414	18.4	7.83844444444444	30.882	529.664	2	44.97	3
20	185	414	18.5	7.83847222222222	31.046	534.162	2	44.96	3
20	186	414	18.6	7.8385	31.21	538.655	2	44.95	3
20	187	414	18.7	7.83852777777778	31.374	543.138	2	45.06	3
20	188	414	18.8	7.83855555555555	31.542	547.63	2	45.45	3
20	189	414	18.9	7.83858333333333	31.665	552.179	2	46.17	3
20	190	414	19	7.83861111111111	31.783	556.838	2	47.07	3
20	191	414	19.1	7.83863888888889	31.936	561.615	2	47.82	3
20	192	414	19.2	7.83866666666667	32.036	566.456	2	48.21	3
20	193	414	19.3	7.83869444444444	31.984	571.296	2	48.36	3
20	194	414	19.4	7.83872222222222	31.898	576.121	2	48.54	3
20	195	414	19.5	7.83875	31.847	580.972	2	48.91	3
20	196	414	19.6	7.83877777777778	31.852	585.888	2	49.38	3
20	197	414	19.7	7.83880555555556	31.854	590.865	2	49.76	3
20	198	414	19.8	7.83883333333333	31.778	595.868	2	49.95	3
20	199	414	19.9	7.83886111111111	31.691	600.872	2	50	3
20	200	414	20	7.83888888888889	31.613	605.874	2	50	3
20	201	414	20.1	7.83891666666667	31.536	610.873	2	50	3
20	202	414	20.2	7.83894444444444	31.459	615.872	2	49.99	3
20	203	414	20.3	7.83897222222222	31.381	620.888	2	49.84	3
20	204	414	20.4	7.839	31.303	625.872	2	49.48	3
20	205	414	20.5	7.83902777777778	31.226	630.784	2	49.23	3
20	206	414	20.6	7.83905555555556	31.174	635.671	2	49.23	3
20	207	414	20.7	7.83908333333333	31.143	640.583	2	49.49	3
20	208	414	20.8	7.83911111111111	31.111	645.567	2	49.84	3
20	209	414	20.9	7.83913888888889	31.08	650.583	2	50	3
20	210	414	21	7.83916666666667	31.048	655.583	2	50	3
20	211	414	21.1	7.83919444444444	31.017	660.583	2	50	3
20	212	414	21.2	7.83922222222222	30.985	665.583	2	50	3
20	213	414	21.3	7.83925	30.953	670.583	2	50	3
20	214	414	21.4	7.83927777777778	30.922	675.583	2	50	3
20	215	414	21.5	7.83930555555555	30.891	680.583	2	50	3
20	216	414	21.6	7.83933333333333	30.86	685.583	2	50	3
20	217	414	21.7	7.83936111111111	30.828	690.583	2	50	3
20	218	414	21.8	7.83938888888889	30.797	695.583	2	50	3
20	219	414	21.9	7.83941666666667	30.765	700.583	2	50	3
20	220	414	22	7.83944444444444	30.734	705.583	2	50	3
20	221	414	22.1	7.83947222222222	30.702	710.583	2	50	3
20	222	414	22.2	7.8395	30.67	715.583	2	50	3
20	223	414	22.3	7.83952777777778	30.639	720.583	2	50	3
20	224	414	22.4	7.83955555555556	30.607	725.583	2	50	3
20	225	414	22.5	7.83958333333333	30.576	730.582	2	50	3
20	226	414	22.6	7.83961111111111	30.545	735.582	2	50	3
20	227	414	22.7	7.83963888888889	30.513	740.582	2	50	3
20	228	414	22.8	7.83966666666667	30.482	745.582	2	50	3
20	229	414	22.9	7.83969444444444	30.45	750.582	2	50	3
20	230	414	23	7.83972222222222	30.418	755.582	2	50	3
20	231	414	23.1	7.83975	30.387	760.582	2	50	3
20	232	414	23.2	7.83977777777778	30.355	765.583	2	49.99	3
20	233	414	23.3	7.83980555555556	30.324	770.578	2	49.99	3
20	234	414	23.4	7.83983333333333	30.292	775.566	2	50.12	3
20	235	414	23.5	7.83986111111111	30.263	780.569	2	50.47	3
20	236	414	23.6	7.83988888888889	30.2	785.621	2	51.1	3
20	237	414	23.7	7.83991666666667	30.134	790.763	2	51.91	3
20	238	414	23.8	7.83994444444444	30.096	796.008	2	52.69	3
20	239	414	23.9	7.83997222222222	30.045	801.335	2	53.23	3
20	240	414	24	7.84	29.932	806.705	2	53.4	3
20	241	414	24.1	7.84002777777778	29.814	812.069	2	53.18	3
20	242	414	24.2	7.84005555555555	29.725	817.389	2	52.61	3
20	243	414	24.3	7.84008333333333	29.65	822.625	2	51.8	3
20	244	414	24.4	7.84011111111111	29.545	827.753	2	50.96	3
20	245	414	24.5	7.84013888888889	29.421	832.784	2	50.36	3
20	246	414	24.6	7.84016666666667	29.268	837.773	2	50.11	3
20	247	414	24.7	7.84019444444444	29.236	842.778	2	50.01	3
20	248	414	24.8	7.84022222222222	29.331	847.801	2	49.76	3
20	249	414	24.9	7.84025	29.431	852.786	2	49.16	3
20	250	414	25	7.84027777777778	29.482	857.671	2	48.3	3
20	251	414	25.1	7.84030555555556	29.438	862.445	2	47.4	3
20	252	414	25.2	7.84033333333333	29.399	867.136	2	46.6	3
20	253	414	25.3	7.84036111111111	29.419	871.75	2	45.93	3
20	254	414	25.4	7.84038888888889	29.414	876.302	2	45.42	3
20	255	414	25.5	7.84041666666667	29.424	880.813	2	45	3
20	256	414	25.6	7.84044444444444	29.443	885.286	2	44.73	3
20	257	414	25.7	7.84047222222222	29.45	889.728	2	44.75	3
20	258	414	25.8	7.8405	29.401	894.171	2	45.22	3
20	259	414	25.9	7.84052777777778	29.303	898.708	2	46.13	3
20	260	414	26	7.84055555555556	29.261	903.375	2	47.21	3
20	261	414	26.1	7.84058333333333	29.266	908.171	2	48.16	3
20	262	414	26.2	7.84061111111111	29.271	913.047	2	48.82	3
20	263	414	26.3	7.84063888888889	29.262	917.967	2	49.21	3
20	264	414	26.4	7.84066666666667	29.253	922.917	2	49.42	3
20	265	414	26.5	7.84069444444444	29.244	927.874	2	49.47	3
20	266	414	26.6	7.84072222222222	29.236	932.813	2	49.52	3
20	267	414	26.7	7.84075	29.223	937.752	2	49.76	3
20	268	414	26.8	7.84077777777778	29.209	942.725	2	50.27	3
20	269	414	26.9	7.84080555555555	29.205	947.775	2	51	3
20	270	414	27	7.84083333333333	29.244	952.925	2	51.73	3
20	271	414	27.1	7.84086111111111	29.293	958.153	2	52.25	3
20	272	414	27.2	7.84088888888889	29.339	963.418	2	52.48	3
20	273	414	27.3	7.84091666666667	29.384	968.684	2	52.43	3
20	274	414	27.4	7.84094444444444	29.425	973.929	2	52.2	3
20	275	414	27.5	7.84097222222222	29.463	979.138	2	51.88	3
20	276	414	27.6	7.841	29.503	984.302	2	51.59	3
20	277	414	27.7	7.84102777777778	29.538	989.438	2	51.42	3
20	278	414	27.8	7.84105555555556	29.566	994.568	2	51.35	3
20	279	414	27.9	7.84108333333333	29.581	999.703	2	51.34	3
20	280	414	28	7.84111111111111	29.588	1004.839	2	51.32	3
20	281	414	28.1	7.84113888888889	29.598	1009.968	2	51.29	3
20	282	414	28.2	7.84116666666667	29.607	1015.093	2	51.27	3
20	283	414	28.3	7.84119444444444	29.617	1020.22	2	51.28	3
20	284	414	28.4	7.84122222222222	29.627	1025.351	2	51.27	3
20	285	414	28.5	7.84125	29.637	1030.485	2	51.17	3
20	286	414	28.6	7.84127777777778	29.646	1035.605	2	50.95	3
20	287	414	28.7	7.84130555555556	29.656	1040.691	2	50.64	3
20	288	414	28.8	7.84133333333333	29.664	1045.732	2	50.32	3
20	289	414	28.9	7.84136111111111	29.671	1050.739	2	50.1	3
20	290	414	29	7.84138888888889	29.679	1055.733	2	50	3
20	291	414	29.1	7.84141666666667	29.687	1060.728	2	49.99	3
20	292	414	29.2	7.84144444444444	29.694	1065.728	2	49.99	3
20	293	414	29.3	7.84147222222222	29.702	1070.728	2	49.98	3
20	294	414	29.4	7.8415	29.71	1075.721	2	50	3
20	295	414	29.5	7.84152777777778	29.715	1080.712	2	50.15	3
20	296	414	29.6	7.84155555555555	29.723	1085.722	2	50.5	3
20	297	414	29.7	7.84158333333333	29.746	1090.787	2	51	3
20	298	414	29.8	7.84161111111111	29.788	1095.924	2	51.49	3
20	299	414	29.9	7.84163888888889	29.846	1101.109	2	51.81	3
20	300	414	30	7.84166666666667	29.908	1106.301	2	52.08	3
20	301	414	30.1	7.84169444444444	29.95	1111.51	2	52.41	3
20	302	414	30.2	7.84172222222222	30.026	1116.775	2	52.75	3
20	303	414	30.3	7.84175	30.163	1122.1	2	52.79	3
20	304	414	30.4	7.84177777777778	30.321	1127.415	2	52.32	3
20	305	414	30.5	7.84180555555556	30.415	1132.622	2	51.44	3
20	306	414	30.6	7.84183333333333	30.433	1137.694	2	50.61	3
20	307	414	30.7	7.84186111111111	30.423	1142.689	2	50.11	3
20	308	414	30.8	7.84188888888889	30.43	1147.663	2	50.01	3
20	309	414	30.9	7.84191666666667	30.438	1152.661	2	50.13	3
20	310	414	31	7.84194444444444	30.446	1157.691	2	50.24	3
20	311	414	31.1	7.84197222222222	30.453	1162.725	2	50.24	3
20	312	414	31.2	7.842	30.446	1167.752	2	50.16	3
20	313	414	31.3	7.84202777777778	30.439	1172.757	2	50.05	3
20	314	414	31.4	7.84205555555556	30.432	1177.752	2	50	3
20	315	414	31.5	7.84208333333333	30.426	1182.752	2	50	3
20	316	414	31.6	7.84211111111111	30.419	1187.752	2	50	3
20	317	414	31.7	7.84213888888889	30.413	1192.752	2	50	3
20	318	414	31.8	7.84216666666667	30.406	1197.752	2	50	3
20	319	414	31.9	7.84219444444444	30.399	1202.752	2	50	3
20	320	414	32	7.84222222222222	30.392	1207.752	2	50	3
20	321	414	32.1	7.84225	30.386	1212.754	2	49.98	3
20	322	414	32.2	7.84227777777778	30.379	1217.749	2	49.97	3
20	323	414	32.3	7.84230555555556	30.371	1222.732	2	50.11	3
20	324	414	32.4	7.84233333333333	30.365	1227.725	2	50.58	3
20	325	414	32.5	7.84236111111111	30.312	1232.788	2	51.47	3
20	326	414	32.6	7.84238888888889	30.285	1237.999	2	52.68	3
20	327	414	32.7	7.84241666666667	30.3	1243.325	2	53.91	3
20	328	414	32.8	7.84244444444444	30.34	1248.801	2	54.8	3
20	329	414	32.9	7.84247222222222	30.331	1254.36	2	55.1	3
20	330	414	33	7.8425	30.325	1259.914	2	54.75	3
20	331	414	33.1	7.84252777777778	30.37	1265.378	2	53.93	3
20	332	414	33.2	7.84255555555556	30.363	1270.708	2	53.07	3
20	333	414	33.3	7.84258333333333	30.319	1275.937	2	52.58	3
20	334	414	33.4	7.84261111111111	30.305	1281.147	2	52.61	3
20	335	414	33.5	7.84263888888889	30.318	1286.414	2	52.94	3
20	336	414	33.6	7.84266666666667	30.317	1291.743	2	53.26	3
20	337	414	33.7	7.84269444444444	30.316	1297.102	2	53.32	3
20	338	414	33.8	7.84272222222222	30.315	1302.448	2	53.08	3
20	339	414	33.9	7.84275	30.314	1307.738	2	52.74	3
20	340	414	34	7.84277777777778	30.331	1312.973	2	52.57	3
20	341	414	34.1	7.84280555555556	30.348	1318.195	2	52.76	3
20	342	414	34.2	7.84283333333333	30.348	1323.47	2	53.34	3
20	343	414	34.3	7.84286111111111	30.366	1328.846	2	54.06	3
20	344	414	34.4	7.84288888888889	30.401	1334.305	2	54.62	3
20	345	414	34.5	7.84291666666667	30.42	1339.808	2	54.93	3
20	346	414	34.6	7.84294444444444	30.438	1345.322	2	55.03	3
20	347	414	34.7	7.84297222222222	30.456	1350.826	2	55.01	3
20	348	414	34.8	7.843	30.474	1356.324	2	55	3
20	349	414	34.9	7.84302777777778	30.493	1361.824	2	55	3
20	350	414	35	7.84305555555556	30.511	1367.324	2	55	3
20	351	414	35.1	7.84308333333333	30.529	1372.824	2	55	3
20	352	414	35.2	7.84311111111111	30.548	1378.324	2	55	3
20	353	414	35.3	7.84313888888889	30.565	1383.824	2	55	3
20	354	414	35.4	7.84316666666667	30.584	1389.324	2	55	3
20	355	414	35.5	7.84319444444444	30.602	1394.824	2	55	3
20	356	414	35.6	7.84322222222222	30.62	1400.324	2	55	3
20	357	414	35.7	7.84325	30.639	1405.824	2	55	3
20	358	414	35.8	7.84327777777778	30.658	1411.314	2	55.09	3
20	359	414	35.9	7.84330555555556	30.675	1416.824	2	55.29	3
20	360	414	36	7.84333333333333	30.694	1422.373	2	55.43	3
20	361	414	36.1	7.84336111111111	30.687	1427.937	2	55.44	3
20	362	414	36.2	7.84338888888889	30.676	1433.487	2	55.3	3
20	363	414	36.3	7.84341666666667	30.694	1438.999	2	55.1	3
20	364	414	36.4	7.84344444444444	30.645	1444.491	2	54.99	3
20	365	414	36.5	7.84347222222222	30.493	1449.989	2	54.97	3
20	366	414	36.6	7.8435	30.283	1455.482	2	54.97	3
20	367	414	36.7	7.84352777777778	30.131	1460.98	2	54.99	3
20	368	414	36.8	7.84355555555556	30.081	1466.483	2	54.99	3
20	369	414	36.9	7.84358333333333	30.099	1471.982	2	54.99	3
20	370	414	37	7.84361111111111	30.089	1477.469	2	55.08	3
20	371	414	37.1	7.84363888888889	30.078	1482.967	2	55.39	3
20	372	414	37.2	7.84366666666667	30.051	1488.521	2	55.86	3
20	373	414	37.3	7.84369444444444	30.057	1494.151	2	56.22	3
20	374	414	37.4	7.84372222222222	30.045	1499.82	2	56.22	3
20	375	414	37.5	7.84375	30.05	1505.45	2	55.86	3
20	376	414	37.6	7.84377777777778	30.023	1511.004	2	55.39	3
20	377	414	37.7	7.84380555555556	30.012	1516.502	2	55.08	3
20	378	414	37.8	7.84383333333333	30.002	1521.988	2	54.97	3
20	379	414	37.9	7.84386111111111	29.991	1527.485	2	54.97	3
20	380	414	38	7.84388888888889	29.98	1532.995	2	54.86	3
20	381	414	38.1	7.84391666666667	29.969	1538.468	2	54.7	3
20	382	414	38.2	7.84394444444444	29.959	1543.896	2	54.91	3
20	383	414	38.3	7.84397222222222	29.923	1549.362	2	55.66	3
20	384	414	38.4	7.844	29.927	1554.999	2	56.9	3
20	385	414	38.5	7.84402777777778	29.971	1560.745	2	58.23	3
20	386	414	38.6	7.84405555555556	30.033	1566.673	2	59	3
20	387	414	38.7	7.84408333333333	30.066	1572.645	2	59.01	3
20	388	414	38.8	7.84411111111111	30.124	1578.57	2	58.35	3
20	389	414	38.9	7.84413888888889	30.16	1584.362	2	57.36	3
20	390	414	39	7.84416666666667	30.122	1590.013	2	56.59	3
20	391	414	39.1	7.84419444444444	30.116	1595.596	2	56.38	3
20	392	414	39.2	7.84422222222222	30.102	1601.214	2	56.66	3
20	393	414	39.3	7.84425	30.123	1606.92	2	57.01	3
20	394	414	39.4	7.84427777777778	30.127	1612.662	2	57.11	3
20	395	414	39.5	7.84430555555556	30.13	1618.368	2	57.08	3
20	396	414	39.6	7.84433333333333	30.134	1624.04	2	57.26	3
20	397	414	39.7	7.84436111111111	30.099	1629.752	2	57.88	3
20	398	414	39.8	7.84438888888889	30.1	1635.579	2	59.02	3
20	399	414	39.9	7.84441666666667	30.145	1641.553	2	60.36	3
20	400	414	40	7.84444444444444	30.148	1647.675	2	61.2	3
20	401	414	40.1	7.84447222222222	30.123	1653.884	2	61.32	3
20	402	414	40.2	7.8445	30.029	1660.036	2	60.88	3
20	403	414	40.3	7.84452777777778	29.937	1666.061	2	60.26	3
20	404	414	40.4	7.84455555555556	29.844	1672.031	2	59.99	3
20	405	414	40.5	7.84458333333333	29.75	1678.031	2	59.99	3
20	406	414	40.6	7.84461111111111	29.658	1684.03	2	59.99	3
20	407	414	40.7	7.84463888888889	29.565	1690.029	2	59.99	3
20	408	414	40.8	7.84466666666667	29.472	1696.028	2	59.99	3
20	409	414	40.9	7.84469444444444	29.379	1702.027	2	59.99	3
20	410	414	41	7.84472222222222	29.286	1708.061	2	59.68	3
20	411	414	41.1	7.84475	29.193	1714.027	2	58.95	3
20	412	414	41.2	7.84477777777778	29.1	1719.848	2	58.43	3
20	413	414	41.3	7.84480555555556	29.041	1725.615	2	58.43	3
20	414	414	41.4	7.84483333333333	29.068	1731.436	2	58.95	3
20	415	414	41.5	7.84486111111111	29.097	1737.402	2	59.68	3
20	416	414	41.6	7.84488888888889	29.125	1743.437	2	60	3
20	417	414	41.7	7.84491666666667	29.154	1749.437	2	60	3
20	418	414	41.8	7.84494444444444	29.182	1755.437	2	60	3
20	419	414	41.9	7.84497222222222	29.21	1761.437	2	60	3
20	420	414	42	7.845	29.239	1767.437	2	60	3
20	421	414	42.1	7.84502777777778	29.267	1773.437	2	60	3
20	422	414	42.2	7.84505555555556	29.295	1779.439	2	59.98	3
20	423	414	42.3	7.84508333333333	29.324	1785.422	2	60.08	3
20	424	414	42.4	7.84511111111111	29.352	1791.417	2	60.45	3
20	425	414	42.5	7.84513888888889	29.381	1797.472	2	61.04	3
20	426	414	42.6	7.84516666666667	29.336	1803.609	2	61.75	3
20	427	414	42.7	7.84519444444444	29.327	1809.836	2	62.43	3
20	428	414	42.8	7.84522222222222	29.353	1816.118	2	62.91	3
20	429	414	42.9	7.84525	29.341	1822.431	2	63.31	3
20	430	414	43	7.84527777777778	29.329	1828.78	2	63.73	3
20	431	414	43.1	7.84530555555556	29.3	1835.169	2	64.17	3
20	432	414	43.2	7.84533333333333	29.303	1841.615	2	64.58	3
20	433	414	43.3	7.84536111111111	29.291	1848.097	2	64.96	3
20	434	414	43.4	7.84538888888889	29.265	1854.595	2	65.47	3
20	435	414	43.5	7.84541666666667	29.25	1861.143	2	66.25	3
20	436	414	43.6	7.84544444444444	29.342	1867.814	2	67.33	3
20	437	414	43.7	7.84547222222222	29.496	1874.637	2	68.16	3
20	438	414	43.8	7.8455	29.779	1881.544	2	68.22	3
20	439	414	43.9	7.84552777777778	30.183	1888.384	2	67.7	3
20	440	414	44	7.84555555555556	30.454	1895.125	2	66.79	3
20	441	414	44.1	7.84558333333333	30.574	1901.746	2	65.71	3
20	442	414	44.2	7.84561111111111	30.623	1908.268	2	64.79	3
20	443	414	44.3	7.84563888888889	30.493	1914.68	2	64.06	3
20	444	414	44.4	7.84566666666667	30.421	1921.008	2	63.73	3
20	445	414	44.5	7.84569444444444	30.516	1927.365	2	63.82	3
20	446	414	44.6	7.84572222222222	30.64	1933.769	2	64.01	3
20	447	414	44.7	7.84575	30.74	1940.186	2	64.08	3
20	448	414	44.8	7.84577777777778	30.84	1946.595	2	64.07	3
20	449	414	44.9	7.84580555555556	30.94	1953	2	64.06	3
20	450	414	45	7.84583333333333	31.04	1959.44	2	63.74	3
20	451	414	45.1	7.84586111111111	31.148	1965.81	2	63.01	3
20	452	414	45.2	7.84588888888889	31.248	1972.035	2	62.55	3
20	453	414	45.3	7.84591666666667	31.319	1978.214	2	62.66	3
20	454	414	45.4	7.84594444444444	31.441	1984.465	2	63.31	3
20	455	414	45.5	7.84597222222222	31.515	1990.879	2	64.15	3
20	456	414	45.6	7.846	31.58	1997.368	2	64.51	3
20	457	414	45.7	7.84602777777778	31.653	2003.821	2	64.52	3
20	458	414	45.8	7.84605555555556	31.727	2010.272	2	64.52	3
20	459	414	45.9	7.84608333333333	31.8	2016.724	2	64.54	3
20	460	414	46	7.84611111111111	31.874	2023.182	2	64.51	3
20	461	414	46.1	7.84613888888889	31.953	2029.644	2	64.36	3
20	462	414	46.2	7.84616666666667	32.027	2036.084	2	64.01	3
20	463	414	46.3	7.84619444444444	32.072	2042.493	2	63.3	3
20	464	414	46.4	7.84622222222222	32.077	2048.786	2	62.33	3
20	465	414	46.5	7.84625	32.052	2054.932	2	61.64	3
20	466	414	46.6	7.84627777777778	32.041	2061.023	2	61.49	3
20	467	414	46.7	7.84630555555556	32.091	2067.151	2	61.8	3
20	468	414	46.8	7.84633333333333	32.14	2073.379	2	62.29	3
20	469	414	46.9	7.84636111111111	32.19	2079.651	2	62.49	3
20	470	414	47	7.84638888888889	32.24	2085.898	2	62.53	3
20	471	414	47.1	7.84641666666667	32.302	2092.146	2	62.63	3
20	472	414	47.2	7.84644444444444	32.344	2098.411	2	62.82	3
20	473	414	47.3	7.84647222222222	32.322	2104.704	2	63.06	3
20	474	414	47.4	7.8465	32.239	2111.027	2	63.28	3
20	475	414	47.5	7.84652777777778	32.092	2117.371	2	63.42	3
20	476	414	47.6	7.84655555555555	31.926	2123.722	2	63.49	3
20	477	414	47.7	7.84658333333333	31.771	2130.074	2	63.5	3
20	478	414	47.8	7.84661111111111	31.616	2136.461	2	63.17	3
20	479	414	47.9	7.84663888888889	31.46	2142.776	2	62.41	3
20	480	414	48	7.84666666666667	31.306	2148.941	2	61.87	3
20	481	414	48.1	7.84669444444444	31.229	2154.865	2	61.87	3
20	482	414	48.2	7.84672222222222	31.198	2161.216	2	61.87	3
20	483	414	48.3	7.84675	31.167	2167.568	2	61.87	3
37	120	408	12	7.83666666666667	27.018	38.056	2	40	3
37	121	408	12.1	7.83669444444444	26.998	42.057	2	40	3
37	122	408	12.2	7.83672222222222	26.977	46.057	2	40	3
37	123	408	12.3	7.83675	26.956	50.056	2	40	3
37	124	408	12.4	7.83677777777778	26.936	54.057	2	40	3
37	125	408	12.5	7.83680555555556	26.916	58.057	2	40	3
37	126	408	12.6	7.83683333333333	26.894	62.057	2	40	3
37	127	408	12.7	7.83686111111111	26.874	66.057	2	40	3
37	128	408	12.8	7.83688888888889	26.854	70.057	2	40	3
37	129	408	12.9	7.83691666666667	26.833	74.056	2	40	3
37	130	408	13	7.83694444444444	26.813	78.056	2	40	3
37	131	408	13.1	7.83697222222222	26.792	82.084	2	39.75	3
37	132	408	13.2	7.837	26.771	86.057	2	39.17	3
37	133	408	13.3	7.83702777777778	26.751	89.917	2	38.76	3
37	134	408	13.4	7.83705555555556	26.757	93.733	2	38.76	3
37	135	408	13.5	7.83708333333333	26.806	97.592	2	39.17	3
37	136	408	13.6	7.83711111111111	26.854	101.565	2	39.75	3
37	137	408	13.7	7.83713888888889	26.903	105.592	2	40	3
37	138	408	13.8	7.83716666666667	26.951	109.592	2	40	3
37	139	408	13.9	7.83719444444444	27	113.592	2	39.99	3
37	140	408	14	7.83722222222222	27.049	117.586	2	40.02	3
37	141	408	14.1	7.83725	27.097	121.575	2	40.23	3
37	142	408	14.2	7.83727777777778	27.158	125.59	2	40.72	3
37	143	408	14.3	7.83730555555556	27.109	129.673	2	41.53	3
37	144	408	14.4	7.83733333333333	26.963	133.869	2	42.52	3
37	145	408	14.5	7.83736111111111	26.713	138.194	2	43.39	3
37	146	408	14.6	7.83738888888889	26.374	142.606	2	43.83	3
37	147	408	14.7	7.83741666666667	25.939	147.03	2	43.84	3
37	148	408	14.8	7.83744444444444	25.525	151.4	2	43.67	3
37	149	408	14.9	7.83747222222222	25.17	155.747	2	43.54	3
37	150	408	15	7.8375	24.939	160.092	2	43.51	3
37	151	408	15.1	7.83752777777778	24.752	164.433	2	43.7	3
37	152	408	15.2	7.83755555555556	24.584	168.803	2	44.05	3
37	153	408	15.3	7.83758333333333	24.453	173.22	2	44.47	3
37	154	408	15.4	7.83761111111111	24.321	177.71	2	44.88	3
37	155	408	15.5	7.83763888888889	24.189	182.231	2	45.06	3
37	156	408	15.6	7.83766666666667	24.058	186.736	2	45.1	3
37	157	408	15.7	7.83769444444444	23.949	191.246	2	45.17	3
37	158	408	15.8	7.83772222222222	23.786	195.758	2	45.33	3
37	159	408	15.9	7.83775	23.51	200.281	2	45.73	3
37	160	408	16	7.83777777777778	23.134	204.851	2	46.5	3
37	517	408	51.7	7.84769444444444	24.304	2061.696	2	64.28	3
37	518	408	51.8	7.84772222222222	24.619	2068.108	2	64.41	3
37	519	408	51.9	7.84775	24.802	2074.567	2	64.69	3
37	520	408	52	7.84777777777778	24.749	2081.061	2	64.86	3
37	521	408	52.1	7.84780555555556	24.748	2087.55	2	64.94	3
37	522	408	52.2	7.84783333333333	24.748	2094.051	2	65.01	3
37	523	408	52.3	7.84786111111111	24.747	2100.558	2	65.05	3
37	524	408	52.4	7.84788888888889	24.747	2107.065	2	65.05	3
37	525	408	52.5	7.84791666666667	24.742	2113.57	2	65.05	3
37	526	408	52.6	7.84794444444444	24.737	2120.071	2	65.05	3
37	527	408	52.7	7.84797222222222	24.732	2126.57	2	65.05	3
40	274	391	27.4	7.84094444444444	34.593	762.136	2	51.33	3
40	275	391	27.5	7.84097222222222	34.038	767.324	2	52.48	3
40	276	391	27.6	7.841	33.526	772.636	2	53.76	3
40	277	391	27.7	7.84102777777778	33.014	778.072	2	55	3
40	278	391	27.8	7.84105555555556	32.455	783.631	2	56.2	3
40	279	391	27.9	7.84108333333333	31.924	789.309	2	57.36	3
40	280	391	28	7.84111111111111	31.453	795.116	2	58.34	3
40	281	391	28.1	7.84113888888889	31.021	801.027	2	58.95	3
40	282	391	28.2	7.84116666666667	30.596	806.981	2	59.06	3
40	283	391	28.3	7.84119444444444	30.158	812.905	2	58.69	3
40	284	391	28.4	7.84122222222222	29.797	818.759	2	58.01	3
40	285	391	28.5	7.84125	29.518	824.529	2	57.16	3
40	286	391	28.6	7.84127777777778	29.297	830.196	2	56.29	3
40	287	391	28.7	7.84130555555556	29.117	835.766	2	55.57	3
40	288	391	28.8	7.84133333333333	29.013	841.27	2	55.12	3
40	289	391	28.9	7.84136111111111	28.897	846.748	2	54.96	3
40	290	391	29	7.84138888888889	28.73	852.223	2	55.14	3
40	291	391	29.1	7.84141666666667	28.73	857.723	2	55.71	3
40	292	391	29.2	7.84144444444444	28.87	863.312	2	56.61	3
40	293	391	29.3	7.84147222222222	29.019	869.023	2	57.66	3
40	294	391	29.4	7.8415	29.174	874.86	2	58.65	3
40	295	391	29.5	7.84152777777778	29.22	880.789	2	59.35	3
40	296	391	29.6	7.84155555555555	29.161	886.768	2	59.77	3
40	297	391	29.7	7.84158333333333	29.198	892.786	2	59.88	3
40	298	391	29.8	7.84161111111111	29.213	898.785	2	59.71	3
40	299	391	29.9	7.84163888888889	29.228	904.732	2	59.54	3
40	300	391	30	7.84166666666667	29.257	910.663	2	59.54	3
40	301	391	30.1	7.84169444444444	29.306	916.61	2	59.69	3
40	302	391	30.2	7.84172222222222	29.356	922.602	2	59.89	3
40	303	391	30.3	7.84175	29.405	928.608	2	59.97	3
40	304	391	30.4	7.84177777777778	29.456	934.591	2	60.1	3
40	305	391	30.5	7.84180555555556	29.505	940.583	2	60.54	3
40	306	391	30.6	7.84183333333333	29.514	946.637	2	61.38	3
40	307	391	30.7	7.84186111111111	29.543	952.83	2	62.47	3
40	308	391	30.8	7.84188888888889	29.639	959.162	2	63.33	3
40	309	391	30.9	7.84191666666667	29.721	965.585	2	63.52	3
40	310	391	31	7.84194444444444	29.746	971.97	2	63.03	3
40	311	391	31.1	7.84197222222222	29.691	978.224	2	62.33	3
40	312	391	31.2	7.842	29.6	984.374	2	62.03	3
40	313	391	31.3	7.84202777777778	29.509	990.529	2	62.38	3
40	314	391	31.4	7.84205555555556	29.453	996.783	2	63.21	3
40	315	391	31.5	7.84208333333333	29.448	1003.166	2	64.1	3
40	316	391	31.6	7.84211111111111	29.465	1009.644	2	64.71	3
40	317	391	31.7	7.84213888888889	29.482	1016.17	2	64.87	3
40	318	391	31.8	7.84216666666667	29.491	1022.688	2	64.52	3
40	319	391	31.9	7.84219444444444	29.542	1029.131	2	63.78	3
40	320	391	32	7.84222222222222	29.549	1035.463	2	62.92	3
40	321	391	32.1	7.84225	29.52	1041.692	2	62.2	3
40	322	391	32.2	7.84227777777778	29.53	1047.867	2	61.69	3
40	323	391	32.3	7.84230555555556	29.54	1054.018	2	61.27	3
40	324	391	32.4	7.84233333333333	29.565	1060.13	2	60.81	3
40	325	391	32.5	7.84236111111111	29.558	1066.18	2	60.39	3
40	326	391	32.6	7.84238888888889	29.567	1072.184	2	60.1	3
40	327	391	32.7	7.84241666666667	29.576	1078.183	2	59.9	3
40	328	391	32.8	7.84244444444444	29.592	1084.18	2	59.62	3
40	329	391	32.9	7.84247222222222	29.595	1090.134	2	59.19	3
40	330	391	33	7.8425	29.575	1096.013	2	58.79	3
40	331	391	33.1	7.84252777777778	29.583	1101.847	2	58.69	3
40	332	391	33.2	7.84255555555556	29.699	1107.703	2	58.9	3
40	333	391	33.3	7.84258333333333	29.902	1113.612	2	59.22	3
40	334	391	33.4	7.84261111111111	30.13	1119.563	2	59.45	3
40	335	391	33.5	7.84263888888889	30.339	1125.524	2	59.54	3
40	336	391	33.6	7.84266666666667	30.548	1131.48	2	59.54	3
40	337	391	33.7	7.84269444444444	30.757	1137.443	2	59.44	3
40	338	391	33.8	7.84272222222222	30.996	1143.402	2	59.11	3
40	339	391	33.9	7.84275	31.165	1149.304	2	58.53	3
40	340	391	34	7.84277777777778	31.24	1155.115	2	57.92	3
40	341	391	34.1	7.84280555555556	31.219	1160.855	2	57.5	3
40	342	391	34.2	7.84283333333333	31.195	1166.573	2	57.38	3
40	343	391	34.3	7.84286111111111	31.258	1172.309	2	57.44	3
40	344	391	34.4	7.84288888888889	31.374	1178.06	2	57.5	3
40	345	391	34.5	7.84291666666667	31.466	1183.814	2	57.52	3
40	346	391	34.6	7.84294444444444	31.558	1189.568	2	57.5	3
40	347	391	34.7	7.84297222222222	31.651	1195.315	2	57.49	3
40	348	391	34.8	7.843	31.743	1201.056	2	57.56	3
40	349	391	34.9	7.84302777777778	31.843	1206.804	2	57.8	3
40	350	391	35	7.84305555555556	31.911	1212.585	2	58.23	3
40	351	391	35.1	7.84308333333333	31.946	1218.429	2	58.82	3
40	352	391	35.2	7.84311111111111	31.962	1224.349	2	59.41	3
40	353	391	35.3	7.84313888888889	31.943	1230.331	2	59.84	3
40	354	391	35.4	7.84316666666667	31.893	1236.347	2	60.08	3
40	355	391	35.5	7.84319444444444	31.85	1242.37	2	60.15	3
40	356	391	35.6	7.84322222222222	31.804	1248.385	2	60.14	3
40	357	391	35.7	7.84325	31.757	1254.398	2	60.13	3
40	358	391	35.8	7.84327777777778	31.71	1260.411	2	60.14	3
40	359	391	35.9	7.84330555555556	31.668	1266.424	2	60.14	3
40	360	391	36	7.84333333333333	31.626	1272.438	2	60.15	3
40	361	391	36.1	7.84336111111111	31.583	1278.457	2	60.13	3
40	362	391	36.2	7.84338888888889	31.535	1284.475	2	60.04	3
40	363	391	36.3	7.84341666666667	31.493	1290.487	2	59.79	3
40	364	391	36.4	7.84344444444444	31.484	1296.457	2	59.37	3
40	365	391	36.5	7.84347222222222	31.5	1302.361	2	58.99	3
40	366	391	36.6	7.8435	31.549	1308.225	2	58.8	3
40	367	391	36.7	7.84352777777778	31.624	1314.087	2	58.81	3
40	368	391	36.8	7.84355555555556	31.695	1319.976	2	58.93	3
40	369	391	36.9	7.84358333333333	31.763	1325.881	2	59	3
40	370	391	37	7.84361111111111	31.833	1331.783	2	59.02	3
40	371	391	37.1	7.84363888888889	31.931	1337.685	2	59.04	3
40	372	391	37.2	7.84366666666667	31.956	1343.585	2	59.13	3
40	373	391	37.3	7.84369444444444	31.878	1349.493	2	59.36	3
40	374	391	37.4	7.84372222222222	31.75	1355.434	2	59.71	3
40	375	391	37.5	7.84375	31.634	1361.428	2	60.09	3
40	376	391	37.6	7.84377777777778	31.625	1367.469	2	60.38	3
40	377	391	37.7	7.84380555555556	31.672	1373.528	2	60.5	3
40	378	391	37.8	7.84383333333333	31.692	1379.583	2	60.52	3
40	379	391	37.9	7.84386111111111	31.712	1385.633	2	60.51	3
40	380	391	38	7.84388888888889	31.732	1391.685	2	60.5	3
40	381	391	38.1	7.84391666666667	31.752	1397.736	2	60.45	3
40	382	391	38.2	7.84394444444444	31.766	1403.77	2	60.49	3
40	383	391	38.3	7.84397222222222	31.793	1409.79	2	60.87	3
40	384	391	38.4	7.844	31.822	1415.877	2	61.65	3
40	385	391	38.5	7.84402777777778	31.871	1422.104	2	62.47	3
40	386	391	38.6	7.84405555555556	31.937	1428.442	2	62.86	3
40	387	391	38.7	7.84408333333333	31.937	1434.774	2	62.64	3
40	388	391	38.8	7.84411111111111	31.912	1440.998	2	62.21	3
40	389	391	38.9	7.84413888888889	31.9	1447.158	2	62.13	3
40	390	391	39	7.84416666666667	31.869	1453.359	2	62.47	3
40	391	391	39.1	7.84419444444444	31.875	1459.639	2	62.92	3
40	392	391	39.2	7.84422222222222	31.863	1465.97	2	63.23	3
40	393	391	39.3	7.84425	31.85	1472.303	2	63.43	3
40	394	391	39.4	7.84427777777778	31.838	1478.639	2	63.72	3
40	395	391	39.5	7.84430555555556	31.809	1485.021	2	64.17	3
40	396	391	39.6	7.84433333333333	31.812	1491.471	2	64.62	3
40	397	391	39.7	7.84436111111111	31.799	1497.971	2	64.92	3
40	398	391	39.8	7.84438888888889	31.786	1504.486	2	65.03	3
40	399	391	39.9	7.84441666666667	31.773	1510.99	2	65.02	3
40	400	391	40	7.84444444444444	31.761	1517.488	2	65	3
40	401	391	40.1	7.84447222222222	31.748	1523.988	2	65.01	3
40	402	391	40.2	7.8445	31.735	1530.504	2	64.88	3
40	403	391	40.3	7.84452777777778	31.723	1536.994	2	64.55	3
40	404	391	40.4	7.84455555555556	31.71	1543.421	2	64.24	3
40	405	391	40.5	7.84458333333333	31.707	1549.812	2	64.09	3
40	406	391	40.6	7.84461111111111	31.722	1556.202	2	64.15	3
40	407	391	40.7	7.84463888888889	31.736	1562.633	2	64.33	3
40	408	391	40.8	7.84466666666667	31.76	1569.084	2	64.4	3
40	409	391	40.9	7.84469444444444	31.79	1575.522	2	64.4	3
40	410	391	41	7.84472222222222	31.814	1581.962	2	64.4	3
40	411	391	41.1	7.84475	31.828	1588.403	2	64.4	3
40	412	391	41.2	7.84477777777778	31.836	1594.844	2	64.4	3
40	413	391	41.3	7.84480555555556	31.847	1601.284	2	64.4	3
40	414	391	41.4	7.84483333333333	31.858	1607.722	2	64.4	3
40	415	391	41.5	7.84486111111111	31.87	1614.159	2	64.45	3
40	416	391	41.6	7.84488888888889	31.881	1620.603	2	64.55	3
40	417	391	41.7	7.84491666666667	31.89	1627.063	2	64.7	3
40	418	391	41.8	7.84494444444444	31.896	1633.513	2	65.13	3
40	419	391	41.9	7.84497222222222	31.9	1640.039	2	65.87	3
40	420	391	42	7.845	31.903	1646.699	2	66.37	3
40	421	391	42.1	7.84502777777778	31.886	1653.404	2	66.38	3
40	422	391	42.2	7.84505555555556	31.785	1660.06	2	65.91	3
40	423	391	42.3	7.84508333333333	31.685	1666.588	2	65.27	3
40	424	391	42.4	7.84511111111111	31.584	1673.056	2	64.99	3
40	425	391	42.5	7.84513888888889	31.484	1679.556	2	64.99	3
40	426	391	42.6	7.84516666666667	31.384	1686.055	2	64.99	3
40	427	391	42.7	7.84519444444444	31.282	1692.554	2	64.99	3
40	428	391	42.8	7.84522222222222	31.182	1699.054	2	64.99	3
40	429	391	42.9	7.84525	31.081	1705.59	2	64.66	3
40	430	391	43	7.84527777777778	30.981	1712.053	2	63.88	3
40	431	391	43.1	7.84530555555556	30.879	1718.362	2	63.34	3
40	432	391	43.2	7.84533333333333	30.792	1724.619	2	63.36	3
40	433	391	43.3	7.84536111111111	30.822	1730.946	2	63.79	3
40	434	391	43.4	7.84538888888889	30.853	1737.416	2	64.14	3
40	435	391	43.5	7.84541666666667	30.925	1743.89	2	63.74	3
40	436	391	43.6	7.84544444444444	30.952	1750.21	2	62.98	3
40	437	391	43.7	7.84547222222222	30.943	1756.435	2	62.54	3
40	438	391	43.8	7.8455	30.959	1762.646	2	62.58	3
40	439	391	43.9	7.84552777777778	31.003	1768.91	2	62.91	3
40	440	391	44	7.84555555555556	31.032	1775.226	2	63.31	3
40	441	391	44.1	7.84558333333333	31.062	1781.561	2	63.85	3
40	442	391	44.2	7.84561111111111	31.076	1787.961	2	64.56	3
40	443	391	44.3	7.84563888888889	31.122	1794.473	2	65.18	3
40	444	391	44.4	7.84566666666667	31.138	1801.054	2	65.5	3
40	445	391	44.5	7.84569444444444	31.126	1807.636	2	65.43	3
40	446	391	44.6	7.84572222222222	31.113	1814.166	2	65.05	3
40	447	391	44.7	7.84575	31.1	1820.653	2	64.61	3
40	448	391	44.8	7.84577777777778	31.105	1827.1	2	64.14	3
40	449	391	44.9	7.84580555555556	31.076	1833.471	2	63.77	3
40	450	391	45	7.84583333333333	31.064	1839.801	2	63.75	3
40	451	391	45.1	7.84586111111111	31.035	1846.154	2	64.2	3
40	452	391	45.2	7.84588888888889	31.017	1852.586	2	65.07	3
40	453	391	45.3	7.84591666666667	31.014	1859.146	2	66.2	3
40	454	391	45.4	7.84594444444444	31.114	1865.826	2	67.41	3
40	455	391	45.5	7.84597222222222	31.283	1872.657	2	68.28	3
40	456	391	45.6	7.846	31.588	1879.573	2	68.4	3
40	457	391	45.7	7.84602777777778	32.002	1886.431	2	68.01	3
40	458	391	45.8	7.84605555555556	32.377	1893.2	2	67.35	3
40	459	391	45.9	7.84608333333333	32.727	1899.877	2	66.74	3
40	460	391	46	7.84611111111111	33.011	1906.528	2	66.37	3
40	461	391	46.1	7.84613888888889	33.157	1913.157	2	65.97	3
40	462	391	46.2	7.84616666666667	33.279	1919.726	2	65.49	3
40	463	391	46.3	7.84619444444444	33.41	1926.255	2	65.05	3
40	464	391	46.4	7.84622222222222	33.542	1932.727	2	64.71	3
40	465	391	46.5	7.84625	33.634	1939.17	2	64.51	3
40	466	391	46.6	7.84627777777778	33.669	1945.621	2	64.34	3
40	467	391	46.7	7.84630555555556	33.729	1952.069	2	64	3
40	468	391	46.8	7.84633333333333	33.784	1958.454	2	63.47	3
40	469	391	46.9	7.84636111111111	33.815	1964.784	2	62.72	3
40	470	391	47	7.84638888888889	33.876	1971.005	2	61.92	3
40	471	391	47.1	7.84641666666667	33.917	1977.107	2	61.76	3
40	472	391	47.2	7.84644444444444	34.043	1983.231	2	62.34	3
40	473	391	47.3	7.84647222222222	34.111	1989.518	2	63.38	3
40	474	391	47.4	7.8465	34.094	1995.931	2	64.46	3
40	475	391	47.5	7.84652777777778	33.988	2002.468	2	64.95	3
40	476	391	47.6	7.84655555555555	33.912	2008.97	2	64.99	3
40	477	391	47.7	7.84658333333333	33.834	2015.47	2	64.99	3
40	478	391	47.8	7.84661111111111	33.758	2021.97	2	64.99	3
40	479	391	47.9	7.84663888888889	33.68	2028.469	2	64.99	3
40	480	391	48	7.84666666666667	33.604	2034.969	2	65	3
40	481	391	48.1	7.84669444444444	33.527	2041.491	2	64.78	3
40	482	391	48.2	7.84672222222222	33.449	2047.969	2	64.29	3
40	483	391	48.3	7.84675	33.373	2054.349	2	63.95	3
40	484	391	48.4	7.84677777777778	33.31	2060.694	2	63.93	3
40	485	391	48.5	7.84680555555556	33.31	2067.07	2	64.27	3
40	486	391	48.6	7.84683333333333	33.31	2073.534	2	64.87	3
40	487	391	48.7	7.84686111111111	33.309	2080.058	2	65.38	3
40	488	391	48.8	7.84688888888889	33.292	2086.606	2	65.84	3
40	489	391	48.9	7.84691666666667	33.309	2093.235	2	66.24	3
40	490	391	49	7.84694444444444	33.309	2099.879	2	66.53	3
40	491	391	49.1	7.84697222222222	33.307	2106.544	2	66.81	3
40	492	391	49.2	7.847	33.303	2113.099	2	66.81	3
40	493	391	49.3	7.84702777777778	33.297	2120.098	2	66.81	3
40	494	391	49.4	7.84705555555556	33.293	2126.598	2	66.81	3
44	327	379	32.7	7.84241666666667	23.33	980.526	2	60.72	3
44	328	379	32.8	7.84244444444444	23.606	986.609	2	60.8	3
44	329	379	32.9	7.84247222222222	23.879	992.691	2	60.82	3
44	330	379	33	7.8425	24.138	998.775	2	60.82	3
44	331	379	33.1	7.84252777777778	24.387	1004.859	2	60.79	3
44	332	379	33.2	7.84255555555556	24.639	1010.934	2	60.74	3
44	333	379	33.3	7.84258333333333	24.89	1016.999	2	60.76	3
44	334	379	33.4	7.84261111111111	25.142	1023.065	2	60.95	3
44	335	379	33.5	7.84263888888889	25.392	1029.157	2	61.36	3
44	336	379	33.6	7.84266666666667	25.636	1035.311	2	61.94	3
44	337	379	33.7	7.84269444444444	25.904	1041.546	2	62.5	3
44	338	379	33.8	7.84272222222222	26.18	1047.839	2	62.87	3
44	339	379	33.9	7.84275	26.429	1054.15	2	63.07	3
44	340	379	34	7.84277777777778	26.613	1060.459	2	63.21	3
44	341	379	34.1	7.84280555555556	26.758	1066.778	2	63.41	3
44	342	379	34.2	7.84283333333333	26.907	1073.132	2	63.67	3
44	343	379	34.3	7.84286111111111	27.103	1079.521	2	63.88	3
44	344	379	34.4	7.84288888888889	27.324	1085.926	2	63.99	3
44	345	379	34.5	7.84291666666667	27.534	1092.33	2	64.01	3
44	346	379	34.6	7.84294444444444	27.744	1098.731	2	64	3
44	347	379	34.7	7.84297222222222	27.954	1105.13	2	63.99	3
44	348	379	34.8	7.843	28.164	1111.528	2	64	3
44	349	379	34.9	7.84302777777778	28.379	1117.925	2	64.03	3
44	350	379	35	7.84305555555556	28.589	1124.327	2	64.12	3
44	351	379	35.1	7.84308333333333	28.769	1130.744	2	64.25	3
44	352	379	35.2	7.84311111111111	28.908	1137.177	2	64.37	3
44	353	379	35.3	7.84313888888889	29.019	1143.619	2	64.51	3
44	354	379	35.4	7.84316666666667	29.123	1150.076	2	64.65	3
44	355	379	35.5	7.84319444444444	29.233	1156.554	2	64.73	3
44	356	379	35.6	7.84322222222222	29.342	1163.037	2	64.73	3
44	357	379	35.7	7.84325	29.433	1169.513	2	64.65	3
44	358	379	35.8	7.84327777777778	29.524	1175.969	2	64.54	3
44	359	379	35.9	7.84330555555556	29.614	1182.412	2	64.49	3
44	360	379	36	7.84333333333333	29.712	1188.859	2	64.51	3
44	361	379	36.1	7.84336111111111	29.806	1195.308	2	64.59	3
44	362	379	36.2	7.84338888888889	29.872	1201.771	2	64.7	3
44	363	379	36.3	7.84341666666667	29.897	1208.246	2	64.83	3
44	364	379	36.4	7.84344444444444	29.887	1214.72	2	65.12	3
44	365	379	36.5	7.84347222222222	29.87	1221.22	2	65.77	3
44	366	379	36.6	7.8435	29.798	1227.838	2	66.9	3
44	367	379	36.7	7.84352777777778	29.79	1234.606	2	68.37	3
44	368	379	36.8	7.84355555555556	29.783	1241.501	2	69.65	3
44	369	379	36.9	7.84358333333333	29.839	1248.589	2	70.14	3
44	370	379	37	7.84361111111111	29.896	1255.677	2	69.65	3
44	371	379	37.1	7.84363888888889	29.893	1262.572	2	68.38	3
44	372	379	37.2	7.84366666666667	29.884	1269.34	2	66.9	3
44	373	379	37.3	7.84369444444444	29.821	1275.957	2	65.78	3
44	374	379	37.4	7.84372222222222	29.817	1282.454	2	65.19	3
44	375	379	37.5	7.84375	29.817	1288.942	2	64.95	3
44	376	379	37.6	7.84377777777778	29.815	1295.446	2	64.7	3
44	377	379	37.7	7.84380555555556	29.815	1301.924	2	64.19	3
44	378	379	37.8	7.84383333333333	29.855	1308.328	2	63.36	3
44	379	379	37.9	7.84386111111111	29.899	1314.622	2	62.32	3
44	380	379	38	7.84388888888889	29.897	1320.792	2	61.31	3
44	381	379	38.1	7.84391666666667	29.876	1326.852	2	60.53	3
44	382	379	38.2	7.84394444444444	29.897	1332.845	2	60.1	3
44	383	379	38.3	7.84397222222222	29.916	1338.829	2	59.97	3
44	384	379	38.4	7.844	29.936	1344.824	2	59.98	3
44	385	379	38.5	7.84402777777778	29.956	1350.825	2	60	3
44	386	379	38.6	7.84405555555556	29.976	1356.825	2	60	3
44	387	379	38.7	7.84408333333333	29.995	1362.826	2	60	3
44	388	379	38.8	7.84411111111111	30.016	1368.826	2	60	3
44	389	379	38.9	7.84413888888889	30.035	1374.825	2	60	3
44	390	379	39	7.84416666666667	30.056	1380.825	2	60	3
44	391	379	39.1	7.84419444444444	30.075	1386.825	2	60	3
44	392	379	39.2	7.84422222222222	30.095	1392.825	2	60	3
44	393	379	39.3	7.84425	30.115	1398.825	2	60	3
44	394	379	39.4	7.84427777777778	30.135	1404.826	2	60	3
44	395	379	39.5	7.84430555555556	30.155	1410.816	2	60.09	3
44	396	379	39.6	7.84433333333333	30.175	1416.825	2	60.28	3
44	397	379	39.7	7.84436111111111	30.195	1422.873	2	60.43	3
44	398	379	39.8	7.84438888888889	30.184	1428.937	2	60.43	3
44	399	379	39.9	7.84441666666667	30.173	1434.985	2	60.29	3
44	400	379	40	7.84444444444444	30.161	1440.994	2	60.09	3
44	401	379	40.1	7.84447222222222	30.149	1446.985	2	60	3
44	402	379	40.2	7.8445	30.137	1452.985	2	60	3
44	403	379	40.3	7.84452777777778	30.125	1458.985	2	60	3
44	404	379	40.4	7.84455555555556	30.113	1464.985	2	60	3
44	405	379	40.5	7.84458333333333	30.102	1470.985	2	60	3
44	406	379	40.6	7.84461111111111	30.09	1476.985	2	60	3
44	407	379	40.7	7.84463888888889	30.078	1482.985	2	60	3
44	408	379	40.8	7.84466666666667	30.066	1488.985	2	60	3
44	409	379	40.9	7.84469444444444	30.054	1494.987	2	59.98	3
44	410	379	41	7.84472222222222	30.042	1500.982	2	59.97	3
44	411	379	41.1	7.84475	30.03	1506.964	2	60.11	3
44	412	379	41.2	7.84477777777778	30.018	1512.957	2	60.59	3
44	413	379	41.3	7.84480555555556	29.965	1519.022	2	61.45	3
44	414	379	41.4	7.84483333333333	29.939	1525.222	2	62.56	3
44	415	379	41.5	7.84486111111111	29.901	1531.556	2	63.52	3
44	416	379	41.6	7.84488888888889	29.802	1537.978	2	64.06	3
44	417	379	41.7	7.84491666666667	29.608	1544.407	2	64.38	3
44	418	379	41.8	7.84494444444444	29.461	1550.848	2	64.69	3
44	419	379	41.9	7.84497222222222	29.458	1557.326	2	65.04	3
44	420	379	42	7.845	29.519	1563.867	2	65.39	3
44	421	379	42.1	7.84502777777778	29.554	1570.439	2	65.5	3
44	422	379	42.2	7.84505555555556	29.586	1576.993	2	65.42	3
44	423	379	42.3	7.84508333333333	29.603	1583.53	2	65.27	3
44	424	379	42.4	7.84511111111111	29.61	1590.047	2	65.14	3
44	425	379	42.5	7.84513888888889	29.613	1596.55	2	65.04	3
44	426	379	42.6	7.84516666666667	29.617	1603.048	2	65	3
44	427	379	42.7	7.84519444444444	29.62	1609.546	2	64.99	3
44	428	379	42.8	7.84522222222222	29.625	1616.045	2	65	3
44	429	379	42.9	7.84525	29.628	1622.544	2	65.01	3
44	430	379	43	7.84527777777778	29.633	1629.048	2	65.03	3
44	431	379	43.1	7.84530555555556	29.636	1635.533	2	65.18	3
44	432	379	43.2	7.84533333333333	29.647	1642.056	2	65.53	3
44	433	379	43.3	7.84536111111111	29.639	1648.645	2	65.75	3
44	434	379	43.4	7.84538888888889	29.558	1655.238	2	65.85	3
44	435	379	43.5	7.84541666666667	29.43	1661.817	2	66.03	3
44	436	379	43.6	7.84544444444444	29.362	1668.398	2	66.37	3
44	437	379	43.7	7.84547222222222	29.37	1675.055	2	66.94	3
44	438	379	43.8	7.8455	29.378	1681.812	2	67.41	3
44	439	379	43.9	7.84552777777778	29.373	1688.583	2	67.55	3
44	440	379	44	7.84555555555556	29.368	1695.339	2	67.53	3
44	441	379	44.1	7.84558333333333	29.364	1702.088	2	67.51	3
44	442	379	44.2	7.84561111111111	29.359	1708.875	2	67.19	3
44	443	379	44.3	7.84563888888889	29.357	1715.595	2	66.41	3
44	444	379	44.4	7.84566666666667	29.353	1722.162	2	65.79	3
44	445	379	44.5	7.84569444444444	29.428	1728.661	2	65.66	3
44	446	379	44.6	7.84572222222222	29.526	1735.196	2	66.06	3
44	447	379	44.7	7.84575	29.606	1741.865	2	66.72	3
44	448	379	44.8	7.84577777777778	29.685	1748.598	2	67	3
44	449	379	44.9	7.84580555555556	29.767	1755.295	2	66.99	3
44	450	379	45	7.84583333333333	29.849	1761.994	2	67	3
44	451	379	45.1	7.84586111111111	29.931	1768.694	2	67.01	3
44	452	379	45.2	7.84588888888889	30.013	1775.399	2	67	3
44	453	379	45.3	7.84591666666667	30.097	1782.094	2	66.99	3
44	454	379	45.4	7.84594444444444	30.179	1788.798	2	66.99	3
44	455	379	45.5	7.84597222222222	30.245	1795.511	2	66.79	3
44	456	379	45.6	7.846	30.269	1802.189	2	66.41	3
44	457	379	45.7	7.84602777777778	30.256	1808.808	2	65.97	3
44	458	379	45.8	7.84605555555556	30.24	1815.362	2	65.61	3
44	459	379	45.9	7.84608333333333	30.227	1821.895	2	65.48	3
44	460	379	46	7.84611111111111	30.215	1828.445	2	65.49	3
44	461	379	46.1	7.84613888888889	30.203	1834.995	2	65.5	3
44	462	379	46.2	7.84616666666667	30.189	1841.544	2	65.5	3
44	463	379	46.3	7.84619444444444	30.171	1848.093	2	65.53	3
44	464	379	46.4	7.84622222222222	30.157	1854.645	2	65.58	3
44	465	379	46.5	7.84625	30.177	1861.205	2	65.66	3
44	466	379	46.6	7.84627777777778	30.221	1867.777	2	65.74	3
44	467	379	46.7	7.84630555555556	30.337	1874.382	2	65.57	3
44	468	379	46.8	7.84633333333333	30.542	1880.942	2	65.08	3
44	469	379	46.9	7.84636111111111	30.773	1887.399	2	64.72	3
44	470	379	47	7.84638888888889	31.008	1893.816	2	64.72	3
44	471	379	47.1	7.84641666666667	31.211	1900.272	2	65.1	3
44	472	379	47.2	7.84644444444444	31.376	1906.838	2	65.58	3
44	473	379	47.3	7.84647222222222	31.571	1913.454	2	65.64	3
44	474	379	47.4	7.8465	31.755	1920.022	2	65.24	3
44	475	379	47.5	7.84652777777778	31.884	1926.53	2	64.67	3
44	476	379	47.6	7.84655555555555	31.941	1932.956	2	64.09	3
44	477	379	47.7	7.84658333333333	31.942	1939.321	2	63.7	3
44	478	379	47.8	7.84661111111111	31.932	1945.663	2	63.53	3
44	479	379	47.9	7.84663888888889	31.934	1952.008	2	63.51	3
44	480	379	48	7.84666666666667	31.936	1958.366	2	63.48	3
44	481	379	48.1	7.84669444444444	31.937	1964.746	2	63.09	3
44	482	379	48.2	7.84672222222222	31.939	1971.038	2	62.4	3
44	483	379	48.3	7.84675	31.945	1977.194	2	62.09	3
44	484	379	48.4	7.84677777777778	32.055	1983.331	2	62.47	3
44	485	379	48.5	7.84680555555556	32.118	1989.617	2	63.48	3
44	486	379	48.6	7.84683333333333	32.147	1996.033	2	64.62	3
44	487	379	48.7	7.84686111111111	32.131	2002.586	2	65.23	3
44	488	379	48.8	7.84688888888889	32.089	2009.133	2	65.41	3
44	489	379	48.9	7.84691666666667	32.058	2015.686	2	65.46	3
44	490	379	49	7.84694444444444	32.025	2022.233	2	65.46	3
44	491	379	49.1	7.84697222222222	31.993	2028.778	2	65.45	3
44	492	379	49.2	7.847	31.962	2035.323	2	65.45	3
44	493	379	49.3	7.84702777777778	31.929	2041.887	2	65.26	3
44	494	379	49.4	7.84705555555556	31.903	2048.407	2	64.87	3
44	495	379	49.5	7.84708333333333	31.871	2054.845	2	64.72	3
44	496	379	49.6	7.84711111111111	31.827	2061.276	2	64.97	3
44	497	379	49.7	7.84713888888889	31.81	2067.778	2	65.56	3
44	498	379	49.8	7.84716666666667	31.759	2074.399	2	66.21	3
44	499	379	49.9	7.84719444444444	31.703	2081.075	2	66.5	3
44	500	379	50	7.84722222222222	31.653	2087.728	2	66.53	3
44	501	379	50.1	7.84725	31.603	2094.38	2	66.55	3
44	502	379	50.2	7.84727777777778	31.553	2101.037	2	66.56	3
44	503	379	50.3	7.84730555555555	31.5	2107.696	2	66.56	3
44	504	379	50.4	7.84733333333333	31.446	2114.353	2	66.56	3
44	505	379	50.5	7.84736111111111	31.39	2121.003	2	66.56	3
44	506	379	50.6	7.84738888888889	31.336	2127.653	2	66.56	3
47	107	428	10.7	7.83630555555556	27.646	39.076	2	40	3
47	108	428	10.8	7.83633333333333	27.626	43.075	2	40	3
47	109	428	10.9	7.83636111111111	27.606	47.076	2	40	3
47	110	428	11	7.83638888888889	27.585	51.075	2	40	3
47	111	428	11.1	7.83641666666667	27.565	55.075	2	40	3
47	112	428	11.2	7.83644444444444	27.545	59.075	2	40	3
47	113	428	11.3	7.83647222222222	27.523	63.073	2	40.02	3
47	114	428	11.4	7.8365	27.503	67.077	2	40.03	3
47	115	428	11.5	7.83652777777778	27.483	71.091	2	39.94	3
47	116	428	11.6	7.83655555555556	27.461	75.096	2	39.64	3
47	117	428	11.7	7.83658333333333	27.454	79.059	2	39.09	3
47	118	428	11.8	7.83661111111111	27.435	82.953	2	38.05	3
47	119	428	11.9	7.83663888888889	27.417	86.68	2	36.7	3
47	120	428	12	7.83666666666667	27.382	90.267	2	35.84	3
47	121	428	12.1	7.83669444444444	27.39	93.742	2	35.85	3
47	122	428	12.2	7.83672222222222	27.426	97.32	2	36.54	3
47	123	428	12.3	7.83675	27.482	101.079	2	37.21	3
47	124	428	12.4	7.83677777777778	27.564	104.88	2	37.12	3
47	125	428	12.5	7.83680555555556	27.585	108.556	2	36.62	3
47	126	428	12.6	7.83683333333333	27.617	112.163	2	36.34	3
47	127	428	12.7	7.83686111111111	27.661	115.78	2	36.29	3
47	128	428	12.8	7.83688888888889	27.705	119.435	2	36.2	3
47	129	428	12.9	7.83691666666667	27.763	123.066	2	35.85	3
47	130	428	13	7.83694444444444	27.793	126.62	2	35.38	3
47	131	428	13.1	7.83697222222222	27.835	130.116	2	35.06	3
47	132	428	13.2	7.837	27.878	133.601	2	34.95	3
47	133	428	13.3	7.83702777777778	27.92	137.089	2	35.01	3
47	134	428	13.4	7.83705555555556	27.963	140.577	2	35.29	3
47	135	428	13.5	7.83708333333333	27.991	144.099	2	35.86	3
47	136	428	13.6	7.83711111111111	27.939	147.714	2	36.65	3
47	137	428	13.7	7.83713888888889	27.908	151.446	2	37.33	3
47	138	428	13.8	7.83716666666667	27.803	155.237	2	37.64	3
47	139	428	13.9	7.83719444444444	27.751	159.036	2	37.52	3
47	140	428	14	7.83722222222222	27.733	162.772	2	37.16	3
47	141	428	14.1	7.83725	27.691	166.445	2	37.01	3
47	142	428	14.2	7.83727777777778	27.714	170.134	2	37.05	3
47	143	428	14.3	7.83730555555556	27.678	173.852	2	37.06	3
47	144	428	14.4	7.83733333333333	27.649	177.583	2	36.94	3
47	145	428	14.5	7.83736111111111	27.632	181.26	2	36.7	3
47	146	428	14.6	7.83738888888889	27.755	184.882	2	36.68	3
47	147	428	14.7	7.83741666666667	27.861	188.541	2	37.02	3
47	148	428	14.8	7.83744444444444	27.887	192.274	2	37.47	3
47	149	428	14.9	7.83747222222222	27.889	196.071	2	37.65	3
47	150	428	15	7.8375	27.837	199.873	2	37.35	3
47	151	428	15.1	7.83752777777778	27.859	203.603	2	36.65	3
47	152	428	15.2	7.83755555555556	27.858	207.218	2	35.86	3
47	153	428	15.3	7.83758333333333	27.936	210.74	2	35.28	3
47	154	428	15.4	7.83761111111111	28.028	214.227	2	35	3
47	155	428	15.5	7.83763888888889	28.12	217.714	2	34.95	3
47	156	428	15.6	7.83766666666667	28.212	221.199	2	35.06	3
47	157	428	15.7	7.83769444444444	28.303	224.755	2	34.82	3
47	158	428	15.8	7.83772222222222	28.384	228.234	2	34.13	3
47	159	428	15.9	7.83775	28.456	231.541	2	34.1	3
47	160	428	16	7.83777777777778	28.558	234.949	2	35.1	3
47	161	428	16.1	7.83780555555556	28.711	238.564	2	36.94	3
47	162	428	16.2	7.83783333333333	28.792	242.309	2	38.79	3
47	163	428	16.3	7.83786111111111	28.783	246.349	2	39.39	3
47	164	428	16.4	7.83788888888889	28.863	250.304	2	38.96	3
47	165	428	16.5	7.83791666666667	29.017	254.172	2	38.31	3
47	166	428	16.6	7.83794444444444	29.177	257.953	2	37.74	3
47	167	428	16.7	7.83797222222222	29.381	261.684	2	37.4	3
47	168	428	16.8	7.838	29.512	265.391	2	37.39	3
47	169	428	16.9	7.83802777777778	29.573	269.114	2	37.76	3
47	170	428	17	7.83805555555556	29.664	272.889	2	38.48	3
47	171	428	17.1	7.83808333333333	29.71	276.773	2	39.46	3
47	172	428	17.2	7.83811111111111	29.807	280.796	2	40.32	3
47	173	428	17.3	7.83813888888889	29.904	284.906	2	40.71	3
47	174	428	17.4	7.83816666666667	29.81	289.012	2	40.62	3
47	175	428	17.5	7.83819444444444	29.602	293.05	2	40.38	3
47	176	428	17.6	7.83822222222222	29.317	297.047	2	40.36	3
47	177	428	17.7	7.83825	29.101	301.084	2	40.58	3
47	178	428	17.8	7.83827777777778	29.032	305.174	2	40.74	3
47	179	428	17.9	7.83830555555556	29.05	309.264	2	40.76	3
47	180	428	18	7.83833333333333	29.037	313.322	2	40.79	3
47	181	428	18.1	7.83836111111111	29.021	317.386	2	40.99	3
47	182	428	18.2	7.83838888888889	29.019	321.509	2	41.23	3
47	183	428	18.3	7.83841666666667	29.01	325.676	2	41.22	3
47	184	428	18.4	7.83844444444444	29.014	329.808	2	40.86	3
47	185	428	18.5	7.83847222222222	28.99	333.861	2	40.39	3
47	186	428	18.6	7.8385	28.981	337.859	2	40.07	3
47	187	428	18.7	7.83852777777778	28.971	341.885	2	39.6	3
47	188	428	18.8	7.83855555555555	28.962	345.842	2	38.75	3
47	189	428	18.9	7.83858333333333	28.953	349.635	2	38.16	3
47	190	428	19	7.83861111111111	28.998	353.361	2	38.16	3
47	191	428	19.1	7.83863888888889	29.083	357.152	2	38.76	3
47	192	428	19.2	7.83866666666667	29.169	361.112	2	39.61	3
47	193	428	19.3	7.83869444444444	29.255	365.147	2	40.01	3
47	194	428	19.4	7.83872222222222	29.34	369.14	2	40.15	3
47	195	428	19.5	7.83875	29.438	373.153	2	40.44	3
47	196	428	19.6	7.83877777777778	29.453	377.213	2	40.82	3
47	197	428	19.7	7.83880555555556	29.437	381.331	2	41.1	3
47	198	428	19.8	7.83883333333333	29.353	385.473	2	41.1	3
47	199	428	19.9	7.83886111111111	29.337	389.591	2	40.82	3
47	200	428	20	7.83888888888889	29.353	393.651	2	40.44	3
47	201	428	20.1	7.83891666666667	29.45	397.664	2	40.15	3
47	202	428	20.2	7.83894444444444	29.536	401.657	2	40.01	3
47	203	428	20.3	7.83897222222222	29.622	405.651	2	39.98	3
47	204	428	20.4	7.839	29.707	409.651	2	39.99	3
47	205	428	20.5	7.83902777777778	29.792	413.65	2	39.99	3
47	206	428	20.6	7.83905555555556	29.879	417.65	2	39.99	3
47	207	428	20.7	7.83908333333333	29.965	421.649	2	39.99	3
47	208	428	20.8	7.83911111111111	30.05	425.648	2	39.99	3
47	209	428	20.9	7.83913888888889	30.135	429.647	2	39.99	3
47	210	428	21	7.83916666666667	30.221	433.646	2	39.99	3
47	211	428	21.1	7.83919444444444	30.307	437.645	2	39.99	3
47	212	428	21.2	7.83922222222222	30.392	441.644	2	39.99	3
47	213	428	21.3	7.83925	30.478	445.643	2	39.99	3
47	214	428	21.4	7.83927777777778	30.563	449.642	2	39.99	3
47	215	428	21.5	7.83930555555555	30.649	453.641	2	39.99	3
47	216	428	21.6	7.83933333333333	30.734	457.64	2	39.99	3
47	217	428	21.7	7.83936111111111	30.82	461.64	2	39.99	3
47	218	428	21.8	7.83938888888889	30.906	465.639	2	39.99	3
47	219	428	21.9	7.83941666666667	30.992	469.638	2	39.99	3
47	220	428	22	7.83944444444444	31.078	473.637	2	39.99	3
47	221	428	22.1	7.83947222222222	31.163	477.636	2	39.99	3
47	222	428	22.2	7.8395	31.248	481.66	2	39.77	3
47	223	428	22.3	7.83952777777778	31.334	485.638	2	39.22	3
47	224	428	22.4	7.83955555555556	31.42	489.507	2	38.78	3
47	225	428	22.5	7.83958333333333	31.508	493.324	2	38.72	3
47	226	428	22.6	7.83961111111111	31.653	497.174	2	39.09	3
47	227	428	22.7	7.83963888888889	31.799	501.131	2	39.65	3
47	228	428	22.8	7.83966666666667	31.944	505.15	2	39.94	3
47	229	428	22.9	7.83969444444444	32.089	509.151	2	39.97	3
47	230	428	23	7.83972222222222	32.236	513.148	2	39.98	3
47	231	428	23.1	7.83975	32.381	517.146	2	39.97	3
47	232	428	23.2	7.83977777777778	32.526	521.143	2	39.97	3
47	233	428	23.3	7.83980555555556	32.671	525.14	2	39.97	3
47	234	428	23.4	7.83983333333333	32.817	529.138	2	39.97	3
47	235	428	23.5	7.83986111111111	32.962	533.135	2	39.97	3
47	236	428	23.6	7.83988888888889	33.107	537.132	2	39.97	3
47	237	428	23.7	7.83991666666667	33.253	541.13	2	39.96	3
47	238	428	23.8	7.83994444444444	33.398	545.125	2	39.95	3
47	239	428	23.9	7.83997222222222	33.543	549.113	2	40.02	3
47	240	428	24	7.84	33.693	553.103	2	40.28	3
47	241	428	24.1	7.84002777777778	33.819	557.133	2	40.77	3
47	242	428	24.2	7.84005555555555	33.928	561.243	2	41.35	3
47	243	428	24.3	7.84008333333333	34.067	565.429	2	41.75	3
47	244	428	24.4	7.84011111111111	34.134	569.641	2	41.85	3
47	245	428	24.5	7.84013888888889	34.051	573.829	2	41.75	3
47	246	428	24.6	7.84016666666667	33.932	577.99	2	41.6	3
47	247	428	24.7	7.84019444444444	33.854	582.152	2	41.41	3
47	248	428	24.8	7.84022222222222	33.86	586.296	2	41.07	3
47	249	428	24.9	7.84025	33.867	590.378	2	40.72	3
47	250	428	25	7.84027777777778	33.805	594.404	2	40.61	3
47	251	428	25.1	7.84030555555556	33.718	598.433	2	40.93	3
47	252	428	25.2	7.84033333333333	33.654	602.538	2	41.64	3
47	253	428	25.3	7.84036111111111	33.587	606.744	2	42.49	3
47	254	428	25.4	7.84038888888889	33.522	611.037	2	43.32	3
47	255	428	25.5	7.84041666666667	33.456	615.42	2	44.07	3
47	256	428	25.6	7.84044444444444	33.403	619.896	2	44.46	3
47	257	428	25.7	7.84047222222222	33.332	624.381	2	44.38	3
47	258	428	25.8	7.8405	33.263	628.802	2	44.21	3
47	259	428	25.9	7.84052777777778	33.196	633.185	2	44.2	3
47	260	428	26	7.84055555555556	33.167	637.591	2	44.45	3
47	261	428	26.1	7.84058333333333	33.14	642.073	2	44.83	3
47	262	428	26.2	7.84061111111111	33.11	646.591	2	45	3
47	263	428	26.3	7.84063888888889	33.083	651.091	2	45	3
47	264	428	26.4	7.84066666666667	33.054	655.59	2	45	3
47	265	428	26.5	7.84069444444444	33.026	660.09	2	45	3
47	266	428	26.6	7.84072222222222	32.997	664.59	2	45	3
47	267	428	26.7	7.84075	32.969	669.09	2	45	3
47	268	428	26.8	7.84077777777778	32.941	673.59	2	45	3
47	269	428	26.9	7.84080555555555	32.912	678.09	2	45	3
47	270	428	27	7.84083333333333	32.884	682.59	2	45	3
47	271	428	27.1	7.84086111111111	32.856	687.09	2	45	3
47	272	428	27.2	7.84088888888889	32.827	691.59	2	45	3
47	273	428	27.3	7.84091666666667	32.799	696.09	2	45	3
47	274	428	27.4	7.84094444444444	32.77	700.59	2	45	3
47	275	428	27.5	7.84097222222222	32.742	705.089	2	45	3
47	276	428	27.6	7.841	32.713	709.589	2	45	3
47	277	428	27.7	7.84102777777778	32.686	714.089	2	45	3
47	278	428	27.8	7.84105555555556	32.658	718.589	2	45	3
47	279	428	27.9	7.84108333333333	32.629	723.089	2	45	3
47	280	428	28	7.84111111111111	32.601	727.589	2	45	3
47	281	428	28.1	7.84113888888889	32.572	732.089	2	45	3
47	282	428	28.2	7.84116666666667	32.544	736.589	2	45	3
47	283	428	28.3	7.84119444444444	32.515	741.089	2	45	3
47	284	428	28.4	7.84122222222222	32.487	745.589	2	45	3
47	285	428	28.5	7.84125	32.458	750.089	2	45	3
47	286	428	28.6	7.84127777777778	32.43	754.589	2	45	3
47	287	428	28.7	7.84130555555556	32.402	759.089	2	45	3
47	288	428	28.8	7.84133333333333	32.373	763.588	2	45	3
47	289	428	28.9	7.84136111111111	32.345	768.086	2	45.02	3
47	290	428	29	7.84138888888889	32.317	772.589	2	45.05	3
47	291	428	29.1	7.84141666666667	32.289	777.097	2	45.06	3
47	292	428	29.2	7.84144444444444	32.259	781.598	2	45.12	3
47	293	428	29.3	7.84147222222222	32.229	786.1	2	45.35	3
47	294	428	29.4	7.8415	32.179	790.631	2	45.82	3
47	295	428	29.5	7.84152777777778	32.121	795.235	2	46.48	3
47	296	428	29.6	7.84155555555555	32.088	799.931	2	47.11	3
47	297	428	29.7	7.84158333333333	32.03	804.691	2	47.51	3
47	298	428	29.8	7.84161111111111	31.921	809.475	2	47.62	3
47	299	428	29.9	7.84163888888889	31.803	814.254	2	47.43	3
47	300	428	30	7.84166666666667	31.705	818.996	2	46.98	3
47	301	428	30.1	7.84169444444444	31.634	823.674	2	46.38	3
47	302	428	30.2	7.84172222222222	31.533	828.272	2	45.78	3
47	303	428	30.3	7.84175	31.462	832.806	2	45.34	3
47	304	428	30.4	7.84177777777778	31.478	837.311	2	45.09	3
47	305	428	30.5	7.84180555555556	31.482	841.806	2	44.98	3
47	306	428	30.6	7.84183333333333	31.449	846.298	2	44.94	3
47	307	428	30.7	7.84186111111111	31.368	850.788	2	44.94	3
47	308	428	30.8	7.84188888888889	31.336	855.281	2	44.96	3
47	309	428	30.9	7.84191666666667	31.37	859.78	2	44.99	3
47	310	428	31	7.84194444444444	31.381	864.281	2	45	3
47	311	428	31.1	7.84197222222222	31.392	868.782	2	45	3
47	312	428	31.2	7.842	31.403	873.283	2	44.98	3
47	313	428	31.3	7.84202777777778	31.413	877.779	2	44.97	3
47	314	428	31.4	7.84205555555556	31.424	882.265	2	45.07	3
47	315	428	31.5	7.84208333333333	31.435	886.762	2	45.38	3
47	316	428	31.6	7.84211111111111	31.43	891.304	2	45.92	3
47	317	428	31.7	7.84213888888889	31.441	895.94	2	46.48	3
47	318	428	31.8	7.84216666666667	31.469	900.638	2	46.79	3
47	319	428	31.9	7.84219444444444	31.48	905.334	2	46.93	3
47	320	428	32	7.84222222222222	31.502	910.024	2	47.03	3
47	321	428	32.1	7.84225	31.54	914.722	2	47.18	3
47	322	428	32.2	7.84227777777778	31.581	919.46	2	47.4	3
47	323	428	32.3	7.84230555555556	31.619	924.222	2	47.48	3
47	324	428	32.4	7.84233333333333	31.66	928.967	2	47.47	3
47	325	428	32.5	7.84236111111111	31.699	933.703	2	47.57	3
47	326	428	32.6	7.84238888888889	31.738	938.451	2	47.88	3
47	327	428	32.7	7.84241666666667	31.762	943.243	2	48.42	3
47	328	428	32.8	7.84244444444444	31.803	948.118	2	49.09	3
47	329	428	32.9	7.84247222222222	31.86	953.081	2	49.62	3
47	330	428	33	7.8425	31.907	958.091	2	49.81	3
47	331	428	33.1	7.84252777777778	31.949	963.096	2	49.63	3
47	332	428	33.2	7.84255555555556	31.962	968.048	2	49.21	3
47	333	428	33.3	7.84258333333333	31.931	972.938	2	48.79	3
47	334	428	33.4	7.84261111111111	31.879	977.785	2	48.49	3
47	335	428	33.5	7.84263888888889	31.833	982.609	2	48.41	3
47	336	428	33.6	7.84266666666667	31.794	987.436	2	48.55	3
47	337	428	33.7	7.84269444444444	31.755	992.292	2	48.87	3
47	338	428	33.8	7.84272222222222	31.722	997.197	2	49.28	3
47	339	428	33.9	7.84275	31.705	1002.155	2	49.66	3
47	340	428	34	7.84277777777778	31.713	1007.149	2	49.9	3
47	341	428	34.1	7.84280555555556	31.725	1012.154	2	50	3
47	342	428	34.2	7.84283333333333	31.733	1017.16	2	50.02	3
47	343	428	34.3	7.84286111111111	31.74	1022.16	2	50.01	3
47	344	428	34.4	7.84288888888889	31.748	1027.16	2	50	3
47	345	428	34.5	7.84291666666667	31.756	1032.16	2	50	3
47	346	428	34.6	7.84294444444444	31.763	1037.16	2	50	3
47	347	428	34.7	7.84297222222222	31.77	1042.16	2	50	3
47	348	428	34.8	7.843	31.778	1047.16	2	50	3
47	349	428	34.9	7.84302777777778	31.786	1052.16	2	50	3
47	350	428	35	7.84305555555556	31.793	1057.16	2	50	3
47	351	428	35.1	7.84308333333333	31.801	1062.16	2	50	3
47	352	428	35.2	7.84311111111111	31.809	1067.16	2	50	3
47	353	428	35.3	7.84313888888889	31.816	1072.16	2	50	3
47	354	428	35.4	7.84316666666667	31.824	1077.16	2	50	3
47	355	428	35.5	7.84319444444444	31.832	1082.16	2	50	3
47	356	428	35.6	7.84322222222222	31.839	1087.16	2	50	3
47	357	428	35.7	7.84325	31.847	1092.16	2	50	3
47	358	428	35.8	7.84327777777778	31.855	1097.16	2	50	3
47	359	428	35.9	7.84330555555556	31.862	1102.16	2	50	3
47	360	428	36	7.84333333333333	31.871	1107.16	2	50	3
47	361	428	36.1	7.84336111111111	31.879	1112.16	2	50	3
47	362	428	36.2	7.84338888888889	31.886	1117.16	2	50	3
47	363	428	36.3	7.84341666666667	31.894	1122.16	2	50	3
47	364	428	36.4	7.84344444444444	31.901	1127.161	2	50	3
47	365	428	36.5	7.84347222222222	31.909	1132.161	2	50	3
47	366	428	36.6	7.8435	31.916	1137.16	2	50	3
47	367	428	36.7	7.84352777777778	31.924	1142.16	2	50	3
47	368	428	36.8	7.84355555555556	31.932	1147.16	2	50	3
47	369	428	36.9	7.84358333333333	31.939	1152.155	2	50.05	3
47	370	428	37	7.84361111111111	31.947	1157.16	2	50.16	3
47	371	428	37.1	7.84363888888889	31.955	1162.188	2	50.25	3
47	372	428	37.2	7.84366666666667	31.949	1167.224	2	50.25	3
47	373	428	37.3	7.84369444444444	31.942	1172.252	2	50.16	3
47	374	428	37.4	7.84372222222222	31.935	1177.257	2	50.05	3
47	375	428	37.5	7.84375	31.928	1182.252	2	50	3
47	376	428	37.6	7.84377777777778	31.922	1187.252	2	50	3
47	377	428	37.7	7.84380555555556	31.915	1192.252	2	50	3
47	378	428	37.8	7.84383333333333	31.908	1197.252	2	50	3
47	379	428	37.9	7.84386111111111	31.901	1202.254	2	49.98	3
47	380	428	38	7.84388888888889	31.894	1207.249	2	49.97	3
47	381	428	38.1	7.84391666666667	31.888	1212.236	2	50.07	3
47	382	428	38.2	7.84394444444444	31.881	1217.232	2	50.39	3
47	383	428	38.3	7.84397222222222	31.858	1222.266	2	51.05	3
47	384	428	38.4	7.844	31.833	1227.403	2	52.11	3
47	385	428	38.5	7.84402777777778	31.794	1232.688	2	53.47	3
47	386	428	38.6	7.84405555555556	31.787	1238.114	2	55.01	3
47	387	428	38.7	7.84408333333333	31.784	1243.684	2	56.48	3
47	388	428	38.8	7.84411111111111	31.829	1249.413	2	57.5	3
47	389	428	38.9	7.84413888888889	31.833	1255.252	2	57.83	3
47	390	428	39	7.84416666666667	31.843	1261.077	2	57.48	3
47	391	428	39.1	7.84419444444444	31.854	1266.805	2	56.7	3
47	392	428	39.2	7.84422222222222	31.838	1272.418	2	55.89	3
47	393	428	39.3	7.84425	31.819	1277.95	2	55.33	3
47	394	428	39.4	7.84427777777778	31.819	1283.442	2	55.05	3
47	395	428	39.5	7.84430555555556	31.817	1288.93	2	54.98	3
47	396	428	39.6	7.84433333333333	31.817	1294.434	2	54.93	3
47	397	428	39.7	7.84436111111111	31.816	1299.929	2	54.8	3
47	398	428	39.8	7.84438888888889	31.815	1305.396	2	54.7	3
47	399	428	39.9	7.84441666666667	31.824	1310.852	2	54.7	3
47	400	428	40	7.84444444444444	31.842	1316.318	2	54.8	3
47	401	428	40.1	7.84447222222222	31.86	1321.812	2	54.94	3
47	402	428	40.2	7.8445	31.878	1327.319	2	55	3
47	403	428	40.3	7.84452777777778	31.896	1332.819	2	55	3
47	404	428	40.4	7.84455555555556	31.915	1338.319	2	55	3
47	405	428	40.5	7.84458333333333	31.934	1343.819	2	55	3
47	406	428	40.6	7.84461111111111	31.952	1349.319	2	55	3
47	407	428	40.7	7.84463888888889	31.97	1354.819	2	55	3
47	408	428	40.8	7.84466666666667	31.988	1360.319	2	55	3
47	409	428	40.9	7.84469444444444	32.006	1365.819	2	55	3
47	410	428	41	7.84472222222222	32.025	1371.319	2	55	3
47	411	428	41.1	7.84475	32.043	1376.817	2	55.01	3
47	412	428	41.2	7.84477777777778	32.061	1382.321	2	55.03	3
47	413	428	41.3	7.84480555555556	32.079	1387.835	2	54.92	3
47	414	428	41.4	7.84483333333333	32.098	1393.336	2	54.61	3
47	415	428	41.5	7.84486111111111	32.132	1398.783	2	54.15	3
47	416	428	41.6	7.84488888888889	32.133	1404.153	2	53.78	3
47	417	428	41.7	7.84491666666667	32.152	1409.474	2	53.87	3
47	418	428	41.8	7.84494444444444	32.152	1414.853	2	54.45	3
47	419	428	41.9	7.84497222222222	32.187	1420.351	2	55.06	3
47	420	428	42	7.845	32.191	1425.92	2	55.38	3
47	421	428	42.1	7.84502777777778	32.18	1431.486	2	55.33	3
47	422	428	42.2	7.84505555555556	32.17	1437	2	55.11	3
47	423	428	42.3	7.84508333333333	32.159	1442.487	2	55.02	3
47	424	428	42.4	7.84511111111111	32.148	1447.992	2	55.03	3
47	425	428	42.5	7.84513888888889	32.137	1453.506	2	54.92	3
47	426	428	42.6	7.84516666666667	32.126	1459.007	2	54.61	3
47	427	428	42.7	7.84519444444444	32.132	1464.454	2	54.14	3
47	428	428	42.8	7.84522222222222	32.105	1469.823	2	53.78	3
47	429	428	42.9	7.84525	32.094	1475.155	2	53.78	3
47	430	428	43	7.84527777777778	32.067	1480.524	2	54.14	3
47	431	428	43.1	7.84530555555556	32.073	1485.971	2	54.61	3
47	432	428	43.2	7.84533333333333	32.062	1491.472	2	54.92	3
47	433	428	43.3	7.84536111111111	32.051	1496.986	2	55.02	3
47	434	428	43.4	7.84538888888889	32.04	1502.49	2	55.01	3
47	435	428	43.5	7.84541666666667	32.03	1507.988	2	55	3
47	436	428	43.6	7.84544444444444	32.018	1513.489	2	55	3
47	437	428	43.7	7.84547222222222	32.007	1518.989	2	55	3
47	438	428	43.8	7.8455	31.996	1524.489	2	55	3
47	439	428	43.9	7.84552777777778	31.986	1529.989	2	54.99	3
47	440	428	44	7.84555555555556	31.976	1535.496	2	54.89	3
47	441	428	44.1	7.84558333333333	31.971	1540.971	2	54.82	3
47	442	428	44.2	7.84561111111111	31.942	1546.411	2	55.16	3
47	443	428	44.3	7.84563888888889	31.872	1551.935	2	56.12	3
47	444	428	44.4	7.84566666666667	31.809	1557.629	2	57.59	3
47	445	428	44.5	7.84569444444444	31.77	1563.454	2	59.13	3
47	446	428	44.6	7.84572222222222	31.741	1569.452	2	60.17	3
47	447	428	44.7	7.84575	31.663	1575.536	2	60.66	3
47	448	428	44.8	7.84577777777778	31.574	1581.632	2	60.81	3
47	449	428	44.9	7.84580555555556	31.48	1587.715	2	60.8	3
47	450	428	45	7.84583333333333	31.389	1593.792	2	60.79	3
47	451	428	45.1	7.84586111111111	31.328	1599.875	2	60.77	3
47	452	428	45.2	7.84588888888889	31.199	1605.956	2	60.66	3
47	453	428	45.3	7.84591666666667	30.956	1612.017	2	60.5	3
47	454	428	45.4	7.84594444444444	30.738	1618.056	2	60.35	3
47	455	428	45.5	7.84597222222222	30.607	1624.08	2	60.22	3
47	456	428	45.6	7.846	30.596	1630.096	2	60.14	3
47	457	428	45.7	7.84602777777778	30.686	1636.078	2	60.34	3
47	458	428	45.8	7.84605555555556	30.739	1642.107	2	60.9	3
47	459	428	45.9	7.84608333333333	30.793	1648.255	2	61.33	3
47	460	428	46	7.84611111111111	30.808	1654.452	2	61.33	3
47	461	428	46.1	7.84613888888889	30.766	1660.603	2	60.89	3
47	462	428	46.2	7.84616666666667	30.718	1666.631	2	60.27	3
47	463	428	46.3	7.84619444444444	30.675	1672.602	2	60	3
47	464	428	46.4	7.84622222222222	30.657	1678.602	2	60.01	3
47	465	428	46.5	7.84625	30.675	1684.603	2	60.01	3
47	466	428	46.6	7.84627777777778	30.719	1690.604	2	60.01	3
47	467	428	46.7	7.84630555555556	30.767	1696.606	2	60.02	3
47	468	428	46.8	7.84633333333333	30.811	1702.608	2	60.01	3
47	469	428	46.9	7.84636111111111	30.854	1708.646	2	59.68	3
47	470	428	47	7.84638888888889	30.897	1714.613	2	58.88	3
47	471	428	47.1	7.84641666666667	30.941	1720.419	2	58.32	3
47	472	428	47.2	7.84644444444444	31.028	1726.157	2	58.45	3
47	473	428	47.3	7.84647222222222	31.201	1732.021	2	59.41	3
47	474	428	47.4	7.8465	31.316	1738.029	2	60.93	3
47	475	428	47.5	7.84652777777778	31.414	1744.186	2	62.25	3
47	476	428	47.6	7.84655555555555	31.51	1750.474	2	63.23	3
47	477	428	47.7	7.84658333333333	31.592	1756.866	2	63.97	3
47	478	428	47.8	7.84661111111111	31.614	1763.316	2	64.38	3
47	479	428	47.9	7.84663888888889	31.644	1769.78	2	64.51	3
47	480	428	48	7.84666666666667	31.675	1776.234	2	64.52	3
47	481	428	48.1	7.84669444444444	31.706	1782.67	2	64.63	3
47	482	428	48.2	7.84672222222222	31.737	1789.14	2	64.87	3
47	483	428	48.3	7.84675	31.767	1795.664	2	64.91	3
47	484	428	48.4	7.84677777777778	31.774	1802.185	2	64.56	3
47	485	428	48.5	7.84680555555556	31.769	1808.634	2	63.88	3
47	486	428	48.6	7.84683333333333	31.75	1814.962	2	63.12	3
47	487	428	48.7	7.84686111111111	31.738	1821.212	2	62.66	3
47	488	428	48.8	7.84688888888889	31.726	1827.453	2	62.5	3
47	489	428	48.9	7.84691666666667	31.714	1833.695	2	62.48	3
47	490	428	49	7.84694444444444	31.701	1839.946	2	62.48	3
47	491	428	49.1	7.84697222222222	31.689	1846.196	2	62.46	3
47	492	428	49.2	7.847	31.678	1852.43	2	62.52	3
47	493	428	49.3	7.84702777777778	31.663	1858.665	2	62.85	3
47	494	428	49.4	7.84705555555556	31.622	1864.945	2	63.55	3
47	495	428	49.5	7.84708333333333	31.679	1871.336	2	64.48	3
47	496	428	49.6	7.84711111111111	31.791	1877.873	2	65.16	3
47	497	428	49.7	7.84713888888889	31.99	1884.449	2	65.34	3
47	498	428	49.8	7.84716666666667	32.152	1890.978	2	65.37	3
47	499	428	49.9	7.84719444444444	32.3	1897.487	2	65.52	3
47	500	428	50	7.84722222222222	32.399	1904.035	2	65.91	3
47	501	428	50.1	7.84725	32.522	1910.675	2	66.36	3
47	502	428	50.2	7.84727777777778	32.646	1917.348	2	66.55	3
47	503	428	50.3	7.84730555555555	32.768	1924.004	2	66.57	3
47	504	428	50.4	7.84733333333333	32.891	1930.671	2	66.51	3
47	505	428	50.5	7.84736111111111	33.018	1937.336	2	66.22	3
47	506	428	50.6	7.84738888888889	33.153	1943.962	2	65.63	3
47	507	428	50.7	7.84741666666667	33.268	1950.499	2	64.8	3
47	508	428	50.8	7.84744444444444	33.33	1956.921	2	63.96	3
47	509	428	50.9	7.84747222222222	33.371	1963.293	2	63.01	3
47	510	428	51	7.8475	33.42	1969.544	2	61.92	3
47	511	428	51.1	7.84752777777778	33.472	1975.641	2	61.3	3
47	512	428	51.2	7.84755555555556	33.613	1981.695	2	61.31	3
47	513	428	51.3	7.84758333333333	33.788	1987.826	2	61.64	3
47	514	428	51.4	7.84761111111111	33.994	1994.075	2	61.87	3
47	515	428	51.5	7.84763888888889	34.129	2000.296	2	61.53	3
47	516	428	51.6	7.84766666666667	34.216	2006.369	2	61.18	3
47	517	428	51.7	7.84769444444444	34.086	2012.42	2	61.58	3
47	518	428	51.8	7.84772222222222	33.977	2018.615	2	62.64	3
47	519	428	51.9	7.84775	33.923	2024.931	2	63.8	3
47	520	428	52	7.84777777777778	33.881	2031.404	2	64.62	3
47	521	428	52.1	7.84780555555556	33.805	2037.927	2	64.98	3
47	522	428	52.2	7.84783333333333	33.728	2044.462	2	64.8	3
47	523	428	52.3	7.84786111111111	33.651	2050.937	2	64.29	3
47	524	428	52.4	7.84788888888889	33.574	2057.316	2	63.94	3
47	525	428	52.5	7.84791666666667	33.547	2063.659	2	63.94	3
47	526	428	52.6	7.84794444444444	33.546	2070.039	2	64.29	3
47	527	428	52.7	7.84797222222222	33.546	2076.516	2	64.79	3
47	528	428	52.8	7.848	33.546	2083.022	2	65.16	3
47	529	428	52.9	7.84802777777778	33.545	2089.555	2	65.39	3
47	530	428	53	7.84805555555555	33.545	2096.13	2	65.31	3
47	531	428	53.1	7.84808333333333	33.492	2102.9	2	70.46	3
47	532	428	53.2	7.84811111111111	33.542	2109.063	2	70.46	3
47	533	428	53.3	7.84813888888889	33.537	2115.563	2	70.46	3
47	534	428	53.4	7.84816666666667	34.024	2132.064	2	70.46	3
49	139	411	13.9	7.83719444444444	27.36	38.483	2	35	3
49	140	411	14	7.83722222222222	27.342	41.984	2	35	3
49	141	411	14.1	7.83725	27.324	45.483	2	35	3
49	142	411	14.2	7.83727777777778	27.306	48.984	2	35	3
49	143	411	14.3	7.83730555555556	27.288	52.483	2	35	3
49	144	411	14.4	7.83733333333333	27.27	55.984	2	35	3
49	145	411	14.5	7.83736111111111	27.252	59.483	2	35	3
49	146	411	14.6	7.83738888888889	27.234	62.984	2	35	3
49	147	411	14.7	7.83741666666667	27.216	66.483	2	35	3
49	148	411	14.8	7.83744444444444	27.198	69.984	2	35	3
49	149	411	14.9	7.83747222222222	27.18	73.483	2	35	3
49	150	411	15	7.8375	27.162	76.984	2	35	3
49	151	411	15.1	7.83752777777778	27.144	80.484	2	35	3
49	152	411	15.2	7.83755555555556	27.126	84.011	2	34.75	3
49	153	411	15.3	7.83758333333333	27.109	87.484	2	34.16	3
49	154	411	15.4	7.83761111111111	27.09	90.842	2	33.74	3
49	155	411	15.5	7.83763888888889	27.107	94.155	2	33.74	3
49	156	411	15.6	7.83766666666667	27.149	97.514	2	34.14	3
49	157	411	15.7	7.83769444444444	27.192	100.983	2	34.71	3
49	158	411	15.8	7.83772222222222	27.234	104.497	2	35.06	3
49	159	411	15.9	7.83775	27.276	107.992	2	35.36	3
49	160	411	16	7.83777777777778	27.307	111.532	2	35.91	3
49	161	411	16.1	7.83780555555556	27.35	115.156	2	36.58	3
49	162	411	16.2	7.83783333333333	27.409	118.866	2	37.13	3
49	163	411	16.3	7.83786111111111	27.455	122.623	2	37.42	3
49	164	411	16.4	7.83788888888889	27.5	126.382	2	37.5	3
49	165	411	16.5	7.83791666666667	27.546	130.122	2	37.57	3
49	166	411	16.6	7.83794444444444	27.591	133.865	2	37.86	3
49	167	411	16.7	7.83797222222222	27.624	137.654	2	38.41	3
49	168	411	16.8	7.838	27.672	141.529	2	39.08	3
49	169	411	16.9	7.83802777777778	27.732	145.489	2	39.63	3
49	170	411	17	7.83805555555556	27.781	149.494	2	39.94	3
49	171	411	17.1	7.83808333333333	27.831	153.507	2	40.03	3
49	172	411	17.2	7.83811111111111	27.878	157.534	2	39.8	3
49	173	411	17.3	7.83813888888889	27.928	161.511	2	39.29	3
49	174	411	17.4	7.83816666666667	27.976	165.391	2	38.92	3
49	175	411	17.5	7.83819444444444	28.045	169.229	2	38.92	3
49	176	411	17.6	7.83822222222222	28.17	173.101	2	39.33	3
49	177	411	17.7	7.83825	28.299	177.08	2	39.95	3
49	178	411	17.8	7.83827777777778	28.34	181.124	2	40.37	3
49	179	411	17.9	7.83830555555556	28.313	185.174	2	40.62	3
49	180	411	18	7.83833333333333	28.212	189.252	2	40.83	3
49	181	411	18.1	7.83836111111111	28.049	193.351	2	40.98	3
49	182	411	18.2	7.83838888888889	27.907	197.46	2	41.05	3
49	183	411	18.3	7.83841666666667	27.765	201.567	2	41.08	3
49	184	411	18.4	7.83844444444444	27.623	205.677	2	41.07	3
49	185	411	18.5	7.83847222222222	27.481	209.798	2	40.92	3
49	186	411	18.6	7.8385	27.331	213.897	2	40.54	3
49	187	411	18.7	7.83852777777778	27.23	217.935	2	39.99	3
49	188	411	18.8	7.83855555555555	27.127	221.888	2	39.46	3
49	189	411	18.9	7.83858333333333	27.065	225.845	2	38.68	3
49	190	411	19	7.83861111111111	27.129	229.655	2	37.49	3
49	191	411	19.1	7.83863888888889	27.242	233.319	2	36.81	3
49	192	411	19.2	7.83866666666667	27.487	236.89	2	37.03	3
49	193	411	19.3	7.83869444444444	27.749	240.64	2	38.05	3
49	194	411	19.4	7.83872222222222	28.01	244.506	2	39.36	3
49	195	411	19.5	7.83875	28.271	248.558	2	39.91	3
49	196	411	19.6	7.83877777777778	28.532	252.551	2	39.9	3
49	197	411	19.7	7.83880555555556	28.793	256.536	2	39.92	3
49	198	411	19.8	7.83883333333333	29.055	260.511	2	40.14	3
49	199	411	19.9	7.83886111111111	29.318	264.51	2	40.74	3
49	200	411	20	7.83888888888889	29.493	268.616	2	41.8	3
49	201	411	20.1	7.83891666666667	29.627	272.871	2	43.2	3
49	202	411	20.2	7.83894444444444	29.733	277.25	2	44.52	3
49	203	411	20.3	7.83897222222222	29.821	281.797	2	45.34	3
49	204	411	20.4	7.839	29.776	286.396	2	45.6	3
49	205	411	20.5	7.83902777777778	29.591	290.959	2	45.55	3
49	206	411	20.6	7.83905555555556	29.356	295.49	2	45.56	3
49	207	411	20.7	7.83908333333333	29.17	300.046	2	45.72	3
49	208	411	20.8	7.83911111111111	29.119	304.646	2	45.81	3
49	209	411	20.9	7.83913888888889	29.133	309.246	2	45.67	3
49	210	411	21	7.83916666666667	29.119	313.803	2	45.38	3
49	211	411	21.1	7.83919444444444	29.109	318.313	2	45.12	3
49	212	411	21.2	7.83922222222222	29.099	322.804	2	45	3
49	213	411	21.3	7.83925	29.088	327.299	2	44.98	3
49	214	411	21.4	7.83927777777778	29.078	331.799	2	45	3
49	215	411	21.5	7.83930555555555	29.067	336.299	2	45	3
49	216	411	21.6	7.83933333333333	29.056	340.84	2	44.63	3
49	217	411	21.7	7.83936111111111	29.045	345.301	2	43.77	3
49	218	411	21.8	7.83938888888889	29.035	349.592	2	43.15	3
49	219	411	21.9	7.83941666666667	29.09	353.818	2	43.15	3
49	220	411	22	7.83944444444444	29.186	358.107	2	43.76	3
49	221	411	22.1	7.83947222222222	29.283	362.568	2	44.62	3
49	222	411	22.2	7.8395	29.379	367.108	2	44.97	3
49	223	411	22.3	7.83952777777778	29.47	371.599	2	44.99	3
49	224	411	22.4	7.83955555555556	29.583	376.09	2	45.14	3
49	225	411	22.5	7.83958333333333	29.697	380.602	2	45.43	3
49	226	411	22.6	7.83961111111111	29.745	385.157	2	45.87	3
49	227	411	22.7	7.83963888888889	29.746	389.771	2	46.34	3
49	228	411	22.8	7.83966666666667	29.692	394.438	2	46.72	3
49	229	411	22.9	7.83969444444444	29.575	399.136	2	46.94	3
49	230	411	23	7.83972222222222	29.477	403.847	2	47.04	3
49	231	411	23.1	7.83975	29.377	408.552	2	47.06	3
49	232	411	23.2	7.83977777777778	29.277	413.261	2	47.05	3
49	233	411	23.3	7.83980555555556	29.178	417.981	2	46.87	3
49	234	411	23.4	7.83983333333333	29.078	422.678	2	46.42	3
49	235	411	23.5	7.83986111111111	29.022	427.305	2	45.71	3
49	236	411	23.6	7.83988888888889	28.947	431.824	2	44.97	3
49	237	411	23.7	7.83991666666667	28.89	436.254	2	44.53	3
49	238	411	23.8	7.83994444444444	28.942	440.669	2	44.51	3
49	239	411	23.9	7.83997222222222	29.042	445.12	2	44.71	3
49	240	411	24	7.84	29.145	449.615	2	44.93	3
49	241	411	24.1	7.84002777777778	29.242	454.127	2	45.02	3
49	242	411	24.2	7.84005555555555	29.339	458.63	2	45	3
49	243	411	24.3	7.84008333333333	29.435	463.127	2	44.99	3
49	244	411	24.4	7.84011111111111	29.531	467.626	2	44.99	3
49	245	411	24.5	7.84013888888889	29.628	472.125	2	44.99	3
49	246	411	24.6	7.84016666666667	29.724	476.624	2	44.99	3
49	247	411	24.7	7.84019444444444	29.82	481.149	2	44.75	3
49	248	411	24.8	7.84022222222222	29.916	485.624	2	44.18	3
49	249	411	24.9	7.84025	30.012	489.985	2	43.77	3
49	250	411	25	7.84027777777778	30.12	494.297	2	43.82	3
49	251	411	25.1	7.84030555555556	30.307	498.654	2	44.43	3
49	252	411	25.2	7.84033333333333	30.467	503.153	2	45.37	3
49	253	411	25.3	7.84036111111111	30.548	507.757	2	46.13	3
49	254	411	25.4	7.84038888888889	30.557	512.402	2	46.69	3
49	255	411	25.5	7.84041666666667	30.491	517.109	2	47.15	3
49	256	411	25.6	7.84044444444444	30.343	521.856	2	47.44	3
49	257	411	25.7	7.84047222222222	30.216	526.622	2	47.57	3
49	258	411	25.8	7.8405	30.089	531.382	2	47.6	3
49	259	411	25.9	7.84052777777778	29.962	536.146	2	47.58	3
49	260	411	26	7.84055555555556	29.835	540.917	2	47.4	3
49	261	411	26.1	7.84058333333333	29.709	545.659	2	47.03	3
49	262	411	26.2	7.84061111111111	29.614	550.332	2	46.64	3
49	263	411	26.3	7.84063888888889	29.491	554.944	2	46.52	3
49	264	411	26.4	7.84066666666667	29.496	559.566	2	46.87	3
49	265	411	26.5	7.84069444444444	29.494	564.272	2	47.55	3
49	266	411	26.6	7.84072222222222	29.496	569.076	2	48.28	3
49	267	411	26.7	7.84075	29.435	573.947	2	48.88	3
49	268	411	26.8	7.84077777777778	29.384	578.867	2	49.35	3
49	269	411	26.9	7.84080555555555	29.389	583.831	2	49.69	3
49	270	411	27	7.84083333333333	29.382	588.826	2	49.91	3
49	271	411	27.1	7.84086111111111	29.304	593.834	2	50	3
49	272	411	27.2	7.84088888888889	29.218	598.836	2	50	3
49	273	411	27.3	7.84091666666667	29.141	603.835	2	50	3
49	274	411	27.4	7.84094444444444	29.063	608.834	2	49.99	3
49	275	411	27.5	7.84097222222222	28.986	613.834	2	49.99	3
49	276	411	27.6	7.841	28.909	618.849	2	49.85	3
49	277	411	27.7	7.84102777777778	28.831	623.833	2	49.52	3
49	278	411	27.8	7.84105555555556	28.753	628.753	2	49.29	3
49	279	411	27.9	7.84108333333333	28.683	633.648	2	49.29	3
49	280	411	28	7.84111111111111	28.651	638.566	2	49.54	3
49	281	411	28.1	7.84113888888889	28.62	643.556	2	49.88	3
49	282	411	28.2	7.84116666666667	28.588	648.583	2	49.92	3
49	283	411	28.3	7.84119444444444	28.553	653.57	2	49.75	3
49	284	411	28.4	7.84122222222222	28.547	658.515	2	49.77	3
49	285	411	28.5	7.84125	28.492	663.457	2	50.22	3
49	286	411	28.6	7.84127777777778	28.3	668.501	2	51.23	3
49	287	411	28.7	7.84130555555556	28.05	673.693	2	52.57	3
49	288	411	28.8	7.84133333333333	27.763	679.009	2	53.78	3
49	289	411	28.9	7.84136111111111	27.38	684.475	2	54.57	3
49	290	411	29	7.84138888888889	26.982	689.987	2	54.92	3
49	291	411	29.1	7.84141666666667	26.583	695.494	2	54.98	3
49	292	411	29.2	7.84144444444444	26.185	700.991	2	54.97	3
49	293	411	29.3	7.84147222222222	25.787	706.488	2	54.97	3
49	294	411	29.4	7.8415	25.388	711.985	2	54.97	3
49	295	411	29.5	7.84152777777778	24.975	717.48	2	54.98	3
49	296	411	29.6	7.84155555555555	24.57	722.975	2	55.04	3
49	297	411	29.7	7.84158333333333	24.271	728.482	2	55.12	3
49	298	411	29.8	7.84161111111111	24.083	734.003	2	55.17	3
49	299	411	29.9	7.84163888888889	23.994	739.529	2	55.16	3
49	300	411	30	7.84166666666667	23.974	745.044	2	55.09	3
49	301	411	30.1	7.84169444444444	23.945	750.545	2	55.02	3
49	302	411	30.2	7.84172222222222	23.911	756.041	2	55	3
49	303	411	30.3	7.84175	23.876	761.542	2	54.98	3
49	304	411	30.4	7.84177777777778	23.842	767.035	2	55.01	3
49	305	411	30.5	7.84180555555556	23.807	772.521	2	55.21	3
49	306	411	30.6	7.84183333333333	23.78	778.033	2	55.72	3
49	307	411	30.7	7.84186111111111	23.677	783.618	2	56.55	3
49	308	411	30.8	7.84188888888889	23.546	789.317	2	57.59	3
49	526	411	52.6	7.84794444444444	24.186	1979.46	2	63.05	3
49	527	411	52.7	7.84797222222222	24.453	1985.722	2	63.18	3
49	528	411	52.8	7.848	24.678	1992.06	2	63.7	3
49	529	411	52.9	7.84802777777778	24.777	1998.468	2	64.17	3
49	530	411	53	7.84805555555555	24.845	2004.895	2	64.62	3
49	531	411	53.1	7.84808333333333	24.814	2011.377	2	65.2	3
49	532	411	53.2	7.84811111111111	24.706	2017.929	2	65.78	3
49	533	411	53.3	7.84813888888889	24.644	2024.556	2	66.18	3
49	534	411	53.4	7.84816666666667	24.565	2031.223	2	66.19	3
49	535	411	53.5	7.84819444444444	24.504	2037.862	2	65.75	3
49	536	411	53.6	7.84822222222222	24.428	2044.429	2	64.86	3
49	537	411	53.7	7.84825	24.349	2050.86	2	63.76	3
49	538	411	53.8	7.84827777777778	24.257	2057.154	2	62.94	3
49	539	411	53.9	7.84830555555556	24.227	2063.372	2	62.62	3
49	540	411	54	7.84833333333333	24.227	2069.601	2	62.78	3
49	541	411	54.1	7.84836111111111	24.227	2075.901	2	63.24	3
49	542	411	54.2	7.84838888888889	24.227	2082.251	2	63.71	3
49	543	411	54.3	7.84841666666667	24.21	2088.634	2	64.18	3
49	544	411	54.4	7.84844444444444	24.226	2095.086	2	64.65	3
49	545	411	54.5	7.84847222222222	24.226	2101.591	2	64.97	3
49	546	411	54.6	7.8485	24.224	2108.111	2	65.07	3
49	547	411	54.7	7.84852777777778	24.219	2114.619	2	65.07	3
49	548	411	54.8	7.84855555555556	24.214	2121.12	2	65.07	3
49	549	411	54.9	7.84858333333333	24.209	2127.619	2	65.07	3
51	384	427	38.4	7.844	34.476	1174.981	2	45.55	3
51	385	427	38.5	7.84402777777778	34.269	1179.52	2	45.48	3
51	386	427	38.6	7.84405555555556	34.064	1184.069	2	45.5	3
51	387	427	38.7	7.84408333333333	33.857	1188.621	2	45.5	3
51	388	427	38.8	7.84411111111111	33.651	1193.173	2	45.45	3
51	389	427	38.9	7.84413888888889	33.427	1197.719	2	45.37	3
51	390	427	39	7.84416666666667	33.243	1202.254	2	45.23	3
51	391	427	39.1	7.84419444444444	33.133	1206.766	2	45.09	3
51	392	427	39.2	7.84422222222222	33.091	1211.253	2	45.09	3
51	393	427	39.3	7.84425	33.12	1215.749	2	45.34	3
51	394	427	39.4	7.84427777777778	33.107	1220.287	2	45.81	3
51	395	427	39.5	7.84430555555556	33.125	1224.889	2	46.48	3
51	396	427	39.6	7.84433333333333	33.11	1229.561	2	47.32	3
51	397	427	39.7	7.84436111111111	33.006	1234.336	2	48.45	3
51	398	427	39.8	7.84438888888889	32.843	1239.261	2	49.9	3
51	399	427	39.9	7.84441666666667	32.695	1244.327	2	51.44	3
51	400	427	40	7.84444444444444	32.572	1249.531	2	52.69	3
51	401	427	40.1	7.84447222222222	32.374	1254.893	2	53.42	3
51	402	427	40.2	7.8445	32.169	1260.282	2	53.68	3
51	403	427	40.3	7.84452777777778	31.967	1265.656	2	53.7	3
51	404	427	40.4	7.84455555555556	31.766	1271.025	2	53.68	3
51	405	427	40.5	7.84458333333333	31.563	1276.399	2	53.61	3
51	406	427	40.6	7.84461111111111	31.349	1281.766	2	53.41	3
51	407	427	40.7	7.84463888888889	31.172	1287.103	2	53.05	3
51	408	427	40.8	7.84466666666667	31.048	1292.391	2	52.59	3
51	409	427	40.9	7.84469444444444	30.969	1297.629	2	52.04	3
51	410	427	41	7.84472222222222	30.943	1302.808	2	51.43	3
51	411	427	41.1	7.84475	30.954	1307.912	2	50.88	3
51	412	427	41.2	7.84477777777778	30.946	1312.946	2	50.62	3
51	413	427	41.3	7.84480555555556	31.158	1317.96	2	50.89	3
51	414	427	41.4	7.84483333333333	31.548	1323.051	2	51.65	3
51	415	427	41.5	7.84486111111111	31.868	1328.271	2	52.52	3
51	416	427	41.6	7.84488888888889	32.08	1333.598	2	53.13	3
51	417	427	41.7	7.84491666666667	32.061	1338.972	2	53.22	3
51	418	427	41.8	7.84494444444444	31.834	1344.305	2	52.85	3
51	419	427	41.9	7.84497222222222	31.629	1349.55	2	52.47	3
51	420	427	42	7.845	31.589	1354.753	2	52.38	3
51	421	427	42.1	7.84502777777778	31.618	1359.976	2	52.57	3
51	422	427	42.2	7.84505555555556	31.644	1365.259	2	52.88	3
51	423	427	42.3	7.84508333333333	31.661	1370.579	2	53.03	3
51	424	427	42.4	7.84511111111111	31.679	1375.886	2	53.02	3
51	425	427	42.5	7.84513888888889	31.697	1381.182	2	53	3
51	426	427	42.6	7.84516666666667	31.714	1386.478	2	53.04	3
51	427	427	42.7	7.84519444444444	31.747	1391.781	2	53.14	3
51	428	427	42.8	7.84522222222222	31.75	1397.098	2	53.3	3
51	429	427	42.9	7.84525	31.678	1402.436	2	53.5	3
51	430	427	43	7.84527777777778	31.535	1407.789	2	53.79	3
51	431	427	43.1	7.84530555555556	31.317	1413.182	2	54.16	3
51	432	427	43.2	7.84533333333333	31.07	1418.63	2	54.4	3
51	433	427	43.3	7.84536111111111	30.835	1424.099	2	54.44	3
51	434	427	43.4	7.84538888888889	30.574	1429.55	2	54.29	3
51	435	427	43.5	7.84541666666667	30.313	1434.958	2	54.08	3
51	436	427	43.6	7.84544444444444	30.052	1440.346	2	53.99	3
51	437	427	43.7	7.84547222222222	29.777	1445.743	2	54.03	3
51	438	427	43.8	7.8455	29.515	1451.144	2	54.12	3
51	439	427	43.9	7.84552777777778	29.331	1456.56	2	54.25	3
51	440	427	44	7.84555555555556	29.244	1461.995	2	54.38	3
51	441	427	44.1	7.84558333333333	29.234	1467.443	2	54.46	3
51	442	427	44.2	7.84561111111111	29.238	1472.895	2	54.5	3
51	443	427	44.3	7.84563888888889	29.227	1478.347	2	54.5	3
51	444	427	44.4	7.84566666666667	29.216	1483.797	2	54.5	3
51	445	427	44.5	7.84569444444444	29.205	1489.246	2	54.49	3
51	446	427	44.6	7.84572222222222	29.165	1494.694	2	54.49	3
51	447	427	44.7	7.84575	29.196	1500.146	2	54.46	3
51	448	427	44.8	7.84577777777778	29.324	1505.594	2	54.36	3
51	449	427	44.9	7.84580555555556	29.512	1511.029	2	54.22	3
51	450	427	45	7.84583333333333	29.652	1516.44	2	54.05	3
51	451	427	45.1	7.84586111111111	29.67	1521.831	2	53.93	3
51	452	427	45.2	7.84588888888889	29.63	1527.216	2	53.89	3
51	453	427	45.3	7.84591666666667	29.619	1532.616	2	53.76	3
51	454	427	45.4	7.84594444444444	29.609	1537.992	2	53.47	3
51	455	427	45.5	7.84597222222222	29.598	1543.303	2	53.34	3
51	456	427	45.6	7.846	29.589	1548.595	2	53.62	3
51	457	427	45.7	7.84602777777778	29.609	1553.947	2	54.41	3
51	458	427	45.8	7.84605555555556	29.662	1559.444	2	55.55	3
51	459	427	45.9	7.84608333333333	29.785	1565.075	2	56.55	3
51	460	427	46	7.84611111111111	29.941	1570.801	2	57.13	3
51	461	427	46.1	7.84613888888889	30.1	1576.569	2	57.22	3
51	462	427	46.2	7.84616666666667	30.236	1582.311	2	56.85	3
51	463	427	46.3	7.84619444444444	30.328	1587.977	2	56.22	3
51	464	427	46.4	7.84622222222222	30.371	1593.553	2	55.6	3
51	465	427	46.5	7.84625	30.374	1599.066	2	55.18	3
51	466	427	46.6	7.84627777777778	30.37	1604.555	2	55	3
51	467	427	46.7	7.84630555555556	30.373	1610.046	2	54.97	3
51	468	427	46.8	7.84633333333333	30.377	1615.545	2	54.99	3
51	469	427	46.9	7.84636111111111	30.38	1621.046	2	55	3
51	470	427	47	7.84638888888889	30.384	1626.548	2	54.98	3
51	471	427	47.1	7.84641666666667	30.387	1632.043	2	54.97	3
51	472	427	47.2	7.84644444444444	30.39	1637.498	2	55.36	3
51	473	427	47.3	7.84647222222222	30.394	1643.054	2	56.41	3
51	474	427	47.4	7.8465	30.357	1648.761	2	57.67	3
51	475	427	47.5	7.84652777777778	30.297	1654.601	2	58.73	3
51	476	427	47.6	7.84655555555555	30.254	1660.577	2	59.13	3
51	477	427	47.7	7.84658333333333	30.178	1666.501	2	58.89	3
51	478	427	47.8	7.84661111111111	30.087	1672.353	2	58.69	3
51	479	427	47.9	7.84663888888889	29.997	1678.199	2	58.79	3
51	480	427	48	7.84666666666667	29.89	1684.068	2	59.14	3
51	481	427	48.1	7.84669444444444	29.814	1690.013	2	59.6	3
51	482	427	48.2	7.84672222222222	29.721	1696.014	2	59.92	3
51	483	427	48.3	7.84675	29.627	1702.027	2	60.02	3
51	484	427	48.4	7.84677777777778	29.535	1708.066	2	59.69	3
[truncated: 232,139 more rows]
