# Supplementary material for: Spatiotemporal filtering method for detecting kinematic waves in a connected environment
Source: PLoS One. 2020 Dec 21;15(12):e0244329. doi: 10.1371/journal.pone.0244329 (PMC7751863; doi:10.1371/journal.pone.0244329)
Supplement: S1 Dataset — (ZIP) [file pone.0244329.s001.zip › US-101_0750-0805_lane4_rev.csv]

veh_ID	frame_ID	Total_frame	local_time	time	Local_X	Local_Y	veh_class	speed	lane
5	8	452	.8	7.83355555555555	39.788	39.154	2	40	4
5	9	452	.9	7.83358333333333	39.767	43.153	2	40	4
5	10	452	1	7.83361111111111	39.747	47.154	2	40	4
5	11	452	1.1	7.83363888888889	39.726	51.154	2	40	4
5	12	452	1.2	7.83366666666667	39.705	55.153	2	40	4
5	13	452	1.3	7.83369444444444	39.685	59.154	2	40	4
5	14	452	1.4	7.83372222222222	39.665	63.154	2	40	4
5	15	452	1.5	7.83375	39.643	67.154	2	40	4
5	16	452	1.6	7.83377777777778	39.623	71.154	2	40	4
5	17	452	1.7	7.83380555555556	39.603	75.154	2	40	4
5	18	452	1.8	7.83383333333333	39.581	79.153	2	40	4
5	19	452	1.9	7.83386111111111	39.562	83.194	2	39.63	4
5	20	452	2	7.83388888888889	39.541	87.155	2	38.78	4
5	21	452	2.1	7.83391666666667	39.52	90.947	2	38.17	4
5	22	452	2.2	7.83394444444444	39.544	94.675	2	38.17	4
5	23	452	2.3	7.83397222222222	39.592	98.467	2	38.77	4
5	24	452	2.4	7.834	39.641	102.428	2	39.63	4
5	25	452	2.5	7.83402777777778	39.689	106.466	2	40.01	4
5	26	452	2.6	7.83405555555556	39.739	110.47	2	40.03	4
5	27	452	2.7	7.83408333333333	39.787	114.487	2	39.92	4
5	28	452	2.8	7.83411111111111	39.836	118.497	2	39.5	4
5	29	452	2.9	7.83413888888889	39.922	122.448	2	38.66	4
5	30	452	3	7.83416666666667	39.984	126.254	2	37.5	4
5	31	452	3.1	7.83419444444444	40.013	129.947	2	36.34	4
5	32	452	3.2	7.83422222222222	40.018	133.496	2	35.5	4
5	33	452	3.3	7.83425	40.061	136.986	2	35.07	4
5	34	452	3.4	7.83427777777778	40.103	140.468	2	34.96	4
5	35	452	3.5	7.83430555555556	40.146	143.964	2	34.98	4
5	36	452	3.6	7.83433333333333	40.188	147.465	2	35	4
5	37	452	3.7	7.83436111111111	40.231	150.965	2	35	4
5	38	452	3.8	7.83438888888889	40.273	154.465	2	35	4
5	39	452	3.9	7.83441666666667	40.317	157.999	2	34.69	4
5	40	452	4	7.83444444444444	40.353	161.462	2	34.01	4
5	41	452	4.1	7.83447222222222	40.425	164.789	2	33.58	4
5	42	452	4.2	7.8345	40.477	168.077	2	33.71	4
5	43	452	4.3	7.83452777777778	40.452	171.432	2	34.38	4
5	44	452	4.4	7.83455555555556	40.315	174.947	2	35.29	4
5	45	452	4.5	7.83458333333333	40.072	178.551	2	35.8	4
5	46	452	4.6	7.83461111111111	39.74	182.146	2	35.98	4
5	47	452	4.7	7.83463888888889	39.435	185.758	2	36.08	4
5	48	452	4.8	7.83466666666667	39.129	189.37	2	36.11	4
5	49	452	4.9	7.83469444444444	38.824	192.985	2	36.09	4
5	50	452	5	7.83472222222222	38.519	196.607	2	35.91	4
5	51	452	5.1	7.83475	38.206	200.203	2	35.51	4
5	52	452	5.2	7.83477777777778	37.955	203.734	2	34.97	4
5	53	452	5.3	7.83480555555556	37.742	207.185	2	34.49	4
5	54	452	5.4	7.83483333333333	37.614	210.588	2	34.33	4
5	55	452	5.5	7.83486111111111	37.642	214.006	2	34.46	4
5	56	452	5.6	7.83488888888889	37.751	217.463	2	34.71	4
5	57	452	5.7	7.83491666666667	37.85	220.948	2	35	4
5	58	452	5.8	7.83494444444444	37.941	224.543	2	34.57	4
5	59	452	5.9	7.83497222222222	38.022	227.925	2	33.23	4
5	60	452	6	7.835	38.117	231.157	2	32.64	4
5	61	452	6.1	7.83502777777778	38.245	234.37	2	33.46	4
5	62	452	6.2	7.83505555555556	38.496	237.849	2	35.61	4
5	63	452	6.3	7.83508333333333	38.749	241.495	2	38.21	4
5	64	452	6.4	7.83511111111111	39.021	245.436	2	39.56	4
5	65	452	6.5	7.83513888888889	39.283	249.432	2	39.85	4
5	66	452	6.6	7.83516666666667	39.545	253.438	2	39.94	4
5	67	452	6.7	7.83519444444444	39.806	257.43	2	39.92	4
5	68	452	6.8	7.83522222222222	40.066	261.412	2	39.99	4
5	69	452	6.9	7.83525	40.34	265.405	2	40.23	4
5	70	452	7	7.83527777777778	40.567	269.43	2	40.65	4
5	71	452	7.1	7.83530555555556	40.742	273.517	2	41.21	4
5	72	452	7.2	7.83533333333333	40.87	277.684	2	41.65	4
5	73	452	7.3	7.83536111111111	40.981	281.896	2	41.76	4
5	74	452	7.4	7.83538888888889	40.969	286.089	2	41.54	4
5	75	452	7.5	7.83541666666667	40.843	290.214	2	41.28	4
5	76	452	7.6	7.83544444444444	40.658	294.303	2	41.26	4
5	77	452	7.7	7.83547222222222	40.529	298.43	2	41.43	4
5	78	452	7.8	7.8355	40.539	302.611	2	41.47	4
5	79	452	7.9	7.83552777777778	40.604	306.782	2	41.17	4
5	80	452	8	7.83555555555556	40.605	310.876	2	40.64	4
5	81	452	8.1	7.83558333333333	40.595	314.893	2	40.2	4
5	82	452	8.2	7.83561111111111	40.582	318.88	2	40	4
5	83	452	8.3	7.83563888888889	40.573	322.872	2	39.98	4
5	84	452	8.4	7.83566666666667	40.564	326.871	2	39.99	4
5	85	452	8.5	7.83569444444444	40.555	330.872	2	40	4
5	86	452	8.6	7.83572222222222	40.545	334.872	2	40	4
5	87	452	8.7	7.83575	40.536	338.872	2	40	4
5	88	452	8.8	7.83577777777778	40.526	342.929	2	39.48	4
5	89	452	8.9	7.83580555555556	40.517	346.822	2	38.28	4
5	90	452	9	7.83583333333333	40.507	350.581	2	37.42	4
5	91	452	9.1	7.83586111111111	40.574	354.199	2	37.42	4
5	92	452	9.2	7.83588888888889	40.66	357.957	2	38.27	4
5	93	452	9.3	7.83591666666667	40.745	361.85	2	39.47	4
5	94	452	9.4	7.83594444444444	40.832	365.906	2	39.99	4
5	95	452	9.5	7.83597222222222	40.917	369.905	2	39.99	4
5	96	452	9.6	7.836	41.002	373.904	2	39.99	4
5	97	452	9.7	7.83602777777778	41.088	377.903	2	39.99	4
5	98	452	9.8	7.83605555555556	41.174	381.902	2	40	4
5	99	452	9.9	7.83608333333333	41.259	385.904	2	40	4
5	100	452	10	7.83611111111111	41.338	389.909	2	39.94	4
5	101	452	10.1	7.83613888888889	41.442	393.909	2	39.77	4
5	102	452	10.2	7.83616666666667	41.561	397.882	2	39.46	4
5	103	452	10.3	7.83619444444444	41.629	401.81	2	39.1	4
5	104	452	10.4	7.83622222222222	41.605	405.693	2	38.78	4
5	105	452	10.5	7.83625	41.494	409.548	2	38.6	4
5	106	452	10.6	7.83627777777778	41.358	413.396	2	38.53	4
5	107	452	10.7	7.83630555555556	41.24	417.246	2	38.52	4
5	108	452	10.8	7.83633333333333	41.123	421.098	2	38.54	4
5	109	452	10.9	7.83636111111111	41.006	424.955	2	38.55	4
5	110	452	11	7.83638888888889	40.888	428.817	2	38.48	4
5	111	452	11.1	7.83641666666667	40.765	432.667	2	38.31	4
5	112	452	11.2	7.83644444444444	40.646	436.482	2	38.16	4
5	113	452	11.3	7.83647222222222	40.548	440.268	2	38.21	4
5	114	452	11.4	7.8365	40.525	444.086	2	38.47	4
5	115	452	11.5	7.83652777777778	40.575	447.974	2	38.63	4
5	116	452	11.6	7.83655555555556	40.689	451.885	2	38.31	4
5	117	452	11.7	7.83658333333333	40.815	455.71	2	37.52	4
5	118	452	11.8	7.83661111111111	40.847	459.389	2	36.72	4
5	119	452	11.9	7.83663888888889	40.908	462.979	2	36.41	4
5	120	452	12	7.83666666666667	40.97	466.591	2	36.63	4
5	121	452	12.1	7.83669444444444	41.065	470.277	2	37.07	4
5	122	452	12.2	7.83672222222222	41.146	474.015	2	37.51	4
5	123	452	12.3	7.83675	41.226	477.791	2	37.84	4
5	124	452	12.4	7.83677777777778	41.307	481.602	2	37.96	4
5	125	452	12.5	7.83680555555556	41.385	485.465	2	37.45	4
5	126	452	12.6	7.83683333333333	41.514	489.145	2	36.19	4
5	127	452	12.7	7.83686111111111	41.596	492.706	2	35.13	4
5	128	452	12.8	7.83688888888889	41.666	496.083	2	34.94	4
5	129	452	12.9	7.83691666666667	41.678	499.567	2	35.69	4
5	130	452	13	7.83694444444444	41.666	503.195	2	36.82	4
5	131	452	13.1	7.83697222222222	41.585	506.981	2	37.44	4
5	132	452	13.2	7.837	41.522	510.745	2	37.55	4
5	133	452	13.3	7.83702777777778	41.458	514.504	2	37.57	4
5	134	452	13.4	7.83705555555556	41.395	518.26	2	37.56	4
5	135	452	13.5	7.83708333333333	41.331	522.02	2	37.5	4
5	136	452	13.6	7.83711111111111	41.262	525.769	2	37.4	4
5	137	452	13.7	7.83713888888889	41.191	529.492	2	37.4	4
5	138	452	13.8	7.83716666666667	41.153	533.209	2	37.67	4
5	139	452	13.9	7.83719444444444	41.185	536.975	2	38.28	4
5	140	452	14	7.83722222222222	41.29	540.843	2	39.03	4
5	141	452	14.1	7.83725	41.442	544.804	2	39.65	4
5	142	452	14.2	7.83727777777778	41.604	548.811	2	40.04	4
5	143	452	14.3	7.83730555555556	41.749	552.833	2	40.27	4
5	144	452	14.4	7.83733333333333	41.841	556.875	2	40.38	4
5	145	452	14.5	7.83736111111111	41.92	560.933	2	40.32	4
5	146	452	14.6	7.83738888888889	41.893	564.969	2	40.07	4
5	147	452	14.7	7.83741666666667	41.749	568.948	2	39.84	4
5	148	452	14.8	7.83744444444444	41.572	572.897	2	39.84	4
5	149	452	14.9	7.83747222222222	41.441	576.878	2	40.09	4
5	150	452	15	7.8375	41.415	580.917	2	40.33	4
5	151	452	15.1	7.83752777777778	41.421	584.978	2	40.38	4
5	152	452	15.2	7.83755555555556	41.378	589.018	2	40.24	4
5	153	452	15.3	7.83758333333333	41.316	593.025	2	40.07	4
5	154	452	15.4	7.83761111111111	41.25	597.02	2	40	4
5	155	452	15.5	7.83763888888889	41.189	601.016	2	39.99	4
5	156	452	15.6	7.83766666666667	41.126	605.015	2	39.99	4
5	157	452	15.7	7.83769444444444	41.065	609.015	2	39.99	4
5	158	452	15.8	7.83772222222222	41.003	613.014	2	39.99	4
5	159	452	15.9	7.83775	40.941	617.014	2	39.99	4
5	160	452	16	7.83777777777778	40.879	621.015	2	39.98	4
5	161	452	16.1	7.83780555555556	40.817	625.033	2	39.75	4
5	162	452	16.2	7.83783333333333	40.755	629.003	2	39.3	4
5	163	452	16.3	7.83786111111111	40.692	632.886	2	39	4
5	164	452	16.4	7.83788888888889	40.667	636.741	2	39.03	4
5	165	452	16.5	7.83791666666667	40.641	640.635	2	39.37	4
5	166	452	16.6	7.83794444444444	40.616	644.618	2	39.82	4
5	167	452	16.7	7.83797222222222	40.591	648.638	2	40	4
5	168	452	16.8	7.838	40.566	652.638	2	40	4
5	169	452	16.9	7.83802777777778	40.54	656.638	2	40	4
5	170	452	17	7.83805555555556	40.516	660.637	2	40	4
5	171	452	17.1	7.83808333333333	40.49	664.639	2	39.99	4
5	172	452	17.2	7.83811111111111	40.465	668.64	2	39.96	4
5	173	452	17.3	7.83813888888889	40.433	672.629	2	39.96	4
5	174	452	17.4	7.83816666666667	40.399	676.609	2	40.13	4
5	175	452	17.5	7.83819444444444	40.407	680.611	2	40.6	4
5	176	452	17.6	7.83822222222222	40.511	684.687	2	41.35	4
5	177	452	17.7	7.83825	40.683	688.873	2	42.15	4
5	178	452	17.8	7.83827777777778	40.912	693.15	2	42.73	4
5	179	452	17.9	7.83830555555556	41.143	697.466	2	43	4
5	180	452	18	7.83833333333333	41.367	701.781	2	43.05	4
5	181	452	18.1	7.83836111111111	41.589	706.081	2	43.05	4
5	182	452	18.2	7.83838888888889	41.812	710.388	2	43.05	4
5	183	452	18.3	7.83841666666667	42.035	714.711	2	42.89	4
5	184	452	18.4	7.83844444444444	42.279	719.016	2	42.37	4
5	185	452	18.5	7.83847222222222	42.471	723.244	2	41.48	4
5	186	452	18.6	7.8385	42.574	727.332	2	40.45	4
5	187	452	18.7	7.83852777777778	42.619	731.289	2	39.74	4
5	188	452	18.8	7.83855555555555	42.56	735.202	2	39.54	4
5	189	452	18.9	7.83858333333333	42.514	739.144	2	39.69	4
5	190	452	19	7.83861111111111	42.495	743.136	2	39.92	4
5	191	452	19.1	7.83863888888889	42.47	747.149	2	40.02	4
5	192	452	19.2	7.83866666666667	42.445	751.153	2	40.01	4
5	193	452	19.3	7.83869444444444	42.42	755.152	2	40	4
5	194	452	19.4	7.83872222222222	42.394	759.151	2	40	4
5	195	452	19.5	7.83875	42.37	763.151	2	40	4
5	196	452	19.6	7.83877777777778	42.344	767.151	2	40	4
5	197	452	19.7	7.83880555555556	42.319	771.15	2	40.01	4
5	198	452	19.8	7.83883333333333	42.294	775.149	2	40.05	4
5	199	452	19.9	7.83886111111111	42.269	779.15	2	40.17	4
5	200	452	20	7.83888888888889	42.243	783.159	2	40.47	4
5	201	452	20.1	7.83891666666667	42.19	787.208	2	41.01	4
5	202	452	20.2	7.83894444444444	42.136	791.333	2	41.74	4
5	203	452	20.3	7.83897222222222	42.111	795.559	2	42.44	4
5	204	452	20.4	7.839	42.067	799.857	2	42.92	4
5	205	452	20.5	7.83902777777778	41.971	804.181	2	43.15	4
5	206	452	20.6	7.83905555555556	41.866	808.512	2	43.16	4
5	207	452	20.7	7.83908333333333	41.773	812.84	2	42.95	4
5	208	452	20.8	7.83911111111111	41.723	817.142	2	42.46	4
5	209	452	20.9	7.83913888888889	41.678	821.371	2	41.72	4
5	210	452	21	7.83916666666667	41.587	825.494	2	40.91	4
5	211	452	21.1	7.83919444444444	41.487	829.527	2	40.27	4
5	212	452	21.2	7.83922222222222	41.37	833.513	2	39.87	4
5	213	452	21.3	7.83925	41.357	837.48	2	39.62	4
5	214	452	21.4	7.83927777777778	41.402	841.428	2	39.47	4
5	215	452	21.5	7.83930555555555	41.459	845.359	2	39.44	4
5	216	452	21.6	7.83933333333333	41.454	849.292	2	39.55	4
5	217	452	21.7	7.83936111111111	41.387	853.255	2	39.75	4
5	218	452	21.8	7.83938888888889	41.347	857.248	2	39.92	4
5	219	452	21.9	7.83941666666667	41.379	861.254	2	40	4
5	220	452	22	7.83944444444444	41.388	865.257	2	40.01	4
5	221	452	22.1	7.83947222222222	41.398	869.257	2	40	4
5	222	452	22.2	7.8395	41.407	873.257	2	40	4
5	223	452	22.3	7.83952777777778	41.417	877.257	2	40	4
5	224	452	22.4	7.83955555555556	41.427	881.257	2	40	4
5	225	452	22.5	7.83958333333333	41.437	885.257	2	40	4
5	226	452	22.6	7.83961111111111	41.446	889.257	2	40	4
5	227	452	22.7	7.83963888888889	41.456	893.257	2	40	4
5	228	452	22.8	7.83966666666667	41.465	897.271	2	39.87	4
5	229	452	22.9	7.83969444444444	41.475	901.258	2	39.56	4
5	230	452	23	7.83972222222222	41.485	905.183	2	39.35	4
5	231	452	23.1	7.83975	41.499	909.086	2	39.35	4
5	232	452	23.2	7.83977777777778	41.532	913.012	2	39.56	4
5	233	452	23.3	7.83980555555556	41.565	916.998	2	39.87	4
5	234	452	23.4	7.83983333333333	41.599	921.012	2	40	4
5	235	452	23.5	7.83986111111111	41.632	925.012	2	40	4
5	236	452	23.6	7.83988888888889	41.666	929.011	2	40	4
5	237	452	23.7	7.83991666666667	41.699	933.013	2	39.98	4
5	238	452	23.8	7.83994444444444	41.732	937.008	2	39.97	4
5	239	452	23.9	7.83997222222222	41.766	940.991	2	40.1	4
5	240	452	24	7.84	41.798	944.984	2	40.53	4
5	241	452	24.1	7.84002777777778	41.791	949.038	2	41.37	4
5	242	452	24.2	7.84005555555555	41.803	953.232	2	42.52	4
5	243	452	24.3	7.84008333333333	41.861	957.544	2	43.63	4
5	244	452	24.4	7.84011111111111	41.941	961.997	2	44.35	4
5	245	452	24.5	7.84013888888889	41.978	966.495	2	44.52	4
5	246	452	24.6	7.84016666666667	42.011	970.963	2	44.27	4
5	247	452	24.7	7.84019444444444	42.035	975.365	2	43.87	4
5	248	452	24.8	7.84022222222222	42.06	979.719	2	43.58	4
5	249	452	24.9	7.84025	42.097	984.052	2	43.51	4
5	250	452	25	7.84027777777778	42.14	988.39	2	43.66	4
5	251	452	25.1	7.84030555555556	42.179	992.76	2	43.98	4
5	252	452	25.2	7.84033333333333	42.198	997.176	2	44.36	4
5	253	452	25.3	7.84036111111111	42.207	1001.641	2	44.7	4
5	254	452	25.4	7.84038888888889	42.214	1006.135	2	44.91	4
5	255	452	25.5	7.84041666666667	42.22	1010.639	2	45	4
5	256	452	25.6	7.84044444444444	42.227	1015.144	2	45.01	4
5	257	452	25.7	7.84047222222222	42.234	1019.644	2	45	4
5	258	452	25.8	7.8405	42.241	1024.144	2	45	4
5	259	452	25.9	7.84052777777778	42.248	1028.644	2	45	4
5	260	452	26	7.84055555555556	42.255	1033.144	2	45	4
5	261	452	26.1	7.84058333333333	42.262	1037.644	2	45	4
5	262	452	26.2	7.84061111111111	42.268	1042.144	2	45	4
5	263	452	26.3	7.84063888888889	42.276	1046.644	2	45	4
5	264	452	26.4	7.84066666666667	42.282	1051.144	2	45	4
5	265	452	26.5	7.84069444444444	42.289	1055.644	2	45	4
5	266	452	26.6	7.84072222222222	42.296	1060.144	2	45	4
5	267	452	26.7	7.84075	42.303	1064.644	2	45	4
5	268	452	26.8	7.84077777777778	42.31	1069.144	2	45	4
5	269	452	26.9	7.84080555555555	42.316	1073.644	2	45	4
5	270	452	27	7.84083333333333	42.324	1078.144	2	45	4
5	271	452	27.1	7.84086111111111	42.33	1082.644	2	45	4
5	272	452	27.2	7.84088888888889	42.337	1087.144	2	45	4
5	273	452	27.3	7.84091666666667	42.344	1091.644	2	45	4
5	274	452	27.4	7.84094444444444	42.351	1096.144	2	45	4
5	275	452	27.5	7.84097222222222	42.358	1100.644	2	45	4
5	276	452	27.6	7.841	42.365	1105.144	2	45	4
5	277	452	27.7	7.84102777777778	42.372	1109.644	2	45	4
5	278	452	27.8	7.84105555555556	42.379	1114.144	2	45	4
5	279	452	27.9	7.84108333333333	42.386	1118.644	2	45	4
5	280	452	28	7.84111111111111	42.393	1123.144	2	45	4
5	281	452	28.1	7.84113888888889	42.4	1127.644	2	45	4
5	282	452	28.2	7.84116666666667	42.407	1132.144	2	45	4
5	283	452	28.3	7.84119444444444	42.414	1136.644	2	45	4
5	284	452	28.4	7.84122222222222	42.42	1141.144	2	45	4
5	285	452	28.5	7.84125	42.427	1145.644	2	45	4
5	286	452	28.6	7.84127777777778	42.434	1150.137	2	45.07	4
5	287	452	28.7	7.84130555555556	42.441	1154.644	2	45.22	4
5	288	452	28.8	7.84133333333333	42.448	1159.181	2	45.33	4
5	289	452	28.9	7.84136111111111	42.451	1163.73	2	45.33	4
5	290	452	29	7.84138888888889	42.445	1168.267	2	45.22	4
5	291	452	29.1	7.84141666666667	42.439	1172.774	2	45.07	4
5	292	452	29.2	7.84144444444444	42.433	1177.267	2	45	4
5	293	452	29.3	7.84147222222222	42.427	1181.766	2	45	4
5	294	452	29.4	7.8415	42.421	1186.266	2	45	4
5	295	452	29.5	7.84152777777778	42.415	1190.766	2	45	4
5	296	452	29.6	7.84155555555555	42.408	1195.266	2	45	4
5	297	452	29.7	7.84158333333333	42.402	1199.767	2	45	4
5	298	452	29.8	7.84161111111111	42.396	1204.266	2	45	4
5	299	452	29.9	7.84163888888889	42.39	1208.768	2	44.98	4
5	300	452	30	7.84166666666667	42.384	1213.264	2	44.97	4
5	301	452	30.1	7.84169444444444	42.378	1217.741	2	45.15	4
5	302	452	30.2	7.84172222222222	42.372	1222.23	2	45.78	4
5	303	452	30.3	7.84175	42.303	1226.862	2	47.01	4
5	304	452	30.4	7.84177777777778	42.315	1231.659	2	48.75	4
5	305	452	30.5	7.84180555555556	42.349	1236.633	2	50.73	4
5	306	452	30.6	7.84183333333333	42.403	1241.784	2	52.46	4
5	307	452	30.7	7.84186111111111	42.535	1247.111	2	53.56	4
5	308	452	30.8	7.84188888888889	42.638	1252.57	2	53.8	4
5	309	452	30.9	7.84191666666667	42.751	1257.986	2	53.22	4
5	310	452	31	7.84194444444444	42.829	1263.268	2	52.18	4
5	311	452	31.1	7.84197222222222	42.845	1268.42	2	51.14	4
5	312	452	31.2	7.842	42.824	1273.459	2	50.41	4
5	313	452	31.3	7.84202777777778	42.818	1278.448	2	50.05	4
5	314	452	31.4	7.84205555555556	42.818	1283.432	2	49.97	4
5	315	452	31.5	7.84208333333333	42.817	1288.429	2	49.99	4
5	316	452	31.6	7.84211111111111	42.816	1293.439	2	49.92	4
5	317	452	31.7	7.84213888888889	42.815	1298.431	2	49.74	4
5	318	452	31.8	7.84216666666667	42.815	1303.386	2	49.6	4
5	319	452	31.9	7.84219444444444	42.815	1308.327	2	49.6	4
5	320	452	32	7.84222222222222	42.831	1313.282	2	49.73	4
5	321	452	32.1	7.84225	42.848	1318.273	2	49.92	4
5	322	452	32.2	7.84227777777778	42.864	1323.282	2	50	4
5	323	452	32.3	7.84230555555556	42.881	1328.282	2	50	4
5	324	452	32.4	7.84233333333333	42.898	1333.282	2	50	4
5	325	452	32.5	7.84236111111111	42.914	1338.284	2	49.98	4
5	326	452	32.6	7.84238888888889	42.931	1343.279	2	49.97	4
5	327	452	32.7	7.84241666666667	42.948	1348.263	2	50.1	4
5	328	452	32.8	7.84244444444444	42.964	1353.256	2	50.53	4
5	329	452	32.9	7.84247222222222	42.94	1358.311	2	51.37	4
5	330	452	33	7.8425	42.935	1363.502	2	52.5	4
5	331	452	33.1	7.84252777777778	42.975	1368.811	2	53.63	4
5	332	452	33.2	7.84255555555556	43.034	1374.256	2	54.47	4
5	333	452	33.3	7.84258333333333	43.052	1379.763	2	54.9	4
5	334	452	33.4	7.84261111111111	43.071	1385.279	2	55.03	4
5	335	452	33.5	7.84263888888889	43.089	1390.784	2	55.02	4
5	336	452	33.6	7.84266666666667	43.107	1396.282	2	55	4
5	337	452	33.7	7.84269444444444	43.125	1401.782	2	55	4
5	338	452	33.8	7.84272222222222	43.143	1407.269	2	55.12	4
5	339	452	33.9	7.84275	43.162	1412.781	2	55.41	4
5	340	452	34	7.84277777777778	43.18	1418.351	2	55.61	4
5	341	452	34.1	7.84280555555556	43.194	1423.941	2	55.61	4
5	342	452	34.2	7.84283333333333	43.184	1429.511	2	55.41	4
5	343	452	34.3	7.84286111111111	43.174	1435.024	2	55.13	4
5	344	452	34.4	7.84288888888889	43.162	1440.511	2	55	4
5	345	452	34.5	7.84291666666667	43.151	1446.011	2	55	4
5	346	452	34.6	7.84294444444444	43.14	1451.511	2	55	4
5	347	452	34.7	7.84297222222222	43.13	1457.011	2	55	4
5	348	452	34.8	7.843	43.119	1462.51	2	55	4
5	349	452	34.9	7.84302777777778	43.108	1468.01	2	55	4
5	350	452	35	7.84305555555556	43.096	1473.511	2	55	4
5	351	452	35.1	7.84308333333333	43.086	1479.011	2	55	4
5	352	452	35.2	7.84311111111111	43.075	1484.51	2	55	4
5	353	452	35.3	7.84313888888889	43.064	1490.01	2	55	4
5	354	452	35.4	7.84316666666667	43.053	1495.51	2	55	4
5	355	452	35.5	7.84319444444444	43.042	1501.01	2	55	4
5	356	452	35.6	7.84322222222222	43.032	1506.51	2	55	4
5	357	452	35.7	7.84325	43.021	1512.011	2	55	4
5	358	452	35.8	7.84327777777778	43.01	1517.511	2	55	4
5	359	452	35.9	7.84330555555556	42.999	1523.012	2	54.98	4
5	360	452	36	7.84333333333333	42.988	1528.507	2	54.98	4
5	361	452	36.1	7.84336111111111	42.977	1534.01	2	54.95	4
5	362	452	36.2	7.84338888888889	42.972	1539.49	2	54.99	4
5	363	452	36.3	7.84341666666667	42.912	1544.954	2	55.49	4
5	364	452	36.4	7.84344444444444	42.868	1550.531	2	56.53	4
5	365	452	36.5	7.84347222222222	42.855	1556.254	2	57.87	4
5	366	452	36.6	7.8435	42.838	1562.109	2	59.04	4
5	367	452	36.7	7.84352777777778	42.778	1568.118	2	59.5	4
5	368	452	36.8	7.84355555555556	42.724	1574.111	2	59.22	4
5	369	452	36.9	7.84358333333333	42.713	1580.032	2	58.43	4
5	370	452	37	7.84361111111111	42.695	1585.83	2	57.36	4
5	371	452	37.1	7.84363888888889	42.654	1591.502	2	56.3	4
5	372	452	37.2	7.84366666666667	42.611	1597.057	2	55.52	4
5	373	452	37.3	7.84369444444444	42.618	1602.553	2	55.11	4
5	374	452	37.4	7.84372222222222	42.622	1608.038	2	54.98	4
5	375	452	37.5	7.84375	42.626	1613.535	2	54.97	4
5	376	452	37.6	7.84377777777778	42.629	1619.032	2	54.97	4
5	377	452	37.7	7.84380555555556	42.632	1624.516	2	55.1	4
5	378	452	37.8	7.84383333333333	42.636	1630.009	2	55.53	4
5	379	452	37.9	7.84386111111111	42.598	1635.586	2	56.74	4
5	380	452	38	7.84388888888889	42.58	1641.383	2	58.73	4
5	381	452	38.1	7.84391666666667	42.605	1647.327	2	60.47	4
5	382	452	38.2	7.84394444444444	42.628	1653.488	2	61.3	4
5	383	452	38.3	7.84397222222222	42.534	1659.703	2	61.12	4
5	384	452	38.4	7.844	42.442	1665.758	2	60.39	4
5	385	452	38.5	7.84402777777778	42.349	1671.721	2	60.01	4
5	386	452	38.6	7.84405555555556	42.255	1677.719	2	59.99	4
5	387	452	38.7	7.84408333333333	42.163	1683.718	2	59.99	4
5	388	452	38.8	7.84411111111111	42.07	1689.717	2	59.99	4
5	389	452	38.9	7.84413888888889	41.977	1695.717	2	59.99	4
5	390	452	39	7.84416666666667	41.884	1701.716	2	59.99	4
5	391	452	39.1	7.84419444444444	41.79	1707.765	2	59.54	4
5	392	452	39.2	7.84422222222222	41.698	1713.688	2	58.49	4
5	393	452	39.3	7.84425	41.605	1719.461	2	57.75	4
5	394	452	39.4	7.84427777777778	41.536	1725.127	2	57.75	4
5	395	452	39.5	7.84430555555556	41.565	1730.9	2	58.5	4
5	396	452	39.6	7.84433333333333	41.593	1736.824	2	59.54	4
5	397	452	39.7	7.84436111111111	41.621	1742.873	2	60	4
5	398	452	39.8	7.84438888888889	41.65	1748.873	2	60	4
5	399	452	39.9	7.84441666666667	41.678	1754.873	2	60	4
5	400	452	40	7.84444444444444	41.707	1760.873	2	60	4
5	401	452	40.1	7.84447222222222	41.735	1766.873	2	60	4
5	402	452	40.2	7.8445	41.763	1772.873	2	60	4
5	403	452	40.3	7.84452777777778	41.792	1778.873	2	60	4
5	404	452	40.4	7.84455555555556	41.82	1784.856	2	60.15	4
5	405	452	40.5	7.84458333333333	41.849	1790.872	2	60.5	4
5	406	452	40.6	7.84461111111111	41.877	1796.957	2	60.75	4
5	407	452	40.7	7.84463888888889	41.877	1803.068	2	60.75	4
5	408	452	40.8	7.84466666666667	41.865	1809.153	2	60.5	4
5	409	452	40.9	7.84469444444444	41.853	1815.168	2	60.15	4
5	410	452	41	7.84472222222222	41.842	1821.152	2	60	4
5	411	452	41.1	7.84475	41.831	1827.154	2	59.98	4
5	412	452	41.2	7.84477777777778	41.818	1833.15	2	59.96	4
5	413	452	41.3	7.84480555555556	41.807	1839.137	2	60.03	4
5	414	452	41.4	7.84483333333333	41.766	1845.125	2	60.33	4
5	415	452	41.5	7.84486111111111	41.784	1851.152	2	60.98	4
5	416	452	41.6	7.84488888888889	41.909	1857.279	2	62	4
5	417	452	41.7	7.84491666666667	42.048	1863.546	2	63.27	4
5	418	452	41.8	7.84494444444444	42.239	1869.945	2	64.68	4
5	419	452	41.9	7.84497222222222	42.485	1876.498	2	65.67	4
5	420	452	42	7.845	42.76	1883.169	2	65.72	4
5	421	452	42.1	7.84502777777778	43.151	1889.755	2	65.2	4
5	422	452	42.2	7.84505555555556	43.435	1896.23	2	64.41	4
5	423	452	42.3	7.84508333333333	43.672	1902.605	2	63.62	4
5	424	452	42.4	7.84511111111111	43.848	1908.96	2	62.96	4
5	425	452	42.5	7.84513888888889	43.951	1915.239	2	62.04	4
5	426	452	42.6	7.84516666666667	44.079	1921.356	2	61.17	4
5	427	452	42.7	7.84519444444444	44.195	1927.401	2	60.83	4
5	428	452	42.8	7.84522222222222	44.214	1933.452	2	60.94	4
5	429	452	42.9	7.84525	44.302	1939.558	2	61.3	4
5	430	452	43	7.84527777777778	44.319	1945.723	2	61.61	4
5	431	452	43.1	7.84530555555556	44.276	1951.906	2	61.72	4
5	432	452	43.2	7.84533333333333	44.263	1958.093	2	61.64	4
5	433	452	43.3	7.84536111111111	44.24	1964.308	2	60.86	4
5	434	452	43.4	7.84538888888889	44.197	1970.288	2	59.3	4
5	435	452	43.5	7.84541666666667	44.038	1976.174	2	58.07	4
5	436	452	43.6	7.84544444444444	43.913	1981.831	2	57.77	4
5	437	452	43.7	7.84547222222222	43.842	1987.587	2	58.42	4
5	438	452	43.8	7.8455	43.771	1993.499	2	59.49	4
5	439	452	43.9	7.84552777777778	43.701	1999.537	2	60.07	4
5	440	452	44	7.84555555555556	43.63	2005.537	2	60.37	4
5	441	452	44.1	7.84558333333333	43.541	2011.586	2	60.82	4
5	442	452	44.2	7.84561111111111	43.485	2017.702	2	61.29	4
5	443	452	44.3	7.84563888888889	43.413	2023.868	2	61.6	4
5	444	452	44.4	7.84566666666667	43.339	2030.052	2	61.7	4
5	445	452	44.5	7.84569444444444	43.266	2036.235	2	61.59	4
5	446	452	44.6	7.84572222222222	43.193	2042.416	2	61.1	4
5	447	452	44.7	7.84575	43.121	2048.492	2	60.44	4
5	448	452	44.8	7.84577777777778	43.032	2054.44	2	60.38	4
5	449	452	44.9	7.84580555555556	42.924	2060.459	2	61.22	4
5	450	452	45	7.84583333333333	42.945	2066.663	2	62.72	4
5	451	452	45.1	7.84586111111111	42.986	2072.988	2	64.18	4
5	452	452	45.2	7.84588888888889	42.986	2079.523	2	64.89	4
5	453	452	45.3	7.84591666666667	42.986	2086.039	2	65.02	4
5	454	452	45.4	7.84594444444444	42.986	2092.542	2	65.03	4
5	455	452	45.5	7.84597222222222	42.986	2099.042	2	65.06	4
5	456	452	45.6	7.846	42.985	2105.552	2	65.08	4
5	457	452	45.7	7.84602777777778	42.981	2112.074	2	65.08	4
5	458	452	45.8	7.84605555555556	42.976	2118.573	2	65.08	4
5	459	452	45.9	7.84608333333333	42.971	2125.073	2	65.08	4
8	29	448	2.9	7.83413888888889	36.866	38.476	2	45	4
8	30	448	3	7.83416666666667	36.844	42.976	2	45	4
8	31	448	3.1	7.83419444444444	36.82	47.476	2	45	4
8	32	448	3.2	7.83422222222222	36.797	51.976	2	45	4
8	33	448	3.3	7.83425	36.774	56.476	2	45	4
8	34	448	3.4	7.83427777777778	36.751	60.976	2	45	4
8	35	448	3.5	7.83430555555556	36.728	65.476	2	45	4
8	36	448	3.6	7.83433333333333	36.705	69.976	2	45	4
8	37	448	3.7	7.83436111111111	36.682	74.476	2	45	4
8	38	448	3.8	7.83438888888889	36.658	78.988	2	44.89	4
8	39	448	3.9	7.83441666666667	36.635	83.501	2	44.4	4
8	40	448	4	7.83444444444444	36.612	87.914	2	43.68	4
8	41	448	4.1	7.83447222222222	36.587	92.203	2	43.31	4
8	42	448	4.2	7.8345	36.642	96.47	2	43.49	4
8	43	448	4.3	7.83452777777778	36.697	100.829	2	44.12	4
8	44	448	4.4	7.83455555555556	36.752	105.316	2	44.77	4
8	45	448	4.5	7.83458333333333	36.807	109.841	2	45	4
8	46	448	4.6	7.83461111111111	36.86	114.34	2	45	4
8	47	448	4.7	7.83463888888889	36.916	118.838	2	45.01	4
8	48	448	4.8	7.83466666666667	36.97	123.342	2	45.03	4
8	49	448	4.9	7.83469444444444	37.025	127.856	2	44.94	4
8	50	448	5	7.83472222222222	37.081	132.36	2	44.64	4
8	51	448	5.1	7.83475	37.147	136.823	2	44.09	4
8	52	448	5.2	7.83477777777778	37.201	141.205	2	43.32	4
8	53	448	5.3	7.83480555555556	37.255	145.487	2	42.58	4
8	54	448	5.4	7.83483333333333	37.29	149.69	2	42.04	4
8	55	448	5.5	7.83486111111111	37.341	153.856	2	41.75	4
8	56	448	5.6	7.83488888888889	37.392	158.056	2	41.27	4
8	57	448	5.7	7.83491666666667	37.443	162.16	2	40.19	4
8	58	448	5.8	7.83494444444444	37.531	166.11	2	38.87	4
8	59	448	5.9	7.83497222222222	37.632	169.946	2	37.6	4
8	60	448	6	7.835	37.732	173.614	2	36.63	4
8	61	448	6.1	7.83502777777778	37.814	177.236	2	36.13	4
8	62	448	6.2	7.83505555555556	37.868	180.81	2	35.88	4
8	63	448	6.3	7.83508333333333	37.949	184.351	2	35.93	4
8	64	448	6.4	7.83511111111111	38.057	187.965	2	36.19	4
8	65	448	6.5	7.83513888888889	38.154	191.632	2	36.21	4
8	66	448	6.6	7.83516666666667	38.262	195.265	2	35.85	4
8	67	448	6.7	7.83519444444444	38.343	198.816	2	35.37	4
8	68	448	6.8	7.83522222222222	38.434	202.311	2	35.05	4
8	69	448	6.9	7.83525	38.527	205.795	2	34.96	4
8	70	448	7	7.83527777777778	38.618	209.29	2	34.97	4
8	71	448	7.1	7.83530555555556	38.711	212.792	2	34.97	4
8	72	448	7.2	7.83533333333333	38.802	216.287	2	34.96	4
8	73	448	7.3	7.83536111111111	38.895	219.772	2	35.05	4
8	74	448	7.4	7.83538888888889	38.986	223.291	2	35.12	4
8	75	448	7.5	7.83541666666667	39.067	226.871	2	34.53	4
8	76	448	7.6	7.83544444444444	39.161	230.262	2	33.42	4
8	77	448	7.7	7.83547222222222	39.259	233.499	2	32.96	4
8	78	448	7.8	7.8355	39.506	236.75	2	33.72	4
8	79	448	7.9	7.83552777777778	39.748	240.229	2	35.62	4
8	80	448	8	7.83555555555556	39.982	243.866	2	37.75	4
8	81	448	8.1	7.83558333333333	40.236	247.737	2	39	4
8	82	448	8.2	7.83561111111111	40.508	251.689	2	39.54	4
8	83	448	8.3	7.83563888888889	40.77	255.682	2	39.85	4
8	84	448	8.4	7.83566666666667	41.032	259.677	2	40.06	4
8	85	448	8.5	7.83569444444444	41.309	263.677	2	40.34	4
8	86	448	8.6	7.83572222222222	41.52	267.713	2	40.84	4
8	87	448	8.7	7.83575	41.67	271.824	2	41.5	4
8	88	448	8.8	7.83577777777778	41.764	276.021	2	42.09	4
8	89	448	8.9	7.83580555555556	41.821	280.28	2	42.4	4
8	90	448	9	7.83583333333333	41.765	284.548	2	42.43	4
8	91	448	9.1	7.83586111111111	41.585	288.784	2	42.32	4
8	92	448	9.2	7.83588888888889	41.353	292.998	2	42.27	4
8	93	448	9.3	7.83591666666667	41.179	297.23	2	42.25	4
8	94	448	9.4	7.83594444444444	41.149	301.479	2	42.01	4
8	95	448	9.5	7.83597222222222	41.168	305.682	2	41.47	4
8	96	448	9.6	7.836	41.142	309.78	2	40.92	4
8	97	448	9.7	7.83602777777778	41.12	313.8	2	40.81	4
8	98	448	9.8	7.83605555555556	41.071	317.841	2	41.38	4
8	99	448	9.9	7.83608333333333	41.04	322.026	2	42.49	4
8	100	448	10	7.83611111111111	41.051	326.33	2	43.67	4
8	101	448	10.1	7.83613888888889	41.081	330.796	2	44.39	4
8	102	448	10.2	7.83616666666667	41.071	335.314	2	44.39	4
8	103	448	10.3	7.83619444444444	41.101	339.741	2	43.15	4
8	104	448	10.4	7.83622222222222	41.111	343.905	2	40.77	4
8	105	448	10.5	7.83625	41.08	347.903	2	38.74	4
8	106	448	10.6	7.83627777777778	41.046	351.651	2	37.91	4
8	107	448	10.7	7.83630555555556	41.131	355.377	2	38.34	4
8	108	448	10.8	7.83633333333333	41.216	359.273	2	39.44	4
8	109	448	10.9	7.83636111111111	41.302	363.327	2	39.97	4
8	110	448	11	7.83638888888889	41.381	367.325	2	39.98	4
8	111	448	11.1	7.83641666666667	41.491	371.321	2	40	4
8	112	448	11.2	7.83644444444444	41.601	375.321	2	40.05	4
8	113	448	11.3	7.83647222222222	41.61	379.326	2	40.13	4
8	114	448	11.4	7.8365	41.526	383.343	2	40.25	4
8	115	448	11.5	7.83652777777778	41.351	387.374	2	40.37	4
8	116	448	11.6	7.83655555555556	41.114	391.42	2	40.48	4
8	117	448	11.7	7.83658333333333	40.901	395.478	2	40.54	4
8	118	448	11.8	7.83661111111111	40.687	399.534	2	40.57	4
8	119	448	11.9	7.83663888888889	40.474	403.598	2	40.54	4
8	120	448	12	7.83666666666667	40.261	407.672	2	40.27	4
8	121	448	12.1	7.83669444444444	40.064	411.708	2	39.62	4
8	122	448	12.2	7.83672222222222	39.909	415.643	2	38.66	4
8	123	448	12.3	7.83675	39.747	419.439	2	37.7	4
8	124	448	12.4	7.83677777777778	39.624	423.127	2	37.14	4
8	125	448	12.5	7.83680555555556	39.642	426.804	2	36.96	4
8	126	448	12.6	7.83683333333333	39.733	430.508	2	36.85	4
8	127	448	12.7	7.83686111111111	39.836	434.213	2	36.52	4
8	128	448	12.8	7.83688888888889	39.913	437.851	2	35.94	4
8	129	448	12.9	7.83691666666667	39.973	441.395	2	35.38	4
8	130	448	13	7.83694444444444	40.047	444.889	2	35.06	4
8	131	448	13.1	7.83697222222222	40.122	448.375	2	34.96	4
8	132	448	13.2	7.837	40.197	451.87	2	34.98	4
8	133	448	13.3	7.83702777777778	40.272	455.372	2	34.98	4
8	134	448	13.4	7.83705555555556	40.347	458.867	2	34.96	4
8	135	448	13.5	7.83708333333333	40.422	462.35	2	35.08	4
8	136	448	13.6	7.83711111111111	40.496	465.841	2	35.51	4
8	137	448	13.7	7.83713888888889	40.532	469.392	2	36.35	4
8	138	448	13.8	7.83716666666667	40.589	473.084	2	37.49	4
8	139	448	13.9	7.83719444444444	40.693	476.891	2	38.64	4
8	140	448	14	7.83722222222222	40.818	480.838	2	39.47	4
8	141	448	14.1	7.83725	40.904	484.881	2	39.57	4
8	142	448	14.2	7.83727777777778	40.989	488.862	2	38.92	4
8	143	448	14.3	7.83730555555556	41.075	492.678	2	38.36	4
8	144	448	14.4	7.83733333333333	41.21	496.431	2	38.34	4
8	145	448	14.5	7.83736111111111	41.355	500.241	2	38.88	4
8	146	448	14.6	7.83738888888889	41.501	504.204	2	39.64	4
8	147	448	14.7	7.83741666666667	41.646	508.237	2	39.98	4
8	148	448	14.8	7.83744444444444	41.791	512.235	2	39.98	4
8	149	448	14.9	7.83747222222222	41.937	516.233	2	39.98	4
8	150	448	15	7.8375	42.083	520.23	2	39.97	4
8	151	448	15.1	7.83752777777778	42.228	524.227	2	39.97	4
8	152	448	15.2	7.83755555555556	42.373	528.224	2	39.97	4
8	153	448	15.3	7.83758333333333	42.519	532.222	2	39.97	4
8	154	448	15.4	7.83761111111111	42.664	536.219	2	39.97	4
8	155	448	15.5	7.83763888888889	42.809	540.216	2	39.97	4
8	156	448	15.6	7.83766666666667	42.955	544.213	2	39.97	4
8	157	448	15.7	7.83769444444444	43.105	548.208	2	40	4
8	158	448	15.8	7.83772222222222	43.25	552.209	2	40.04	4
8	159	448	15.9	7.83775	43.372	556.22	2	40.03	4
8	160	448	16	7.83777777777778	43.487	560.231	2	39.91	4
8	161	448	16.1	7.83780555555556	43.531	564.219	2	39.7	4
8	162	448	16.2	7.83783333333333	43.467	568.168	2	39.52	4
8	163	448	16.3	7.83786111111111	43.371	572.095	2	39.52	4
8	164	448	16.4	7.83788888888889	43.319	576.044	2	39.7	4
8	165	448	16.5	7.83791666666667	43.364	580.032	2	39.92	4
8	166	448	16.6	7.83794444444444	43.417	584.044	2	40.04	4
8	167	448	16.7	7.83797222222222	43.393	588.056	2	40.05	4
8	168	448	16.8	7.838	43.332	592.057	2	40.01	4
8	169	448	16.9	7.83802777777778	43.262	596.055	2	40	4
8	170	448	17	7.83805555555556	43.2	600.055	2	39.99	4
8	171	448	17.1	7.83808333333333	43.139	604.054	2	39.99	4
8	172	448	17.2	7.83811111111111	43.076	608.054	2	40	4
8	173	448	17.3	7.83813888888889	43.015	612.053	2	40	4
8	174	448	17.4	7.83816666666667	42.952	616.053	2	40	4
8	175	448	17.5	7.83819444444444	42.892	620.053	2	40	4
8	176	448	17.6	7.83822222222222	42.829	624.076	2	39.79	4
8	177	448	17.7	7.83825	42.768	628.053	2	39.3	4
8	178	448	17.8	7.83827777777778	42.705	631.934	2	38.95	4
8	179	448	17.9	7.83830555555556	42.67	635.778	2	38.95	4
8	180	448	18	7.83833333333333	42.645	639.659	2	39.3	4
8	181	448	18.1	7.83836111111111	42.62	643.636	2	39.79	4
8	182	448	18.2	7.83838888888889	42.594	647.659	2	40	4
8	183	448	18.3	7.83841666666667	42.569	651.659	2	40	4
8	184	448	18.4	7.83844444444444	42.544	655.659	2	40	4
8	185	448	18.5	7.83847222222222	42.519	659.659	2	40	4
8	186	448	18.6	7.8385	42.493	663.659	2	40	4
8	187	448	18.7	7.83852777777778	42.468	667.659	2	40	4
8	188	448	18.8	7.83855555555555	42.443	671.659	2	40	4
8	189	448	18.9	7.83858333333333	42.418	675.659	2	40	4
8	190	448	19	7.83861111111111	42.393	679.659	2	40	4
8	191	448	19.1	7.83863888888889	42.368	683.659	2	40	4
8	192	448	19.2	7.83866666666667	42.342	687.658	2	40	4
8	193	448	19.3	7.83869444444444	42.317	691.659	2	40	4
8	194	448	19.4	7.83872222222222	42.292	695.658	2	40	4
8	195	448	19.5	7.83875	42.267	699.658	2	40	4
8	196	448	19.6	7.83877777777778	42.241	703.658	2	40	4
8	197	448	19.7	7.83880555555556	42.216	707.658	2	40	4
8	198	448	19.8	7.83883333333333	42.191	711.658	2	40	4
8	199	448	19.9	7.83886111111111	42.166	715.658	2	40	4
8	200	448	20	7.83888888888889	42.14	719.658	2	40	4
8	201	448	20.1	7.83891666666667	42.115	723.658	2	40	4
8	202	448	20.2	7.83894444444444	42.09	727.658	2	40	4
8	203	448	20.3	7.83897222222222	42.065	731.658	2	40	4
8	204	448	20.4	7.839	42.039	735.657	2	40	4
8	205	448	20.5	7.83902777777778	42.014	739.657	2	40	4
8	206	448	20.6	7.83905555555556	41.989	743.657	2	40	4
8	207	448	20.7	7.83908333333333	41.964	747.657	2	40	4
8	208	448	20.8	7.83911111111111	41.938	751.657	2	40	4
8	209	448	20.9	7.83913888888889	41.914	755.657	2	40	4
8	210	448	21	7.83916666666667	41.888	759.657	2	40	4
8	211	448	21.1	7.83919444444444	41.863	763.657	2	40	4
8	212	448	21.2	7.83922222222222	41.838	767.656	2	40	4
8	213	448	21.3	7.83925	41.813	771.655	2	40.01	4
8	214	448	21.4	7.83927777777778	41.788	775.655	2	40.05	4
8	215	448	21.5	7.83930555555555	41.762	779.658	2	40.14	4
8	216	448	21.6	7.83933333333333	41.736	783.667	2	40.37	4
8	217	448	21.7	7.83936111111111	41.696	787.704	2	40.8	4
8	218	448	21.8	7.83938888888889	41.643	791.801	2	41.37	4
8	219	448	21.9	7.83941666666667	41.611	795.978	2	41.94	4
8	220	448	22	7.83944444444444	41.558	800.216	2	42.33	4
8	221	448	22.1	7.83947222222222	41.463	804.477	2	42.5	4
8	222	448	22.2	7.8395	41.359	808.742	2	42.47	4
8	223	448	22.3	7.83952777777778	41.266	812.998	2	42.23	4
8	224	448	22.4	7.83955555555556	41.209	817.226	2	41.73	4
8	225	448	22.5	7.83958333333333	41.219	821.382	2	40.97	4
8	226	448	22.6	7.83961111111111	41.216	825.426	2	40.18	4
8	227	448	22.7	7.83963888888889	41.209	829.377	2	39.67	4
8	228	448	22.8	7.83966666666667	41.175	833.298	2	39.55	4
8	229	448	22.9	7.83969444444444	41.095	837.248	2	39.72	4
8	230	448	23	7.83972222222222	41.06	841.241	2	39.92	4
8	231	448	23.1	7.83975	41.093	845.249	2	40.01	4
8	232	448	23.2	7.83977777777778	41.103	849.253	2	40.01	4
8	233	448	23.3	7.83980555555556	41.112	853.253	2	40	4
8	234	448	23.4	7.83983333333333	41.122	857.253	2	40	4
8	235	448	23.5	7.83986111111111	41.131	861.253	2	40	4
8	236	448	23.6	7.83988888888889	41.141	865.253	2	40	4
8	237	448	23.7	7.83991666666667	41.151	869.253	2	40	4
8	238	448	23.8	7.83994444444444	41.161	873.253	2	40	4
8	239	448	23.9	7.83997222222222	41.17	877.253	2	40	4
8	240	448	24	7.84	41.18	881.253	2	40	4
8	241	448	24.1	7.84002777777778	41.189	885.253	2	40	4
8	242	448	24.2	7.84005555555555	41.199	889.253	2	40	4
8	243	448	24.3	7.84008333333333	41.209	893.253	2	40	4
8	244	448	24.4	7.84011111111111	41.218	897.267	2	39.87	4
8	245	448	24.5	7.84013888888889	41.228	901.254	2	39.57	4
8	246	448	24.6	7.84016666666667	41.237	905.18	2	39.35	4
8	247	448	24.7	7.84019444444444	41.252	909.085	2	39.33	4
8	248	448	24.8	7.84022222222222	41.285	913.007	2	39.53	4
8	249	448	24.9	7.84025	41.319	916.975	2	39.96	4
8	250	448	25	7.84027777777778	41.351	920.985	2	40.51	4
8	251	448	25.1	7.84030555555556	41.344	925.043	2	41.23	4
8	252	448	25.2	7.84033333333333	41.382	929.21	2	42.08	4
8	253	448	25.3	7.84036111111111	41.455	933.481	2	42.8	4
8	254	448	25.4	7.84038888888889	41.492	937.806	2	43.31	4
8	255	448	25.5	7.84041666666667	41.528	942.154	2	43.73	4
8	256	448	25.6	7.84044444444444	41.548	946.542	2	44.19	4
8	257	448	25.7	7.84047222222222	41.601	950.991	2	44.64	4
8	258	448	25.8	7.8405	41.639	955.497	2	44.92	4
8	259	448	25.9	7.84052777777778	41.692	960.018	2	44.91	4
8	260	448	26	7.84055555555556	41.715	964.514	2	44.64	4
8	261	448	26.1	7.84058333333333	41.672	968.963	2	44.25	4
8	262	448	26.2	7.84061111111111	41.6	973.362	2	43.86	4
8	263	448	26.3	7.84063888888889	41.55	977.719	2	43.59	4
8	264	448	26.4	7.84066666666667	41.558	982.055	2	43.5	4
8	265	448	26.5	7.84069444444444	41.631	986.39	2	43.64	4
8	266	448	26.6	7.84072222222222	41.745	990.754	2	43.97	4
8	267	448	26.7	7.84075	41.856	995.17	2	44.37	4
8	268	448	26.8	7.84077777777778	41.94	999.639	2	44.73	4
8	269	448	26.9	7.84080555555555	41.975	1004.139	2	44.93	4
8	270	448	27	7.84083333333333	41.966	1008.644	2	45	4
8	271	448	27.1	7.84086111111111	41.972	1013.146	2	45.01	4
8	272	448	27.2	7.84088888888889	41.98	1017.648	2	45	4
8	273	448	27.3	7.84091666666667	41.986	1022.147	2	45	4
8	274	448	27.4	7.84094444444444	41.993	1026.647	2	45	4
8	275	448	27.5	7.84097222222222	42	1031.146	2	45	4
8	276	448	27.6	7.841	42.007	1035.647	2	45	4
8	277	448	27.7	7.84102777777778	42.014	1040.146	2	45	4
8	278	448	27.8	7.84105555555556	42.021	1044.646	2	45	4
8	279	448	27.9	7.84108333333333	42.028	1049.146	2	45	4
8	280	448	28	7.84111111111111	42.034	1053.646	2	45	4
8	281	448	28.1	7.84113888888889	42.041	1058.147	2	45	4
8	282	448	28.2	7.84116666666667	42.048	1062.646	2	45	4
8	283	448	28.3	7.84119444444444	42.055	1067.146	2	45	4
8	284	448	28.4	7.84122222222222	42.062	1071.646	2	45	4
8	285	448	28.5	7.84125	42.069	1076.146	2	45	4
8	286	448	28.6	7.84127777777778	42.076	1080.647	2	45	4
8	287	448	28.7	7.84130555555556	42.084	1085.147	2	45	4
8	288	448	28.8	7.84133333333333	42.09	1089.647	2	45	4
8	289	448	28.9	7.84136111111111	42.097	1094.147	2	45	4
8	290	448	29	7.84138888888889	42.104	1098.647	2	45	4
8	291	448	29.1	7.84141666666667	42.111	1103.147	2	45	4
8	292	448	29.2	7.84144444444444	42.118	1107.647	2	45	4
8	293	448	29.3	7.84147222222222	42.124	1112.147	2	45	4
8	294	448	29.4	7.8415	42.132	1116.647	2	45	4
8	295	448	29.5	7.84152777777778	42.138	1121.146	2	45	4
8	296	448	29.6	7.84155555555555	42.146	1125.646	2	45	4
8	297	448	29.7	7.84158333333333	42.152	1130.146	2	45	4
8	298	448	29.8	7.84161111111111	42.159	1134.647	2	45	4
8	299	448	29.9	7.84163888888889	42.166	1139.147	2	45	4
8	300	448	30	7.84166666666667	42.172	1143.647	2	45	4
8	301	448	30.1	7.84169444444444	42.18	1148.147	2	45	4
8	302	448	30.2	7.84172222222222	42.186	1152.639	2	45.07	4
8	303	448	30.3	7.84175	42.194	1157.146	2	45.22	4
8	304	448	30.4	7.84177777777778	42.2	1161.683	2	45.32	4
8	305	448	30.5	7.84180555555556	42.197	1166.231	2	45.32	4
8	306	448	30.6	7.84183333333333	42.19	1170.768	2	45.22	4
8	307	448	30.7	7.84186111111111	42.184	1175.275	2	45.07	4
8	308	448	30.8	7.84188888888889	42.178	1179.768	2	45	4
8	309	448	30.9	7.84191666666667	42.172	1184.268	2	45	4
8	310	448	31	7.84194444444444	42.166	1188.768	2	45	4
8	311	448	31.1	7.84197222222222	42.159	1193.268	2	45	4
8	312	448	31.2	7.842	42.154	1197.768	2	45	4
8	313	448	31.3	7.84202777777778	42.147	1202.27	2	44.99	4
8	314	448	31.4	7.84205555555556	42.142	1206.766	2	44.97	4
8	315	448	31.5	7.84208333333333	42.136	1211.248	2	45.11	4
8	316	448	31.6	7.84211111111111	42.13	1215.738	2	45.61	4
8	317	448	31.7	7.84213888888889	42.083	1220.32	2	46.64	4
8	318	448	31.8	7.84216666666667	42.044	1225.073	2	48.2	4
8	319	448	31.9	7.84219444444444	42.021	1229.99	2	50.07	4
8	320	448	32	7.84222222222222	42.002	1235.09	2	51.98	4
8	321	448	32.1	7.84225	42.002	1240.359	2	53.59	4
8	322	448	32.2	7.84227777777778	42.021	1245.809	2	54.56	4
8	323	448	32.3	7.84230555555556	42.147	1251.359	2	54.66	4
8	324	448	32.4	7.84233333333333	42.35	1256.858	2	53.95	4
8	325	448	32.5	7.84236111111111	42.48	1262.185	2	52.73	4
8	326	448	32.6	7.84238888888889	42.568	1267.4	2	51.47	4
8	327	448	32.7	7.84241666666667	42.589	1272.465	2	50.54	4
8	328	448	32.8	7.84244444444444	42.568	1277.45	2	50.06	4
8	329	448	32.9	7.84247222222222	42.568	1282.416	2	50.04	4
8	330	448	33	7.8425	42.567	1287.413	2	50.36	4
8	331	448	33.1	7.84252777777778	42.549	1292.466	2	50.81	4
8	332	448	33.2	7.84255555555556	42.566	1297.586	2	51.19	4
8	333	448	33.3	7.84258333333333	42.565	1302.729	2	51.43	4
8	334	448	33.4	7.84261111111111	42.564	1307.86	2	51.8	4
8	335	448	33.5	7.84263888888889	42.542	1313.03	2	52.52	4
8	336	448	33.6	7.84266666666667	42.557	1318.321	2	53.51	4
8	337	448	33.7	7.84269444444444	42.616	1323.752	2	54.41	4
8	338	448	33.8	7.84272222222222	42.634	1329.265	2	54.9	4
8	339	448	33.9	7.84275	42.652	1334.781	2	55.02	4
8	340	448	34	7.84277777777778	42.67	1340.285	2	55.01	4
8	341	448	34.1	7.84280555555556	42.689	1345.783	2	55	4
8	342	448	34.2	7.84283333333333	42.707	1351.283	2	55	4
8	343	448	34.3	7.84286111111111	42.725	1356.784	2	55	4
8	344	448	34.4	7.84288888888889	42.744	1362.284	2	55	4
8	345	448	34.5	7.84291666666667	42.762	1367.784	2	55	4
8	346	448	34.6	7.84294444444444	42.78	1373.284	2	55	4
8	347	448	34.7	7.84297222222222	42.799	1378.783	2	55	4
8	348	448	34.8	7.843	42.817	1384.283	2	55	4
8	349	448	34.9	7.84302777777778	42.835	1389.783	2	55	4
8	350	448	35	7.84305555555556	42.853	1395.283	2	55	4
8	351	448	35.1	7.84308333333333	42.871	1400.783	2	55	4
8	352	448	35.2	7.84311111111111	42.89	1406.281	2	55.01	4
8	353	448	35.3	7.84313888888889	42.908	1411.772	2	55.15	4
8	354	448	35.4	7.84316666666667	42.926	1417.299	2	55.33	4
8	355	448	35.5	7.84319444444444	42.945	1422.87	2	55.23	4
8	356	448	35.6	7.84322222222222	42.951	1428.418	2	54.69	4
8	357	448	35.7	7.84325	42.942	1433.86	2	53.84	4
8	358	448	35.8	7.84327777777778	42.914	1439.17	2	53.03	4
8	359	448	35.9	7.84330555555556	42.903	1444.418	2	52.5	4
8	360	448	36	7.84333333333333	42.894	1449.657	2	52.1	4
8	361	448	36.1	7.84336111111111	42.9	1454.86	2	51.56	4
8	362	448	36.2	7.84338888888889	42.889	1459.987	2	50.92	4
8	363	448	36.3	7.84341666666667	42.864	1465.029	2	50.38	4
8	364	448	36.4	7.84344444444444	42.854	1470.027	2	50.07	4
8	365	448	36.5	7.84347222222222	42.844	1475.013	2	49.97	4
8	366	448	36.6	7.8435	42.834	1480.009	2	49.98	4
8	367	448	36.7	7.84352777777778	42.824	1485.01	2	50	4
8	368	448	36.8	7.84355555555556	42.814	1490.01	2	50	4
8	369	448	36.9	7.84358333333333	42.804	1495.012	2	49.99	4
8	370	448	37	7.84361111111111	42.794	1500.008	2	49.97	4
8	371	448	37.1	7.84363888888889	42.784	1504.991	2	50.1	4
8	372	448	37.2	7.84366666666667	42.774	1509.984	2	50.53	4
8	373	448	37.3	7.84369444444444	42.723	1515.038	2	51.36	4
8	374	448	37.4	7.84372222222222	42.69	1520.23	2	52.5	4
8	375	448	37.5	7.84375	42.703	1525.539	2	53.63	4
8	376	448	37.6	7.84377777777778	42.733	1530.982	2	54.46	4
8	377	448	37.7	7.84380555555556	42.722	1536.501	2	54.81	4
8	378	448	37.8	7.84383333333333	42.731	1542.004	2	54.73	4
8	379	448	37.9	7.84386111111111	42.674	1547.441	2	54.79	4
8	380	448	38	7.84388888888889	42.591	1552.89	2	55.26	4
8	381	448	38.1	7.84391666666667	42.489	1558.434	2	56.05	4
8	382	448	38.2	7.84394444444444	42.358	1564.116	2	56.84	4
8	383	448	38.3	7.84397222222222	42.269	1569.871	2	57.17	4
8	384	448	38.4	7.844	42.239	1575.607	2	57.04	4
8	385	448	38.5	7.84402777777778	42.266	1581.313	2	56.67	4
8	386	448	38.6	7.84405555555556	42.311	1586.964	2	56.13	4
8	387	448	38.7	7.84408333333333	42.355	1592.542	2	55.59	4
8	388	448	38.8	7.84411111111111	42.372	1598.06	2	55.2	4
8	389	448	38.9	7.84413888888889	42.366	1603.552	2	54.99	4
8	390	448	39	7.84416666666667	42.369	1609.039	2	54.95	4
8	391	448	39.1	7.84419444444444	42.372	1614.521	2	55.09	4
8	392	448	39.2	7.84422222222222	42.376	1620.015	2	55.53	4
8	393	448	39.3	7.84425	42.338	1625.57	2	56.36	4
8	394	448	39.4	7.84427777777778	42.319	1631.262	2	57.5	4
8	395	448	39.5	7.84430555555556	42.345	1637.092	2	59	4
8	396	448	39.6	7.84433333333333	42.391	1643.085	2	60.69	4
8	397	448	39.7	7.84436111111111	42.394	1649.228	2	61.73	4
8	398	448	39.8	7.84438888888889	42.343	1655.515	2	61.85	4
8	399	448	39.9	7.84441666666667	42.25	1661.725	2	61.23	4
8	400	448	40	7.84444444444444	42.156	1667.763	2	60.36	4
8	401	448	40.1	7.84447222222222	42.064	1673.722	2	59.99	4
8	402	448	40.2	7.8445	41.971	1679.721	2	59.99	4
8	403	448	40.3	7.84452777777778	41.878	1685.72	2	59.99	4
8	404	448	40.4	7.84455555555556	41.785	1691.72	2	59.99	4
8	405	448	40.5	7.84458333333333	41.692	1697.719	2	59.99	4
8	406	448	40.6	7.84461111111111	41.599	1703.718	2	59.99	4
8	407	448	40.7	7.84463888888889	41.506	1709.767	2	59.54	4
8	408	448	40.8	7.84466666666667	41.414	1715.692	2	58.5	4
8	409	448	40.9	7.84469444444444	41.321	1721.465	2	57.76	4
8	410	448	41	7.84472222222222	41.292	1727.133	2	57.76	4
8	411	448	41.1	7.84475	41.32	1732.907	2	58.51	4
8	412	448	41.2	7.84477777777778	41.349	1738.831	2	59.55	4
8	413	448	41.3	7.84480555555556	41.377	1744.881	2	60	4
8	414	448	41.4	7.84483333333333	41.406	1750.881	2	60	4
8	415	448	41.5	7.84486111111111	41.434	1756.881	2	60	4
8	416	448	41.6	7.84488888888889	41.462	1762.881	2	60	4
8	417	448	41.7	7.84491666666667	41.49	1768.881	2	60	4
8	418	448	41.8	7.84494444444444	41.519	1774.881	2	60	4
8	419	448	41.9	7.84497222222222	41.548	1780.864	2	60.15	4
8	420	448	42	7.845	41.575	1786.879	2	60.49	4
8	421	448	42.1	7.84502777777778	41.604	1792.963	2	60.75	4
8	422	448	42.2	7.84505555555556	41.631	1799.075	2	60.76	4
8	423	448	42.3	7.84508333333333	41.649	1805.161	2	60.52	4
8	424	448	42.4	7.84511111111111	41.599	1811.182	2	60.16	4
8	425	448	42.5	7.84513888888889	41.445	1817.176	2	59.9	4
8	426	448	42.6	7.84516666666667	41.256	1823.167	2	59.64	4
8	427	448	42.7	7.84519444444444	41.083	1829.109	2	59.37	4
8	428	448	42.8	7.84522222222222	40.916	1835.006	2	59.36	4
8	429	448	42.9	7.84525	40.825	1840.915	2	59.78	4
8	430	448	43	7.84527777777778	40.808	1846.915	2	60.51	4
8	431	448	43.1	7.84530555555556	40.867	1853.026	2	61.2	4
8	432	448	43.2	7.84533333333333	40.997	1859.201	2	61.6	4
8	433	448	43.3	7.84536111111111	41.081	1865.385	2	61.71	4
8	434	448	43.4	7.84538888888889	41.201	1871.557	2	61.69	4
8	435	448	43.5	7.84541666666667	41.403	1877.755	2	61.37	4
8	436	448	43.6	7.84544444444444	41.636	1883.89	2	60.67	4
8	437	448	43.7	7.84547222222222	41.838	1889.886	2	60.17	4
8	438	448	43.8	7.8455	42.023	1895.831	2	60.16	4
8	439	448	43.9	7.84552777777778	42.189	1901.826	2	60.65	4
8	440	448	44	7.84555555555556	42.373	1907.958	2	61.35	4
8	441	448	44.1	7.84558333333333	42.568	1914.154	2	61.69	4
8	442	448	44.2	7.84561111111111	42.754	1920.323	2	61.75	4
8	443	448	44.3	7.84563888888889	42.879	1926.501	2	61.84	4
8	444	448	44.4	7.84566666666667	42.945	1932.691	2	61.93	4
8	445	448	44.5	7.84569444444444	42.95	1938.891	2	62	4
8	446	448	44.6	7.84572222222222	42.945	1945.095	2	62.03	4
8	447	448	44.7	7.84575	42.951	1951.3	2	62.04	4
8	448	448	44.8	7.84577777777778	42.958	1957.504	2	62.03	4
8	449	448	44.9	7.84580555555556	42.965	1963.756	2	61.58	4
8	450	448	45	7.84583333333333	42.971	1969.884	2	60.54	4
8	451	448	45.1	7.84586111111111	42.979	1975.861	2	59.8	4
8	452	448	45.2	7.84588888888889	43.074	1981.733	2	59.79	4
8	453	448	45.3	7.84591666666667	43.186	1987.708	2	60.53	4
8	454	448	45.4	7.84594444444444	43.278	1993.835	2	61.56	4
8	455	448	45.5	7.84597222222222	43.355	2000.085	2	62.01	4
8	456	448	45.6	7.846	43.428	2006.287	2	62.01	4
8	457	448	45.7	7.84602777777778	43.505	2012.488	2	62.02	4
8	458	448	45.8	7.84605555555556	43.581	2018.689	2	62.02	4
8	459	448	45.9	7.84608333333333	43.658	2024.893	2	62.03	4
8	460	448	46	7.84611111111111	43.735	2031.103	2	61.97	4
8	461	448	46.1	7.84613888888889	43.798	2037.305	2	61.77	4
8	462	448	46.2	7.84616666666667	43.912	2043.502	2	61.21	4
8	463	448	46.3	7.84619444444444	44.038	2049.595	2	60.36	4
8	464	448	46.4	7.84622222222222	44.132	2055.534	2	59.94	4
8	465	448	46.5	7.84625	44.167	2061.458	2	60.26	4
8	466	448	46.6	7.84627777777778	44.212	2067.498	2	61.01	4
8	467	448	46.7	7.84630555555556	44.204	2073.703	2	61.66	4
8	468	448	46.8	7.84633333333333	44.221	2079.948	2	61.56	4
8	469	448	46.9	7.84636111111111	44.22	2086.079	2	60.93	4
8	470	448	47	7.84638888888889	44.202	2092.12	2	60.4	4
8	471	448	47.1	7.84641666666667	44.202	2098.12	2	60.13	4
8	472	448	47.2	7.84644444444444	44.202	2104.116	2	60.06	4
8	473	448	47.3	7.84647222222222	44.199	2110.125	2	60.07	4
8	474	448	47.4	7.8465	44.195	2116.136	2	60.07	4
8	475	448	47.5	7.84652777777778	44.19	2122.136	2	60.07	4
8	476	448	47.6	7.84655555555555	44.185	2128.136	2	60.07	4
21	52	439	5.2	7.83477777777778	38.225	41.583	2	44.5	4
21	53	439	5.3	7.83480555555556	38.202	46.083	2	44.5	4
21	54	439	5.4	7.83483333333333	38.179	50.583	2	44.5	4
21	55	439	5.5	7.83486111111111	38.155	55.083	2	44.5	4
21	56	439	5.6	7.83488888888889	38.133	59.583	2	44.5	4
21	57	439	5.7	7.83491666666667	38.109	64.113	2	44.5	4
21	58	439	5.8	7.83494444444444	38.125	68.566	2	43.64	4
21	59	439	5.9	7.83497222222222	38.117	72.867	2	42.47	4
21	60	439	6	7.835	38.08	77.047	2	41.4	4
21	61	439	6.1	7.83502777777778	38.022	81.13	2	40.51	4
21	62	439	6.2	7.83505555555556	37.989	85.12	2	39.84	4
21	63	439	6.3	7.83508333333333	37.967	89.036	2	39.81	4
21	64	439	6.4	7.83511111111111	37.973	93.003	2	40.15	4
21	65	439	6.5	7.83513888888889	38.042	97.043	2	40.51	4
21	66	439	6.6	7.83516666666667	38.136	101.158	2	40.79	4
21	67	439	6.7	7.83519444444444	38.18	105.239	2	40.81	4
21	68	439	6.8	7.83522222222222	38.121	109.257	2	41.15	4
21	69	439	6.9	7.83525	38.025	113.389	2	42.06	4
21	70	439	7	7.83527777777778	37.951	117.661	2	43.05	4
21	71	439	7.1	7.83530555555556	37.792	122.045	2	43.73	4
21	72	439	7.2	7.83533333333333	37.621	126.466	2	44.01	4
21	73	439	7.3	7.83536111111111	37.45	130.876	2	44.04	4
21	74	439	7.4	7.83538888888889	37.278	135.277	2	44.02	4
21	75	439	7.5	7.83541666666667	37.107	139.68	2	44.02	4
21	76	439	7.6	7.83544444444444	36.936	144.082	2	44.02	4
21	77	439	7.7	7.83547222222222	36.764	148.484	2	44.02	4
21	78	439	7.8	7.8355	36.593	152.887	2	44.02	4
21	79	439	7.9	7.83552777777778	36.421	157.319	2	43.75	4
21	80	439	8	7.83555555555556	36.25	161.692	2	43.12	4
21	81	439	8.1	7.83558333333333	36.079	165.94	2	42.67	4
21	82	439	8.2	7.83561111111111	35.947	170.142	2	42.68	4
21	83	439	8.3	7.83563888888889	35.838	174.39	2	43.14	4
21	84	439	8.4	7.83566666666667	35.727	178.769	2	43.79	4
21	85	439	8.5	7.83569444444444	35.619	183.216	2	43.97	4
21	86	439	8.6	7.83572222222222	35.505	187.626	2	43.63	4
21	87	439	8.7	7.83575	35.425	191.987	2	42.99	4
21	88	439	8.8	7.83577777777778	35.378	196.256	2	42.13	4
21	89	439	8.9	7.83580555555556	35.354	200.416	2	41.23	4
21	90	439	9	7.83583333333333	35.37	204.476	2	40.54	4
21	91	439	9.1	7.83586111111111	35.462	208.468	2	40.25	4
21	92	439	9.2	7.83588888888889	35.575	212.448	2	40.51	4
21	93	439	9.3	7.83591666666667	35.643	216.499	2	41.23	4
21	94	439	9.4	7.83594444444444	35.755	220.681	2	42.02	4
21	95	439	9.5	7.83597222222222	35.904	225.039	2	41.59	4
21	96	439	9.6	7.836	36.053	229.034	2	39.48	4
21	97	439	9.7	7.83602777777778	36.165	232.898	2	37.42	4
21	98	439	9.8	7.83605555555556	36.354	236.5	2	36.63	4
21	99	439	9.9	7.83608333333333	36.613	240.171	2	37.55	4
21	100	439	10	7.83611111111111	36.873	243.996	2	39.51	4
21	101	439	10.1	7.83613888888889	37.124	248.053	2	40.75	4
21	102	439	10.2	7.83616666666667	37.407	252.177	2	41.14	4
21	103	439	10.3	7.83619444444444	37.681	256.341	2	41.13	4
21	104	439	10.4	7.83622222222222	37.963	260.459	2	40.77	4
21	105	439	10.5	7.83625	38.214	264.488	2	40.47	4
21	106	439	10.6	7.83627777777778	38.481	268.477	2	40.68	4
21	107	439	10.7	7.83630555555556	38.67	272.537	2	41.5	4
21	108	439	10.8	7.83633333333333	38.825	276.744	2	42.63	4
21	109	439	10.9	7.83636111111111	38.985	281.089	2	43.55	4
21	110	439	11	7.83638888888889	39.044	285.515	2	44.02	4
21	111	439	11.1	7.83641666666667	38.898	289.94	2	44.2	4
21	112	439	11.2	7.83644444444444	38.685	294.348	2	44.37	4
21	113	439	11.3	7.83647222222222	38.532	298.787	2	44.68	4
21	114	439	11.4	7.8365	38.525	303.284	2	45	4
21	115	439	11.5	7.83652777777778	38.577	307.817	2	45.16	4
21	116	439	11.6	7.83655555555556	38.579	312.343	2	45.13	4
21	117	439	11.7	7.83658333333333	38.568	316.848	2	45.04	4
21	118	439	11.8	7.83661111111111	38.555	321.344	2	45	4
21	119	439	11.9	7.83663888888889	38.544	325.843	2	45	4
21	120	439	12	7.83666666666667	38.534	330.343	2	45	4
21	121	439	12.1	7.83669444444444	38.523	334.843	2	45	4
21	122	439	12.2	7.83672222222222	38.513	339.395	2	44.52	4
21	123	439	12.3	7.83675	38.502	343.806	2	43.39	4
21	124	439	12.4	7.83677777777778	38.492	348.083	2	42.48	4
21	125	439	12.5	7.83680555555556	38.51	352.223	2	42.18	4
21	126	439	12.6	7.83683333333333	38.621	356.405	2	42.42	4
21	127	439	12.7	7.83686111111111	38.715	360.721	2	42.89	4
21	128	439	12.8	7.83688888888889	38.791	365.053	2	42.96	4
21	129	439	12.9	7.83691666666667	38.88	369.31	2	42.88	4
21	130	439	13	7.83694444444444	38.973	373.604	2	42.92	4
21	131	439	13.1	7.83697222222222	39.066	377.932	2	42.74	4
21	132	439	13.2	7.837	39.196	382.221	2	42.11	4
21	133	439	13.3	7.83702777777778	39.288	386.391	2	41.23	4
21	134	439	13.4	7.83705555555556	39.334	390.445	2	40.49	4
21	135	439	13.5	7.83708333333333	39.419	394.438	2	40.08	4
21	136	439	13.6	7.83711111111111	39.505	398.42	2	39.96	4
21	137	439	13.7	7.83713888888889	39.591	402.415	2	39.97	4
21	138	439	13.8	7.83716666666667	39.676	406.416	2	39.99	4
21	139	439	13.9	7.83719444444444	39.761	410.415	2	39.99	4
21	140	439	14	7.83722222222222	39.847	414.414	2	39.99	4
21	141	439	14.1	7.83725	39.933	418.413	2	39.99	4
21	142	439	14.2	7.83727777777778	40.018	422.412	2	39.99	4
21	143	439	14.3	7.83730555555556	40.104	426.411	2	39.99	4
21	144	439	14.4	7.83733333333333	40.19	430.411	2	39.99	4
21	145	439	14.5	7.83736111111111	40.276	434.41	2	39.99	4
21	146	439	14.6	7.83738888888889	40.361	438.409	2	39.99	4
21	147	439	14.7	7.83741666666667	40.446	442.408	2	39.99	4
21	148	439	14.8	7.83744444444444	40.532	446.407	2	39.99	4
21	149	439	14.9	7.83747222222222	40.618	450.405	2	40	4
21	150	439	15	7.8375	40.703	454.405	2	40.01	4
21	151	439	15.1	7.83752777777778	40.818	458.408	2	40.01	4
21	152	439	15.2	7.83755555555556	40.863	462.409	2	40.01	4
21	153	439	15.3	7.83758333333333	40.809	466.409	2	40.01	4
21	154	439	15.4	7.83761111111111	40.697	470.407	2	40.04	4
21	155	439	15.5	7.83763888888889	40.66	474.415	2	40.07	4
21	156	439	15.6	7.83766666666667	40.705	478.43	2	40.04	4
21	157	439	15.7	7.83769444444444	40.618	482.468	2	39.64	4
21	158	439	15.8	7.83772222222222	40.382	486.422	2	38.83	4
21	159	439	15.9	7.83775	40.176	490.221	2	38.27	4
21	160	439	16	7.83777777777778	40.101	493.971	2	38.31	4
21	161	439	16.1	7.83780555555556	40.205	497.785	2	38.87	4
21	162	439	16.2	7.83783333333333	40.22	501.745	2	39.64	4
21	163	439	16.3	7.83786111111111	40.139	505.776	2	39.99	4
21	164	439	16.4	7.83788888888889	40.014	509.778	2	40.03	4
21	165	439	16.5	7.83791666666667	39.908	513.784	2	40.06	4
21	166	439	16.6	7.83794444444444	39.804	517.79	2	40.08	4
21	167	439	16.7	7.83797222222222	39.7	521.802	2	40.08	4
21	168	439	16.8	7.838	39.595	525.82	2	39.96	4
21	169	439	16.9	7.83802777777778	39.484	529.82	2	39.66	4
21	170	439	17	7.83805555555556	39.404	533.771	2	39.27	4
21	171	439	17.1	7.83808333333333	39.332	537.659	2	38.96	4
21	172	439	17.2	7.83811111111111	39.324	541.516	2	38.97	4
21	173	439	17.3	7.83813888888889	39.433	545.4	2	39.34	4
21	174	439	17.4	7.83816666666667	39.587	549.348	2	39.97	4
21	175	439	17.5	7.83819444444444	39.723	553.381	2	40.72	4
21	176	439	17.6	7.83822222222222	39.829	557.502	2	41.39	4
21	177	439	17.7	7.83825	39.963	561.692	2	41.79	4
21	178	439	17.8	7.83827777777778	40.029	565.905	2	41.92	4
21	179	439	17.9	7.83830555555556	39.953	570.098	2	41.91	4
21	180	439	18	7.83833333333333	39.838	574.275	2	41.95	4
21	181	439	18.1	7.83836111111111	39.775	578.478	2	42	4
21	182	439	18.2	7.83838888888889	39.818	582.708	2	41.85	4
21	183	439	18.3	7.83841666666667	39.876	586.902	2	41.37	4
21	184	439	18.4	7.83844444444444	39.854	591.004	2	40.72	4
21	185	439	18.5	7.83847222222222	39.792	595.021	2	40.22	4
21	186	439	18.6	7.8385	39.722	599.006	2	40	4
21	187	439	18.7	7.83852777777778	39.66	602.997	2	39.95	4
21	188	439	18.8	7.83855555555555	39.598	606.991	2	39.96	4
21	189	439	18.9	7.83858333333333	39.536	610.978	2	40.06	4
21	190	439	19	7.83861111111111	39.475	614.976	2	40.35	4
21	191	439	19.1	7.83863888888889	39.396	619.014	2	40.86	4
21	192	439	19.2	7.83866666666667	39.333	623.144	2	41.38	4
21	193	439	19.3	7.83869444444444	39.265	627.317	2	41.73	4
21	194	439	19.4	7.83872222222222	39.234	631.485	2	42.24	4
21	195	439	19.5	7.83875	39.336	635.711	2	43.02	4
21	196	439	19.6	7.83877777777778	39.54	640.053	2	43.93	4
21	197	439	19.7	7.83880555555556	39.818	644.533	2	44.72	4
21	198	439	19.8	7.83883333333333	40.101	649.07	2	45.04	4
21	199	439	19.9	7.83886111111111	40.373	653.578	2	45.04	4
21	200	439	20	7.83888888888889	40.645	658.076	2	45.05	4
21	201	439	20.1	7.83891666666667	40.916	662.588	2	45.05	4
21	202	439	20.2	7.83894444444444	41.188	667.116	2	44.78	4
21	203	439	20.3	7.83897222222222	41.483	671.608	2	44.08	4
21	204	439	20.4	7.839	41.71	675.965	2	42.92	4
21	205	439	20.5	7.83902777777778	41.843	680.185	2	41.5	4
21	206	439	20.6	7.83905555555556	41.921	684.266	2	40.37	4
21	207	439	20.7	7.83908333333333	41.862	688.215	2	39.81	4
21	208	439	20.8	7.83911111111111	41.813	692.152	2	39.73	4
21	209	439	20.9	7.83913888888889	41.794	696.133	2	39.9	4
21	210	439	21	7.83916666666667	41.769	700.146	2	40.02	4
21	211	439	21.1	7.83919444444444	41.744	704.151	2	40.01	4
21	212	439	21.2	7.83922222222222	41.719	708.149	2	40	4
21	213	439	21.3	7.83925	41.693	712.149	2	40	4
21	214	439	21.4	7.83927777777778	41.668	716.149	2	40	4
21	215	439	21.5	7.83930555555555	41.643	720.148	2	40	4
21	216	439	21.6	7.83933333333333	41.618	724.149	2	40	4
21	217	439	21.7	7.83936111111111	41.592	728.148	2	40	4
21	218	439	21.8	7.83938888888889	41.568	732.148	2	40	4
21	219	439	21.9	7.83941666666667	41.542	736.148	2	40	4
21	220	439	22	7.83944444444444	41.517	740.148	2	40	4
21	221	439	22.1	7.83947222222222	41.492	744.148	2	40	4
21	222	439	22.2	7.8395	41.467	748.148	2	40	4
21	223	439	22.3	7.83952777777778	41.441	752.148	2	40	4
21	224	439	22.4	7.83955555555556	41.417	756.148	2	40	4
21	225	439	22.5	7.83958333333333	41.391	760.148	2	40	4
21	226	439	22.6	7.83961111111111	41.366	764.148	2	40	4
21	227	439	22.7	7.83963888888889	41.341	768.148	2	40	4
21	228	439	22.8	7.83966666666667	41.316	772.147	2	40.01	4
21	229	439	22.9	7.83969444444444	41.29	776.146	2	40.05	4
21	230	439	23	7.83972222222222	41.266	780.144	2	40.19	4
21	231	439	23.1	7.83975	41.239	784.153	2	40.55	4
21	232	439	23.2	7.83977777777778	41.177	788.211	2	41.21	4
21	233	439	23.3	7.83980555555556	41.118	792.362	2	42.08	4
21	234	439	23.4	7.83983333333333	41.094	796.63	2	42.94	4
21	235	439	23.5	7.83986111111111	41.06	800.988	2	43.54	4
21	236	439	23.6	7.83988888888889	40.96	805.384	2	43.84	4
21	237	439	23.7	7.83991666666667	40.851	809.792	2	43.86	4
21	238	439	23.8	7.83994444444444	40.754	814.192	2	43.57	4
21	239	439	23.9	7.83997222222222	40.713	818.555	2	42.96	4
21	240	439	24	7.84	40.67	822.828	2	42.06	4
21	241	439	24.1	7.84002777777778	40.575	826.973	2	41.11	4
21	242	439	24.2	7.84005555555555	40.465	831.013	2	40.41	4
21	243	439	24.3	7.84008333333333	40.379	835.004	2	40.05	4
21	244	439	24.4	7.84011111111111	40.294	838.99	2	39.93	4
21	245	439	24.5	7.84013888888889	40.21	842.982	2	39.88	4
21	246	439	24.6	7.84016666666667	40.089	846.97	2	39.82	4
21	247	439	24.7	7.84019444444444	40.104	850.949	2	39.71	4
21	248	439	24.8	7.84022222222222	40.22	854.915	2	39.6	4
21	249	439	24.9	7.84025	40.389	858.866	2	39.54	4
21	250	439	25	7.84027777777778	40.461	862.807	2	39.58	4
21	251	439	25.1	7.84030555555556	40.436	866.765	2	39.72	4
21	252	439	25.2	7.84033333333333	40.377	870.75	2	39.88	4
21	253	439	25.3	7.84036111111111	40.409	874.753	2	39.99	4
21	254	439	25.4	7.84038888888889	40.419	878.757	2	40.02	4
21	255	439	25.5	7.84041666666667	40.428	882.761	2	40.02	4
21	256	439	25.6	7.84044444444444	40.438	886.772	2	39.93	4
21	257	439	25.7	7.84047222222222	40.454	890.762	2	39.75	4
21	258	439	25.8	7.8405	40.466	894.712	2	39.68	4
21	259	439	25.9	7.84052777777778	40.419	898.66	2	39.83	4
21	260	439	26	7.84055555555556	40.288	902.631	2	40.29	4
21	261	439	26.1	7.84058333333333	40.165	906.675	2	41.15	4
21	262	439	26.2	7.84061111111111	40.093	910.838	2	42.09	4
21	263	439	26.3	7.84063888888889	39.988	915.11	2	42.88	4
21	264	439	26.4	7.84066666666667	39.874	919.468	2	43.4	4
21	265	439	26.5	7.84069444444444	39.76	923.84	2	43.53	4
21	266	439	26.6	7.84072222222222	39.646	928.189	2	43.51	4
21	267	439	26.7	7.84075	39.532	932.54	2	43.51	4
21	268	439	26.8	7.84077777777778	39.41	936.889	2	43.53	4
21	269	439	26.9	7.84080555555555	39.296	941.242	2	43.58	4
21	270	439	27	7.84083333333333	39.224	945.602	2	43.65	4
21	271	439	27.1	7.84086111111111	39.205	949.972	2	43.72	4
21	272	439	27.2	7.84088888888889	39.227	954.349	2	43.77	4
21	273	439	27.3	7.84091666666667	39.257	958.729	2	43.79	4
21	274	439	27.4	7.84094444444444	39.279	963.109	2	43.79	4
21	275	439	27.5	7.84097222222222	39.301	967.488	2	43.79	4
21	276	439	27.6	7.841	39.32	971.866	2	43.79	4
21	277	439	27.7	7.84102777777778	39.346	976.245	2	43.79	4
21	278	439	27.8	7.84105555555556	39.383	980.624	2	43.79	4
21	279	439	27.9	7.84108333333333	39.426	985	2	43.81	4
21	280	439	28	7.84111111111111	39.464	989.382	2	43.86	4
21	281	439	28.1	7.84113888888889	39.488	993.773	2	43.9	4
21	282	439	28.2	7.84116666666667	39.506	998.169	2	43.9	4
21	283	439	28.3	7.84119444444444	39.523	1002.561	2	43.86	4
21	284	439	28.4	7.84122222222222	39.541	1006.941	2	43.81	4
21	285	439	28.5	7.84125	39.558	1011.318	2	43.79	4
21	286	439	28.6	7.84127777777778	39.575	1015.697	2	43.78	4
21	287	439	28.7	7.84130555555556	39.593	1020.073	2	43.78	4
21	288	439	28.8	7.84133333333333	39.605	1024.447	2	43.83	4
21	289	439	28.9	7.84136111111111	39.628	1028.826	2	43.98	4
21	290	439	29	7.84138888888889	39.676	1033.227	2	44.24	4
21	291	439	29.1	7.84141666666667	39.73	1037.666	2	44.54	4
21	292	439	29.2	7.84144444444444	39.77	1042.142	2	44.8	4
21	293	439	29.3	7.84147222222222	39.782	1046.642	2	44.95	4
21	294	439	29.4	7.8415	39.783	1051.147	2	45.01	4
21	295	439	29.5	7.84152777777778	39.79	1055.649	2	45.01	4
21	296	439	29.6	7.84155555555555	39.797	1060.149	2	45	4
21	297	439	29.7	7.84158333333333	39.804	1064.649	2	45	4
21	298	439	29.8	7.84161111111111	39.811	1069.149	2	45	4
21	299	439	29.9	7.84163888888889	39.818	1073.649	2	45	4
21	300	439	30	7.84166666666667	39.825	1078.149	2	45	4
21	301	439	30.1	7.84169444444444	39.831	1082.649	2	45	4
21	302	439	30.2	7.84172222222222	39.838	1087.149	2	45	4
21	303	439	30.3	7.84175	39.845	1091.649	2	45	4
21	304	439	30.4	7.84177777777778	39.852	1096.149	2	45	4
21	305	439	30.5	7.84180555555556	39.859	1100.649	2	45	4
21	306	439	30.6	7.84183333333333	39.866	1105.148	2	45	4
21	307	439	30.7	7.84186111111111	39.873	1109.649	2	45	4
21	308	439	30.8	7.84188888888889	39.879	1114.148	2	45	4
21	309	439	30.9	7.84191666666667	39.887	1118.648	2	45	4
21	310	439	31	7.84194444444444	39.893	1123.148	2	45	4
21	311	439	31.1	7.84197222222222	39.9	1127.648	2	45	4
21	312	439	31.2	7.842	39.907	1132.148	2	45	4
21	313	439	31.3	7.84202777777778	39.914	1136.648	2	45	4
21	314	439	31.4	7.84205555555556	39.921	1141.149	2	45	4
21	315	439	31.5	7.84208333333333	39.928	1145.649	2	45	4
21	316	439	31.6	7.84211111111111	39.935	1150.142	2	45.06	4
21	317	439	31.7	7.84213888888889	39.942	1154.649	2	45.21	4
21	318	439	31.8	7.84216666666667	39.949	1159.184	2	45.31	4
21	319	439	31.9	7.84219444444444	39.952	1163.729	2	45.31	4
21	320	439	32	7.84222222222222	39.947	1168.264	2	45.21	4
21	321	439	32.1	7.84225	39.94	1172.771	2	45.06	4
21	322	439	32.2	7.84227777777778	39.934	1177.264	2	45	4
21	323	439	32.3	7.84230555555556	39.928	1181.764	2	45	4
21	324	439	32.4	7.84233333333333	39.921	1186.264	2	45	4
21	325	439	32.5	7.84236111111111	39.916	1190.764	2	45	4
21	326	439	32.6	7.84238888888889	39.909	1195.264	2	45	4
21	327	439	32.7	7.84241666666667	39.903	1199.764	2	45	4
21	328	439	32.8	7.84244444444444	39.897	1204.266	2	44.98	4
21	329	439	32.9	7.84247222222222	39.891	1208.761	2	44.97	4
21	330	439	33	7.8425	39.885	1213.244	2	45.11	4
21	331	439	33.1	7.84252777777778	39.879	1217.733	2	45.61	4
21	332	439	33.2	7.84255555555556	39.831	1222.316	2	46.64	4
21	333	439	33.3	7.84258333333333	39.803	1227.069	2	48.2	4
21	334	439	33.4	7.84261111111111	39.816	1231.986	2	50.08	4
21	335	439	33.5	7.84263888888889	39.849	1237.088	2	52	4
21	336	439	33.6	7.84266666666667	39.909	1242.361	2	53.64	4
21	337	439	33.7	7.84269444444444	40.036	1247.816	2	54.6	4
21	338	439	33.8	7.84272222222222	40.138	1253.371	2	54.67	4
21	339	439	33.9	7.84275	40.266	1258.863	2	53.92	4
21	340	439	34	7.84277777777778	40.328	1264.189	2	52.68	4
21	341	439	34.1	7.84280555555556	40.36	1269.401	2	51.45	4
21	342	439	34.2	7.84283333333333	40.325	1274.463	2	50.54	4
21	343	439	34.3	7.84286111111111	40.319	1279.449	2	50.07	4
21	344	439	34.4	7.84288888888889	40.318	1284.416	2	50.04	4
21	345	439	34.5	7.84291666666667	40.317	1289.41	2	50.36	4
21	346	439	34.6	7.84294444444444	40.3	1294.462	2	50.85	4
21	347	439	34.7	7.84297222222222	40.299	1299.579	2	51.33	4
21	348	439	34.8	7.843	40.315	1304.745	2	51.75	4
21	349	439	34.9	7.84302777777778	40.321	1309.942	2	52.06	4
21	350	439	35	7.84305555555556	40.337	1315.164	2	52.28	4
21	351	439	35.1	7.84308333333333	40.356	1320.412	2	52.42	4
21	352	439	35.2	7.84311111111111	40.373	1325.664	2	52.47	4
21	353	439	35.3	7.84313888888889	40.39	1330.9	2	52.57	4
21	354	439	35.4	7.84316666666667	40.407	1336.147	2	52.88	4
21	355	439	35.5	7.84319444444444	40.408	1341.439	2	53.42	4
21	356	439	35.6	7.84322222222222	40.427	1346.814	2	54.08	4
21	357	439	35.7	7.84325	40.461	1352.272	2	54.62	4
21	358	439	35.8	7.84327777777778	40.479	1357.775	2	54.93	4
21	359	439	35.9	7.84330555555556	40.497	1363.288	2	55.03	4
21	360	439	36	7.84333333333333	40.516	1368.792	2	55.01	4
21	361	439	36.1	7.84336111111111	40.534	1374.29	2	55	4
21	362	439	36.2	7.84338888888889	40.553	1379.79	2	55	4
21	363	439	36.3	7.84341666666667	40.571	1385.291	2	55	4
21	364	439	36.4	7.84344444444444	40.589	1390.791	2	55	4
21	365	439	36.5	7.84347222222222	40.607	1396.291	2	55	4
21	366	439	36.6	7.8435	40.626	1401.791	2	55	4
21	367	439	36.7	7.84352777777778	40.644	1407.278	2	55.11	4
21	368	439	36.8	7.84355555555556	40.662	1412.789	2	55.38	4
21	369	439	36.9	7.84358333333333	40.68	1418.355	2	55.58	4
21	370	439	37	7.84361111111111	40.695	1423.94	2	55.58	4
21	371	439	37.1	7.84363888888889	40.684	1429.506	2	55.39	4
21	372	439	37.2	7.84366666666667	40.673	1435.019	2	55.12	4
21	373	439	37.3	7.84369444444444	40.662	1440.506	2	55	4
21	374	439	37.4	7.84372222222222	40.652	1446.006	2	55	4
21	375	439	37.5	7.84375	40.641	1451.504	2	55.02	4
21	376	439	37.6	7.84377777777778	40.63	1457.009	2	55.03	4
21	377	439	37.7	7.84380555555556	40.619	1462.523	2	54.92	4
21	378	439	37.8	7.84383333333333	40.608	1468.024	2	54.61	4
21	379	439	37.9	7.84386111111111	40.614	1473.471	2	54.14	4
21	380	439	38	7.84388888888889	40.587	1478.84	2	53.78	4
21	381	439	38.1	7.84391666666667	40.576	1484.172	2	53.78	4
21	382	439	38.2	7.84394444444444	40.549	1489.541	2	54.14	4
21	383	439	38.3	7.84397222222222	40.555	1494.988	2	54.61	4
21	384	439	38.4	7.844	40.544	1500.489	2	54.92	4
21	385	439	38.5	7.84402777777778	40.533	1506.003	2	55.03	4
21	386	439	38.6	7.84405555555556	40.522	1511.508	2	55.01	4
21	387	439	38.7	7.84408333333333	40.511	1517.006	2	55	4
21	388	439	38.8	7.84411111111111	40.5	1522.505	2	55	4
21	389	439	38.9	7.84413888888889	40.489	1528.006	2	54.99	4
21	390	439	39	7.84416666666667	40.479	1533.521	2	54.82	4
21	391	439	39.1	7.84419444444444	40.467	1538.992	2	54.54	4
21	392	439	39.2	7.84422222222222	40.458	1544.397	2	54.59	4
21	393	439	39.3	7.84425	40.44	1549.817	2	55.2	4
21	394	439	39.4	7.84427777777778	40.447	1555.39	2	56.31	4
21	395	439	39.5	7.84430555555556	40.487	1561.077	2	57.54	4
21	396	439	39.6	7.84433333333333	40.535	1566.936	2	58.24	4
21	397	439	39.7	7.84436111111111	40.567	1572.819	2	58.24	4
21	398	439	39.8	7.84438888888889	40.612	1578.663	2	57.7	4
21	399	439	39.9	7.84441666666667	40.644	1584.405	2	56.83	4
21	400	439	40	7.84444444444444	40.634	1590.027	2	55.97	4
21	401	439	40.1	7.84447222222222	40.618	1595.561	2	55.36	4
21	402	439	40.2	7.8445	40.62	1601.053	2	55.05	4
21	403	439	40.3	7.84452777777778	40.624	1606.54	2	54.97	4
21	404	439	40.4	7.84455555555556	40.627	1612.037	2	54.99	4
21	405	439	40.5	7.84458333333333	40.631	1617.538	2	55	4
21	406	439	40.6	7.84461111111111	40.634	1623.038	2	55	4
21	407	439	40.7	7.84463888888889	40.637	1628.538	2	55	4
21	408	439	40.8	7.84466666666667	40.641	1634.039	2	55	4
21	409	439	40.9	7.84469444444444	40.645	1639.5	2	55.35	4
21	410	439	41	7.84472222222222	40.648	1645.037	2	56.17	4
21	411	439	41.1	7.84475	40.651	1650.738	2	56.73	4
21	412	439	41.2	7.84477777777778	40.584	1656.493	2	56.72	4
21	413	439	41.3	7.84480555555556	40.499	1662.177	2	56.24	4
21	414	439	41.4	7.84483333333333	40.414	1667.712	2	55.74	4
21	415	439	41.5	7.84486111111111	40.312	1673.226	2	55.85	4
21	416	439	41.6	7.84488888888889	40.241	1678.856	2	56.21	4
21	417	439	41.7	7.84491666666667	40.152	1684.524	2	56.21	4
21	418	439	41.8	7.84494444444444	40.082	1690.154	2	55.85	4
21	419	439	41.9	7.84497222222222	39.979	1695.707	2	55.38	4
21	420	439	42	7.845	39.894	1701.205	2	55.07	4
21	421	439	42.1	7.84502777777778	39.809	1706.69	2	54.97	4
21	422	439	42.2	7.84505555555556	39.724	1712.232	2	54.55	4
21	423	439	42.3	7.84508333333333	39.639	1717.667	2	53.57	4
21	424	439	42.4	7.84511111111111	39.553	1722.944	2	52.86	4
21	425	439	42.5	7.84513888888889	39.553	1728.128	2	52.84	4
21	426	439	42.6	7.84516666666667	39.579	1733.401	2	53.54	4
21	427	439	42.7	7.84519444444444	39.605	1738.819	2	54.67	4
21	428	439	42.8	7.84522222222222	39.632	1744.359	2	55.54	4
21	429	439	42.9	7.84525	39.616	1749.914	2	56.36	4
21	430	439	43	7.84527777777778	39.621	1755.606	2	57.5	4
21	431	439	43.1	7.84530555555556	39.671	1761.414	2	58.63	4
21	432	439	43.2	7.84533333333333	39.74	1767.359	2	59.46	4
21	433	439	43.3	7.84536111111111	39.768	1773.365	2	59.9	4
21	434	439	43.4	7.84538888888889	39.797	1779.382	2	60.03	4
21	435	439	43.5	7.84541666666667	39.825	1785.371	2	60.16	4
21	436	439	43.6	7.84544444444444	39.854	1791.384	2	60.48	4
21	437	439	43.7	7.84547222222222	39.882	1797.465	2	60.71	4
21	438	439	43.8	7.8455	39.878	1803.57	2	60.71	4
21	439	439	43.9	7.84552777777778	39.867	1809.652	2	60.48	4
21	440	439	44	7.84555555555556	39.856	1815.667	2	60.14	4
21	441	439	44.1	7.84558333333333	39.844	1821.651	2	60	4
21	442	439	44.2	7.84561111111111	39.832	1827.65	2	60	4
21	443	439	44.3	7.84563888888889	39.82	1833.65	2	60	4
21	444	439	44.4	7.84566666666667	39.808	1839.653	2	59.98	4
21	445	439	44.5	7.84569444444444	39.797	1845.647	2	59.97	4
21	446	439	44.6	7.84572222222222	39.786	1851.625	2	60.15	4
21	447	439	44.7	7.84575	39.76	1857.62	2	60.73	4
21	448	439	44.8	7.84577777777778	39.746	1863.725	2	61.79	4
21	449	439	44.9	7.84580555555556	39.838	1869.98	2	63.23	4
21	450	439	45	7.84583333333333	40.019	1876.377	2	64.38	4
21	451	439	45.1	7.84586111111111	40.277	1882.932	2	64.57	4
21	452	439	45.2	7.84588888888889	40.654	1889.418	2	64.09	4
21	453	439	45.3	7.84591666666667	41.048	1895.789	2	63.23	4
21	454	439	45.4	7.84594444444444	41.409	1902.043	2	62.3	4
21	455	439	45.5	7.84597222222222	41.721	1908.244	2	61.57	4
21	456	439	45.6	7.846	41.975	1914.365	2	60.84	4
21	457	439	45.7	7.84602777777778	42.287	1920.375	2	60.28	4
21	458	439	45.8	7.84605555555556	42.598	1926.367	2	60.1	4
21	459	439	45.9	7.84608333333333	42.911	1932.374	2	60.11	4
21	460	439	46	7.84611111111111	43.223	1938.387	2	60.15	4
21	461	439	46.1	7.84613888888889	43.535	1944.401	2	60.19	4
21	462	439	46.2	7.84616666666667	43.877	1950.425	2	60.22	4
21	463	439	46.3	7.84619444444444	44.162	1956.455	2	60.17	4
21	464	439	46.4	7.84622222222222	44.291	1962.522	2	59.59	4
21	465	439	46.5	7.84625	44.287	1968.425	2	58.41	4
21	466	439	46.6	7.84627777777778	44.126	1974.188	2	57.61	4
21	467	439	46.7	7.84630555555556	43.962	1979.837	2	57.62	4
21	468	439	46.8	7.84633333333333	43.891	1985.605	2	58.42	4
21	469	439	46.9	7.84636111111111	43.82	1991.511	2	59.61	4
21	470	439	47	7.84638888888889	43.749	1997.559	2	60.38	4
21	471	439	47.1	7.84641666666667	43.66	2003.6	2	60.92	4
21	472	439	47.2	7.84644444444444	43.588	2009.717	2	61.67	4
21	473	439	47.3	7.84647222222222	43.513	2015.924	2	62.49	4
21	474	439	47.4	7.8465	43.439	2022.216	2	63.32	4
21	475	439	47.5	7.84652777777778	43.365	2028.598	2	64.07	4
21	476	439	47.6	7.84655555555555	43.305	2035.056	2	64.61	4
21	477	439	47.7	7.84658333333333	43.228	2041.587	2	64.65	4
21	478	439	47.8	7.84661111111111	43.151	2048.071	2	64.12	4
21	479	439	47.9	7.84663888888889	43.074	2054.421	2	63.66	4
21	480	439	48	7.84666666666667	43.012	2060.718	2	63.64	4
21	481	439	48.1	7.84669444444444	43.012	2067.064	2	64.1	4
21	482	439	48.2	7.84672222222222	43.011	2073.536	2	64.73	4
21	483	439	48.3	7.84675	43.011	2080.066	2	65	4
21	484	439	48.4	7.84677777777778	43.011	2086.564	2	65.02	4
21	485	439	48.5	7.84680555555556	43.01	2093.065	2	65.06	4
21	486	439	48.6	7.84683333333333	43.01	2099.575	2	65.08	4
21	487	439	48.7	7.84686111111111	43.01	2106.087	2	65.08	4
21	488	439	48.8	7.84688888888889	43.005	2112.597	2	65.08	4
21	489	439	48.9	7.84691666666667	43	2119.096	2	65.08	4
21	490	439	49	7.84694444444444	42.995	2125.597	2	65.08	4
25	77	436	7.7	7.83547222222222	36.937	39.985	2	43.64	4
25	78	436	7.8	7.8355	36.914	44.486	2	43.64	4
25	79	436	7.9	7.83552777777778	36.89	48.986	2	43.64	4
25	80	436	8	7.83555555555556	36.867	53.485	2	43.64	4
25	81	436	8.1	7.83558333333333	36.844	57.985	2	43.64	4
25	82	436	8.2	7.83561111111111	36.823	62.197	2	43.64	4
25	83	436	8.3	7.83563888888889	36.787	66.525	2	43.95	4
25	84	436	8.4	7.83566666666667	36.777	70.954	2	44.55	4
25	85	436	8.5	7.83569444444444	36.754	75.47	2	44.96	4
25	86	436	8.6	7.83572222222222	36.731	80.037	2	44.62	4
25	87	436	8.7	7.83575	36.707	84.464	2	43.51	4
25	88	436	8.8	7.83577777777778	36.697	88.763	2	42.47	4
25	89	436	8.9	7.83580555555556	36.675	92.895	2	42	4
25	90	436	9	7.83583333333333	36.728	97.033	2	42.25	4
25	91	436	9.1	7.83586111111111	36.781	101.312	2	42.94	4
25	92	436	9.2	7.83588888888889	36.833	105.665	2	43.38	4
25	93	436	9.3	7.83591666666667	36.886	109.996	2	43.69	4
25	94	436	9.4	7.83594444444444	36.926	114.378	2	44.17	4
25	95	436	9.5	7.83597222222222	36.993	118.829	2	44.63	4
25	96	436	9.6	7.836	37.048	123.33	2	44.93	4
25	97	436	9.7	7.83602777777778	37.103	127.845	2	45.03	4
25	98	436	9.8	7.83605555555556	37.158	132.349	2	45.01	4
25	99	436	9.9	7.83608333333333	37.212	136.847	2	45	4
25	100	436	10	7.83611111111111	37.267	141.346	2	45	4
25	101	436	10.1	7.83613888888889	37.322	145.846	2	45	4
25	102	436	10.2	7.83616666666667	37.376	150.346	2	45	4
25	103	436	10.3	7.83619444444444	37.431	154.877	2	44.71	4
25	104	436	10.4	7.83622222222222	37.486	159.346	2	44.05	4
25	105	436	10.5	7.83625	37.541	163.685	2	43.57	4
25	106	436	10.6	7.83627777777778	37.605	167.973	2	43.57	4
25	107	436	10.7	7.83630555555556	37.723	172.31	2	44.04	4
25	108	436	10.8	7.83633333333333	37.841	176.778	2	44.7	4
25	109	436	10.9	7.83636111111111	37.96	181.308	2	44.98	4
25	110	436	11	7.83638888888889	38.078	185.806	2	44.98	4
25	111	436	11.1	7.83641666666667	38.196	190.305	2	44.98	4
25	112	436	11.2	7.83644444444444	38.315	194.803	2	44.98	4
25	113	436	11.3	7.83647222222222	38.433	199.302	2	44.99	4
25	114	436	11.4	7.8365	38.552	203.801	2	44.99	4
25	115	436	11.5	7.83652777777778	38.67	208.301	2	44.98	4
25	116	436	11.6	7.83655555555556	38.782	212.799	2	44.94	4
25	117	436	11.7	7.83658333333333	38.918	217.292	2	44.9	4
25	118	436	11.8	7.83661111111111	39.07	221.841	2	44.04	4
25	119	436	11.9	7.83663888888889	39.156	226.107	2	42.13	4
25	120	436	12	7.83666666666667	39.169	230.281	2	40.81	4
25	121	436	12.1	7.83669444444444	39.137	234.185	2	40.87	4
25	122	436	12.2	7.83672222222222	39.213	238.368	2	42.28	4
25	123	436	12.3	7.83675	39.307	242.648	2	44.21	4
25	124	436	12.4	7.83677777777778	39.401	247.217	2	45.05	4
25	125	436	12.5	7.83680555555556	39.496	251.725	2	45.05	4
25	126	436	12.6	7.83683333333333	39.59	256.24	2	44.95	4
25	127	436	12.7	7.83686111111111	39.681	260.742	2	44.67	4
25	128	436	12.8	7.83688888888889	39.791	265.192	2	44.3	4
25	129	436	12.9	7.83691666666667	39.896	269.577	2	44.13	4
25	130	436	13	7.83694444444444	40.066	273.956	2	44.36	4
25	131	436	13.1	7.83697222222222	40.183	278.406	2	44.85	4
25	132	436	13.2	7.837	40.331	282.941	2	45.26	4
25	133	436	13.3	7.83702777777778	40.353	287.506	2	45.38	4
25	134	436	13.4	7.83705555555556	40.183	292.041	2	45.35	4
25	135	436	13.5	7.83708333333333	39.947	296.556	2	45.41	4
25	136	436	13.6	7.83711111111111	39.776	301.103	2	45.57	4
25	137	436	13.7	7.83713888888889	39.754	305.695	2	45.56	4
25	138	436	13.8	7.83716666666667	39.812	310.275	2	45.17	4
25	139	436	13.9	7.83719444444444	39.828	314.773	2	44.49	4
25	140	436	14	7.83722222222222	39.79	319.168	2	43.82	4
25	141	436	14.1	7.83725	39.778	323.496	2	43.42	4
25	142	436	14.2	7.83727777777778	39.768	327.811	2	43.33	4
25	143	436	14.3	7.83730555555556	39.758	332.144	2	43.34	4
25	144	436	14.4	7.83733333333333	39.748	336.496	2	43.24	4
25	145	436	14.5	7.83736111111111	39.738	340.857	2	42.33	4
25	146	436	14.6	7.83738888888889	39.765	344.966	2	40.49	4
25	147	436	14.7	7.83741666666667	39.733	348.968	2	39.07	4
25	148	436	14.8	7.83744444444444	39.748	352.712	2	38.8	4
25	149	436	14.9	7.83747222222222	39.836	356.604	2	39.6	4
25	150	436	15	7.8375	39.926	360.644	2	40.68	4
25	151	436	15.1	7.83752777777778	40.03	364.829	2	40.84	4
25	152	436	15.2	7.83755555555556	40.101	368.882	2	40.38	4
25	153	436	15.3	7.83758333333333	40.186	372.879	2	40.06	4
25	154	436	15.4	7.83761111111111	40.272	376.863	2	39.96	4
25	155	436	15.5	7.83763888888889	40.357	380.858	2	39.98	4
25	156	436	15.6	7.83766666666667	40.443	384.859	2	39.99	4
25	157	436	15.7	7.83769444444444	40.529	388.858	2	39.99	4
25	158	436	15.8	7.83772222222222	40.615	392.857	2	39.99	4
25	159	436	15.9	7.83775	40.701	396.856	2	39.99	4
25	160	436	16	7.83777777777778	40.786	400.855	2	39.99	4
25	161	436	16.1	7.83780555555556	40.871	404.854	2	39.99	4
25	162	436	16.2	7.83783333333333	40.957	408.853	2	39.99	4
25	163	436	16.3	7.83786111111111	41.043	412.852	2	39.99	4
25	164	436	16.4	7.83788888888889	41.128	416.85	2	40.01	4
25	165	436	16.5	7.83791666666667	41.213	420.854	2	40.02	4
25	166	436	16.6	7.83794444444444	41.299	424.868	2	39.9	4
25	167	436	16.7	7.83797222222222	41.38	428.86	2	39.62	4
25	168	436	16.8	7.838	41.496	432.798	2	39.36	4
25	169	436	16.9	7.83802777777778	41.6	436.693	2	39.33	4
25	170	436	17	7.83805555555556	41.559	440.598	2	39.74	4
25	171	436	17.1	7.83808333333333	41.46	444.592	2	40.5	4
25	172	436	17.2	7.83811111111111	41.329	448.697	2	41.25	4
25	173	436	17.3	7.83813888888889	41.121	452.879	2	41.78	4
25	174	436	17.4	7.83816666666667	40.912	457.096	2	42.02	4
25	175	436	17.5	7.83819444444444	40.702	461.309	2	42.07	4
25	176	436	17.6	7.83822222222222	40.492	465.515	2	42.06	4
25	177	436	17.7	7.83825	40.281	469.729	2	41.98	4
25	178	436	17.8	7.83827777777778	40.061	473.94	2	41.68	4
25	179	436	17.9	7.83830555555556	39.89	478.11	2	41.08	4
25	180	436	18	7.83833333333333	39.784	482.184	2	39.89	4
25	181	436	18.1	7.83836111111111	39.724	486.071	2	38.18	4
25	182	436	18.2	7.83838888888889	39.71	489.838	2	36.87	4
25	183	436	18.3	7.83841666666667	39.77	493.378	2	36.57	4
25	184	436	18.4	7.83844444444444	39.9	497.018	2	37.33	4
25	185	436	18.5	7.83847222222222	40.041	500.805	2	38.65	4
25	186	436	18.6	7.8385	40.201	504.773	2	39.57	4
25	187	436	18.7	7.83852777777778	40.347	508.777	2	39.91	4
25	188	436	18.8	7.83855555555555	40.492	512.788	2	40	4
25	189	436	18.9	7.83858333333333	40.637	516.79	2	39.99	4
25	190	436	19	7.83861111111111	40.783	520.785	2	39.97	4
25	191	436	19.1	7.83863888888889	40.928	524.783	2	39.97	4
25	192	436	19.2	7.83866666666667	41.073	528.78	2	39.97	4
25	193	436	19.3	7.83869444444444	41.218	532.777	2	39.97	4
25	194	436	19.4	7.83872222222222	41.364	536.775	2	39.97	4
25	195	436	19.5	7.83875	41.509	540.773	2	39.97	4
25	196	436	19.6	7.83877777777778	41.654	544.769	2	39.96	4
25	197	436	19.7	7.83880555555556	41.801	548.757	2	40.02	4
25	198	436	19.8	7.83883333333333	41.95	552.747	2	40.25	4
25	199	436	19.9	7.83886111111111	42.08	556.774	2	40.71	4
25	200	436	20	7.83888888888889	42.188	560.873	2	41.26	4
25	201	436	20.1	7.83891666666667	42.317	565.044	2	41.68	4
25	202	436	20.2	7.83894444444444	42.384	569.249	2	41.86	4
25	203	436	20.3	7.83897222222222	42.304	573.445	2	41.83	4
25	204	436	20.4	7.839	42.188	577.625	2	41.7	4
25	205	436	20.5	7.83902777777778	42.116	581.797	2	41.47	4
25	206	436	20.6	7.83905555555556	42.118	585.944	2	41.09	4
25	207	436	20.7	7.83908333333333	42.122	590.032	2	40.62	4
25	208	436	20.8	7.83911111111111	42.06	594.058	2	40.2	4
25	209	436	20.9	7.83913888888889	41.99	598.042	2	39.98	4
25	210	436	21	7.83916666666667	41.928	602.017	2	40.04	4
25	211	436	21.1	7.83919444444444	41.867	606.014	2	40.38	4
25	212	436	21.2	7.83922222222222	41.788	610.068	2	40.85	4
25	213	436	21.3	7.83925	41.74	614.198	2	41.21	4
25	214	436	21.4	7.83927777777778	41.675	618.366	2	41.21	4
25	215	436	21.5	7.83930555555555	41.628	622.519	2	40.65	4
25	216	436	21.6	7.83933333333333	41.549	626.55	2	39.71	4
25	217	436	21.7	7.83936111111111	41.487	630.433	2	39.06	4
25	218	436	21.8	7.83938888888889	41.438	634.268	2	38.95	4
25	219	436	21.9	7.83941666666667	41.413	638.147	2	39.3	4
25	220	436	22	7.83944444444444	41.387	642.128	2	39.79	4
25	221	436	22.1	7.83947222222222	41.362	646.15	2	40	4
25	222	436	22.2	7.8395	41.337	650.15	2	40	4
25	223	436	22.3	7.83952777777778	41.312	654.15	2	40	4
25	224	436	22.4	7.83955555555556	41.286	658.149	2	40	4
25	225	436	22.5	7.83958333333333	41.261	662.15	2	40	4
25	226	436	22.6	7.83961111111111	41.236	666.149	2	40	4
25	227	436	22.7	7.83963888888889	41.211	670.149	2	40	4
25	228	436	22.8	7.83966666666667	41.185	674.149	2	40	4
25	229	436	22.9	7.83969444444444	41.161	678.149	2	40	4
25	230	436	23	7.83972222222222	41.135	682.149	2	40	4
25	231	436	23.1	7.83975	41.11	686.149	2	40	4
25	232	436	23.2	7.83977777777778	41.085	690.149	2	40	4
25	233	436	23.3	7.83980555555556	41.06	694.149	2	40	4
25	234	436	23.4	7.83983333333333	41.034	698.149	2	40	4
25	235	436	23.5	7.83986111111111	41.009	702.149	2	40	4
25	236	436	23.6	7.83988888888889	40.984	706.148	2	40	4
25	237	436	23.7	7.83991666666667	40.959	710.149	2	40	4
25	238	436	23.8	7.83994444444444	40.934	714.149	2	40	4
25	239	436	23.9	7.83997222222222	40.909	718.149	2	40	4
25	240	436	24	7.84	40.884	722.149	2	40	4
25	241	436	24.1	7.84002777777778	40.859	726.149	2	40	4
25	242	436	24.2	7.84005555555555	40.833	730.148	2	40	4
25	243	436	24.3	7.84008333333333	40.808	734.149	2	40	4
25	244	436	24.4	7.84011111111111	40.783	738.148	2	40	4
25	245	436	24.5	7.84013888888889	40.758	742.148	2	40	4
25	246	436	24.6	7.84016666666667	40.732	746.148	2	40	4
25	247	436	24.7	7.84019444444444	40.707	750.148	2	40	4
25	248	436	24.8	7.84022222222222	40.682	754.148	2	40	4
25	249	436	24.9	7.84025	40.657	758.148	2	40	4
25	250	436	25	7.84027777777778	40.631	762.148	2	40	4
25	251	436	25.1	7.84030555555556	40.606	766.148	2	40	4
25	252	436	25.2	7.84033333333333	40.581	770.145	2	40.02	4
25	253	436	25.3	7.84036111111111	40.556	774.148	2	40.06	4
25	254	436	25.4	7.84038888888889	40.53	778.159	2	40.08	4
25	255	436	25.5	7.84041666666667	40.504	782.165	2	40.14	4
25	256	436	25.6	7.84044444444444	40.477	786.169	2	40.33	4
25	257	436	25.7	7.84047222222222	40.437	790.196	2	40.74	4
25	258	436	25.8	7.8405	40.384	794.288	2	41.34	4
25	259	436	25.9	7.84052777777778	40.353	798.466	2	41.92	4
25	260	436	26	7.84055555555556	40.3	802.702	2	42.3	4
25	261	436	26.1	7.84058333333333	40.199	806.959	2	42.47	4
25	262	436	26.2	7.84061111111111	40.088	811.219	2	42.43	4
25	263	436	26.3	7.84063888888889	39.99	815.47	2	42.21	4
25	264	436	26.4	7.84066666666667	39.932	819.695	2	41.74	4
25	265	436	26.5	7.84069444444444	39.944	823.854	2	41.01	4
25	266	436	26.6	7.84072222222222	39.949	827.907	2	40.25	4
25	267	436	26.7	7.84075	39.953	831.869	2	39.75	4
25	268	436	26.8	7.84077777777778	39.926	835.799	2	39.61	4
25	269	436	26.9	7.84080555555555	39.847	839.753	2	39.75	4
25	270	436	27	7.84083333333333	39.811	843.747	2	39.93	4
25	271	436	27.1	7.84086111111111	39.843	847.754	2	40.01	4
25	272	436	27.2	7.84088888888889	39.853	851.757	2	40.01	4
25	273	436	27.3	7.84091666666667	39.862	855.757	2	40	4
25	274	436	27.4	7.84094444444444	39.872	859.757	2	40	4
25	275	436	27.5	7.84097222222222	39.882	863.757	2	40	4
25	276	436	27.6	7.841	39.891	867.757	2	40	4
25	277	436	27.7	7.84102777777778	39.901	871.757	2	40	4
25	278	436	27.8	7.84105555555556	39.91	875.757	2	40	4
25	279	436	27.9	7.84108333333333	39.92	879.757	2	40	4
25	280	436	28	7.84111111111111	39.93	883.757	2	40	4
25	281	436	28.1	7.84113888888889	39.94	887.756	2	40	4
25	282	436	28.2	7.84116666666667	39.949	891.756	2	40	4
25	283	436	28.3	7.84119444444444	39.959	895.756	2	40	4
25	284	436	28.4	7.84122222222222	39.968	899.77	2	39.88	4
25	285	436	28.5	7.84125	39.979	903.757	2	39.58	4
25	286	436	28.6	7.84127777777778	39.988	907.686	2	39.37	4
25	287	436	28.7	7.84130555555556	40.017	911.594	2	39.35	4
25	288	436	28.8	7.84133333333333	40.05	915.517	2	39.55	4
25	289	436	28.9	7.84136111111111	40.083	919.49	2	39.94	4
25	290	436	29	7.84138888888889	40.116	923.501	2	40.37	4
25	291	436	29.1	7.84141666666667	40.134	927.542	2	40.92	4
25	292	436	29.2	7.84144444444444	40.167	931.659	2	41.67	4
25	293	436	29.3	7.84147222222222	40.2	935.866	2	42.5	4
25	294	436	29.4	7.8415	40.238	940.159	2	43.33	4
25	295	436	29.5	7.84152777777778	40.275	944.542	2	44.08	4
25	296	436	29.6	7.84155555555555	40.328	949.001	2	44.62	4
25	297	436	29.7	7.84158333333333	40.366	953.503	2	44.92	4
25	298	436	29.8	7.84161111111111	40.403	958.015	2	45.03	4
25	299	436	29.9	7.84163888888889	40.456	962.519	2	45.03	4
25	300	436	30	7.84166666666667	40.48	967.019	2	45.04	4
25	301	436	30.1	7.84169444444444	40.437	971.524	2	45.08	4
25	302	436	30.2	7.84172222222222	40.363	976.037	2	45.11	4
25	303	436	30.3	7.84175	40.304	980.547	2	45.14	4
25	304	436	30.4	7.84177777777778	40.345	985.05	2	45.29	4
25	305	436	30.5	7.84180555555556	40.478	989.574	2	45.64	4
25	306	436	30.6	7.84183333333333	40.586	994.149	2	46.17	4
25	307	436	30.7	7.84186111111111	40.669	998.804	2	46.75	4
25	308	436	30.8	7.84188888888889	40.721	1003.531	2	47.1	4
25	309	436	30.9	7.84191666666667	40.718	1008.272	2	47.11	4
25	310	436	31	7.84194444444444	40.725	1012.983	2	46.94	4
25	311	436	31.1	7.84197222222222	40.732	1017.648	2	46.84	4
25	312	436	31.2	7.842	40.739	1022.312	2	46.96	4
25	313	436	31.3	7.84202777777778	40.746	1027.03	2	47.13	4
25	314	436	31.4	7.84205555555556	40.754	1031.777	2	47.05	4
25	315	436	31.5	7.84208333333333	40.778	1036.496	2	46.6	4
25	316	436	31.6	7.84211111111111	40.785	1041.126	2	45.94	4
25	317	436	31.7	7.84213888888889	40.775	1045.667	2	45.38	4
25	318	436	31.8	7.84216666666667	40.783	1050.164	2	45.07	4
25	319	436	31.9	7.84219444444444	40.789	1054.651	2	44.97	4
25	320	436	32	7.84222222222222	40.796	1059.147	2	44.98	4
25	321	436	32.1	7.84225	40.803	1063.648	2	45	4
25	322	436	32.2	7.84227777777778	40.81	1068.148	2	45	4
25	323	436	32.3	7.84230555555556	40.817	1072.648	2	45	4
25	324	436	32.4	7.84233333333333	40.823	1077.148	2	45	4
25	325	436	32.5	7.84236111111111	40.831	1081.648	2	45	4
25	326	436	32.6	7.84238888888889	40.837	1086.148	2	45	4
25	327	436	32.7	7.84241666666667	40.844	1090.648	2	45	4
25	328	436	32.8	7.84244444444444	40.851	1095.148	2	45	4
25	329	436	32.9	7.84247222222222	40.858	1099.648	2	45	4
25	330	436	33	7.8425	40.865	1104.148	2	45	4
25	331	436	33.1	7.84252777777778	40.871	1108.648	2	45	4
25	332	436	33.2	7.84255555555556	40.879	1113.148	2	45	4
25	333	436	33.3	7.84258333333333	40.885	1117.648	2	45	4
25	334	436	33.4	7.84261111111111	40.892	1122.148	2	45	4
25	335	436	33.5	7.84263888888889	40.899	1126.648	2	45	4
25	336	436	33.6	7.84266666666667	40.906	1131.146	2	45.01	4
25	337	436	33.7	7.84269444444444	40.913	1135.65	2	45.02	4
25	338	436	33.8	7.84272222222222	40.92	1140.163	2	44.93	4
25	339	436	33.9	7.84275	40.948	1144.658	2	44.69	4
25	340	436	34	7.84277777777778	40.922	1149.103	2	44.49	4
25	341	436	34.1	7.84280555555556	40.819	1153.503	2	44.66	4
25	342	436	34.2	7.84283333333333	40.774	1157.948	2	45.4	4
25	343	436	34.3	7.84286111111111	40.831	1162.538	2	46.42	4
25	344	436	34.4	7.84288888888889	40.954	1167.267	2	47.23	4
25	345	436	34.5	7.84291666666667	41.18	1172.057	2	47.6	4
25	346	436	34.6	7.84294444444444	41.375	1176.834	2	47.6	4
25	347	436	34.7	7.84297222222222	41.568	1181.585	2	47.51	4
25	348	436	34.8	7.843	41.762	1186.328	2	47.49	4
25	349	436	34.9	7.84302777777778	41.956	1191.067	2	47.61	4
25	350	436	35	7.84305555555556	42.16	1195.818	2	47.94	4
25	351	436	35.1	7.84308333333333	42.309	1200.618	2	48.53	4
25	352	436	35.2	7.84311111111111	42.419	1205.499	2	49.29	4
25	353	436	35.3	7.84313888888889	42.499	1210.477	2	50.06	4
25	354	436	35.4	7.84316666666667	42.541	1215.536	2	50.64	4
25	355	436	35.5	7.84319444444444	42.525	1220.642	2	50.97	4
25	356	436	35.6	7.84322222222222	42.521	1225.761	2	51.09	4
25	357	436	35.7	7.84325	42.518	1230.873	2	51.09	4
25	358	436	35.8	7.84327777777778	42.515	1235.98	2	51.08	4
25	359	436	35.9	7.84330555555556	42.512	1241.089	2	51.08	4
25	360	436	36	7.84333333333333	42.504	1246.197	2	51.08	4
25	361	436	36.1	7.84336111111111	42.496	1251.305	2	51.08	4
25	362	436	36.2	7.84338888888889	42.489	1256.413	2	51.08	4
25	363	436	36.3	7.84341666666667	42.486	1261.521	2	51.08	4
25	364	436	36.4	7.84344444444444	42.482	1266.629	2	51.08	4
25	365	436	36.5	7.84347222222222	42.479	1271.737	2	51.08	4
25	366	436	36.6	7.8435	42.475	1276.847	2	51.07	4
25	367	436	36.7	7.84352777777778	42.472	1281.951	2	51.05	4
25	368	436	36.8	7.84355555555556	42.468	1287.044	2	51.17	4
25	369	436	36.9	7.84358333333333	42.465	1292.159	2	51.43	4
25	370	436	37	7.84361111111111	42.457	1297.337	2	51.58	4
25	371	436	37.1	7.84363888888889	42.458	1302.539	2	51.31	4
25	372	436	37.2	7.84366666666667	42.495	1307.676	2	50.59	4
25	373	436	37.3	7.84369444444444	42.522	1312.681	2	49.65	4
25	374	436	37.4	7.84372222222222	42.493	1317.568	2	48.92	4
25	375	436	37.5	7.84375	42.502	1322.412	2	48.58	4
25	376	436	37.6	7.84377777777778	42.518	1327.252	2	48.48	4
25	377	436	37.7	7.84380555555556	42.534	1332.096	2	48.47	4
25	378	436	37.8	7.84383333333333	42.55	1336.946	2	48.48	4
25	379	436	37.9	7.84386111111111	42.566	1341.786	2	48.54	4
25	380	436	38	7.84388888888889	42.585	1346.63	2	48.79	4
25	381	436	38.1	7.84391666666667	42.585	1351.507	2	49.27	4
25	382	436	38.2	7.84394444444444	42.573	1356.456	2	49.93	4
25	383	436	38.3	7.84397222222222	42.573	1361.494	2	50.6	4
25	384	436	38.4	7.844	42.56	1366.602	2	51.08	4
25	385	436	38.5	7.84402777777778	42.529	1371.745	2	51.32	4
25	386	436	38.6	7.84405555555556	42.501	1376.892	2	51.39	4
25	387	436	38.7	7.84408333333333	42.473	1382.03	2	51.37	4
25	388	436	38.8	7.84411111111111	42.444	1387.167	2	51.36	4
25	389	436	38.9	7.84413888888889	42.416	1392.302	2	51.34	4
25	390	436	39	7.84416666666667	42.387	1397.431	2	51.37	4
25	391	436	39.1	7.84419444444444	42.356	1402.558	2	51.53	4
25	392	436	39.2	7.84422222222222	42.327	1407.693	2	52.02	4
25	393	436	39.3	7.84425	42.311	1412.911	2	52.83	4
25	394	436	39.4	7.84427777777778	42.317	1418.26	2	53.57	4
25	395	436	39.5	7.84430555555556	42.333	1423.687	2	53.94	4
25	396	436	39.6	7.84433333333333	42.325	1429.115	2	53.9	4
25	397	436	39.7	7.84436111111111	42.314	1434.486	2	53.64	4
25	398	436	39.8	7.84438888888889	42.304	1439.824	2	53.51	4
25	399	436	39.9	7.84441666666667	42.293	1445.173	2	53.49	4
25	400	436	40	7.84444444444444	42.282	1450.521	2	53.5	4
25	401	436	40.1	7.84447222222222	42.274	1455.868	2	53.54	4
25	402	436	40.2	7.8445	42.264	1461.221	2	53.62	4
25	403	436	40.3	7.84452777777778	42.239	1466.587	2	53.75	4
25	404	436	40.4	7.84455555555556	42.193	1471.971	2	53.87	4
25	405	436	40.5	7.84458333333333	42.132	1477.368	2	53.96	4
25	406	436	40.6	7.84461111111111	42.068	1482.77	2	54	4
25	407	436	40.7	7.84463888888889	42.008	1488.172	2	54.01	4
25	408	436	40.8	7.84466666666667	41.948	1493.572	2	54	4
25	409	436	40.9	7.84469444444444	41.886	1498.974	2	53.98	4
25	410	436	41	7.84472222222222	41.826	1504.371	2	53.96	4
25	411	436	41.1	7.84475	41.741	1509.759	2	53.98	4
25	412	436	41.2	7.84477777777778	41.69	1515.143	2	54.19	4
25	413	436	41.3	7.84480555555556	41.781	1520.559	2	54.65	4
25	414	436	41.4	7.84483333333333	42.041	1526.051	2	55.22	4
25	415	436	41.5	7.84486111111111	42.216	1531.634	2	55.56	4
25	416	436	41.6	7.84488888888889	42.271	1537.22	2	55.56	4
25	417	436	41.7	7.84491666666667	42.162	1542.746	2	55.63	4
25	418	436	41.8	7.84494444444444	41.961	1548.27	2	56.15	4
25	419	436	41.9	7.84497222222222	41.812	1553.919	2	57.17	4
25	420	436	42	7.845	41.695	1559.692	2	58.34	4
25	421	436	42.1	7.84502777777778	41.572	1565.628	2	59.05	4
25	422	436	42.2	7.84505555555556	41.521	1571.596	2	59.07	4
25	423	436	42.3	7.84508333333333	41.568	1577.53	2	58.46	4
25	424	436	42.4	7.84511111111111	41.619	1583.338	2	57.41	4
25	425	436	42.5	7.84513888888889	41.636	1589.02	2	56.31	4
25	426	436	42.6	7.84516666666667	41.627	1594.57	2	55.5	4
25	427	436	42.7	7.84519444444444	41.621	1600.059	2	55.08	4
25	428	436	42.8	7.84522222222222	41.625	1605.542	2	54.97	4
25	429	436	42.9	7.84525	41.628	1611.041	2	54.97	4
25	430	436	43	7.84527777777778	41.631	1616.538	2	54.97	4
25	431	436	43.1	7.84530555555556	41.635	1622.021	2	55.1	4
25	432	436	43.2	7.84533333333333	41.638	1627.515	2	55.53	4
25	433	436	43.3	7.84536111111111	41.601	1633.069	2	56.37	4
25	434	436	43.4	7.84538888888889	41.582	1638.789	2	57.86	4
25	435	436	43.5	7.84541666666667	41.608	1644.688	2	59.83	4
25	436	436	43.6	7.84544444444444	41.652	1650.72	2	61.26	4
25	437	436	43.7	7.84547222222222	41.577	1656.989	2	61.69	4
25	438	436	43.8	7.8455	41.484	1663.209	2	61.22	4
25	439	436	43.9	7.84552777777778	41.391	1669.251	2	60.37	4
25	440	436	44	7.84555555555556	41.298	1675.209	2	59.99	4
25	441	436	44.1	7.84558333333333	41.206	1681.208	2	59.99	4
25	442	436	44.2	7.84561111111111	41.112	1687.208	2	59.99	4
25	443	436	44.3	7.84563888888889	41.019	1693.207	2	59.99	4
25	444	436	44.4	7.84566666666667	40.927	1699.206	2	59.99	4
25	445	436	44.5	7.84569444444444	40.834	1705.205	2	59.99	4
25	446	436	44.6	7.84572222222222	40.741	1711.253	2	59.55	4
25	447	436	44.7	7.84575	40.647	1717.181	2	58.53	4
25	448	436	44.8	7.84577777777778	40.555	1722.956	2	57.8	4
25	449	436	44.9	7.84580555555556	40.556	1728.63	2	57.8	4
25	450	436	45	7.84583333333333	40.585	1734.406	2	58.53	4
25	451	436	45.1	7.84586111111111	40.614	1740.335	2	59.56	4
25	452	436	45.2	7.84588888888889	40.641	1746.383	2	60	4
25	453	436	45.3	7.84591666666667	40.67	1752.383	2	60	4
25	454	436	45.4	7.84594444444444	40.699	1758.383	2	60	4
25	455	436	45.5	7.84597222222222	40.727	1764.383	2	60	4
25	456	436	45.6	7.846	40.756	1770.383	2	60	4
25	457	436	45.7	7.84602777777778	40.784	1776.384	2	59.98	4
25	458	436	45.8	7.84605555555556	40.812	1782.364	2	60.12	4
25	459	436	45.9	7.84608333333333	40.841	1788.362	2	60.59	4
25	460	436	46	7.84611111111111	40.869	1794.439	2	61.27	4
25	461	436	46.1	7.84613888888889	40.845	1800.602	2	62.1	4
25	462	436	46.2	7.84616666666667	40.81	1806.869	2	62.91	4
25	463	436	46.3	7.84619444444444	40.845	1813.211	2	63.42	4
25	464	436	46.4	7.84622222222222	40.848	1819.595	2	63.66	4
25	465	436	46.5	7.84625	40.836	1825.989	2	63.65	4
25	466	436	46.6	7.84627777777778	40.845	1832.343	2	63.44	4
25	467	436	46.7	7.84630555555556	40.802	1838.672	2	63.25	4
25	468	436	46.8	7.84633333333333	40.681	1844.988	2	63.13	4
25	469	436	46.9	7.84636111111111	40.597	1851.288	2	63.08	4
25	470	436	47	7.84638888888889	40.574	1857.586	2	63.15	4
25	471	436	47.1	7.84641666666667	40.709	1863.906	2	63.3	4
25	472	436	47.2	7.84644444444444	40.873	1870.251	2	63.44	4
25	473	436	47.3	7.84647222222222	41.054	1876.639	2	63.19	4
25	474	436	47.4	7.8465	41.328	1882.957	2	62.48	4
25	475	436	47.5	7.84652777777778	41.639	1889.134	2	61.97	4
25	476	436	47.6	7.84655555555555	41.972	1895.259	2	61.96	4
25	477	436	47.7	7.84658333333333	42.236	1901.434	2	62.45	4
25	478	436	47.8	7.84661111111111	42.465	1907.746	2	63.16	4
25	479	436	47.9	7.84663888888889	42.707	1914.125	2	63.47	4
25	480	436	48	7.84666666666667	42.888	1920.473	2	63.5	4
25	481	436	48.1	7.84669444444444	42.999	1926.824	2	63.52	4
25	482	436	48.2	7.84672222222222	43.051	1933.178	2	63.54	4
25	483	436	48.3	7.84675	43.091	1939.533	2	63.54	4
25	484	436	48.4	7.84677777777778	43.142	1945.888	2	63.55	4
25	485	436	48.5	7.84680555555556	43.193	1952.242	2	63.55	4
25	486	436	48.6	7.84683333333333	43.245	1958.616	2	63.37	4
25	487	436	48.7	7.84686111111111	43.297	1964.981	2	62.69	4
25	488	436	48.8	7.84688888888889	43.348	1971.206	2	61.79	4
25	489	436	48.9	7.84691666666667	43.397	1977.276	2	61.41	4
25	490	436	49	7.84694444444444	43.573	1983.341	2	61.82	4
25	491	436	49.1	7.84697222222222	43.747	1989.566	2	62.8	4
25	492	436	49.2	7.847	43.921	1995.942	2	63.71	4
25	493	436	49.3	7.84702777777778	44.095	2002.377	2	64.02	4
25	494	436	49.4	7.84705555555556	44.269	2008.782	2	64.03	4
25	495	436	49.5	7.84708333333333	44.444	2015.184	2	64.03	4
25	496	436	49.6	7.84711111111111	44.618	2021.587	2	64.02	4
25	497	436	49.7	7.84713888888889	44.793	2027.989	2	64.02	4
25	498	436	49.8	7.84716666666667	44.96	2034.387	2	64.05	4
25	499	436	49.9	7.84719444444444	45.125	2040.818	2	63.9	4
25	500	436	50	7.84722222222222	45.362	2047.209	2	63.46	4
25	501	436	50.1	7.84725	45.644	2053.505	2	63.22	4
25	502	436	50.2	7.84727777777778	45.853	2059.778	2	63.38	4
25	503	436	50.3	7.84730555555555	46.022	2066.107	2	63.93	4
25	504	436	50.4	7.84733333333333	46.054	2072.566	2	64.62	4
25	505	436	50.5	7.84736111111111	46.025	2079.088	2	64.95	4
25	506	436	50.6	7.84738888888889	46.024	2085.587	2	64.98	4
25	507	436	50.7	7.84741666666667	46.024	2092.086	2	65.02	4
25	508	436	50.8	7.84744444444444	46.023	2098.588	2	65.06	4
25	509	436	50.9	7.84747222222222	46.024	2105.099	2	65.09	4
25	510	436	51	7.8475	46.019	2111.622	2	65.09	4
25	511	436	51.1	7.84752777777778	46.014	2118.122	2	65.09	4
25	512	436	51.2	7.84755555555556	46.009	2124.621	2	65.09	4
31	359	465	35.9	7.84330555555556	45.104	1198.477	2	40.35	4
31	360	465	36	7.84333333333333	44.863	1202.523	2	40.65	4
31	361	465	36.1	7.84336111111111	44.682	1206.616	2	40.91	4
31	362	465	36.2	7.84338888888889	44.476	1210.73	2	41.02	4
31	363	465	36.3	7.84341666666667	44.27	1214.837	2	40.99	4
31	364	465	36.4	7.84344444444444	44.065	1218.927	2	40.98	4
31	365	465	36.5	7.84347222222222	43.859	1223.003	2	41.24	4
31	366	465	36.6	7.8435	43.644	1227.106	2	41.97	4
31	367	465	36.7	7.84352777777778	43.389	1231.37	2	43.25	4
31	368	465	36.8	7.84355555555556	43.198	1235.784	2	44.94	4
31	369	465	36.9	7.84358333333333	43.015	1240.358	2	46.64	4
31	370	465	37	7.84361111111111	42.895	1245.082	2	47.92	4
31	371	465	37.1	7.84363888888889	42.732	1249.967	2	48.65	4
31	372	465	37.2	7.84366666666667	42.56	1254.88	2	48.9	4
31	373	465	37.3	7.84369444444444	42.388	1259.776	2	48.9	4
31	374	465	37.4	7.84372222222222	42.22	1264.662	2	48.88	4
31	375	465	37.5	7.84375	42.051	1269.55	2	48.89	4
31	376	465	37.6	7.84377777777778	41.882	1274.442	2	48.89	4
31	377	465	37.7	7.84380555555556	41.713	1279.34	2	48.79	4
31	378	465	37.8	7.84383333333333	41.531	1284.226	2	48.52	4
31	379	465	37.9	7.84386111111111	41.399	1289.073	2	48.05	4
31	380	465	38	7.84388888888889	41.318	1293.856	2	47.44	4
31	381	465	38.1	7.84391666666667	41.28	1298.57	2	46.75	4
31	382	465	38.2	7.84394444444444	41.291	1303.203	2	46.11	4
31	383	465	38.3	7.84397222222222	41.354	1307.762	2	45.71	4
31	384	465	38.4	7.844	41.417	1312.296	2	45.61	4
31	385	465	38.5	7.84402777777778	41.483	1316.851	2	45.72	4
31	386	465	38.6	7.84405555555556	41.548	1321.438	2	45.9	4
31	387	465	38.7	7.84408333333333	41.613	1326.032	2	46.11	4
31	388	465	38.8	7.84411111111111	41.685	1330.629	2	46.51	4
31	389	465	38.9	7.84413888888889	41.703	1335.284	2	47.25	4
31	390	465	39	7.84416666666667	41.715	1340.045	2	48.25	4
31	391	465	39.1	7.84419444444444	41.735	1344.934	2	49.25	4
31	392	465	39.2	7.84422222222222	41.749	1349.929	2	49.99	4
31	393	465	39.3	7.84425	41.709	1354.982	2	50.39	4
31	394	465	39.4	7.84427777777778	41.676	1360.047	2	50.52	4
31	395	465	39.5	7.84430555555556	41.643	1365.101	2	50.52	4
31	396	465	39.6	7.84433333333333	41.609	1370.15	2	50.52	4
31	397	465	39.7	7.84436111111111	41.577	1375.208	2	50.49	4
31	398	465	39.8	7.84438888888889	41.541	1380.265	2	50.32	4
31	399	465	39.9	7.84441666666667	41.512	1385.299	2	49.98	4
31	400	465	40	7.84444444444444	41.504	1390.282	2	49.5	4
31	401	465	40.1	7.84447222222222	41.494	1395.199	2	49.02	4
31	402	465	40.2	7.8445	41.506	1400.065	2	48.68	4
31	403	465	40.3	7.84452777777778	41.525	1404.909	2	48.52	4
31	404	465	40.4	7.84455555555556	41.541	1409.738	2	48.6	4
31	405	465	40.5	7.84458333333333	41.557	1414.599	2	48.88	4
31	406	465	40.6	7.84461111111111	41.573	1419.517	2	49.08	4
31	407	465	40.7	7.84463888888889	41.583	1424.451	2	49.08	4
31	408	465	40.8	7.84466666666667	41.567	1429.362	2	48.96	4
31	409	465	40.9	7.84469444444444	41.564	1434.226	2	48.88	4
31	410	465	41	7.84472222222222	41.587	1439.092	2	49.09	4
31	411	465	41.1	7.84475	41.622	1444.012	2	49.58	4
31	412	465	41.2	7.84477777777778	41.629	1448.985	2	50.24	4
31	413	465	41.3	7.84480555555556	41.617	1454.034	2	51.09	4
31	414	465	41.4	7.84483333333333	41.591	1459.189	2	52.02	4
31	415	465	41.5	7.84486111111111	41.534	1464.462	2	52.74	4
31	416	465	41.6	7.84488888888889	41.453	1469.809	2	52.96	4
31	417	465	41.7	7.84491666666667	41.302	1475.145	2	52.57	4
31	418	465	41.8	7.84494444444444	41.186	1480.384	2	51.75	4
31	419	465	41.9	7.84497222222222	41.085	1485.499	2	50.88	4
31	420	465	42	7.845	41.063	1490.52	2	50.29	4
31	421	465	42.1	7.84502777777778	41.053	1495.494	2	50.15	4
31	422	465	42.2	7.84505555555556	41.043	1500.479	2	50.53	4
31	423	465	42.3	7.84508333333333	40.992	1505.535	2	51.37	4
31	424	465	42.4	7.84511111111111	40.959	1510.727	2	52.5	4
31	425	465	42.5	7.84513888888889	40.972	1516.035	2	53.64	4
31	426	465	42.6	7.84516666666667	41.002	1521.481	2	54.46	4
31	427	465	42.7	7.84519444444444	40.991	1526.988	2	54.89	4
31	428	465	42.8	7.84522222222222	40.98	1532.52	2	54.84	4
31	429	465	42.9	7.84525	40.969	1537.998	2	54.52	4
31	430	465	43	7.84527777777778	40.959	1543.399	2	54.46	4
31	431	465	43.1	7.84530555555556	40.948	1548.804	2	54.9	4
31	432	465	43.2	7.84533333333333	40.959	1554.313	2	55.81	4
31	433	465	43.3	7.84536111111111	40.996	1559.963	2	56.83	4
31	434	465	43.4	7.84538888888889	41.03	1565.734	2	57.4	4
31	435	465	43.5	7.84541666666667	41.06	1571.518	2	57.4	4
31	436	465	43.6	7.84544444444444	41.09	1577.274	2	56.99	4
31	437	465	43.7	7.84547222222222	41.117	1582.952	2	56.33	4
31	438	465	43.8	7.8455	41.113	1588.538	2	55.68	4
31	439	465	43.9	7.84552777777778	41.111	1594.058	2	55.23	4
31	440	465	44	7.84555555555556	41.113	1599.549	2	55.02	4
31	441	465	44.1	7.84558333333333	41.117	1605.039	2	54.98	4
31	442	465	44.2	7.84561111111111	41.12	1610.537	2	54.99	4
31	443	465	44.3	7.84563888888889	41.123	1616.039	2	55	4
31	444	465	44.4	7.84566666666667	41.127	1621.54	2	54.98	4
31	445	465	44.5	7.84569444444444	41.13	1627.036	2	54.97	4
31	446	465	44.6	7.84572222222222	41.134	1632.521	2	55.08	4
31	447	465	44.7	7.84575	41.138	1637.98	2	55.75	4
31	448	465	44.8	7.84577777777778	41.124	1643.631	2	57.04	4
31	449	465	44.9	7.84580555555556	41.144	1649.403	2	58	4
31	450	465	45	7.84583333333333	41.095	1655.337	2	57.99	4
31	451	465	45.1	7.84586111111111	41.024	1661.1	2	56.94	4
31	452	465	45.2	7.84588888888889	40.939	1666.738	2	55.44	4
31	453	465	45.3	7.84591666666667	40.827	1672.157	2	54.7	4
31	454	465	45.4	7.84594444444444	40.71	1677.569	2	54.92	4
31	455	465	45.5	7.84597222222222	40.646	1683.057	2	55.77	4
31	456	465	45.6	7.846	40.647	1688.694	2	56.94	4
31	457	465	45.7	7.84602777777778	40.727	1694.462	2	57.92	4
31	458	465	45.8	7.84605555555556	40.835	1700.328	2	58.49	4
31	459	465	45.9	7.84608333333333	40.926	1706.216	2	58.69	4
31	460	465	46	7.84611111111111	41.017	1712.139	2	58.23	4
31	461	465	46.1	7.84613888888889	41.108	1717.928	2	57.17	4
31	462	465	46.2	7.84616666666667	41.199	1723.567	2	56.43	4
31	463	465	46.3	7.84619444444444	41.394	1729.106	2	56.41	4
31	464	465	46.4	7.84622222222222	41.615	1734.729	2	57.02	4
31	465	465	46.5	7.84625	41.825	1740.53	2	57.77	4
31	466	465	46.6	7.84627777777778	41.979	1746.389	2	57.81	4
31	467	465	46.7	7.84630555555556	42.061	1752.142	2	57.4	4
31	468	465	46.8	7.84633333333333	42.087	1757.85	2	57.12	4
31	469	465	46.9	7.84636111111111	42.103	1763.543	2	57	4
31	470	465	47	7.84638888888889	42.131	1769.237	2	56.98	4
31	471	465	47.1	7.84641666666667	42.158	1774.938	2	56.98	4
31	472	465	47.2	7.84644444444444	42.185	1780.635	2	56.97	4
31	473	465	47.3	7.84647222222222	42.212	1786.303	2	57.23	4
31	474	465	47.4	7.8465	42.239	1792.011	2	57.97	4
31	475	465	47.5	7.84652777777778	42.232	1797.853	2	58.98	4
31	476	465	47.6	7.84655555555555	42.206	1803.813	2	60	4
31	477	465	47.7	7.84658333333333	42.214	1809.893	2	60.78	4
31	478	465	47.8	7.84661111111111	42.237	1816.011	2	61.18	4
31	479	465	47.9	7.84663888888889	42.225	1822.151	2	61.41	4
31	480	465	48	7.84666666666667	42.213	1828.316	2	61.52	4
31	481	465	48.1	7.84669444444444	42.201	1834.47	2	61.51	4
31	482	465	48.2	7.84672222222222	42.188	1840.618	2	61.48	4
31	483	465	48.3	7.84675	42.177	1846.761	2	61.5	4
31	484	465	48.4	7.84677777777778	42.161	1852.902	2	61.65	4
31	485	465	48.5	7.84680555555556	42.149	1859.063	2	61.99	4
31	486	465	48.6	7.84683333333333	42.139	1865.277	2	62.49	4
31	487	465	48.7	7.84686111111111	42.193	1871.561	2	62.99	4
31	488	465	48.8	7.84688888888889	42.346	1877.931	2	63.02	4
31	489	465	48.9	7.84691666666667	42.532	1884.256	2	62.46	4
31	490	465	49	7.84694444444444	42.685	1890.438	2	61.97	4
31	491	465	49.1	7.84697222222222	42.834	1896.56	2	61.95	4
31	492	465	49.2	7.847	42.957	1902.732	2	62.45	4
31	493	465	49.3	7.84702777777778	43.098	1909.047	2	63.17	4
31	494	465	49.4	7.84705555555556	43.239	1915.43	2	63.47	4
31	495	465	49.5	7.84708333333333	43.389	1921.781	2	63.4	4
31	496	465	49.6	7.84711111111111	43.531	1928.123	2	63.24	4
31	497	465	49.7	7.84713888888889	43.631	1934.44	2	63	4
31	498	465	49.8	7.84716666666667	43.677	1940.724	2	62.76	4
31	499	465	49.9	7.84719444444444	43.681	1946.982	2	62.6	4
31	500	465	50	7.84722222222222	43.678	1953.23	2	62.53	4
31	501	465	50.1	7.84725	43.683	1959.53	2	62.06	4
31	502	465	50.2	7.84727777777778	43.687	1965.705	2	61.01	4
31	503	465	50.3	7.84730555555555	43.692	1971.73	2	60.26	4
31	504	465	50.4	7.84733333333333	43.705	1977.645	2	60.26	4
31	505	465	50.5	7.84736111111111	43.837	1983.673	2	61.04	4
31	506	465	50.6	7.84738888888889	43.964	1989.844	2	62.18	4
31	507	465	50.7	7.84741666666667	44.06	1996.161	2	62.76	4
31	508	465	50.8	7.84744444444444	44.116	2002.447	2	62.89	4
31	509	465	50.9	7.84747222222222	44.141	2008.745	2	62.97	4
31	510	465	51	7.8475	44.16	2015.048	2	63.01	4
31	511	465	51.1	7.84752777777778	44.185	2021.352	2	62.99	4
31	512	465	51.2	7.84755555555556	44.211	2027.644	2	62.99	4
31	513	465	51.3	7.84758333333333	44.237	2033.923	2	63.23	4
31	514	465	51.4	7.84761111111111	44.243	2040.251	2	63.7	4
31	515	465	51.5	7.84763888888889	44.232	2046.655	2	64.16	4
31	516	465	51.6	7.84766666666667	44.305	2053.108	2	64.56	4
31	517	465	51.7	7.84769444444444	44.392	2059.59	2	64.79	4
31	518	465	51.8	7.84772222222222	44.467	2066.074	2	64.88	4
31	519	465	51.9	7.84775	44.465	2072.571	2	64.97	4
31	520	465	52	7.84777777777778	44.452	2079.08	2	64.99	4
31	521	465	52.1	7.84780555555556	44.452	2085.571	2	64.96	4
31	522	465	52.2	7.84783333333333	44.451	2092.063	2	65	4
31	523	465	52.3	7.84786111111111	44.451	2098.568	2	65.06	4
31	524	465	52.4	7.84788888888889	44.45	2105.078	2	65.09	4
31	525	465	52.5	7.84791666666667	44.446	2111.601	2	65.09	4
31	526	465	52.6	7.84794444444444	44.441	2118.1	2	65.09	4
31	527	465	52.7	7.84797222222222	44.436	2124.601	2	65.09	4
34	87	451	8.7	7.83575	38.306	34.031	2	42.46	4
34	88	451	8.8	7.83577777777778	38.282	38.531	2	42.46	4
34	89	451	8.9	7.83580555555556	38.259	43.031	2	42.46	4
34	90	451	9	7.83583333333333	38.237	47.531	2	42.46	4
34	91	451	9.1	7.83586111111111	38.213	52.031	2	42.46	4
34	92	451	9.2	7.83588888888889	38.207	56.222	2	42.46	4
34	93	451	9.3	7.83591666666667	38.17	60.39	2	41.87	4
34	94	451	9.4	7.83594444444444	38.149	64.542	2	41.68	4
34	95	451	9.5	7.83597222222222	38.128	68.717	2	41.57	4
34	96	451	9.6	7.836	38.106	72.883	2	41.29	4
34	97	451	9.7	7.83602777777778	38.097	77.001	2	40.83	4
34	98	451	9.8	7.83605555555556	38.064	81.089	2	40.01	4
34	99	451	9.9	7.83608333333333	38.043	85.036	2	38.89	4
34	100	451	10	7.83611111111111	38.023	88.834	2	38.21	4
34	101	451	10.1	7.83613888888889	38.01	92.569	2	38.22	4
34	102	451	10.2	7.83616666666667	38.058	96.371	2	38.82	4
34	103	451	10.3	7.83619444444444	38.108	100.333	2	39.64	4
34	104	451	10.4	7.83622222222222	38.155	104.372	2	40	4
34	105	451	10.5	7.83625	38.205	108.371	2	40	4
34	106	451	10.6	7.83627777777778	38.253	112.371	2	40	4
34	107	451	10.7	7.83630555555556	38.301	116.371	2	40	4
34	108	451	10.8	7.83633333333333	38.351	120.371	2	40	4
34	109	451	10.9	7.83636111111111	38.399	124.368	2	40.01	4
34	110	451	11	7.83638888888889	38.448	128.373	2	40.02	4
34	111	451	11.1	7.83641666666667	38.496	132.388	2	39.9	4
34	112	451	11.2	7.83644444444444	38.539	136.371	2	39.68	4
34	113	451	11.3	7.83647222222222	38.602	140.303	2	39.67	4
34	114	451	11.4	7.8365	38.658	144.227	2	40.19	4
34	115	451	11.5	7.83652777777778	38.627	148.292	2	41.35	4
34	116	451	11.6	7.83655555555556	38.615	152.503	2	42.87	4
34	117	451	11.7	7.83658333333333	38.613	156.879	2	43.87	4
34	118	451	11.8	7.83661111111111	38.538	161.359	2	43.98	4
34	119	451	11.9	7.83663888888889	38.443	165.742	2	43.8	4
34	120	451	12	7.83666666666667	38.387	170.063	2	43.84	4
34	121	451	12.1	7.83669444444444	38.356	174.423	2	44.3	4
34	122	451	12.2	7.83672222222222	38.325	178.92	2	44.98	4
34	123	451	12.3	7.83675	38.294	183.479	2	45.27	4
34	124	451	12.4	7.83677777777778	38.263	188.006	2	45.27	4
34	125	451	12.5	7.83680555555556	38.232	192.534	2	45.27	4
34	126	451	12.6	7.83683333333333	38.202	197.061	2	45.27	4
34	127	451	12.7	7.83686111111111	38.17	201.588	2	45.27	4
34	128	451	12.8	7.83688888888889	38.14	206.116	2	45.27	4
34	129	451	12.9	7.83691666666667	38.108	210.643	2	45.27	4
34	130	451	13	7.83694444444444	38.078	215.17	2	45.27	4
34	131	451	13.1	7.83697222222222	38.046	219.697	2	45.27	4
34	132	451	13.2	7.837	38.016	224.294	2	44.49	4
34	133	451	13.3	7.83702777777778	37.984	228.609	2	42.64	4
34	134	451	13.4	7.83705555555556	37.945	232.821	2	41.19	4
34	135	451	13.5	7.83708333333333	38.068	236.795	2	40.72	4
34	136	451	13.6	7.83711111111111	38.317	240.831	2	41.16	4
34	137	451	13.7	7.83713888888889	38.575	245.071	2	41.78	4
34	138	451	13.8	7.83716666666667	38.808	249.329	2	41.35	4
34	139	451	13.9	7.83719444444444	39.032	253.365	2	40.6	4
34	140	451	14	7.83722222222222	39.289	257.339	2	40.66	4
34	141	451	14.1	7.83725	39.508	261.4	2	41.54	4
[truncated: 217,842 more rows]
