# Supplementary material for: Spatiotemporal filtering method for detecting kinematic waves in a connected environment
Source: PLoS One. 2020 Dec 21;15(12):e0244329. doi: 10.1371/journal.pone.0244329 (PMC7751863; doi:10.1371/journal.pone.0244329)
Supplement: S1 Dataset — (ZIP) [file pone.0244329.s001.zip › US-101_0805-0820_lane1_rev.csv]

veh_ID	frame_ID	Total_frame	local_time	time	Local_X	Local_Y	veh_class	speed	lane
5	10	846	1	8.08361111111111	3.392	57.191	2	7.24	1
5	11	846	1.1	8.08363888888889	3.329	57.915	2	7.24	1
5	12	846	1.2	8.08366666666667	3.266	58.638	2	7.24	1
5	13	846	1.3	8.08369444444445	3.201	59.362	2	7.24	1
5	14	846	1.4	8.08372222222222	3.139	60.087	2	7.24	1
5	15	846	1.5	8.08375	3.075	60.811	2	7.24	1
5	16	846	1.6	8.08377777777778	3.011	61.534	2	7.24	1
5	17	846	1.7	8.08380555555556	2.948	62.258	2	7.24	1
5	18	846	1.8	8.08383333333333	2.885	62.982	2	7.24	1
5	19	846	1.9	8.08386111111111	2.821	63.706	2	7.24	1
5	20	846	2	8.08388888888889	2.758	64.43	2	7.24	1
5	21	846	2.1	8.08391666666667	2.695	65.154	2	7.24	1
5	22	846	2.2	8.08394444444444	2.63	65.878	2	7.24	1
5	23	846	2.3	8.08397222222222	2.567	66.604	2	7.22	1
5	24	846	2.4	8.084	2.504	67.326	2	7.18	1
5	25	846	2.5	8.08402777777778	2.44	68.039	2	7.17	1
5	26	846	2.6	8.08405555555556	2.384	68.755	2	7.18	1
5	27	846	2.7	8.08408333333333	2.331	69.485	2	7.06	1
5	28	846	2.8	8.08411111111111	2.267	70.21	2	6.67	1
5	29	846	2.9	8.08413888888889	2.278	70.876	2	5.89	1
5	30	846	3	8.08416666666667	2.315	71.421	2	4.82	1
5	31	846	3.1	8.08419444444445	2.366	71.84	2	3.75	1
5	32	846	3.2	8.08422222222222	2.442	72.139	2	2.95	1
5	33	846	3.3	8.08425	2.595	72.376	2	2.51	1
5	34	846	3.4	8.08427777777778	2.736	72.599	2	2.37	1
5	35	846	3.5	8.08430555555556	2.877	72.833	2	2.37	1
5	36	846	3.6	8.08433333333333	3.019	73.074	2	2.39	1
5	37	846	3.7	8.08436111111111	3.161	73.313	2	2.39	1
5	38	846	3.8	8.08438888888889	3.303	73.552	2	2.39	1
5	39	846	3.9	8.08441666666667	3.444	73.79	2	2.39	1
5	40	846	4	8.08444444444445	3.586	74.029	2	2.39	1
5	41	846	4.1	8.08447222222222	3.727	74.268	2	2.39	1
5	42	846	4.2	8.0845	3.87	74.507	2	2.39	1
5	43	846	4.3	8.08452777777778	4.011	74.746	2	2.39	1
5	44	846	4.4	8.08455555555556	4.152	74.984	2	2.39	1
5	45	846	4.5	8.08458333333333	4.294	75.223	2	2.39	1
5	46	846	4.6	8.08461111111111	4.435	75.46	2	2.41	1
5	47	846	4.7	8.08463888888889	4.577	75.704	2	2.43	1
5	48	846	4.8	8.08466666666667	4.719	75.963	2	2.31	1
5	49	846	4.9	8.08469444444444	4.875	76.206	2	1.9	1
5	50	846	5	8.08472222222222	5.002	76.381	2	1.27	1
5	51	846	5.1	8.08475	5.07	76.462	2	.63	1
5	52	846	5.2	8.08477777777778	5.077	76.462	2	0	1
5	53	846	5.3	8.08480555555556	4.997	76.471	2	1.52	1
5	54	846	5.4	8.08483333333333	4.987	76.772	2	3.8	1
5	55	846	5.5	8.08486111111111	4.979	77.324	2	6.98	1
5	56	846	5.6	8.08488888888889	4.975	78.171	2	10.24	1
5	57	846	5.7	8.08491666666667	5.005	79.276	2	12.51	1
5	58	846	5.8	8.08494444444445	5.026	80.644	2	13.44	1
5	59	846	5.9	8.08497222222222	5.019	82.056	2	13.36	1
5	60	846	6	8.085	4.999	83.354	2	12.96	1
5	61	846	6.1	8.08502777777778	4.993	84.589	2	12.92	1
5	62	846	6.2	8.08505555555556	4.973	85.865	2	13.38	1
5	63	846	6.3	8.08508333333333	4.966	87.236	2	14.07	1
5	64	846	6.4	8.08511111111111	4.971	88.697	2	14.63	1
5	65	846	6.5	8.08513888888889	4.963	90.202	2	14.94	1
5	66	846	6.6	8.08516666666667	4.956	91.716	2	15.03	1
5	67	846	6.7	8.08519444444445	4.949	93.22	2	15.02	1
5	68	846	6.8	8.08522222222222	4.941	94.718	2	15	1
5	69	846	6.9	8.08525	4.933	96.219	2	15	1
5	70	846	7	8.08527777777778	4.925	97.719	2	15	1
5	71	846	7.1	8.08530555555556	4.917	99.218	2	15	1
5	72	846	7.2	8.08533333333333	4.91	100.718	2	15	1
5	73	846	7.3	8.08536111111111	4.902	102.218	2	15	1
5	74	846	7.4	8.08538888888889	4.894	103.718	2	15	1
5	75	846	7.5	8.08541666666667	4.887	105.218	2	15	1
5	76	846	7.6	8.08544444444444	4.879	106.718	2	15	1
5	77	846	7.7	8.08547222222222	4.871	108.218	2	15	1
5	78	846	7.8	8.0855	4.863	109.718	2	15	1
5	79	846	7.9	8.08552777777778	4.855	111.218	2	15	1
5	80	846	8	8.08555555555556	4.848	112.718	2	15	1
5	81	846	8.1	8.08558333333333	4.841	114.218	2	15	1
5	82	846	8.2	8.08561111111111	4.833	115.718	2	15	1
5	83	846	8.3	8.08563888888889	4.825	117.218	2	15	1
5	84	846	8.4	8.08566666666667	4.817	118.716	2	15.02	1
5	85	846	8.5	8.08569444444445	4.81	120.22	2	15.04	1
5	86	846	8.6	8.08572222222222	4.802	121.738	2	14.93	1
5	87	846	8.7	8.08575	4.793	123.246	2	14.52	1
5	88	846	8.8	8.08577777777778	4.824	124.694	2	13.77	1
5	89	846	8.9	8.08580555555556	4.815	126.025	2	12.86	1
5	90	846	9	8.08583333333333	4.773	127.231	2	12.2	1
5	91	846	9.1	8.08586111111111	4.767	128.384	2	12.1	1
5	92	846	9.2	8.08588888888889	4.746	129.576	2	12.5	1
5	93	846	9.3	8.08591666666667	4.741	130.849	2	13.16	1
5	94	846	9.4	8.08594444444445	4.735	132.209	2	13.87	1
5	95	846	9.5	8.08597222222222	4.76	133.638	2	14.44	1
5	96	846	9.6	8.086	4.778	135.121	2	14.83	1
5	97	846	9.7	8.08602777777778	4.796	136.648	2	14.91	1
5	98	846	9.8	8.08605555555556	4.815	138.167	2	14.51	1
5	99	846	9.9	8.08608333333333	4.87	139.616	2	13.66	1
5	100	846	10	8.08611111111111	4.902	140.923	2	12.5	1
5	101	846	10.1	8.08613888888889	4.901	142.115	2	11.34	1
5	102	846	10.2	8.08616666666667	4.875	143.163	2	10.52	1
5	103	846	10.3	8.08619444444444	4.887	144.157	2	10.11	1
5	104	846	10.4	8.08622222222222	4.9	145.158	2	9.88	1
5	105	846	10.5	8.08625	4.912	146.168	2	9.4	1
5	106	846	10.6	8.08627777777778	4.961	147.091	2	8.39	1
5	107	846	10.7	8.08630555555556	4.987	147.843	2	6.85	1
5	108	846	10.8	8.08633333333333	4.994	148.432	2	5	1
5	109	846	10.9	8.08636111111111	4.999	148.844	2	3.17	1
5	110	846	11	8.08638888888889	4.986	149.096	2	1.66	1
5	111	846	11.1	8.08641666666667	4.949	149.178	2	.66	1
5	112	846	11.2	8.08644444444445	4.948	149.178	2	0	1
5	113	846	11.3	8.08647222222222	4.948	149.178	2	0	1
5	114	846	11.4	8.0865	4.948	149.178	2	0	1
5	115	846	11.5	8.08652777777778	4.948	149.178	2	0	1
5	116	846	11.6	8.08655555555556	4.948	149.178	2	0	1
5	117	846	11.7	8.08658333333333	4.948	149.178	2	0	1
5	118	846	11.8	8.08661111111111	4.948	149.178	2	0	1
5	119	846	11.9	8.08663888888889	4.948	149.178	2	0	1
5	120	846	12	8.08666666666667	4.948	149.178	2	0	1
5	121	846	12.1	8.08669444444445	4.948	149.178	2	0	1
5	122	846	12.2	8.08672222222222	4.948	149.178	2	0	1
5	123	846	12.3	8.08675	4.948	149.178	2	0	1
5	124	846	12.4	8.08677777777778	4.948	149.178	2	0	1
5	125	846	12.5	8.08680555555556	4.948	149.178	2	0	1
5	126	846	12.6	8.08683333333333	4.948	149.178	2	0	1
5	127	846	12.7	8.08686111111111	4.948	149.178	2	0	1
5	128	846	12.8	8.08688888888889	4.948	149.178	2	0	1
5	129	846	12.9	8.08691666666667	4.948	149.178	2	0	1
5	130	846	13	8.08694444444444	4.948	149.178	2	0	1
5	131	846	13.1	8.08697222222222	4.948	149.178	2	0	1
5	132	846	13.2	8.087	4.948	149.178	2	0	1
5	133	846	13.3	8.08702777777778	4.948	149.178	2	0	1
5	134	846	13.4	8.08705555555556	4.948	149.178	2	0	1
5	135	846	13.5	8.08708333333333	4.948	149.178	2	0	1
5	136	846	13.6	8.08711111111111	4.948	149.178	2	0	1
5	137	846	13.7	8.08713888888889	4.948	149.178	2	0	1
5	138	846	13.8	8.08716666666667	4.948	149.178	2	0	1
5	139	846	13.9	8.08719444444445	4.948	149.178	2	0	1
5	140	846	14	8.08722222222222	4.948	149.178	2	0	1
5	141	846	14.1	8.08725	4.948	149.178	2	0	1
5	142	846	14.2	8.08727777777778	4.948	149.178	2	0	1
5	143	846	14.3	8.08730555555556	4.948	149.178	2	0	1
5	144	846	14.4	8.08733333333333	4.948	149.178	2	0	1
5	145	846	14.5	8.08736111111111	4.948	149.178	2	0	1
5	146	846	14.6	8.08738888888889	4.948	149.178	2	0	1
5	147	846	14.7	8.08741666666667	4.948	149.178	2	0	1
5	148	846	14.8	8.08744444444445	4.948	149.178	2	0	1
5	149	846	14.9	8.08747222222222	4.948	149.178	2	0	1
5	150	846	15	8.0875	4.948	149.178	2	0	1
5	151	846	15.1	8.08752777777778	4.948	149.178	2	0	1
5	152	846	15.2	8.08755555555556	4.948	149.178	2	0	1
5	153	846	15.3	8.08758333333333	4.948	149.178	2	0	1
5	154	846	15.4	8.08761111111111	4.948	149.178	2	0	1
5	155	846	15.5	8.08763888888889	4.948	149.178	2	0	1
5	156	846	15.6	8.08766666666667	4.948	149.178	2	0	1
5	157	846	15.7	8.08769444444444	4.948	149.178	2	0	1
5	158	846	15.8	8.08772222222222	4.948	149.178	2	0	1
5	159	846	15.9	8.08775	4.948	149.178	2	0	1
5	160	846	16	8.08777777777778	4.948	149.178	2	0	1
5	161	846	16.1	8.08780555555556	4.948	149.178	2	0	1
5	162	846	16.2	8.08783333333333	4.948	149.178	2	0	1
5	163	846	16.3	8.08786111111111	4.948	149.178	2	0	1
5	164	846	16.4	8.08788888888889	4.948	149.178	2	0	1
5	165	846	16.5	8.08791666666667	4.948	149.178	2	0	1
5	166	846	16.6	8.08794444444444	4.948	149.178	2	0	1
5	167	846	16.7	8.08797222222222	4.948	149.178	2	0	1
5	168	846	16.8	8.088	4.948	149.178	2	0	1
5	169	846	16.9	8.08802777777778	4.948	149.178	2	0	1
5	170	846	17	8.08805555555556	4.948	149.178	2	0	1
5	171	846	17.1	8.08808333333333	4.948	149.178	2	0	1
5	172	846	17.2	8.08811111111111	4.948	149.178	2	0	1
5	173	846	17.3	8.08813888888889	4.948	149.178	2	0	1
5	174	846	17.4	8.08816666666667	4.948	149.178	2	0	1
5	175	846	17.5	8.08819444444445	4.948	149.178	2	0	1
5	176	846	17.6	8.08822222222222	4.948	149.178	2	0	1
5	177	846	17.7	8.08825	4.948	149.178	2	0	1
5	178	846	17.8	8.08827777777778	4.948	149.178	2	0	1
5	179	846	17.9	8.08830555555556	4.948	149.178	2	0	1
5	180	846	18	8.08833333333333	4.948	149.178	2	0	1
5	181	846	18.1	8.08836111111111	4.948	149.178	2	0	1
5	182	846	18.2	8.08838888888889	4.948	149.178	2	0	1
5	183	846	18.3	8.08841666666667	4.948	149.178	2	0	1
5	184	846	18.4	8.08844444444444	4.948	149.178	2	0	1
5	185	846	18.5	8.08847222222222	4.948	149.178	2	0	1
5	186	846	18.6	8.0885	4.948	149.178	2	0	1
5	187	846	18.7	8.08852777777778	4.948	149.178	2	0	1
5	188	846	18.8	8.08855555555556	4.948	149.178	2	0	1
5	189	846	18.9	8.08858333333333	4.948	149.178	2	0	1
5	190	846	19	8.08861111111111	4.948	149.178	2	0	1
5	191	846	19.1	8.08863888888889	4.948	149.178	2	0	1
5	192	846	19.2	8.08866666666667	4.948	149.178	2	0	1
5	193	846	19.3	8.08869444444444	4.948	149.178	2	0	1
5	194	846	19.4	8.08872222222222	4.948	149.178	2	0	1
5	195	846	19.5	8.08875	4.948	149.178	2	0	1
5	196	846	19.6	8.08877777777778	4.948	149.178	2	0	1
5	197	846	19.7	8.08880555555556	4.948	149.178	2	0	1
5	198	846	19.8	8.08883333333333	4.948	149.178	2	0	1
5	199	846	19.9	8.08886111111111	4.948	149.178	2	0	1
5	200	846	20	8.08888888888889	4.948	149.178	2	0	1
5	201	846	20.1	8.08891666666667	4.948	149.178	2	0	1
5	202	846	20.2	8.08894444444445	4.948	149.178	2	0	1
5	203	846	20.3	8.08897222222222	4.948	149.178	2	0	1
5	204	846	20.4	8.089	4.948	149.178	2	0	1
5	205	846	20.5	8.08902777777778	4.948	149.178	2	0	1
5	206	846	20.6	8.08905555555556	4.948	149.178	2	0	1
5	207	846	20.7	8.08908333333333	4.948	149.178	2	0	1
5	208	846	20.8	8.08911111111111	4.948	149.178	2	0	1
5	209	846	20.9	8.08913888888889	4.948	149.178	2	0	1
5	210	846	21	8.08916666666667	4.948	149.178	2	0	1
5	211	846	21.1	8.08919444444444	4.948	149.178	2	0	1
5	212	846	21.2	8.08922222222222	4.948	149.178	2	0	1
5	213	846	21.3	8.08925	4.948	149.178	2	0	1
5	214	846	21.4	8.08927777777778	4.948	149.178	2	0	1
5	215	846	21.5	8.08930555555556	4.948	149.178	2	0	1
5	216	846	21.6	8.08933333333333	4.948	149.178	2	0	1
5	217	846	21.7	8.08936111111111	4.948	149.178	2	0	1
5	218	846	21.8	8.08938888888889	4.948	149.178	2	0	1
5	219	846	21.9	8.08941666666667	4.948	149.178	2	0	1
5	220	846	22	8.08944444444444	4.948	149.178	2	0	1
5	221	846	22.1	8.08947222222222	4.948	149.178	2	0	1
5	222	846	22.2	8.0895	4.948	149.178	2	0	1
5	223	846	22.3	8.08952777777778	4.948	149.178	2	0	1
5	224	846	22.4	8.08955555555556	4.948	149.178	2	0	1
5	225	846	22.5	8.08958333333333	4.948	149.178	2	0	1
5	226	846	22.6	8.08961111111111	4.948	149.178	2	0	1
5	227	846	22.7	8.08963888888889	4.948	149.178	2	0	1
5	228	846	22.8	8.08966666666667	4.948	149.178	2	0	1
5	229	846	22.9	8.08969444444445	4.948	149.178	2	0	1
5	230	846	23	8.08972222222222	4.948	149.178	2	0	1
5	231	846	23.1	8.08975	4.948	149.178	2	0	1
5	232	846	23.2	8.08977777777778	4.948	149.178	2	0	1
5	233	846	23.3	8.08980555555556	4.948	149.178	2	0	1
5	234	846	23.4	8.08983333333333	4.948	149.178	2	0	1
5	235	846	23.5	8.08986111111111	4.948	149.178	2	0	1
5	236	846	23.6	8.08988888888889	4.948	149.178	2	0	1
5	237	846	23.7	8.08991666666667	4.948	149.178	2	0	1
5	238	846	23.8	8.08994444444444	4.948	149.178	2	0	1
5	239	846	23.9	8.08997222222222	4.948	149.178	2	0	1
5	240	846	24	8.09	4.948	149.178	2	0	1
5	241	846	24.1	8.09002777777778	4.948	149.178	2	0	1
5	242	846	24.2	8.09005555555556	4.948	149.178	2	0	1
5	243	846	24.3	8.09008333333333	4.948	149.178	2	0	1
5	244	846	24.4	8.09011111111111	4.948	149.178	2	0	1
5	245	846	24.5	8.09013888888889	4.948	149.178	2	0	1
5	246	846	24.6	8.09016666666667	4.932	149.178	2	0	1
5	247	846	24.7	8.09019444444444	4.896	149.246	2	1.56	1
5	248	846	24.8	8.09022222222222	4.941	149.476	2	2.24	1
5	249	846	24.9	8.09025	4.967	149.761	2	2.59	1
5	250	846	25	8.09027777777778	4.969	150.012	2	2.9	1
5	251	846	25.1	8.09030555555556	4.908	150.273	2	3.68	1
5	252	846	25.2	8.09033333333333	4.913	150.736	2	5.23	1
5	253	846	25.3	8.09036111111111	4.921	151.353	2	7.15	1
5	254	846	25.4	8.09038888888889	4.968	152.131	2	8.72	1
5	255	846	25.5	8.09041666666667	4.997	153.099	2	9.63	1
5	256	846	25.6	8.09044444444445	5.009	154.124	2	9.96	1
5	257	846	25.7	8.09047222222222	5.022	155.117	2	10.1	1
5	258	846	25.8	8.0905	5.033	156.106	2	10.48	1
5	259	846	25.9	8.09052777777778	5.008	157.16	2	11.22	1
5	260	846	26	8.09055555555556	5.025	158.327	2	12.09	1
5	261	846	26.1	8.09058333333333	5.076	159.603	2	12.83	1
5	262	846	26.2	8.09061111111111	5.092	160.931	2	13.32	1
5	263	846	26.3	8.09063888888889	5.108	162.279	2	13.73	1
5	264	846	26.4	8.09066666666667	5.112	163.667	2	14.17	1
5	265	846	26.5	8.09069444444444	5.142	165.113	2	14.59	1
5	266	846	26.6	8.09072222222222	5.161	166.595	2	15.02	1
5	267	846	26.7	8.09075	5.179	168.097	2	15.6	1
5	268	846	26.8	8.09077777777778	5.16	169.67	2	16.56	1
5	269	846	26.9	8.09080555555556	5.165	171.403	2	17.94	1
5	270	846	27	8.09083333333333	5.188	173.276	2	19.54	1
5	271	846	27.1	8.09086111111111	5.227	175.3	2	21.03	1
5	272	846	27.2	8.09088888888889	5.278	177.459	2	22.3	1
5	273	846	27.3	8.09091666666667	5.308	179.76	2	23.33	1
5	274	846	27.4	8.09094444444444	5.337	182.158	2	24.1	1
5	275	846	27.5	8.09097222222222	5.385	184.631	2	24.47	1
5	276	846	27.6	8.091	5.416	187.122	2	24.37	1
5	277	846	27.7	8.09102777777778	5.418	189.562	2	23.88	1
5	278	846	27.8	8.09105555555556	5.383	191.909	2	23.28	1
5	279	846	27.9	8.09108333333333	5.318	194.189	2	22.87	1
5	280	846	28	8.09111111111111	5.248	196.447	2	22.69	1
5	281	846	28.1	8.09113888888889	5.183	198.708	2	22.67	1
5	282	846	28.2	8.09116666666667	5.119	200.981	2	22.65	1
5	283	846	28.3	8.09119444444445	5.054	203.246	2	22.57	1
5	284	846	28.4	8.09122222222222	4.99	205.494	2	22.51	1
5	285	846	28.5	8.09125	4.926	207.736	2	22.51	1
5	286	846	28.6	8.09127777777778	4.893	209.985	2	22.57	1
5	287	846	28.7	8.09130555555556	4.862	212.251	2	22.66	1
5	288	846	28.8	8.09133333333333	4.829	214.525	2	22.7	1
5	289	846	28.9	8.09136111111111	4.797	216.795	2	22.7	1
5	290	846	29	8.09138888888889	4.764	219.065	2	22.7	1
5	291	846	29.1	8.09141666666667	4.732	221.334	2	22.7	1
5	292	846	29.2	8.09144444444444	4.7	223.604	2	22.7	1
5	293	846	29.3	8.09147222222222	4.667	225.874	2	22.7	1
5	294	846	29.4	8.0915	4.635	228.144	2	22.7	1
5	295	846	29.5	8.09152777777778	4.602	230.414	2	22.7	1
5	296	846	29.6	8.09155555555556	4.57	232.684	2	22.7	1
5	297	846	29.7	8.09158333333333	4.538	234.954	2	22.7	1
5	298	846	29.8	8.09161111111111	4.506	237.223	2	22.7	1
5	299	846	29.9	8.09163888888889	4.474	239.493	2	22.7	1
5	300	846	30	8.09166666666667	4.441	241.763	2	22.7	1
5	301	846	30.1	8.09169444444444	4.408	244.033	2	22.7	1
5	302	846	30.2	8.09172222222222	4.376	246.303	2	22.7	1
5	303	846	30.3	8.09175	4.344	248.573	2	22.7	1
5	304	846	30.4	8.09177777777778	4.312	250.843	2	22.7	1
5	305	846	30.5	8.09180555555556	4.279	253.112	2	22.7	1
5	306	846	30.6	8.09183333333333	4.247	255.382	2	22.7	1
5	307	846	30.7	8.09186111111111	4.214	257.652	2	22.7	1
5	308	846	30.8	8.09188888888889	4.182	259.922	2	22.7	1
5	309	846	30.9	8.09191666666667	4.15	262.192	2	22.7	1
5	310	846	31	8.09194444444445	4.118	264.462	2	22.7	1
5	311	846	31.1	8.09197222222222	4.085	266.732	2	22.7	1
5	312	846	31.2	8.092	4.053	269.011	2	22.61	1
5	313	846	31.3	8.09202777777778	4.021	271.271	2	22.42	1
5	314	846	31.4	8.09205555555556	3.988	273.494	2	22.28	1
5	315	846	31.5	8.09208333333333	4.024	275.702	2	22.28	1
5	316	846	31.6	8.09211111111111	4.081	277.924	2	22.42	1
5	317	846	31.7	8.09213888888889	4.137	280.185	2	22.61	1
5	318	846	31.8	8.09216666666667	4.193	282.463	2	22.69	1
5	319	846	31.9	8.09219444444444	4.25	284.733	2	22.69	1
5	320	846	32	8.09222222222222	4.306	287.002	2	22.69	1
5	321	846	32.1	8.09225	4.362	289.271	2	22.69	1
5	322	846	32.2	8.09227777777778	4.418	291.541	2	22.7	1
5	323	846	32.3	8.09230555555556	4.474	293.81	2	22.7	1
5	324	846	32.4	8.09233333333333	4.531	296.08	2	22.69	1
5	325	846	32.5	8.09236111111111	4.587	298.349	2	22.69	1
5	326	846	32.6	8.09238888888889	4.643	300.619	2	22.69	1
5	327	846	32.7	8.09241666666667	4.7	302.888	2	22.69	1
5	328	846	32.8	8.09244444444444	4.755	305.157	2	22.69	1
5	329	846	32.9	8.09247222222222	4.812	307.426	2	22.69	1
5	330	846	33	8.0925	4.868	309.696	2	22.69	1
5	331	846	33.1	8.09252777777778	4.924	311.965	2	22.69	1
5	332	846	33.2	8.09255555555556	4.981	314.235	2	22.7	1
5	333	846	33.3	8.09258333333333	5.037	316.503	2	22.71	1
5	334	846	33.4	8.09261111111111	5.093	318.775	2	22.73	1
5	335	846	33.5	8.09263888888889	5.149	321.059	2	22.65	1
5	336	846	33.6	8.09266666666667	5.231	323.333	2	22.37	1
5	337	846	33.7	8.09269444444445	5.263	325.559	2	21.96	1
5	338	846	33.8	8.09272222222222	5.186	327.734	2	21.45	1
5	339	846	33.9	8.09275	5.069	329.857	2	20.09	1
5	340	846	34	8.09277777777778	4.992	331.625	2	16.7	1
5	341	846	34.1	8.09280555555556	5.132	332.981	2	11.49	1
5	342	846	34.2	8.09283333333333	5.177	333.886	2	5.99	1
5	343	846	34.3	8.09286111111111	5.235	334.361	2	1.97	1
5	344	846	34.4	8.09288888888889	5.162	334.429	2	.38	1
5	345	846	34.5	8.09291666666667	5.198	334.429	2	0	1
5	346	846	34.6	8.09294444444444	5.22	334.756	2	4.63	1
5	347	846	34.7	8.09297222222222	5.287	335.494	2	9.39	1
5	348	846	34.8	8.093	5.289	336.614	2	14	1
5	349	846	34.9	8.09302777777778	5.29	338.091	2	16.96	1
5	350	846	35	8.09305555555556	5.291	339.937	2	17.83	1
5	351	846	35.1	8.09308333333333	5.293	341.719	2	17.83	1
5	352	846	35.2	8.09311111111111	5.295	343.502	2	17.83	1
5	353	846	35.3	8.09313888888889	5.296	345.285	2	17.83	1
5	354	846	35.4	8.09316666666667	5.297	347.065	2	17.85	1
5	355	846	35.5	8.09319444444444	5.299	348.856	2	17.86	1
5	356	846	35.6	8.09322222222222	5.3	350.664	2	17.63	1
5	357	846	35.7	8.09325	5.309	352.448	2	16.94	1
5	358	846	35.8	8.09327777777778	5.341	354.081	2	15.69	1
5	359	846	35.9	8.09330555555556	5.316	355.562	2	14.03	1
5	360	846	36	8.09333333333333	5.289	356.883	2	12.32	1
5	361	846	36.1	8.09336111111111	5.202	358.056	2	11.02	1
5	362	846	36.2	8.09338888888889	5.162	359.04	2	10.49	1
5	363	846	36.3	8.09341666666667	5.173	360.015	2	10.92	1
5	364	846	36.4	8.09344444444445	5.156	361.169	2	12.19	1
5	365	846	36.5	8.09347222222222	5.184	362.482	2	13.96	1
5	366	846	36.6	8.0935	5.213	363.962	2	15.74	1
5	367	846	36.7	8.09352777777778	5.293	365.592	2	17.1	1
5	368	846	36.8	8.09355555555556	5.317	367.401	2	17.88	1
5	369	846	36.9	8.09358333333333	5.329	369.241	2	18.17	1
5	370	846	37	8.09361111111111	5.341	371.066	2	18.19	1
5	371	846	37.1	8.09363888888889	5.354	372.881	2	18.17	1
5	372	846	37.2	8.09366666666667	5.366	374.698	2	18.17	1
5	373	846	37.3	8.09369444444445	5.379	376.514	2	18.17	1
5	374	846	37.4	8.09372222222222	5.391	378.331	2	18.17	1
5	375	846	37.5	8.09375	5.403	380.148	2	18.17	1
5	376	846	37.6	8.09377777777778	5.415	381.965	2	18.17	1
5	377	846	37.7	8.09380555555556	5.429	383.782	2	18.17	1
5	378	846	37.8	8.09383333333333	5.44	385.599	2	18.17	1
5	379	846	37.9	8.09386111111111	5.453	387.423	2	18.1	1
5	380	846	38	8.09388888888889	5.466	389.232	2	17.93	1
5	381	846	38.1	8.09391666666667	5.477	391.009	2	17.82	1
5	382	846	38.2	8.09394444444444	5.522	392.774	2	17.81	1
5	383	846	38.3	8.09397222222222	5.577	394.55	2	17.93	1
5	384	846	38.4	8.094	5.633	396.358	2	18.09	1
5	385	846	38.5	8.09402777777778	5.688	398.182	2	18.16	1
5	386	846	38.6	8.09405555555556	5.745	399.998	2	18.16	1
5	387	846	38.7	8.09408333333333	5.8	401.814	2	18.16	1
5	388	846	38.8	8.09411111111111	5.855	403.63	2	18.16	1
5	389	846	38.9	8.09413888888889	5.911	405.446	2	18.16	1
5	390	846	39	8.09416666666667	5.967	407.264	2	18.14	1
5	391	846	39.1	8.09419444444445	6.022	409.064	2	18.21	1
5	392	846	39.2	8.09422222222222	6.077	410.848	2	18.76	1
5	393	846	39.3	8.09425	6.095	412.782	2	20.1	1
5	394	846	39.4	8.09427777777778	6.127	414.921	2	22.28	1
5	395	846	39.5	8.09430555555556	6.188	417.295	2	25.08	1
5	396	846	39.6	8.09433333333333	6.251	419.937	2	27.87	1
5	397	846	39.7	8.09436111111111	6.343	422.813	2	30.05	1
5	398	846	39.8	8.09438888888889	6.449	425.894	2	31.39	1
5	399	846	39.9	8.09441666666667	6.518	429.124	2	31.94	1
5	400	846	40	8.09444444444445	6.587	432.339	2	32.01	1
5	401	846	40.1	8.09447222222222	6.656	435.536	2	31.99	1
5	402	846	40.2	8.0945	6.724	438.736	2	31.99	1
5	403	846	40.3	8.09452777777778	6.792	441.935	2	31.99	1
5	404	846	40.4	8.09455555555556	6.86	445.134	2	31.99	1
5	405	846	40.5	8.09458333333333	6.929	448.333	2	31.99	1
5	406	846	40.6	8.09461111111111	6.998	451.533	2	31.99	1
5	407	846	40.7	8.09463888888889	7.066	454.732	2	31.99	1
5	408	846	40.8	8.09466666666667	7.135	457.931	2	31.99	1
5	409	846	40.9	8.09469444444444	7.203	461.131	2	31.99	1
5	410	846	41	8.09472222222222	7.272	464.33	2	31.99	1
5	411	846	41.1	8.09475	7.34	467.529	2	31.99	1
5	412	846	41.2	8.09477777777778	7.409	470.728	2	31.99	1
5	413	846	41.3	8.09480555555556	7.477	473.927	2	31.99	1
5	414	846	41.4	8.09483333333333	7.546	477.127	2	31.99	1
5	415	846	41.5	8.09486111111111	7.614	480.326	2	31.99	1
5	416	846	41.6	8.09488888888889	7.683	483.526	2	31.99	1
5	417	846	41.7	8.09491666666667	7.751	486.725	2	31.99	1
5	418	846	41.8	8.09494444444445	7.82	489.924	2	31.99	1
5	419	846	41.9	8.09497222222222	7.888	493.123	2	31.99	1
5	420	846	42	8.095	7.956	496.324	2	31.98	1
5	421	846	42.1	8.09502777777778	8.025	499.517	2	31.98	1
5	422	846	42.2	8.09505555555556	8.093	502.697	2	32.17	1
5	423	846	42.3	8.09508333333333	8.161	505.895	2	32.77	1
5	424	846	42.4	8.09511111111111	8.159	509.208	2	33.86	1
5	425	846	42.5	8.09513888888889	8.174	512.671	2	35.31	1
5	426	846	42.6	8.09516666666667	8.198	516.27	2	36.76	1
5	427	846	42.7	8.09519444444445	8.24	520.019	2	37.85	1
5	428	846	42.8	8.09522222222222	8.211	523.89	2	38.38	1
5	429	846	42.9	8.09525	8.182	527.765	2	38.43	1
5	430	846	43	8.09527777777778	8.152	531.597	2	38.32	1
5	431	846	43.1	8.09530555555556	8.152	535.41	2	38.3	1
5	432	846	43.2	8.09533333333333	8.18	539.235	2	38.41	1
5	433	846	43.3	8.09536111111111	8.207	543.091	2	38.56	1
5	434	846	43.4	8.09538888888889	8.236	546.96	2	38.62	1
5	435	846	43.5	8.09541666666667	8.264	550.822	2	38.63	1
5	436	846	43.6	8.09544444444444	8.293	554.685	2	38.63	1
5	437	846	43.7	8.09547222222222	8.321	558.548	2	38.63	1
5	438	846	43.8	8.0955	8.349	562.41	2	38.63	1
5	439	846	43.9	8.09552777777778	8.378	566.273	2	38.63	1
5	440	846	44	8.09555555555556	8.406	570.136	2	38.63	1
5	441	846	44.1	8.09558333333333	8.434	573.998	2	38.63	1
5	442	846	44.2	8.09561111111111	8.463	577.861	2	38.63	1
5	443	846	44.3	8.09563888888889	8.49	581.724	2	38.63	1
5	444	846	44.4	8.09566666666667	8.519	585.585	2	38.64	1
5	445	846	44.5	8.09569444444445	8.547	589.45	2	38.65	1
5	446	846	44.6	8.09572222222222	8.576	593.324	2	38.59	1
5	447	846	44.7	8.09575	8.624	597.191	2	38.36	1
5	448	846	44.8	8.09577777777778	8.633	601.018	2	38.02	1
5	449	846	44.9	8.09580555555556	8.559	604.786	2	37.74	1
5	450	846	45	8.09583333333333	8.454	608.525	2	37.73	1
5	451	846	45.1	8.09586111111111	8.38	612.288	2	38	1
5	452	846	45.2	8.09588888888889	8.389	616.101	2	38.46	1
5	453	846	45.3	8.09591666666667	8.444	619.966	2	39.06	1
5	454	846	45.4	8.09594444444445	8.429	623.89	2	39.8	1
5	455	846	45.5	8.09597222222222	8.398	627.902	2	40.7	1
5	456	846	45.6	8.096	8.366	632.028	2	41.59	1
5	457	846	45.7	8.09602777777778	8.318	636.252	2	42.27	1
5	458	846	45.8	8.09605555555556	8.22	640.528	2	42.64	1
5	459	846	45.9	8.09608333333333	8.128	644.815	2	42.76	1
5	460	846	46	8.09611111111111	8.038	649.094	2	42.76	1
5	461	846	46.1	8.09613888888889	7.946	653.367	2	42.74	1
5	462	846	46.2	8.09616666666667	7.855	657.641	2	42.74	1
5	463	846	46.3	8.09619444444444	7.764	661.919	2	42.7	1
5	464	846	46.4	8.09622222222222	7.673	666.189	2	42.62	1
5	465	846	46.5	8.09625	7.581	670.442	2	42.56	1
5	466	846	46.6	8.09627777777778	7.504	674.689	2	42.56	1
5	467	846	46.7	8.09630555555556	7.452	678.943	2	42.62	1
5	468	846	46.8	8.09633333333333	7.4	683.214	2	42.71	1
5	469	846	46.9	8.09636111111111	7.348	687.492	2	42.75	1
5	470	846	47	8.09638888888889	7.296	691.766	2	42.76	1
5	471	846	47.1	8.09641666666667	7.244	696.044	2	42.77	1
5	472	846	47.2	8.09644444444445	7.193	700.333	2	42.67	1
5	473	846	47.3	8.09647222222222	7.139	704.614	2	42.31	1
5	474	846	47.4	8.0965	7.119	708.845	2	41.63	1
5	475	846	47.5	8.09652777777778	7.094	712.976	2	40.69	1
5	476	846	47.6	8.09655555555556	7.042	716.983	2	39.75	1
5	477	846	47.7	8.09658333333333	6.986	720.891	2	39.07	1
5	478	846	47.8	8.09661111111111	6.963	724.748	2	38.71	1
5	479	846	47.9	8.09663888888889	6.939	728.597	2	38.61	1
5	480	846	48	8.09666666666667	6.914	732.457	2	38.62	1
5	481	846	48.1	8.09669444444445	6.891	736.321	2	38.64	1
5	482	846	48.2	8.09672222222222	6.866	740.187	2	38.65	1
5	483	846	48.3	8.09675	6.842	744.06	2	38.59	1
5	484	846	48.4	8.09677777777778	6.824	747.922	2	38.41	1
5	485	846	48.5	8.09680555555556	6.793	751.748	2	38.23	1
5	486	846	48.6	8.09683333333333	6.736	755.54	2	38.23	1
5	487	846	48.7	8.09686111111111	6.664	759.342	2	38.59	1
5	488	846	48.8	8.09688888888889	6.603	763.222	2	39.16	1
5	489	846	48.9	8.09691666666667	6.579	767.199	2	39.56	1
5	490	846	49	8.09694444444444	6.56	771.213	2	39.42	1
5	491	846	49.1	8.09697222222222	6.577	775.172	2	38.66	1
5	492	846	49.2	8.097	6.575	778.982	2	37.53	1
5	493	846	49.3	8.09702777777778	6.529	782.676	2	36.39	1
5	494	846	49.4	8.09705555555556	6.465	786.247	2	35.44	1
5	495	846	49.5	8.09708333333333	6.444	789.748	2	34.56	1
5	496	846	49.6	8.09711111111111	6.463	793.176	2	33.6	1
5	497	846	49.7	8.09713888888889	6.464	796.488	2	32.56	1
5	498	846	49.8	8.09716666666667	6.397	799.66	2	31.73	1
5	499	846	49.9	8.09719444444445	6.362	802.751	2	31.45	1
5	500	846	50	8.09722222222222	6.325	805.868	2	31.69	1
5	501	846	50.1	8.09725	6.322	809.077	2	32	1
5	502	846	50.2	8.09727777777778	6.301	812.336	2	31.89	1
5	503	846	50.3	8.09730555555556	6.323	815.546	2	31.17	1
5	504	846	50.4	8.09733333333333	6.324	818.602	2	29.96	1
5	505	846	50.5	8.09736111111111	6.295	821.525	2	28.55	1
5	506	846	50.6	8.09738888888889	6.269	824.308	2	27.11	1
5	507	846	50.7	8.09741666666667	6.252	826.952	2	25.72	1
5	508	846	50.8	8.09744444444445	6.214	829.465	2	24.51	1
5	509	846	50.9	8.09747222222222	6.144	831.834	2	23.64	1
5	510	846	51	8.0975	6.108	834.138	2	23.14	1
5	511	846	51.1	8.09752777777778	6.082	836.422	2	22.91	1
5	512	846	51.2	8.09755555555556	6.046	838.707	2	22.82	1
5	513	846	51.3	8.09758333333333	5.987	840.984	2	22.76	1
5	514	846	51.4	8.09761111111111	5.92	843.25	2	22.76	1
5	515	846	51.5	8.09763888888889	5.863	845.524	2	22.85	1
5	516	846	51.6	8.09766666666667	5.827	847.816	2	22.96	1
5	517	846	51.7	8.09769444444444	5.801	850.135	2	22.93	1
5	518	846	51.8	8.09772222222222	5.77	852.455	2	22.5	1
5	519	846	51.9	8.09775	5.776	854.695	2	21.54	1
5	520	846	52	8.09777777777778	5.77	856.766	2	20.08	1
5	521	846	52.1	8.09780555555556	5.736	858.687	2	18.36	1
5	522	846	52.2	8.09783333333333	5.69	860.453	2	16.8	1
5	523	846	52.3	8.09786111111111	5.601	862.058	2	15.7	1
5	524	846	52.4	8.09788888888889	5.57	863.546	2	15.15	1
5	525	846	52.5	8.09791666666667	5.538	865.03	2	15	1
5	526	846	52.6	8.09794444444445	5.507	866.542	2	14.88	1
5	527	846	52.7	8.09797222222222	5.474	868.05	2	14.46	1
5	528	846	52.8	8.098	5.485	869.495	2	13.63	1
5	529	846	52.9	8.09802777777778	5.48	870.803	2	12.5	1
5	530	846	53	8.09805555555556	5.432	871.994	2	11.37	1
5	531	846	53.1	8.09808333333333	5.368	873.049	2	10.53	1
5	532	846	53.2	8.09811111111111	5.348	874.042	2	10.1	1
5	533	846	53.3	8.09813888888889	5.327	875.025	2	9.97	1
5	534	846	53.4	8.09816666666667	5.306	876.021	2	9.98	1
5	535	846	53.5	8.09819444444445	5.285	877.022	2	10	1
5	536	846	53.6	8.09822222222222	5.264	878.022	2	10	1
5	537	846	53.7	8.09825	5.242	879.02	2	10.01	1
5	538	846	53.8	8.09827777777778	5.222	880.024	2	10.02	1
5	539	846	53.9	8.09830555555556	5.2	881.038	2	9.92	1
5	540	846	54	8.09833333333333	5.179	882.037	2	9.62	1
5	541	846	54.1	8.09836111111111	5.175	882.989	2	9.16	1
5	542	846	54.2	8.09838888888889	5.141	883.873	2	8.67	1
5	543	846	54.3	8.09841666666667	5.094	884.707	2	8.26	1
5	544	846	54.4	8.09844444444444	5.139	885.527	2	7.82	1
5	545	846	54.5	8.09847222222222	5.298	886.303	2	7.16	1
5	546	846	54.6	8.0985	5.445	886.979	2	6.44	1
5	547	846	54.7	8.09852777777778	5.555	887.554	2	5.97	1
5	548	846	54.8	8.09855555555556	5.544	888.102	2	5.93	1
5	549	846	54.9	8.09858333333333	5.538	888.705	2	6.13	1
5	550	846	55	8.09861111111111	5.524	889.351	2	6.23	1
5	551	846	55.1	8.09863888888889	5.512	889.976	2	6.2	1
5	552	846	55.2	8.09866666666667	5.5	890.569	2	6.3	1
5	553	846	55.3	8.09869444444445	5.469	891.181	2	6.74	1
5	554	846	55.4	8.09872222222222	5.453	891.874	2	7.51	1
5	555	846	55.5	8.09875	5.437	892.662	2	8.46	1
5	556	846	55.6	8.09877777777778	5.395	893.564	2	9.4	1
5	557	846	55.7	8.09880555555556	5.399	894.577	2	10.06	1
5	558	846	55.8	8.09883333333333	5.392	895.649	2	10.24	1
5	559	846	55.9	8.09886111111111	5.384	896.692	2	10	1
5	560	846	56	8.09888888888889	5.349	897.649	2	9.75	1
5	561	846	56.1	8.09891666666667	5.315	898.576	2	9.93	1
5	562	846	56.2	8.09894444444445	5.268	899.563	2	10.59	1
5	563	846	56.3	8.09897222222222	5.268	900.661	2	11.53	1
5	564	846	56.4	8.099	5.242	901.871	2	12.47	1
5	565	846	56.5	8.09902777777778	5.216	903.167	2	13.33	1
5	566	846	56.6	8.09905555555556	5.188	904.549	2	14.07	1
5	567	846	56.7	8.09908333333333	5.174	906.008	2	14.62	1
5	568	846	56.8	8.09911111111111	5.141	907.51	2	14.92	1
5	569	846	56.9	8.09913888888889	5.109	909.023	2	15.02	1
5	570	846	57	8.09916666666667	5.077	910.527	2	15.01	1
5	571	846	57.1	8.09919444444444	5.046	912.026	2	14.98	1
5	572	846	57.2	8.09922222222222	5.015	913.522	2	14.97	1
5	573	846	57.3	8.09925	4.983	915.004	2	15.1	1
5	574	846	57.4	8.09927777777778	4.952	916.498	2	15.54	1
5	575	846	57.5	8.09930555555556	4.878	918.052	2	16.37	1
5	576	846	57.6	8.09933333333333	4.82	919.74	2	17.41	1
5	577	846	57.7	8.09936111111111	4.829	921.576	2	18.11	1
5	578	846	57.8	8.09938888888889	4.821	923.453	2	18.27	1
5	579	846	57.9	8.09941666666667	4.804	925.277	2	18.15	1
5	580	846	58	8.09944444444445	4.674	927.04	2	18.26	1
5	581	846	58.1	8.09947222222222	4.904	928.848	2	18.88	1
5	582	846	58.2	8.0995	5.205	930.798	2	19.6	1
5	583	846	58.3	8.09952777777778	5.666	932.839	2	19.87	1
5	584	846	58.4	8.09955555555556	5.934	934.854	2	19.64	1
5	585	846	58.5	8.09958333333333	6.063	936.776	2	19.33	1
5	586	846	58.6	8.09961111111111	5.951	938.663	2	19.33	1
5	587	846	58.7	8.09963888888889	5.981	940.598	2	19.62	1
5	588	846	58.8	8.09966666666667	5.986	942.595	2	19.91	1
5	589	846	58.9	8.09969444444445	5.991	944.614	2	19.99	1
5	590	846	59	8.09972222222222	5.995	946.61	2	19.93	1
5	591	846	59.1	8.09975	6	948.594	2	19.92	1
5	592	846	59.2	8.09977777777778	6.017	950.585	2	19.95	1
5	593	846	59.3	8.09980555555556	6.034	952.595	2	19.89	1
5	594	846	59.4	8.09983333333333	6.056	954.603	2	19.57	1
5	595	846	59.5	8.09986111111111	6.082	956.557	2	18.92	1
5	596	846	59.6	8.09988888888889	6.085	958.412	2	18.1	1
5	597	846	59.7	8.09991666666667	6.07	960.162	2	17.38	1
5	598	846	59.8	8.09994444444444	6.085	961.846	2	16.95	1
5	599	846	59.9	8.09997222222222	6.184	963.512	2	16.79	1
5	600	846	60	8.1	6.301	965.184	2	16.78	1
5	601	846	60.1	8.10002777777778	6.406	966.865	2	16.81	1
5	602	846	60.2	8.10005555555556	6.511	968.548	2	16.81	1
5	603	846	60.3	8.10008333333333	6.615	970.231	2	16.79	1
5	604	846	60.4	8.10011111111111	6.72	971.905	2	16.8	1
5	605	846	60.5	8.10013888888889	6.825	973.564	2	17.04	1
5	606	846	60.6	8.10016666666667	6.923	975.248	2	17.75	1
5	607	846	60.7	8.10019444444445	6.95	977.084	2	19	1
5	608	846	60.8	8.10022222222222	7.02	979.072	2	20.65	1
5	609	846	60.9	8.10025	7.074	981.215	2	22.31	1
5	610	846	61	8.10027777777778	7.174	983.51	2	23.56	1
5	611	846	61.1	8.10030555555556	7.201	985.956	2	24.27	1
5	612	846	61.2	8.10033333333333	7.221	988.428	2	24.51	1
5	613	846	61.3	8.10036111111111	7.241	990.887	2	24.5	1
5	614	846	61.4	8.10038888888889	7.262	993.331	2	24.47	1
5	615	846	61.5	8.10041666666667	7.282	995.767	2	24.55	1
5	616	846	61.6	8.10044444444445	7.296	998.209	2	24.87	1
5	617	846	61.7	8.10047222222222	7.314	1000.696	2	25.49	1
5	618	846	61.8	8.1005	7.359	1003.27	2	26.37	1
5	619	846	61.9	8.10052777777778	7.41	1005.955	2	27.37	1
5	620	846	62	8.10055555555556	7.45	1008.747	2	28.35	1
5	621	846	62.1	8.10058333333333	7.443	1011.64	2	29.22	1
5	622	846	62.2	8.10061111111111	7.405	1014.619	2	29.89	1
5	623	846	62.3	8.10063888888889	7.312	1017.654	2	30.29	1
5	624	846	62.4	8.10066666666667	7.198	1020.714	2	30.46	1
5	625	846	62.5	8.10069444444444	7.1	1023.766	2	30.47	1
5	626	846	62.6	8.10072222222222	7.007	1026.799	2	30.56	1
5	627	846	62.7	8.10075	6.903	1029.837	2	30.94	1
5	628	846	62.8	8.10077777777778	6.775	1032.929	2	31.7	1
5	629	846	62.9	8.10080555555556	6.698	1036.143	2	32.77	1
5	630	846	63	8.10083333333333	6.672	1039.483	2	33.83	1
5	631	846	63.1	8.10086111111111	6.697	1042.944	2	34.58	1
5	632	846	63.2	8.10088888888889	6.71	1046.456	2	34.95	1
5	633	846	63.3	8.10091666666667	6.716	1049.972	2	35.04	1
5	634	846	63.4	8.10094444444445	6.721	1053.473	2	35.03	1
5	635	846	63.5	8.10097222222222	6.726	1056.976	2	35.03	1
5	636	846	63.6	8.101	6.731	1060.49	2	34.92	1
5	637	846	63.7	8.10102777777778	6.737	1063.992	2	34.61	1
5	638	846	63.8	8.10105555555556	6.759	1067.438	2	34.14	1
5	639	846	63.9	8.10108333333333	6.747	1070.808	2	33.78	1
5	640	846	64	8.10111111111111	6.752	1074.139	2	33.78	1
5	641	846	64.1	8.10113888888889	6.741	1077.509	2	34.14	1
5	642	846	64.2	8.10116666666667	6.763	1080.955	2	34.61	1
5	643	846	64.3	8.10119444444445	6.768	1084.457	2	34.92	1
5	644	846	64.4	8.10122222222222	6.773	1087.97	2	35.03	1
5	645	846	64.5	8.10125	6.779	1091.475	2	35.02	1
5	646	846	64.6	8.10127777777778	6.784	1094.973	2	35	1
5	647	846	64.7	8.10130555555556	6.79	1098.473	2	35	1
5	648	846	64.8	8.10133333333333	6.795	1101.973	2	35	1
5	649	846	64.9	8.10136111111111	6.8	1105.471	2	35.02	1
5	650	846	65	8.10138888888889	6.805	1108.976	2	35.03	1
5	651	846	65.1	8.10141666666667	6.811	1112.49	2	34.92	1
5	652	846	65.2	8.10144444444444	6.816	1115.99	2	34.63	1
5	653	846	65.3	8.10147222222222	6.838	1119.441	2	34.17	1
5	654	846	65.4	8.1015	6.826	1122.825	2	33.71	1
5	655	846	65.5	8.10152777777778	6.832	1126.156	2	33.4	1
5	656	846	65.6	8.10155555555556	6.837	1129.476	2	33.31	1
5	657	846	65.7	8.10158333333333	6.843	1132.806	2	33.31	1
5	658	846	65.8	8.10161111111111	6.847	1136.141	2	33.31	1
5	659	846	65.9	8.10163888888889	6.853	1139.471	2	33.32	1
5	660	846	66	8.10166666666667	6.858	1142.791	2	33.4	1
5	661	846	66.1	8.10169444444445	6.863	1146.122	2	33.7	1
5	662	846	66.2	8.10172222222222	6.852	1149.504	2	34.19	1
5	663	846	66.3	8.10175	6.874	1152.959	2	34.65	1
5	664	846	66.4	8.10177777777778	6.879	1156.473	2	34.85	1
5	665	846	66.5	8.10180555555556	6.884	1159.989	2	34.64	1
5	666	846	66.6	8.10183333333333	6.906	1163.44	2	34.16	1
5	667	846	66.7	8.10186111111111	6.895	1166.808	2	33.78	1
5	668	846	66.8	8.10188888888889	6.9	1170.139	2	33.78	1
5	669	846	66.9	8.10191666666667	6.888	1173.509	2	34.14	1
5	670	846	67	8.10194444444445	6.91	1176.955	2	34.61	1
5	671	846	67.1	8.10197222222222	6.916	1180.457	2	34.92	1
5	672	846	67.2	8.102	6.921	1183.97	2	35.03	1
5	673	846	67.3	8.10202777777778	6.926	1187.475	2	35.02	1
5	674	846	67.4	8.10205555555556	6.931	1190.973	2	35	1
5	675	846	67.5	8.10208333333333	6.937	1194.472	2	35.01	1
5	676	846	67.6	8.10211111111111	6.942	1197.973	2	35.04	1
5	677	846	67.7	8.10213888888889	6.948	1201.479	2	35.05	1
5	678	846	67.8	8.10216666666667	6.946	1204.987	2	35.05	1
5	679	846	67.9	8.10219444444444	6.941	1208.493	2	35.04	1
5	680	846	68	8.10222222222222	6.937	1211.994	2	35.01	1
5	681	846	68.1	8.10225	6.932	1215.493	2	35	1
5	682	846	68.2	8.10227777777778	6.927	1218.993	2	35	1
5	683	846	68.3	8.10230555555556	6.922	1222.493	2	35	1
5	684	846	68.4	8.10233333333333	6.918	1225.993	2	35	1
5	685	846	68.5	8.10236111111111	6.913	1229.495	2	34.98	1
5	686	846	68.6	8.10238888888889	6.908	1232.987	2	34.99	1
5	687	846	68.7	8.10241666666667	6.903	1236.467	2	35.22	1
5	688	846	68.8	8.10244444444445	6.88	1239.975	2	35.84	1
5	689	846	68.9	8.10247222222222	6.831	1243.591	2	36.88	1
5	690	846	69	8.1025	6.825	1247.34	2	38.1	1
5	691	846	69.1	8.10252777777778	6.865	1251.219	2	39.15	1
5	692	846	69.2	8.10255555555556	6.878	1255.195	2	39.97	1
5	693	846	69.3	8.10258333333333	6.854	1259.235	2	40.59	1
5	694	846	69.4	8.10261111111111	6.853	1263.325	2	41.08	1
5	695	846	69.5	8.10263888888889	6.862	1267.466	2	41.52	1
5	696	846	69.6	8.10266666666667	6.868	1271.638	2	41.91	1
5	697	846	69.7	8.10269444444445	6.832	1275.83	2	42.39	1
5	698	846	69.8	8.10272222222222	6.713	1280.088	2	43.05	1
5	699	846	69.9	8.10275	6.617	1284.44	2	43.7	1
5	700	846	70	8.10277777777778	6.447	1288.859	2	44.17	1
5	701	846	70.1	8.10280555555556	6.217	1293.308	2	44.43	1
5	702	846	70.2	8.10283333333333	6.01	1297.757	2	44.56	1
5	703	846	70.3	8.10286111111111	5.868	1302.216	2	44.7	1
5	704	846	70.4	8.10288888888889	5.806	1306.698	2	44.86	1
5	705	846	70.5	8.10291666666667	5.806	1311.195	2	44.96	1
5	706	846	70.6	8.10294444444444	5.818	1315.698	2	45	1
5	707	846	70.7	8.10297222222222	5.817	1320.2	2	45.01	1
5	708	846	70.8	8.103	5.816	1324.7	2	45	1
5	709	846	70.9	8.10302777777778	5.816	1329.2	2	45	1
5	710	846	71	8.10305555555556	5.815	1333.7	2	45	1
5	711	846	71.1	8.10308333333333	5.815	1338.203	2	44.97	1
5	712	846	71.2	8.10311111111111	5.814	1342.697	2	44.94	1
5	713	846	71.3	8.10313888888889	5.813	1347.175	2	45.05	1
5	714	846	71.4	8.10316666666667	5.824	1351.66	2	45.48	1
5	715	846	71.5	8.10319444444445	5.798	1356.208	2	46.33	1
5	716	846	71.6	8.10322222222222	5.79	1360.901	2	47.49	1
5	717	846	71.7	8.10325	5.829	1365.708	2	48.63	1
5	718	846	71.8	8.10327777777778	5.886	1370.653	2	49.47	1
5	719	846	71.9	8.10330555555556	5.903	1375.66	2	49.9	1
5	720	846	72	8.10333333333333	5.92	1380.677	2	50.03	1
5	721	846	72.1	8.10336111111111	5.936	1385.681	2	50.02	1
5	722	846	72.2	8.10338888888889	5.953	1390.679	2	50	1
5	723	846	72.3	8.10341666666667	5.97	1395.679	2	50	1
5	724	846	72.4	8.10344444444445	5.986	1400.68	2	49.99	1
5	725	846	72.5	8.10347222222222	6.003	1405.679	2	49.98	1
5	726	846	72.6	8.1035	6.049	1410.663	2	50.1	1
5	727	846	72.7	8.10352777777778	5.995	1415.656	2	50.52	1
5	728	846	72.8	8.10355555555556	5.901	1420.706	2	51.35	1
5	729	846	72.9	8.10358333333333	5.972	1425.903	2	52.54	1
5	730	846	73	8.10361111111111	6.114	1431.214	2	53.71	1
5	731	846	73.1	8.10363888888889	6.394	1436.673	2	54.5	1
5	732	846	73.2	8.10366666666667	6.623	1442.182	2	54.88	1
5	733	846	73.3	8.10369444444444	6.672	1447.687	2	54.98	1
5	734	846	73.4	8.10372222222222	6.661	1453.177	2	55.03	1
5	735	846	73.5	8.10375	6.679	1458.689	2	55.11	1
5	736	846	73.6	8.10377777777778	6.723	1464.222	2	55.01	1
5	737	846	73.7	8.10380555555556	6.693	1469.742	2	54.54	1
5	738	846	73.8	8.10383333333333	6.468	1475.187	2	53.68	1
5	739	846	73.9	8.10386111111111	6.179	1480.499	2	52.71	1
5	740	846	74	8.10388888888889	5.875	1485.697	2	51.93	1
5	741	846	74.1	8.10391666666667	5.721	1490.834	2	51.46	1
5	742	846	74.2	8.10394444444444	5.777	1495.957	2	51.25	1
5	743	846	74.3	8.10397222222222	5.961	1501.076	2	51.13	1
5	744	846	74.4	8.104	6.101	1506.178	2	51.04	1
5	745	846	74.5	8.10402777777778	6.241	1511.277	2	50.99	1
5	746	846	74.6	8.10405555555556	6.38	1516.369	2	51.01	1
5	747	846	74.7	8.10408333333333	6.521	1521.451	2	51.25	1
5	748	846	74.8	8.10411111111111	6.657	1526.557	2	51.94	1
5	749	846	74.9	8.10413888888889	6.71	1531.807	2	53.15	1
5	750	846	75	8.10416666666667	6.748	1537.207	2	54.75	1
5	751	846	75.1	8.10419444444445	6.789	1542.757	2	56.35	1
5	752	846	75.2	8.10422222222222	6.813	1548.459	2	57.56	1
5	753	846	75.3	8.10425	6.755	1554.302	2	58.25	1
5	754	846	75.4	8.10427777777778	6.694	1560.17	2	58.49	1
5	755	846	75.5	8.10430555555556	6.632	1566.027	2	58.51	1
5	756	846	75.6	8.10433333333333	6.57	1571.878	2	58.47	1
5	757	846	75.7	8.10436111111111	6.509	1577.727	2	58.4	1
5	758	846	75.8	8.10438888888889	6.432	1583.561	2	58.32	1
5	759	846	75.9	8.10441666666667	6.387	1589.385	2	58.27	1
5	760	846	76	8.10444444444444	6.457	1595.208	2	58.26	1
5	761	846	76.1	8.10447222222222	6.607	1601.036	2	58.28	1
5	762	846	76.2	8.1045	6.847	1606.862	2	58.33	1
5	763	846	76.3	8.10452777777778	7.126	1612.689	2	58.47	1
5	764	846	76.4	8.10455555555556	7.346	1618.536	2	58.73	1
5	765	846	76.5	8.10458333333333	7.499	1624.423	2	59.1	1
5	766	846	76.6	8.10461111111111	7.591	1630.358	2	59.46	1
5	767	846	76.7	8.10463888888889	7.618	1636.326	2	59.74	1
5	768	846	76.8	8.10466666666667	7.609	1642.31	2	60.01	1
5	769	846	76.9	8.10469444444444	7.612	1648.313	2	60.38	1
5	770	846	77	8.10472222222222	7.599	1654.356	2	60.94	1
5	771	846	77.1	8.10475	7.603	1660.485	2	61.6	1
5	772	846	77.2	8.10477777777778	7.624	1666.706	2	62.05	1
5	773	846	77.3	8.10480555555556	7.628	1672.96	2	62.05	1
5	774	846	77.4	8.10483333333333	7.648	1679.174	2	61.67	1
5	775	846	77.5	8.10486111111111	7.651	1685.311	2	61.16	1
5	776	846	77.6	8.10488888888889	7.639	1691.389	2	60.7	1
5	777	846	77.7	8.10491666666667	7.559	1697.435	2	60.4	1
5	778	846	77.8	8.10494444444445	7.466	1703.458	2	60.19	1
5	779	846	77.9	8.10497222222222	7.374	1709.461	2	60.03	1
5	780	846	78	8.105	7.281	1715.451	2	59.97	1
5	781	846	78.1	8.10502777777778	7.187	1721.434	2	60.09	1
5	782	846	78.2	8.10505555555556	7.095	1727.426	2	60.53	1
5	783	846	78.3	8.10508333333333	6.96	1733.48	2	61.36	1
5	784	846	78.4	8.10511111111111	6.842	1739.671	2	62.49	1
5	785	846	78.5	8.10513888888889	6.766	1745.986	2	63.56	1
5	786	846	78.6	8.10516666666667	6.708	1752.425	2	64.21	1
5	787	846	78.7	8.10519444444444	6.607	1758.887	2	64.52	1
5	788	846	78.8	8.10522222222222	6.526	1765.334	2	64.77	1
5	789	846	78.9	8.10525	6.557	1771.791	2	65.32	1
5	790	846	79	8.10527777777778	6.547	1778.343	2	66.28	1
5	791	846	79.1	8.10530555555556	6.557	1785.05	2	67.17	1
5	792	846	79.2	8.10533333333333	6.653	1791.867	2	67.37	1
5	793	846	79.3	8.10536111111111	6.752	1798.639	2	66.59	1
5	794	846	79.4	8.10538888888889	6.784	1805.205	2	65	1
5	795	846	79.5	8.10541666666667	6.814	1811.639	2	63.41	1
5	796	846	79.6	8.10544444444444	6.775	1817.867	2	62.63	1
5	797	846	79.7	8.10547222222222	6.741	1824.046	2	62.86	1
5	798	846	79.8	8.1055	6.793	1830.348	2	63.73	1
5	799	846	79.9	8.10552777777778	6.865	1836.802	2	64.58	1
5	800	846	80	8.10555555555556	6.867	1843.328	2	65.02	1
5	801	846	80.1	8.10558333333333	6.854	1849.86	2	65.09	1
5	802	846	80.2	8.10561111111111	6.842	1856.363	2	65.01	1
5	803	846	80.3	8.10563888888889	6.829	1862.841	2	65.1	1
5	804	846	80.4	8.10566666666667	6.816	1869.334	2	65.54	1
5	805	846	80.5	8.10569444444445	6.762	1875.893	2	66.35	1
5	806	846	80.6	8.10572222222222	6.727	1882.589	2	67.24	1
5	807	846	80.7	8.10575	6.777	1889.405	2	67.66	1
5	808	846	80.8	8.10577777777778	6.816	1896.231	2	67.38	1
5	809	846	80.9	8.10580555555556	6.828	1902.949	2	66.66	1
5	810	846	81	8.10583333333333	6.813	1909.543	2	66.03	1
5	811	846	81.1	8.10586111111111	6.94	1916.107	2	65.63	1
5	812	846	81.2	8.10588888888889	7.238	1922.677	2	65.18	1
5	813	846	81.3	8.10591666666667	7.536	1929.194	2	64.49	1
5	814	846	81.4	8.10594444444444	7.797	1935.597	2	63.63	1
5	815	846	81.5	8.10597222222222	8.001	1941.886	2	62.95	1
5	816	846	81.6	8.106	8.134	1948.134	2	62.64	1
5	817	846	81.7	8.10602777777778	8.285	1954.383	2	62.56	1
5	818	846	81.8	8.10605555555556	8.44	1960.635	2	62.56	1
5	819	846	81.9	8.10608333333333	8.594	1966.891	2	62.6	1
5	820	846	82	8.10611111111111	8.749	1973.155	2	62.61	1
5	821	846	82.1	8.10613888888889	8.904	1979.435	2	62.45	1
5	822	846	82.2	8.10616666666667	9.072	1985.698	2	61.9	1
5	823	846	82.3	8.10619444444444	9.229	1991.866	2	60.9	1
5	824	846	82.4	8.10622222222222	9.294	1997.883	2	59.54	1
5	825	846	82.5	8.10625	9.307	2003.767	2	58.09	1
5	826	846	82.6	8.10627777777778	9.227	2009.515	2	56.87	1
5	827	846	82.7	8.10630555555556	9.137	2015.106	2	56.16	1
5	828	846	82.8	8.10633333333333	9.12	2020.665	2	56	1
5	829	846	82.9	8.10636111111111	9.154	2026.256	2	56.18	1
5	830	846	83	8.10638888888889	9.187	2031.9	2	56.44	1
5	831	846	83.1	8.10641666666667	9.22	2037.569	2	56.5	1
5	832	846	83.2	8.10644444444445	9.253	2043.228	2	56.35	1
5	833	846	83.3	8.10647222222222	9.292	2048.864	2	56.02	1
5	834	846	83.4	8.1065	9.329	2054.449	2	55.6	1
5	835	846	83.5	8.10652777777778	9.338	2059.976	2	55.22	1
5	836	846	83.6	8.10655555555556	9.306	2065.467	2	55	1
5	837	846	83.7	8.10658333333333	9.242	2070.953	2	54.95	1
5	838	846	83.8	8.10661111111111	9.17	2076.448	2	54.97	1
5	839	846	83.9	8.10663888888889	9.105	2081.949	2	55	1
5	840	846	84	8.10666666666667	9.04	2087.456	2	54.94	1
5	841	846	84.1	8.10669444444444	8.975	2092.949	2	54.81	1
5	842	846	84.2	8.10672222222222	8.91	2098.417	2	54.72	1
5	843	846	84.3	8.10675	8.893	2103.875	2	54.72	1
5	844	846	84.4	8.10677777777778	8.893	2109.341	2	54.83	1
5	845	846	84.5	8.10680555555556	8.892	2114.843	2	54.95	1
5	846	846	84.6	8.10683333333333	8.892	2120.368	2	54.77	1
5	847	846	84.7	8.10686111111111	8.912	2125.859	2	54.17	1
5	848	846	84.8	8.10688888888889	8.944	2131.247	2	53.15	1
5	849	846	84.9	8.10691666666667	8.871	2136.499	2	51.91	1
5	850	846	85	8.10694444444444	8.765	2141.605	2	50.99	1
5	851	846	85.1	8.10697222222222	8.543	2146.657	2	50.4	1
5	852	846	85.2	8.107	8.265	2151.652	2	50.02	1
5	853	846	85.3	8.10702777777778	7.883	2156.848	2	50.02	1
5	854	846	85.4	8.10705555555556	7.879	2161.349	2	50.02	1
5	855	846	85.5	8.10708333333333	7.375	2166.848	2	50.02	1
9	86	822	8.6	8.08572222222222	5.064	72.162	2	11.63	1
9	87	822	8.7	8.08575	5.058	73.163	2	11.63	1
9	88	822	8.8	8.08577777777778	5.052	74.162	2	11.63	1
9	89	822	8.9	8.08580555555556	5.048	75.163	2	11.63	1
9	90	822	9	8.08583333333333	5.042	76.162	2	11.63	1
9	91	822	9.1	8.08586111111111	5.024	77.293	2	11.63	1
9	92	822	9.2	8.08588888888889	5.015	78.498	2	12.5	1
9	93	822	9.3	8.08591666666667	5.01	79.794	2	13.35	1
9	94	822	9.4	8.08594444444445	5.004	81.179	2	14.1	1
9	95	822	9.5	8.08597222222222	5.009	82.641	2	14.65	1
9	96	822	9.6	8.086	5.002	84.146	2	14.94	1
9	97	822	9.7	8.08602777777778	4.994	85.66	2	15.03	1
9	98	822	9.8	8.08605555555556	4.986	87.164	2	15.02	1
9	99	822	9.9	8.08608333333333	4.978	88.662	2	15	1
9	100	822	10	8.08611111111111	4.971	90.162	2	15	1
9	101	822	10.1	8.08613888888889	4.963	91.662	2	15	1
9	102	822	10.2	8.08616666666667	4.954	93.162	2	15	1
9	103	822	10.3	8.08619444444444	4.947	94.662	2	15	1
9	104	822	10.4	8.08622222222222	4.94	96.162	2	15	1
9	105	822	10.5	8.08625	4.932	97.662	2	15	1
9	106	822	10.6	8.08627777777778	4.925	99.162	2	15	1
9	107	822	10.7	8.08630555555556	4.916	100.662	2	15	1
9	108	822	10.8	8.08633333333333	4.909	102.16	2	15.01	1
9	109	822	10.9	8.08636111111111	4.901	103.664	2	15.03	1
9	110	822	11	8.08638888888889	4.893	105.181	2	14.92	1
9	111	822	11.1	8.08641666666667	4.886	106.691	2	14.5	1
9	112	822	11.2	8.08644444444445	4.916	108.143	2	13.66	1
9	113	822	11.3	8.08647222222222	4.924	109.449	2	12.5	1
9	114	822	11.4	8.0865	4.902	110.643	2	11.34	1
9	115	822	11.5	8.08652777777778	4.86	111.691	2	10.5	1
9	116	822	11.6	8.08655555555556	4.855	112.681	2	10.08	1
9	117	822	11.7	8.08658333333333	4.849	113.664	2	9.97	1
9	118	822	11.8	8.08661111111111	4.844	114.66	2	9.99	1
9	119	822	11.9	8.08663888888889	4.839	115.662	2	10	1
9	120	822	12	8.08666666666667	4.834	116.66	2	10.02	1
9	121	822	12.1	8.08669444444445	4.829	117.664	2	10.03	1
9	122	822	12.2	8.08672222222222	4.824	118.681	2	9.92	1
9	123	822	12.3	8.08675	4.819	119.692	2	9.5	1
9	124	822	12.4	8.08677777777778	4.851	120.642	2	8.66	1
9	125	822	12.5	8.08680555555556	4.862	121.449	2	7.5	1
9	126	822	12.6	8.08683333333333	4.843	122.143	2	6.34	1
9	127	822	12.7	8.08686111111111	4.803	122.692	2	5.5	1
9	128	822	12.8	8.08688888888889	4.801	123.182	2	5.07	1
9	129	822	12.9	8.08691666666667	4.798	123.662	2	4.98	1
9	130	822	13	8.08694444444444	4.795	124.162	2	5.01	1
9	131	822	13.1	8.08697222222222	4.793	124.679	2	4.93	1
9	132	822	13.2	8.087	4.791	125.18	2	4.63	1
9	133	822	13.3	8.08702777777778	4.801	125.632	2	4.17	1
9	134	822	13.4	8.08705555555556	4.786	126.013	2	3.71	1
9	135	822	13.5	8.08708333333333	4.784	126.346	2	3.43	1
9	136	822	13.6	8.08711111111111	4.783	126.679	2	3.25	1
9	137	822	13.7	8.08713888888889	4.781	127.014	2	2.96	1
9	138	822	13.8	8.08716666666667	4.795	127.31	2	2.42	1
9	139	822	13.9	8.08719444444445	4.792	127.527	2	1.69	1
9	140	822	14	8.08722222222222	4.79	127.646	2	.97	1
9	141	822	14.1	8.08725	4.777	127.692	2	.44	1
9	142	822	14.2	8.08727777777778	4.777	127.699	2	.14	1
9	143	822	14.3	8.08730555555556	4.777	127.699	2	0	1
9	144	822	14.4	8.08733333333333	4.777	127.699	2	0	1
9	145	822	14.5	8.08736111111111	4.777	127.699	2	0	1
9	146	822	14.6	8.08738888888889	4.777	127.699	2	0	1
9	147	822	14.7	8.08741666666667	4.777	127.699	2	0	1
9	148	822	14.8	8.08744444444445	4.777	127.699	2	0	1
9	149	822	14.9	8.08747222222222	4.777	127.699	2	0	1
9	150	822	15	8.0875	4.777	127.699	2	0	1
9	151	822	15.1	8.08752777777778	4.777	127.699	2	0	1
9	152	822	15.2	8.08755555555556	4.777	127.699	2	0	1
9	153	822	15.3	8.08758333333333	4.777	127.699	2	0	1
9	154	822	15.4	8.08761111111111	4.777	127.699	2	0	1
9	155	822	15.5	8.08763888888889	4.777	127.699	2	0	1
9	156	822	15.6	8.08766666666667	4.777	127.699	2	0	1
9	157	822	15.7	8.08769444444444	4.777	127.699	2	0	1
9	158	822	15.8	8.08772222222222	4.777	127.699	2	0	1
9	159	822	15.9	8.08775	4.777	127.699	2	0	1
9	160	822	16	8.08777777777778	4.777	127.699	2	0	1
9	161	822	16.1	8.08780555555556	4.777	127.699	2	0	1
9	162	822	16.2	8.08783333333333	4.777	127.699	2	0	1
9	163	822	16.3	8.08786111111111	4.777	127.699	2	0	1
9	164	822	16.4	8.08788888888889	4.777	127.699	2	0	1
9	165	822	16.5	8.08791666666667	4.777	127.699	2	0	1
9	166	822	16.6	8.08794444444444	4.777	127.699	2	0	1
9	167	822	16.7	8.08797222222222	4.777	127.699	2	0	1
9	168	822	16.8	8.088	4.777	127.699	2	0	1
9	169	822	16.9	8.08802777777778	4.777	127.699	2	0	1
9	170	822	17	8.08805555555556	4.777	127.699	2	0	1
9	171	822	17.1	8.08808333333333	4.777	127.699	2	0	1
9	172	822	17.2	8.08811111111111	4.777	127.699	2	0	1
9	173	822	17.3	8.08813888888889	4.777	127.699	2	0	1
9	174	822	17.4	8.08816666666667	4.777	127.699	2	0	1
9	175	822	17.5	8.08819444444445	4.777	127.699	2	0	1
9	176	822	17.6	8.08822222222222	4.777	127.699	2	0	1
9	177	822	17.7	8.08825	4.777	127.699	2	0	1
9	178	822	17.8	8.08827777777778	4.777	127.699	2	0	1
9	179	822	17.9	8.08830555555556	4.777	127.699	2	0	1
9	180	822	18	8.08833333333333	4.777	127.699	2	0	1
9	181	822	18.1	8.08836111111111	4.777	127.699	2	0	1
9	182	822	18.2	8.08838888888889	4.777	127.699	2	0	1
9	183	822	18.3	8.08841666666667	4.777	127.699	2	0	1
9	184	822	18.4	8.08844444444444	4.777	127.699	2	0	1
9	185	822	18.5	8.08847222222222	4.777	127.699	2	0	1
9	186	822	18.6	8.0885	4.777	127.699	2	0	1
9	187	822	18.7	8.08852777777778	4.777	127.699	2	0	1
9	188	822	18.8	8.08855555555556	4.777	127.699	2	0	1
9	189	822	18.9	8.08858333333333	4.777	127.699	2	0	1
9	190	822	19	8.08861111111111	4.777	127.699	2	0	1
9	191	822	19.1	8.08863888888889	4.777	127.699	2	0	1
9	192	822	19.2	8.08866666666667	4.777	127.699	2	0	1
9	193	822	19.3	8.08869444444444	4.777	127.699	2	0	1
9	194	822	19.4	8.08872222222222	4.777	127.699	2	0	1
9	195	822	19.5	8.08875	4.777	127.699	2	0	1
9	196	822	19.6	8.08877777777778	4.777	127.699	2	0	1
9	197	822	19.7	8.08880555555556	4.777	127.699	2	0	1
9	198	822	19.8	8.08883333333333	4.777	127.699	2	0	1
9	199	822	19.9	8.08886111111111	4.777	127.699	2	0	1
9	200	822	20	8.08888888888889	4.777	127.699	2	0	1
9	201	822	20.1	8.08891666666667	4.777	127.699	2	0	1
9	202	822	20.2	8.08894444444445	4.777	127.699	2	0	1
9	203	822	20.3	8.08897222222222	4.777	127.699	2	0	1
9	204	822	20.4	8.089	4.777	127.699	2	0	1
9	205	822	20.5	8.08902777777778	4.777	127.699	2	0	1
9	206	822	20.6	8.08905555555556	4.777	127.699	2	0	1
9	207	822	20.7	8.08908333333333	4.777	127.699	2	0	1
9	208	822	20.8	8.08911111111111	4.777	127.699	2	0	1
9	209	822	20.9	8.08913888888889	4.777	127.699	2	0	1
9	210	822	21	8.08916666666667	4.777	127.699	2	0	1
9	211	822	21.1	8.08919444444444	4.777	127.699	2	0	1
9	212	822	21.2	8.08922222222222	4.777	127.699	2	0	1
9	213	822	21.3	8.08925	4.777	127.699	2	0	1
9	214	822	21.4	8.08927777777778	4.777	127.699	2	0	1
9	215	822	21.5	8.08930555555556	4.777	127.699	2	0	1
9	216	822	21.6	8.08933333333333	4.777	127.699	2	0	1
9	217	822	21.7	8.08936111111111	4.777	127.699	2	0	1
9	218	822	21.8	8.08938888888889	4.777	127.699	2	0	1
9	219	822	21.9	8.08941666666667	4.777	127.699	2	0	1
9	220	822	22	8.08944444444444	4.777	127.699	2	0	1
9	221	822	22.1	8.08947222222222	4.777	127.699	2	0	1
9	222	822	22.2	8.0895	4.777	127.699	2	0	1
9	223	822	22.3	8.08952777777778	4.777	127.699	2	0	1
9	224	822	22.4	8.08955555555556	4.777	127.699	2	0	1
9	225	822	22.5	8.08958333333333	4.777	127.699	2	0	1
9	226	822	22.6	8.08961111111111	4.777	127.699	2	0	1
9	227	822	22.7	8.08963888888889	4.777	127.699	2	0	1
9	228	822	22.8	8.08966666666667	4.777	127.699	2	0	1
9	229	822	22.9	8.08969444444445	4.777	127.699	2	0	1
9	230	822	23	8.08972222222222	4.777	127.699	2	0	1
9	231	822	23.1	8.08975	4.777	127.699	2	0	1
9	232	822	23.2	8.08977777777778	4.777	127.699	2	0	1
9	233	822	23.3	8.08980555555556	4.777	127.699	2	0	1
9	234	822	23.4	8.08983333333333	4.777	127.699	2	0	1
9	235	822	23.5	8.08986111111111	4.777	127.699	2	0	1
9	236	822	23.6	8.08988888888889	4.777	127.699	2	0	1
9	237	822	23.7	8.08991666666667	4.777	127.699	2	0	1
9	238	822	23.8	8.08994444444444	4.777	127.699	2	0	1
9	239	822	23.9	8.08997222222222	4.777	127.699	2	0	1
9	240	822	24	8.09	4.777	127.699	2	0	1
9	241	822	24.1	8.09002777777778	4.777	127.699	2	0	1
9	242	822	24.2	8.09005555555556	4.777	127.699	2	0	1
9	243	822	24.3	8.09008333333333	4.777	127.699	2	0	1
9	244	822	24.4	8.09011111111111	4.777	127.699	2	0	1
9	245	822	24.5	8.09013888888889	4.777	127.699	2	0	1
9	246	822	24.6	8.09016666666667	4.777	127.699	2	0	1
9	247	822	24.7	8.09019444444444	4.777	127.699	2	0	1
9	248	822	24.8	8.09022222222222	4.777	127.699	2	0	1
9	249	822	24.9	8.09025	4.777	127.699	2	0	1
9	250	822	25	8.09027777777778	4.777	127.699	2	0	1
9	251	822	25.1	8.09030555555556	4.777	127.699	2	0	1
9	252	822	25.2	8.09033333333333	4.777	127.699	2	0	1
9	253	822	25.3	8.09036111111111	4.777	127.699	2	0	1
9	254	822	25.4	8.09038888888889	4.777	127.699	2	0	1
9	255	822	25.5	8.09041666666667	4.771	127.699	2	0	1
9	256	822	25.6	8.09044444444445	4.777	127.699	2	0	1
9	257	822	25.7	8.09047222222222	4.778	127.703	2	1.18	1
9	258	822	25.8	8.0905	4.791	127.879	2	2.35	1
9	259	822	25.9	8.09052777777778	4.827	128.175	2	3.63	1
9	260	822	26	8.09055555555556	4.888	128.618	2	4.62	1
9	261	822	26.1	8.09058333333333	4.88	129.152	2	5.13	1
9	262	822	26.2	8.09061111111111	4.877	129.696	2	5.28	1
9	263	822	26.3	8.09063888888889	4.875	130.226	2	5.27	1
9	264	822	26.4	8.09066666666667	4.872	130.749	2	5.25	1
9	265	822	26.5	8.09069444444444	4.869	131.279	2	5.2	1
9	266	822	26.6	8.09072222222222	4.866	131.799	2	5.1	1
9	267	822	26.7	8.09075	4.864	132.298	2	5.02	1
9	268	822	26.8	8.09077777777778	4.866	132.79	2	5.03	1
9	269	822	26.9	8.09080555555556	4.872	133.29	2	5.1	1
9	270	822	27	8.09083333333333	4.879	133.81	2	5.21	1
9	271	822	27.1	8.09086111111111	4.885	134.34	2	5.25	1
9	272	822	27.2	8.09088888888889	4.891	134.865	2	5.25	1
9	273	822	27.3	8.09091666666667	4.897	135.393	2	5.22	1
9	274	822	27.4	8.09094444444444	4.904	135.905	2	5.25	1
9	275	822	27.5	8.09097222222222	4.911	136.399	2	5.64	1
9	276	822	27.6	8.091	4.896	136.976	2	6.67	1
9	277	822	27.7	8.09102777777778	4.894	137.745	2	8.39	1
9	278	822	27.8	8.09105555555556	4.945	138.701	2	10.62	1
9	279	822	27.9	8.09108333333333	5.02	139.869	2	12.84	1
9	280	822	28	8.09111111111111	5.147	141.223	2	14.57	1
9	281	822	28.1	8.09113888888889	5.288	142.77	2	15.59	1
9	282	822	28.2	8.09116666666667	5.407	144.399	2	15.99	1
9	283	822	28.3	8.09119444444445	5.527	146.011	2	16.01	1
9	284	822	28.4	8.09122222222222	5.647	147.606	2	15.99	1
9	285	822	28.5	8.09125	5.766	149.205	2	15.99	1
9	286	822	28.6	8.09127777777778	5.886	150.804	2	15.99	1
9	287	822	28.7	8.09130555555556	6.005	152.403	2	15.99	1
9	288	822	28.8	8.09133333333333	6.124	154.001	2	15.98	1
9	289	822	28.9	8.09136111111111	6.244	155.599	2	15.99	1
9	290	822	29	8.09138888888889	6.363	157.198	2	15.99	1
9	291	822	29.1	8.09141666666667	6.483	158.797	2	15.99	1
9	292	822	29.2	8.09144444444444	6.602	160.396	2	15.99	1
9	293	822	29.3	8.09147222222222	6.722	161.997	2	15.97	1
9	294	822	29.4	8.0915	6.841	163.59	2	15.96	1
9	295	822	29.5	8.09152777777778	6.96	165.17	2	16.12	1
9	296	822	29.6	8.09155555555556	7.086	166.765	2	16.63	1
9	297	822	29.7	8.09158333333333	7.136	168.443	2	17.59	1
9	298	822	29.8	8.09161111111111	7.18	170.27	2	18.87	1
9	299	822	29.9	8.09163888888889	7.232	172.217	2	20.15	1
9	300	822	30	8.09166666666667	7.278	174.313	2	21.11	1
9	301	822	30.1	8.09169444444444	7.248	176.493	2	21.62	1
9	302	822	30.2	8.09172222222222	7.224	178.686	2	21.78	1
9	303	822	30.3	8.09175	7.201	180.867	2	21.77	1
9	304	822	30.4	8.09177777777778	7.177	183.041	2	21.75	1
9	305	822	30.5	8.09180555555556	7.154	185.216	2	21.75	1
9	306	822	30.6	8.09183333333333	7.131	187.391	2	21.75	1
9	307	822	30.7	8.09186111111111	7.108	189.567	2	21.75	1
9	308	822	30.8	8.09188888888889	7.083	191.742	2	21.75	1
9	309	822	30.9	8.09191666666667	7.06	193.917	2	21.76	1
9	310	822	31	8.09194444444445	7.037	196.093	2	21.76	1
9	311	822	31.1	8.09197222222222	7.013	198.269	2	21.76	1
9	312	822	31.2	8.092	6.99	200.444	2	21.75	1
9	313	822	31.3	8.09202777777778	6.966	202.625	2	21.7	1
9	314	822	31.4	8.09205555555556	6.942	204.795	2	21.59	1
9	315	822	31.5	8.09208333333333	6.919	206.944	2	21.5	1
9	316	822	31.6	8.09211111111111	6.922	209.085	2	21.44	1
9	317	822	31.7	8.09213888888889	6.929	211.226	2	21.39	1
9	318	822	31.8	8.09216666666667	6.9	213.371	2	21.32	1
9	319	822	31.9	8.09219444444444	6.825	215.5	2	21.18	1
9	320	822	32	8.09222222222222	6.713	217.603	2	21.05	1
9	321	822	32.1	8.09225	6.594	219.699	2	20.99	1
9	322	822	32.2	8.09227777777778	6.483	221.795	2	20.98	1
9	323	822	32.3	8.09230555555556	6.372	223.894	2	20.99	1
9	324	822	32.4	8.09233333333333	6.26	225.993	2	20.99	1
9	325	822	32.5	8.09236111111111	6.149	228.091	2	20.99	1
9	326	822	32.6	8.09238888888889	6.037	230.19	2	20.99	1
9	327	822	32.7	8.09241666666667	5.926	232.289	2	20.99	1
9	328	822	32.8	8.09244444444444	5.814	234.389	2	20.99	1
9	329	822	32.9	8.09247222222222	5.702	236.488	2	20.99	1
9	330	822	33	8.0925	5.591	238.586	2	20.99	1
9	331	822	33.1	8.09252777777778	5.48	240.685	2	20.99	1
9	332	822	33.2	8.09255555555556	5.368	242.784	2	20.99	1
9	333	822	33.3	8.09258333333333	5.257	244.883	2	20.99	1
9	334	822	33.4	8.09261111111111	5.146	246.979	2	21.01	1
9	335	822	33.5	8.09263888888889	5.034	249.088	2	21.01	1
9	336	822	33.6	8.09266666666667	4.922	251.21	2	20.75	1
9	337	822	33.7	8.09269444444445	4.829	253.296	2	20.09	1
9	338	822	33.8	8.09272222222222	4.767	255.277	2	19.13	1
9	339	822	33.9	8.09275	4.64	257.119	2	18.18	1
9	340	822	34	8.09277777777778	4.536	258.849	2	17.69	1
9	341	822	34.1	8.09280555555556	4.548	260.576	2	17.73	1
9	342	822	34.2	8.09283333333333	4.599	262.359	2	18.01	1
9	343	822	34.3	8.09286111111111	4.655	264.192	2	18.25	1
9	344	822	34.4	8.09288888888889	4.702	266.035	2	18.33	1
9	345	822	34.5	8.09291666666667	4.751	267.857	2	18.4	1
9	346	822	34.6	8.09294444444444	4.799	269.696	2	18.59	1
9	347	822	34.7	8.09297222222222	4.835	271.567	2	18.81	1
9	348	822	34.8	8.093	4.899	273.459	2	19.09	1
9	349	822	34.9	8.09302777777778	5.01	275.381	2	19.39	1
9	350	822	35	8.09305555555556	5.14	277.334	2	19.65	1
9	351	822	35.1	8.09308333333333	5.271	279.324	2	19.87	1
9	352	822	35.2	8.09311111111111	5.402	281.329	2	19.96	1
9	353	822	35.3	8.09313888888889	5.533	283.324	2	19.96	1
9	354	822	35.4	8.09316666666667	5.662	285.32	2	19.96	1
9	355	822	35.5	8.09319444444444	5.793	287.316	2	19.96	1
9	356	822	35.6	8.09322222222222	5.924	289.312	2	19.96	1
9	357	822	35.7	8.09325	6.054	291.307	2	19.96	1
9	358	822	35.8	8.09327777777778	6.185	293.303	2	19.96	1
9	359	822	35.9	8.09330555555556	6.316	295.299	2	19.96	1
9	360	822	36	8.09333333333333	6.447	297.297	2	19.96	1
9	361	822	36.1	8.09336111111111	6.583	299.296	2	19.91	1
9	362	822	36.2	8.09338888888889	6.714	301.288	2	19.79	1
9	363	822	36.3	8.09341666666667	6.81	303.263	2	19.63	1
9	364	822	36.4	8.09344444444445	6.861	305.214	2	19.46	1
9	365	822	36.5	8.09347222222222	6.876	307.147	2	19.35	1
9	366	822	36.6	8.0935	6.886	309.074	2	19.3	1
9	367	822	36.7	8.09352777777778	6.902	311.001	2	19.29	1
9	368	822	36.8	8.09355555555556	6.917	312.931	2	19.3	1
9	369	822	36.9	8.09358333333333	6.933	314.861	2	19.3	1
9	370	822	37	8.09361111111111	6.949	316.791	2	19.3	1
9	371	822	37.1	8.09363888888889	6.965	318.72	2	19.31	1
9	372	822	37.2	8.09366666666667	6.981	320.652	2	19.33	1
9	373	822	37.3	8.09369444444445	6.997	322.594	2	19.26	1
9	374	822	37.4	8.09372222222222	7.039	324.528	2	19.03	1
9	375	822	37.5	8.09375	7.03	326.422	2	18.68	1
9	376	822	37.6	8.09377777777778	6.912	328.256	2	18.4	1
9	377	822	37.7	8.09380555555556	6.755	330.06	2	18.4	1
9	378	822	37.8	8.09383333333333	6.637	331.892	2	18.7	1
9	379	822	37.9	8.09386111111111	6.628	333.789	2	19.06	1
9	380	822	38	8.09388888888889	6.67	335.738	2	19.2	1
9	381	822	38.1	8.09391666666667	6.687	337.69	2	18.9	1
9	382	822	38.2	8.09394444444444	6.73	339.582	2	18.17	1
9	383	822	38.3	8.09397222222222	6.759	341.362	2	17.15	1
9	384	822	38.4	8.094	6.743	343.01	2	16.15	1
9	385	822	38.5	8.09402777777778	6.712	344.551	2	15.42	1
9	386	822	38.6	8.09405555555556	6.708	346.041	2	15.06	1
9	387	822	38.7	8.09408333333333	6.704	347.526	2	14.97	1
9	388	822	38.8	8.09411111111111	6.701	349.024	2	14.99	1
9	389	822	38.9	8.09413888888889	6.697	350.525	2	15	1
9	390	822	39	8.09416666666667	6.694	352.028	2	14.98	1
9	391	822	39.1	8.09419444444445	6.69	353.521	2	14.96	1
9	392	822	39.2	8.09422222222222	6.68	354.995	2	15.16	1
9	393	822	39.3	8.09425	6.682	356.488	2	15.83	1
9	394	822	39.4	8.09427777777778	6.665	358.127	2	17.05	1
9	395	822	39.5	8.09430555555556	6.691	359.92	2	18.71	1
9	396	822	39.6	8.09433333333333	6.719	361.871	2	20.4	1
9	397	822	39.7	8.09436111111111	6.801	363.972	2	21.68	1
9	398	822	39.8	8.09438888888889	6.82	366.233	2	22.42	1
9	399	822	39.9	8.09441666666667	6.832	368.523	2	22.68	1
9	400	822	40	8.09444444444445	6.843	370.797	2	22.69	1
9	401	822	40.1	8.09447222222222	6.854	373.062	2	22.67	1
9	402	822	40.2	8.0945	6.866	375.329	2	22.67	1
9	403	822	40.3	8.09452777777778	6.877	377.595	2	22.67	1
9	404	822	40.4	8.09455555555556	6.889	379.862	2	22.67	1
9	405	822	40.5	8.09458333333333	6.9	382.129	2	22.67	1
9	406	822	40.6	8.09461111111111	6.911	384.396	2	22.67	1
9	407	822	40.7	8.09463888888889	6.922	386.672	2	22.58	1
9	408	822	40.8	8.09466666666667	6.933	388.929	2	22.37	1
9	409	822	40.9	8.09469444444444	6.945	391.146	2	22.22	1
9	410	822	41	8.09472222222222	7.002	393.346	2	22.22	1
9	411	822	41.1	8.09475	7.067	395.562	2	22.36	1
9	412	822	41.2	8.09477777777778	7.132	397.818	2	22.57	1
9	413	822	41.3	8.09480555555556	7.197	400.094	2	22.66	1
9	414	822	41.4	8.09483333333333	7.263	402.36	2	22.66	1
9	415	822	41.5	8.09486111111111	7.328	404.625	2	22.66	1
9	416	822	41.6	8.09488888888889	7.393	406.891	2	22.66	1
9	417	822	41.7	8.09491666666667	7.458	409.157	2	22.66	1
9	418	822	41.8	8.09494444444445	7.524	411.423	2	22.66	1
9	419	822	41.9	8.09497222222222	7.588	413.689	2	22.66	1
9	420	822	42	8.095	7.653	415.956	2	22.64	1
9	421	822	42.1	8.09502777777778	7.719	418.212	2	22.67	1
9	422	822	42.2	8.09505555555556	7.784	420.451	2	23.03	1
9	423	822	42.3	8.09508333333333	7.831	422.754	2	23.97	1
9	424	822	42.4	8.09511111111111	7.843	425.248	2	25.57	1
9	425	822	42.5	8.09513888888889	7.897	427.915	2	27.66	1
9	426	822	42.6	8.09516666666667	7.945	430.78	2	29.75	1
9	427	822	42.7	8.09519444444445	8.035	433.819	2	31.35	1
9	428	822	42.8	8.09522222222222	8.09	437.049	2	32.3	1
9	429	822	42.9	8.09525	8.126	440.342	2	32.65	1
9	430	822	43	8.09527777777778	8.163	443.619	2	32.69	1
9	431	822	43.1	8.09530555555556	8.2	446.883	2	32.67	1
9	432	822	43.2	8.09533333333333	8.236	450.15	2	32.67	1
9	433	822	43.3	8.09536111111111	8.273	453.416	2	32.67	1
9	434	822	43.4	8.09538888888889	8.31	456.683	2	32.67	1
9	435	822	43.5	8.09541666666667	8.345	459.95	2	32.67	1
9	436	822	43.6	8.09544444444444	8.382	463.216	2	32.67	1
9	437	822	43.7	8.09547222222222	8.42	466.483	2	32.67	1
9	438	822	43.8	8.0955	8.455	469.749	2	32.67	1
9	439	822	43.9	8.09552777777778	8.492	473.016	2	32.67	1
9	440	822	44	8.09555555555556	8.529	476.283	2	32.67	1
9	441	822	44.1	8.09558333333333	8.565	479.549	2	32.67	1
9	442	822	44.2	8.09561111111111	8.602	482.816	2	32.67	1
9	443	822	44.3	8.09563888888889	8.639	486.083	2	32.67	1
9	444	822	44.4	8.09566666666667	8.675	489.349	2	32.67	1
9	445	822	44.5	8.09569444444445	8.712	492.616	2	32.67	1
9	446	822	44.6	8.09572222222222	8.749	495.883	2	32.67	1
9	447	822	44.7	8.09575	8.784	499.149	2	32.67	1
9	448	822	44.8	8.09577777777778	8.822	502.416	2	32.67	1
9	449	822	44.9	8.09580555555556	8.859	505.682	2	32.67	1
9	450	822	45	8.09583333333333	8.894	508.951	2	32.65	1
9	451	822	45.1	8.09586111111111	8.931	512.211	2	32.65	1
9	452	822	45.2	8.09588888888889	8.968	515.457	2	32.85	1
9	453	822	45.3	8.09591666666667	9.003	518.722	2	33.47	1
9	454	822	45.4	8.09594444444445	8.969	522.109	2	34.58	1
9	455	822	45.5	8.09597222222222	8.968	525.64	2	35.99	1
9	456	822	45.6	8.096	8.968	529.297	2	37.31	1
9	457	822	45.7	8.09602777777778	9	533.108	2	38.3	1
9	458	822	45.8	8.09605555555556	9.017	537.002	2	38.92	1
9	459	822	45.9	8.09608333333333	9.039	540.928	2	39.24	1
9	460	822	46	8.09611111111111	9.06	544.873	2	39.41	1
9	461	822	46.1	8.09613888888889	9.081	548.826	2	39.46	1
9	462	822	46.2	8.09616666666667	9.102	552.772	2	39.46	1
9	463	822	46.3	8.09619444444444	9.124	556.718	2	39.46	1
9	464	822	46.4	8.09622222222222	9.145	560.664	2	39.46	1
9	465	822	46.5	8.09625	9.166	564.611	2	39.47	1
9	466	822	46.6	8.09627777777778	9.188	568.558	2	39.47	1
9	467	822	46.7	8.09630555555556	9.208	572.504	2	39.46	1
9	468	822	46.8	8.09633333333333	9.23	576.45	2	39.46	1
9	469	822	46.9	8.09636111111111	9.251	580.397	2	39.46	1
9	470	822	47	8.09638888888889	9.273	584.343	2	39.46	1
9	471	822	47.1	8.09641666666667	9.293	588.288	2	39.47	1
9	472	822	47.2	8.09644444444445	9.315	592.237	2	39.49	1
9	473	822	47.3	8.09647222222222	9.335	596.193	2	39.43	1
9	474	822	47.4	8.0965	9.377	600.143	2	39.24	1
9	475	822	47.5	8.09652777777778	9.378	604.059	2	38.94	1
9	476	822	47.6	8.09655555555556	9.298	607.924	2	38.71	1
9	477	822	47.7	8.09658333333333	9.185	611.764	2	38.71	1
9	478	822	47.8	8.09661111111111	9.104	615.63	2	38.94	1
9	479	822	47.9	8.09663888888889	9.107	619.546	2	39.24	1
9	480	822	48	8.09666666666667	9.147	623.496	2	39.43	1
9	481	822	48.1	8.09669444444445	9.168	627.452	2	39.48	1
9	482	822	48.2	8.09672222222222	9.19	631.398	2	39.47	1
9	483	822	48.3	8.09675	9.214	635.341	2	39.5	1
9	484	822	48.4	8.09677777777778	9.235	639.29	2	39.6	1
9	485	822	48.5	8.09680555555556	9.239	643.254	2	39.73	1
9	486	822	48.6	8.09683333333333	9.219	647.236	2	39.87	1
9	487	822	48.7	8.09686111111111	9.182	651.234	2	39.96	1
9	488	822	48.8	8.09688888888889	9.142	655.236	2	40	1
9	489	822	48.9	8.09691666666667	9.105	659.238	2	40.01	1
9	490	822	49	8.09694444444444	9.069	663.243	2	39.96	1
9	491	822	49.1	8.09697222222222	9.032	667.238	2	39.85	1
9	492	822	49.2	8.097	8.995	671.213	2	39.78	1
9	493	822	49.3	8.09702777777778	8.976	675.18	2	39.78	1
9	494	822	49.4	8.09705555555556	8.976	679.155	2	39.85	1
9	495	822	49.5	8.09708333333333	8.976	683.15	2	39.96	1
9	496	822	49.6	8.09711111111111	8.975	687.156	2	40	1
9	497	822	49.7	8.09713888888889	8.974	691.156	2	40	1
9	498	822	49.8	8.09716666666667	8.974	695.156	2	40	1
9	499	822	49.9	8.09719444444445	8.974	699.156	2	40	1
9	500	822	50	8.09722222222222	8.974	703.155	2	40.01	1
9	501	822	50.1	8.09725	8.974	707.156	2	40.03	1
9	502	822	50.2	8.09727777777778	8.974	711.168	2	39.99	1
9	503	822	50.3	8.09730555555556	8.98	715.182	2	39.74	1
9	504	822	50.4	8.09733333333333	8.982	719.162	2	39.2	1
9	505	822	50.5	8.09736111111111	8.957	723.058	2	38.41	1
9	506	822	50.6	8.09738888888889	8.867	726.843	2	37.62	1
9	507	822	50.7	8.09741666666667	8.752	730.545	2	37.07	1
9	508	822	50.8	8.09744444444445	8.63	734.212	2	36.82	1
9	509	822	50.9	8.09747222222222	8.517	737.881	2	36.78	1
9	510	822	51	8.0975	8.402	741.561	2	36.8	1
9	511	822	51.1	8.09752777777778	8.289	745.241	2	36.83	1
9	512	822	51.2	8.09755555555556	8.174	748.933	2	36.8	1
9	513	822	51.3	8.09758333333333	8.06	752.639	2	36.45	1
9	514	822	51.4	8.09761111111111	7.972	756.29	2	35.57	1
9	515	822	51.5	8.09763888888889	7.901	759.763	2	34.14	1
9	516	822	51.6	8.09766666666667	7.802	763.09	2	32.41	1
9	517	822	51.7	8.09769444444444	7.682	766.271	2	30.96	1
9	518	822	51.8	8.09772222222222	7.567	769.269	2	30.12	1
9	519	822	51.9	8.09775	7.547	772.22	2	29.86	1
9	520	822	52	8.09777777777778	7.535	775.199	2	29.92	1
9	521	822	52.1	8.09780555555556	7.516	778.207	2	30.01	1
9	522	822	52.2	8.09783333333333	7.497	781.211	2	30.03	1
9	523	822	52.3	8.09786111111111	7.478	784.213	2	30.02	1
9	524	822	52.4	8.09788888888889	7.459	787.23	2	29.9	1
9	525	822	52.5	8.09791666666667	7.44	790.236	2	29.46	1
9	526	822	52.6	8.09794444444445	7.463	793.182	2	28.64	1
9	527	822	52.7	8.09797222222222	7.467	795.99	2	27.5	1
9	528	822	52.8	8.098	7.429	798.682	2	26.37	1
9	529	822	52.9	8.09802777777778	7.372	801.235	2	25.55	1
9	530	822	53	8.09805555555556	7.356	803.733	2	25.13	1
9	531	822	53.1	8.09808333333333	7.34	806.233	2	24.87	1
9	532	822	53.2	8.09811111111111	7.325	808.735	2	24.45	1
9	533	822	53.3	8.09813888888889	7.35	811.182	2	23.63	1
9	534	822	53.4	8.09816666666667	7.357	813.49	2	22.5	1
9	535	822	53.5	8.09819444444445	7.321	815.681	2	21.37	1
9	536	822	53.6	8.09822222222222	7.267	817.736	2	20.55	1
9	537	822	53.7	8.09825	7.255	819.73	2	20.13	1
9	538	822	53.8	8.09827777777778	7.242	821.719	2	20.02	1
9	539	822	53.9	8.09830555555556	7.227	823.732	2	19.93	1
9	540	822	54	8.09833333333333	7.213	825.742	2	19.57	1
9	541	822	54.1	8.09836111111111	7.226	827.699	2	18.87	1
9	542	822	54.2	8.09838888888889	7.229	829.553	2	17.9	1
9	543	822	54.3	8.09841666666667	7.189	831.278	2	16.92	1
9	544	822	54.4	8.09844444444444	7.139	832.899	2	16.22	1
9	545	822	54.5	8.09847222222222	7.115	834.47	2	15.87	1
9	546	822	54.6	8.0985	7.093	836.036	2	15.77	1
9	547	822	54.7	8.09852777777778	7.07	837.615	2	15.77	1
9	548	822	54.8	8.09855555555556	7.052	839.196	2	15.73	1
9	549	822	54.9	8.09858333333333	7.024	840.767	2	15.64	1
9	550	822	55	8.09861111111111	6.975	842.323	2	15.58	1
9	551	822	55.1	8.09863888888889	6.917	843.872	2	15.58	1
9	552	822	55.2	8.09866666666667	6.867	845.428	2	15.64	1
9	553	822	55.3	8.09869444444445	6.84	846.999	2	15.73	1
9	554	822	55.4	8.09872222222222	6.822	848.579	2	15.78	1
9	555	822	55.5	8.09875	6.799	850.161	2	15.8	1
9	556	822	55.6	8.09877777777778	6.777	851.74	2	15.82	1
9	557	822	55.7	8.09880555555556	6.754	853.326	2	15.8	1
9	558	822	55.8	8.09883333333333	6.732	854.92	2	15.63	1
9	559	822	55.9	8.09886111111111	6.714	856.492	2	15.19	1
9	560	822	56	8.09888888888889	6.714	857.999	2	14.47	1
9	561	822	56.1	8.09891666666667	6.685	859.399	2	13.65	1
9	562	822	56.2	8.09894444444445	6.63	860.706	2	12.99	1
9	563	822	56.3	8.09897222222222	6.604	861.967	2	12.52	1
9	564	822	56.4	8.099	6.577	863.203	2	12.09	1
9	565	822	56.5	8.09902777777778	6.569	864.404	2	11.56	1
9	566	822	56.6	8.09905555555556	6.544	865.531	2	10.92	1
9	567	822	56.7	8.09908333333333	6.506	866.574	2	10.38	1
9	568	822	56.8	8.09911111111111	6.486	867.571	2	10.07	1
9	569	822	56.9	8.09913888888889	6.464	868.558	2	9.97	1
9	570	822	57	8.09916666666667	6.443	869.553	2	9.98	1
9	571	822	57.1	8.09919444444444	6.422	870.554	2	10	1
9	572	822	57.2	8.09922222222222	6.401	871.554	2	10	1
9	573	822	57.3	8.09925	6.38	872.554	2	10	1
9	574	822	57.4	8.09927777777778	6.359	873.554	2	10	1
9	575	822	57.5	8.09930555555556	6.337	874.554	2	10	1
9	576	822	57.6	8.09933333333333	6.317	875.553	2	10	1
9	577	822	57.7	8.09936111111111	6.295	876.553	2	10	1
9	578	822	57.8	8.09938888888889	6.275	877.553	2	10	1
9	579	822	57.9	8.09941666666667	6.253	878.553	2	10	1
9	580	822	58	8.09944444444445	6.232	879.554	2	9.98	1
9	581	822	58.1	8.09947222222222	6.211	880.549	2	9.97	1
9	582	822	58.2	8.0995	6.19	881.536	2	10.07	1
9	583	822	58.3	8.09952777777778	6.169	882.533	2	10.37	1
9	584	822	58.4	8.09955555555556	6.131	883.574	2	10.92	1
9	585	822	58.5	8.09958333333333	6.106	884.691	2	11.67	1
9	586	822	58.6	8.09961111111111	6.079	885.898	2	12.5	1
9	587	822	58.7	8.09963888888889	6.053	887.19	2	13.32	1
9	588	822	58.8	8.09966666666667	6.025	888.573	2	14.07	1
9	589	822	58.9	8.09969444444445	6.012	890.031	2	14.62	1
9	590	822	59	8.09972222222222	5.979	891.533	2	14.92	1
9	591	822	59.1	8.09975	5.947	893.047	2	15.03	1
9	592	822	59.2	8.09977777777778	5.915	894.551	2	15.01	1
9	593	822	59.3	8.09980555555556	5.884	896.049	2	15	1
9	594	822	59.4	8.09983333333333	5.852	897.549	2	15	1
9	595	822	59.5	8.09986111111111	5.82	899.048	2	15	1
9	596	822	59.6	8.09988888888889	5.788	900.548	2	15	1
9	597	822	59.7	8.09991666666667	5.758	902.05	2	14.97	1
9	598	822	59.8	8.09994444444444	5.726	903.538	2	15	1
9	599	822	59.9	8.09997222222222	5.694	905.02	2	15.27	1
9	600	822	60	8.1	5.619	906.537	2	15.91	1
9	601	822	60.1	8.10002777777778	5.764	908.159	2	16.81	1
9	602	822	60.2	8.10005555555556	5.97	909.918	2	17.57	1
9	603	822	60.3	8.10008333333333	6.314	911.751	2	17.81	1
9	604	822	60.4	8.10011111111111	6.47	913.549	2	17.63	1
9	605	822	60.5	8.10013888888889	6.489	915.272	2	17.47	1
9	606	822	60.6	8.10016666666667	6.396	916.978	2	17.69	1
9	607	822	60.7	8.10019444444445	6.411	918.75	2	18.32	1
9	608	822	60.8	8.10022222222222	6.416	920.629	2	19.08	1
9	609	822	60.9	8.10025	6.437	922.594	2	19.64	1
9	610	822	61	8.10027777777778	6.442	924.595	2	19.93	1
9	611	822	61.1	8.10030555555556	6.447	926.609	2	20.03	1
9	612	822	61.2	8.10033333333333	6.452	928.613	2	20.02	1
9	613	822	61.3	8.10036111111111	6.457	930.612	2	20	1
9	614	822	61.4	8.10038888888889	6.461	932.612	2	20	1
9	615	822	61.5	8.10041666666667	6.466	934.612	2	20	1
9	616	822	61.6	8.10044444444445	6.471	936.611	2	20	1
9	617	822	61.7	8.10047222222222	6.476	938.611	2	20	1
9	618	822	61.8	8.1005	6.48	940.613	2	19.98	1
9	619	822	61.9	8.10052777777778	6.486	942.61	2	19.95	1
9	620	822	62	8.10055555555556	6.49	944.592	2	20.04	1
9	621	822	62.1	8.10058333333333	6.495	946.575	2	20.44	1
9	622	822	62.2	8.10061111111111	6.459	948.614	2	21.26	1
9	623	822	62.3	8.10063888888889	6.455	950.801	2	22.43	1
9	624	822	62.4	8.10066666666667	6.497	953.099	2	23.61	1
9	625	822	62.5	8.10069444444444	6.558	955.546	2	24.46	1
9	626	822	62.6	8.10072222222222	6.58	958.053	2	24.9	1
9	627	822	62.7	8.10075	6.599	960.57	2	25.03	1
9	628	822	62.8	8.10077777777778	6.62	963.075	2	25.02	1
9	629	822	62.9	8.10080555555556	6.641	965.573	2	25	1
9	630	822	63	8.10083333333333	6.662	968.073	2	25	1
9	631	822	63.1	8.10086111111111	6.683	970.572	2	25	1
9	632	822	63.2	8.10088888888889	6.704	973.074	2	24.98	1
9	633	822	63.3	8.10091666666667	6.725	975.569	2	24.97	1
9	634	822	63.4	8.10094444444445	6.746	978.053	2	25.1	1
9	635	822	63.5	8.10097222222222	6.766	980.546	2	25.53	1
9	636	822	63.6	8.101	6.746	983.1	2	26.36	1
9	637	822	63.7	8.10102777777778	6.746	985.792	2	27.5	1
9	638	822	63.8	8.10105555555556	6.792	988.6	2	28.63	1
9	639	822	63.9	8.10108333333333	6.857	991.545	2	29.47	1
9	640	822	64	8.10111111111111	6.882	994.552	2	29.9	1
9	641	822	64.1	8.10113888888889	6.907	997.569	2	30.02	1
9	642	822	64.2	8.10116666666667	6.932	1000.573	2	30.01	1
9	643	822	64.3	8.10119444444445	6.957	1003.567	2	30.01	1
9	644	822	64.4	8.10122222222222	6.99	1006.563	2	30.11	1
9	645	822	64.5	8.10125	7.013	1009.573	2	30.29	1
9	646	822	64.6	8.10127777777778	6.987	1012.611	2	30.56	1
9	647	822	64.7	8.10130555555556	6.929	1015.685	2	30.83	1
9	648	822	64.8	8.10133333333333	6.82	1018.787	2	31.02	1
9	649	822	64.9	8.10136111111111	6.704	1021.904	2	31.1	1
9	650	822	65	8.10138888888889	6.607	1025.019	2	31.1	1
9	651	822	65.1	8.10141666666667	6.512	1028.118	2	31.16	1
9	652	822	65.2	8.10144444444444	6.408	1031.217	2	31.48	1
9	653	822	65.3	8.10147222222222	6.289	1034.361	2	32.14	1
9	654	822	65.4	8.1015	6.202	1037.605	2	33.08	1
9	655	822	65.5	8.10152777777778	6.184	1040.977	2	34.01	1
9	656	822	65.6	8.10155555555556	6.2	1044.447	2	34.66	1
9	657	822	65.7	8.10158333333333	6.212	1047.961	2	34.97	1
9	658	822	65.8	8.10161111111111	6.218	1051.474	2	35.03	1
9	659	822	65.9	8.10163888888889	6.223	1054.976	2	35.01	1
9	660	822	66	8.10166666666667	6.228	1058.475	2	35	1
9	661	822	66.1	8.10169444444445	6.234	1061.975	2	35	1
9	662	822	66.2	8.10172222222222	6.239	1065.475	2	35	1
9	663	822	66.3	8.10175	6.244	1068.975	2	35	1
9	664	822	66.4	8.10177777777778	6.249	1072.475	2	35	1
9	665	822	66.5	8.10180555555556	6.255	1075.975	2	35	1
9	666	822	66.6	8.10183333333333	6.26	1079.475	2	35	1
9	667	822	66.7	8.10186111111111	6.266	1082.975	2	35	1
9	668	822	66.8	8.10188888888889	6.271	1086.475	2	35	1
9	669	822	66.9	8.10191666666667	6.277	1089.973	2	35.01	1
9	670	822	67	8.10194444444445	6.282	1093.477	2	35.03	1
9	671	822	67.1	8.10197222222222	6.287	1096.994	2	34.9	1
9	672	822	67.2	8.102	6.299	1100.504	2	34.43	1
9	673	822	67.3	8.10202777777778	6.326	1103.94	2	33.52	1
9	674	822	67.4	8.10205555555556	6.353	1107.225	2	32.28	1
9	675	822	67.5	8.10208333333333	6.379	1110.394	2	31	1
9	676	822	67.6	8.10211111111111	6.439	1113.419	2	29.99	1
9	677	822	67.7	8.10213888888889	6.589	1116.35	2	29.37	1
9	678	822	67.8	8.10216666666667	6.811	1119.246	2	29.08	1
9	679	822	67.9	8.10219444444444	7.015	1122.139	2	29	1
9	680	822	68	8.10222222222222	7.22	1125.038	2	28.98	1
9	681	822	68.1	8.10225	7.425	1127.934	2	28.99	1
9	682	822	68.2	8.10227777777778	7.629	1130.822	2	29.1	1
9	683	822	68.3	8.10230555555556	7.845	1133.723	2	29.43	1
9	684	822	68.4	8.10233333333333	8.005	1136.671	2	30	1
9	685	822	68.5	8.10236111111111	8.126	1139.699	2	30.75	1
9	686	822	68.6	8.10238888888889	8.215	1142.822	2	31.5	1
9	687	822	68.7	8.10241666666667	8.264	1146.023	2	32.07	1
9	688	822	68.8	8.10244444444445	8.258	1149.271	2	32.39	1
9	689	822	68.9	8.10247222222222	8.262	1152.532	2	32.51	1
9	690	822	69	8.1025	8.267	1155.786	2	32.51	1
9	691	822	69.1	8.10252777777778	8.272	1159.035	2	32.49	1
9	692	822	69.2	8.10255555555556	8.278	1162.281	2	32.5	1
9	693	822	69.3	8.10258333333333	8.282	1165.527	2	32.58	1
9	694	822	69.4	8.10261111111111	8.288	1168.782	2	32.75	1
9	695	822	69.5	8.10263888888889	8.292	1172.064	2	33	1
9	696	822	69.6	8.10266666666667	8.298	1175.382	2	33.25	1
9	697	822	69.7	8.10269444444445	8.302	1178.727	2	33.43	1
9	698	822	69.8	8.10272222222222	8.307	1182.082	2	33.5	1
9	699	822	69.9	8.10275	8.313	1185.435	2	33.51	1
9	700	822	70	8.10277777777778	8.318	1188.786	2	33.5	1
9	701	822	70.1	8.10280555555556	8.323	1192.135	2	33.49	1
9	702	822	70.2	8.10283333333333	8.329	1195.48	2	33.51	1
9	703	822	70.3	8.10286111111111	8.327	1198.825	2	33.61	1
9	704	822	70.4	8.10288888888889	8.338	1202.184	2	33.83	1
9	705	822	70.5	8.10291666666667	8.369	1205.575	2	34.16	1
9	706	822	70.6	8.10294444444444	8.408	1209.012	2	34.51	1
9	707	822	70.7	8.10297222222222	8.436	1212.488	2	34.79	1
9	708	822	70.8	8.103	8.437	1215.988	2	34.95	1
9	709	822	70.9	8.10302777777778	8.427	1219.494	2	35.01	1
9	710	822	71	8.10305555555556	8.422	1222.996	2	35.01	1
9	711	822	71.1	8.10308333333333	8.417	1226.496	2	35	1
9	712	822	71.2	8.10311111111111	8.412	1229.996	2	35	1
9	713	822	71.3	8.10313888888889	8.408	1233.496	2	35	1
9	714	822	71.4	8.10316666666667	8.403	1236.996	2	35	1
9	715	822	71.5	8.10319444444445	8.398	1240.496	2	35	1
9	716	822	71.6	8.10322222222222	8.393	1243.996	2	35	1
9	717	822	71.7	8.10325	8.388	1247.496	2	35	1
9	718	822	71.8	8.10327777777778	8.385	1250.996	2	35	1
9	719	822	71.9	8.10330555555556	8.379	1254.498	2	34.99	1
9	720	822	72	8.10333333333333	8.375	1257.993	2	34.98	1
9	721	822	72.1	8.10336111111111	8.37	1261.476	2	35.12	1
9	722	822	72.2	8.10338888888889	8.366	1264.972	2	35.6	1
9	723	822	72.3	8.10341666666667	8.32	1268.535	2	36.48	1
9	724	822	72.4	8.10344444444445	8.276	1272.244	2	37.64	1
9	725	822	72.5	8.10347222222222	8.236	1276.066	2	38.79	1
9	726	822	72.6	8.1035	8.17	1280.025	2	39.65	1
9	727	822	72.7	8.10352777777778	8.019	1284.049	2	40.14	1
9	728	822	72.8	8.10355555555556	7.837	1288.095	2	40.32	1
9	729	822	72.9	8.10358333333333	7.653	1292.135	2	40.32	1
9	730	822	73	8.10361111111111	7.48	1296.166	2	40.25	1
9	731	822	73.1	8.10363888888889	7.365	1300.188	2	40.17	1
9	732	822	73.2	8.10366666666667	7.309	1304.2	2	40.09	1
9	733	822	73.3	8.10369444444444	7.309	1308.203	2	40.03	1
9	734	822	73.4	8.10372222222222	7.318	1312.201	2	40	1
9	735	822	73.5	8.10375	7.318	1316.2	2	40	1
9	736	822	73.6	8.10377777777778	7.317	1320.2	2	40	1
9	737	822	73.7	8.10380555555556	7.316	1324.2	2	40	1
9	738	822	73.8	8.10383333333333	7.316	1328.2	2	40	1
9	739	822	73.9	8.10386111111111	7.316	1332.198	2	40.02	1
9	740	822	74	8.10388888888889	7.315	1336.203	2	40.03	1
9	741	822	74.1	8.10391666666667	7.314	1340.219	2	39.91	1
9	742	822	74.2	8.10394444444444	7.314	1344.219	2	39.56	1
9	743	822	74.3	8.10397222222222	7.329	1348.157	2	39.08	1
9	744	822	74.4	8.104	7.325	1352.017	2	38.71	1
9	745	822	74.5	8.10402777777778	7.338	1355.84	2	38.74	1
9	746	822	74.6	8.10405555555556	7.334	1359.708	2	39.13	1
9	747	822	74.7	8.10408333333333	7.363	1363.656	2	39.61	1
9	748	822	74.8	8.10411111111111	7.377	1367.658	2	39.92	1
9	749	822	74.9	8.10413888888889	7.39	1371.672	2	40.03	1
9	750	822	75	8.10416666666667	7.404	1375.676	2	40.01	1
9	751	822	75.1	8.10419444444445	7.417	1379.674	2	40	1
9	752	822	75.2	8.10422222222222	7.43	1383.674	2	40	1
9	753	822	75.3	8.10425	7.444	1387.674	2	40	1
9	754	822	75.4	8.10427777777778	7.456	1391.675	2	40	1
9	755	822	75.5	8.10430555555556	7.47	1395.675	2	40	1
9	756	822	75.6	8.10433333333333	7.484	1399.675	2	40	1
9	757	822	75.7	8.10436111111111	7.497	1403.674	2	40	1
9	758	822	75.8	8.10438888888889	7.51	1407.674	2	40	1
9	759	822	75.9	8.10441666666667	7.523	1411.674	2	40	1
9	760	822	76	8.10444444444444	7.537	1415.676	2	39.98	1
9	761	822	76.1	8.10447222222222	7.549	1419.672	2	39.97	1
9	762	822	76.2	8.1045	7.563	1423.655	2	40.1	1
9	763	822	76.3	8.10452777777778	7.576	1427.651	2	40.51	1
9	764	822	76.4	8.10455555555556	7.549	1431.707	2	41.24	1
9	765	822	76.5	8.10458333333333	7.565	1435.878	2	42.12	1
9	766	822	76.6	8.10461111111111	7.618	1440.167	2	42.74	1
9	767	822	76.7	8.10463888888889	7.632	1444.494	2	42.92	1
9	768	822	76.8	8.10466666666667	7.646	1448.789	2	42.89	1
9	769	822	76.9	8.10469444444444	7.66	1453.045	2	42.99	1
9	770	822	77	8.10472222222222	7.658	1457.326	2	43.47	1
9	771	822	77.1	8.10475	7.673	1461.708	2	44.17	1
9	772	822	77.2	8.10477777777778	7.69	1466.183	2	44.73	1
9	773	822	77.3	8.10480555555556	7.681	1470.698	2	45	1
9	774	822	77.4	8.10483333333333	7.672	1475.214	2	45.05	1
9	775	822	77.5	8.10486111111111	7.663	1479.717	2	45.02	1
9	776	822	77.6	8.10488888888889	7.654	1484.215	2	45	1
9	777	822	77.7	8.10491666666667	7.645	1488.715	2	45	1
9	778	822	77.8	8.10494444444445	7.636	1493.215	2	45	1
9	779	822	77.9	8.10497222222222	7.627	1497.715	2	45	1
9	780	822	78	8.105	7.619	1502.215	2	45	1
9	781	822	78.1	8.10502777777778	7.61	1506.715	2	45	1
9	782	822	78.2	8.10505555555556	7.601	1511.215	2	45	1
9	783	822	78.3	8.10508333333333	7.592	1515.715	2	45	1
9	784	822	78.4	8.10511111111111	7.583	1520.215	2	45	1
9	785	822	78.5	8.10513888888889	7.574	1524.715	2	45	1
9	786	822	78.6	8.10516666666667	7.565	1529.215	2	45	1
9	787	822	78.7	8.10519444444444	7.556	1533.715	2	45	1
9	788	822	78.8	8.10522222222222	7.547	1538.215	2	45	1
9	789	822	78.9	8.10525	7.539	1542.716	2	44.98	1
9	790	822	79	8.10527777777778	7.53	1547.211	2	44.97	1
9	791	822	79.1	8.10530555555556	7.521	1551.697	2	45.08	1
9	792	822	79.2	8.10533333333333	7.512	1556.198	2	45.37	1
9	793	822	79.3	8.10536111111111	7.487	1560.747	2	45.81	1
9	794	822	79.4	8.10538888888889	7.501	1565.356	2	46.31	1
9	795	822	79.5	8.10541666666667	7.481	1570.011	2	46.83	1
9	796	822	79.6	8.10544444444444	7.437	1574.706	2	47.45	1
9	797	822	79.7	8.10547222222222	7.382	1579.469	2	48.27	1
9	798	822	79.8	8.1055	7.398	1584.344	2	49.21	1
9	799	822	79.9	8.10552777777778	7.495	1589.332	2	49.99	1
9	800	822	80	8.10555555555556	7.611	1594.388	2	50.45	1
9	801	822	80.1	8.10558333333333	7.719	1599.465	2	50.62	1
9	802	822	80.2	8.10561111111111	7.835	1604.533	2	50.63	1
9	803	822	80.3	8.10563888888889	7.952	1609.591	2	50.62	1
9	804	822	80.4	8.10566666666667	8.068	1614.653	2	50.63	1
9	805	822	80.5	8.10569444444445	8.176	1619.721	2	50.61	1
9	806	822	80.6	8.10572222222222	8.287	1624.789	2	50.49	1
9	807	822	80.7	8.10575	8.393	1629.843	2	50.22	1
9	808	822	80.8	8.10577777777778	8.468	1634.854	2	49.79	1
9	809	822	80.9	8.10580555555556	8.503	1639.805	2	49.33	1
9	810	822	81	8.10583333333333	8.506	1644.702	2	48.99	1
9	811	822	81.1	8.10586111111111	8.502	1649.57	2	48.89	1
9	812	822	81.2	8.10588888888889	8.506	1654.447	2	49	1
9	813	822	81.3	8.10591666666667	8.508	1659.356	2	49.23	1
9	814	822	81.4	8.10594444444444	8.511	1664.298	2	49.43	1
9	815	822	81.5	8.10597222222222	8.515	1669.256	2	49.53	1
9	816	822	81.6	8.106	8.518	1674.216	2	49.56	1
9	817	822	81.7	8.10602777777778	8.521	1679.163	2	49.62	1
9	818	822	81.8	8.10605555555556	8.524	1684.126	2	49.78	1
9	819	822	81.9	8.10608333333333	8.527	1689.12	2	49.9	1
9	820	822	82	8.10611111111111	8.5	1694.122	2	49.94	1
9	821	822	82.1	8.10613888888889	8.43	1699.114	2	49.98	1
9	822	822	82.2	8.10616666666667	8.343	1704.095	2	50.13	1
9	823	822	82.3	8.10619444444444	8.222	1709.108	2	50.51	1
9	824	822	82.4	8.10622222222222	8.086	1714.189	2	50.96	1
9	825	822	82.5	8.10625	7.916	1719.317	2	51.28	1
9	826	822	82.6	8.10627777777778	7.73	1724.469	2	51.45	1
9	827	822	82.7	8.10630555555556	7.552	1729.624	2	51.49	1
9	828	822	82.8	8.10633333333333	7.372	1734.774	2	51.47	1
9	829	822	82.9	8.10636111111111	7.192	1739.921	2	51.44	1
9	830	822	83	8.10638888888889	7.012	1745.057	2	51.48	1
9	831	822	83.1	8.10641666666667	6.82	1750.197	2	51.65	1
9	832	822	83.2	8.10644444444445	6.646	1755.355	2	52.05	1
9	833	822	83.3	8.10647222222222	6.516	1760.565	2	52.75	1
9	834	822	83.4	8.1065	6.475	1765.877	2	53.62	1
9	835	822	83.5	8.10652777777778	6.549	1771.301	2	54.39	1
9	836	822	83.6	8.10655555555556	6.587	1776.812	2	54.78	1
9	837	822	83.7	8.10658333333333	6.607	1782.334	2	54.64	1
9	838	822	83.8	8.10661111111111	6.649	1787.796	2	54.09	1
9	839	822	83.9	8.10663888888889	6.675	1793.169	2	53.42	1
9	840	822	84	8.10666666666667	6.683	1798.461	2	52.88	1
9	841	822	84.1	8.10669444444444	6.708	1803.709	2	52.57	1
9	842	822	84.2	8.10672222222222	6.733	1808.945	2	52.47	1
9	843	822	84.3	8.10675	6.758	1814.191	2	52.49	1
9	844	822	84.4	8.10677777777778	6.782	1819.445	2	52.48	1
9	845	822	84.5	8.10680555555556	6.808	1824.688	2	52.5	1
9	846	822	84.6	8.10683333333333	6.832	1829.926	2	52.66	1
9	847	822	84.7	8.10686111111111	6.857	1835.188	2	53.01	1
9	848	822	84.8	8.10688888888889	6.855	1840.51	2	53.47	1
9	849	822	84.9	8.10691666666667	6.862	1845.904	2	53.79	1
9	850	822	85	8.10694444444444	6.851	1851.314	2	53.81	1
9	851	822	85.1	8.10697222222222	6.84	1856.686	2	53.72	1
9	852	822	85.2	8.107	6.831	1862.028	2	53.79	1
9	853	822	85.3	8.10702777777778	6.803	1867.399	2	54.15	1
9	854	822	85.4	8.10705555555556	6.809	1872.845	2	54.61	1
9	855	822	85.5	8.10708333333333	6.799	1878.348	2	54.91	1
9	856	822	85.6	8.10711111111111	6.789	1883.86	2	54.98	1
9	857	822	85.7	8.10713888888889	6.778	1889.345	2	55.07	1
9	858	822	85.8	8.10716666666667	6.756	1894.831	2	55.45	1
9	859	822	85.9	8.10719444444445	6.733	1900.374	2	56.24	1
9	860	822	86	8.10722222222222	6.797	1906.049	2	57.36	1
9	861	822	86.1	8.10725	6.915	1911.843	2	58.49	1
9	862	822	86.2	8.10727777777778	7.097	1917.781	2	59.24	1
9	863	822	86.3	8.10730555555556	7.373	1923.781	2	59.35	1
9	864	822	86.4	8.10733333333333	7.659	1929.749	2	58.78	1
9	865	822	86.5	8.10736111111111	7.998	1935.587	2	57.7	1
9	866	822	86.6	8.10738888888889	8.234	1941.289	2	56.37	1
9	867	822	86.7	8.10741666666667	8.366	1946.867	2	55.18	1
9	868	822	86.8	8.10744444444444	8.414	1952.292	2	54.45	1
9	869	822	86.9	8.10747222222222	8.238	1957.682	2	54.19	1
9	870	822	87	8.1075	8.074	1963.1	2	54.12	1
9	871	822	87.1	8.10752777777778	7.921	1968.529	2	53.98	1
9	872	822	87.2	8.10755555555556	7.736	1973.911	2	53.77	1
9	873	822	87.3	8.10758333333333	7.569	1979.245	2	53.79	1
9	874	822	87.4	8.10761111111111	7.385	1984.615	2	54.14	1
9	875	822	87.5	8.10763888888889	7.232	1990.072	2	54.49	1
9	876	822	87.6	8.10766666666667	7.065	1995.566	2	54.52	1
9	877	822	87.7	8.10769444444444	6.882	2001.023	2	54.28	1
9	878	822	87.8	8.10772222222222	6.684	2006.421	2	54.01	1
9	879	822	87.9	8.10775	6.574	2011.784	2	53.99	1
9	880	822	88	8.10777777777778	6.622	2017.173	2	54.33	1
9	881	822	88.1	8.10780555555556	6.871	2022.626	2	54.81	1
9	882	822	88.2	8.10783333333333	7.183	2028.142	2	55.24	1
9	883	822	88.3	8.10786111111111	7.467	2033.706	2	55.48	1
9	884	822	88.4	8.10788888888889	7.751	2039.269	2	55.49	1
9	885	822	88.5	8.10791666666667	8.035	2044.808	2	55.46	1
9	886	822	88.6	8.10794444444445	8.261	2050.337	2	55.61	1
9	887	822	88.7	8.10797222222222	8.737	2055.892	2	56.02	1
9	888	822	88.8	8.108	9.366	2061.517	2	56.55	1
9	889	822	88.9	8.10802777777778	9.964	2067.214	2	57.04	1
9	890	822	89	8.10805555555556	10.312	2072.953	2	57.36	1
9	891	822	89.1	8.10808333333333	10.487	2078.702	2	57.55	1
9	892	822	89.2	8.10811111111111	10.317	2084.469	2	57.65	1
9	893	822	89.3	8.10813888888889	10.198	2090.247	2	57.66	1
9	894	822	89.4	8.10816666666667	10.079	2096.009	2	57.66	1
9	895	822	89.5	8.10819444444444	9.984	2101.768	2	57.69	1
9	896	822	89.6	8.10822222222222	9.933	2107.543	2	57.7	1
9	897	822	89.7	8.10825	9.874	2113.336	2	57.56	1
9	898	822	89.8	8.10827777777778	9.862	2119.096	2	57.18	1
9	899	822	89.9	8.10830555555556	9.844	2124.777	2	56.74	1
9	900	822	90	8.10833333333333	9.856	2130.403	2	56.6	1
9	901	822	90.1	8.10836111111111	9.875	2136.045	2	56.8	1
9	902	822	90.2	8.10838888888889	9.896	2141.749	2	57.05	1
9	903	822	90.3	8.10841666666667	9.891	2147.499	2	57.03	1
9	904	822	90.4	8.10844444444444	9.887	2153.192	2	56.86	1
9	905	822	90.5	8.10847222222222	9.882	2158.874	2	56.86	1
9	906	822	90.6	8.1085	9.878	2164.375	2	56.86	1
9	907	822	90.7	8.10852777777778	9.874	2170.374	2	56.86	1
12	128	797	12.8	8.08688888888889	4.886	76.182	2	6.67	1
12	129	797	12.9	8.08691666666667	4.899	76.849	2	6.67	1
12	130	797	13	8.08694444444444	4.913	77.515	2	6.67	1
12	131	797	13.1	8.08697222222222	4.926	78.182	2	6.67	1
12	132	797	13.2	8.087	4.939	78.85	2	6.67	1
12	133	797	13.3	8.08702777777778	4.952	79.516	2	6.67	1
12	134	797	13.4	8.08705555555556	4.965	80.183	2	6.67	1
12	135	797	13.5	8.08708333333333	4.979	80.849	2	6.67	1
12	136	797	13.6	8.08711111111111	4.992	81.516	2	6.67	1
12	137	797	13.7	8.08713888888889	5.005	82.183	2	6.67	1
12	138	797	13.8	8.08716666666667	5.019	82.85	2	6.67	1
12	139	797	13.9	8.08719444444445	5.031	83.516	2	6.67	1
12	140	797	14	8.08722222222222	5.045	84.183	2	6.67	1
12	141	797	14.1	8.08725	5.058	84.85	2	6.67	1
12	142	797	14.2	8.08727777777778	5.072	85.517	2	6.67	1
12	143	797	14.3	8.08730555555556	5.085	86.183	2	6.67	1
12	144	797	14.4	8.08733333333333	5.097	86.85	2	6.67	1
12	145	797	14.5	8.08736111111111	5.111	87.517	2	6.67	1
12	146	797	14.6	8.08738888888889	5.124	88.184	2	6.67	1
12	147	797	14.7	8.08741666666667	5.138	88.85	2	6.67	1
12	148	797	14.8	8.08744444444445	5.151	89.517	2	6.67	1
12	149	797	14.9	8.08747222222222	5.164	90.184	2	6.67	1
12	150	797	15	8.0875	5.177	90.851	2	6.67	1
12	151	797	15.1	8.08752777777778	5.19	91.517	2	6.67	1
12	152	797	15.2	8.08755555555556	5.204	92.184	2	6.67	1
12	153	797	15.3	8.08758333333333	5.217	92.849	2	6.69	1
12	154	797	15.4	8.08761111111111	5.23	93.52	2	6.71	1
12	155	797	15.5	8.08763888888889	5.243	94.209	2	6.55	1
12	156	797	15.6	8.08766666666667	5.257	94.884	2	6.01	1
12	157	797	15.7	8.08769444444444	5.319	95.462	2	5.01	1
12	158	797	15.8	8.08772222222222	5.327	95.889	2	3.63	1
12	159	797	15.9	8.08775	5.332	96.188	2	2.25	1
12	160	797	16	8.08777777777778	5.283	96.336	2	1.25	1
12	161	797	16.1	8.08780555555556	5.282	96.387	2	.71	1
12	162	797	16.2	8.08783333333333	5.282	96.424	2	.55	1
12	163	797	16.3	8.08786111111111	5.282	96.478	2	.57	1
12	164	797	16.4	8.08788888888889	5.281	96.539	2	.59	1
12	165	797	16.5	8.08791666666667	5.281	96.598	2	.59	1
12	166	797	16.6	8.08794444444444	5.281	96.657	2	.59	1
12	167	797	16.7	8.08797222222222	5.281	96.716	2	.59	1
12	168	797	16.8	8.088	5.28	96.775	2	.59	1
12	169	797	16.9	8.08802777777778	5.28	96.834	2	.59	1
12	170	797	17	8.08805555555556	5.28	96.894	2	.59	1
12	171	797	17.1	8.08808333333333	5.279	96.953	2	.59	1
12	172	797	17.2	8.08811111111111	5.278	97.012	2	.59	1
12	173	797	17.3	8.08813888888889	5.279	97.071	2	.59	1
12	174	797	17.4	8.08816666666667	5.278	97.13	2	.59	1
12	175	797	17.5	8.08819444444445	5.278	97.189	2	.59	1
12	176	797	17.6	8.08822222222222	5.277	97.248	2	.59	1
12	177	797	17.7	8.08825	5.277	97.307	2	.59	1
12	178	797	17.8	8.08827777777778	5.277	97.366	2	.59	1
12	179	797	17.9	8.08830555555556	5.277	97.425	2	.59	1
12	180	797	18	8.08833333333333	5.276	97.484	2	.59	1
12	181	797	18.1	8.08836111111111	5.276	97.543	2	.59	1
12	182	797	18.2	8.08838888888889	5.276	97.603	2	.59	1
12	183	797	18.3	8.08841666666667	5.275	97.662	2	.59	1
12	184	797	18.4	8.08844444444444	5.275	97.721	2	.59	1
12	185	797	18.5	8.08847222222222	5.275	97.78	2	.59	1
12	186	797	18.6	8.0885	5.274	97.839	2	.59	1
12	187	797	18.7	8.08852777777778	5.275	97.898	2	.59	1
12	188	797	18.8	8.08855555555556	5.274	97.957	2	.59	1
12	189	797	18.9	8.08858333333333	5.273	98.016	2	.59	1
12	190	797	19	8.08861111111111	5.273	98.076	2	.59	1
12	191	797	19.1	8.08863888888889	5.273	98.135	2	.59	1
12	192	797	19.2	8.08866666666667	5.272	98.194	2	.59	1
12	193	797	19.3	8.08869444444444	5.272	98.253	2	.59	1
12	194	797	19.4	8.08872222222222	5.272	98.312	2	.59	1
12	195	797	19.5	8.08875	5.272	98.371	2	.59	1
12	196	797	19.6	8.08877777777778	5.271	98.43	2	.59	1
12	197	797	19.7	8.08880555555556	5.271	98.489	2	.59	1
12	198	797	19.8	8.08883333333333	5.271	98.548	2	.59	1
12	199	797	19.9	8.08886111111111	5.271	98.607	2	.59	1
12	200	797	20	8.08888888888889	5.27	98.666	2	.59	1
12	201	797	20.1	8.08891666666667	5.27	98.725	2	.59	1
12	202	797	20.2	8.08894444444445	5.27	98.784	2	.59	1
12	203	797	20.3	8.08897222222222	5.269	98.844	2	.59	1
12	204	797	20.4	8.089	5.268	98.903	2	.59	1
12	205	797	20.5	8.08902777777778	5.269	98.962	2	.59	1
12	206	797	20.6	8.08905555555556	5.269	99.021	2	.59	1
12	207	797	20.7	8.08908333333333	5.268	99.08	2	.59	1
12	208	797	20.8	8.08911111111111	5.268	99.139	2	.59	1
12	209	797	20.9	8.08913888888889	5.268	99.198	2	.59	1
12	210	797	21	8.08916666666667	5.267	99.257	2	.59	1
12	211	797	21.1	8.08919444444444	5.267	99.316	2	.59	1
12	212	797	21.2	8.08922222222222	5.267	99.375	2	.59	1
12	213	797	21.3	8.08925	5.266	99.434	2	.59	1
12	214	797	21.4	8.08927777777778	5.266	99.494	2	.59	1
12	215	797	21.5	8.08930555555556	5.266	99.553	2	.59	1
12	216	797	21.6	8.08933333333333	5.265	99.612	2	.59	1
12	217	797	21.7	8.08936111111111	5.265	99.671	2	.59	1
12	218	797	21.8	8.08938888888889	5.265	99.73	2	.59	1
12	219	797	21.9	8.08941666666667	5.265	99.789	2	.59	1
12	220	797	22	8.08944444444444	5.264	99.848	2	.59	1
12	221	797	22.1	8.08947222222222	5.264	99.907	2	.59	1
12	222	797	22.2	8.0895	5.263	99.966	2	.59	1
12	223	797	22.3	8.08952777777778	5.264	100.026	2	.59	1
12	224	797	22.4	8.08955555555556	5.263	100.085	2	.59	1
12	225	797	22.5	8.08958333333333	5.262	100.144	2	.59	1
12	226	797	22.6	8.08961111111111	5.263	100.203	2	.59	1
12	227	797	22.7	8.08963888888889	5.262	100.262	2	.59	1
12	228	797	22.8	8.08966666666667	5.262	100.321	2	.59	1
12	229	797	22.9	8.08969444444445	5.261	100.38	2	.59	1
12	230	797	23	8.08972222222222	5.261	100.439	2	.59	1
12	231	797	23.1	8.08975	5.261	100.498	2	.59	1
12	232	797	23.2	8.08977777777778	5.261	100.557	2	.59	1
12	233	797	23.3	8.08980555555556	5.26	100.616	2	.59	1
12	234	797	23.4	8.08983333333333	5.26	100.675	2	.59	1
12	235	797	23.5	8.08986111111111	5.26	100.735	2	.59	1
12	236	797	23.6	8.08988888888889	5.259	100.794	2	.59	1
12	237	797	23.7	8.08991666666667	5.259	100.853	2	.59	1
12	238	797	23.8	8.08994444444444	5.259	100.912	2	.59	1
12	239	797	23.9	8.08997222222222	5.258	100.971	2	.59	1
12	240	797	24	8.09	5.259	101.03	2	.59	1
12	241	797	24.1	8.09002777777778	5.258	101.089	2	.59	1
12	242	797	24.2	8.09005555555556	5.257	101.148	2	.59	1
12	243	797	24.3	8.09008333333333	5.257	101.207	2	.59	1
12	244	797	24.4	8.09011111111111	5.257	101.266	2	.59	1
12	245	797	24.5	8.09013888888889	5.256	101.325	2	.59	1
12	246	797	24.6	8.09016666666667	5.256	101.384	2	.59	1
12	247	797	24.7	8.09019444444444	5.256	101.444	2	.59	1
12	248	797	24.8	8.09022222222222	5.256	101.503	2	.59	1
12	249	797	24.9	8.09025	5.255	101.562	2	.59	1
12	250	797	25	8.09027777777778	5.255	101.621	2	.59	1
12	251	797	25.1	8.09030555555556	5.255	101.68	2	.59	1
12	252	797	25.2	8.09033333333333	5.255	101.739	2	.59	1
12	253	797	25.3	8.09036111111111	5.254	101.798	2	.59	1
12	254	797	25.4	8.09038888888889	5.254	101.857	2	.59	1
12	255	797	25.5	8.09041666666667	5.254	101.916	2	.59	1
12	256	797	25.6	8.09044444444445	5.253	101.975	2	.59	1
12	257	797	25.7	8.09047222222222	5.252	102.034	2	.59	1
12	258	797	25.8	8.0905	5.253	102.093	2	.59	1
12	259	797	25.9	8.09052777777778	5.253	102.153	2	.59	1
12	260	797	26	8.09055555555556	5.252	102.212	2	.59	1
12	261	797	26.1	8.09058333333333	5.251	102.271	2	.59	1
12	262	797	26.2	8.09061111111111	5.252	102.33	2	.59	1
12	263	797	26.3	8.09063888888889	5.251	102.388	2	.61	1
12	264	797	26.4	8.09066666666667	5.251	102.45	2	.63	1
12	265	797	26.5	8.09069444444444	5.251	102.52	2	.59	1
12	266	797	26.6	8.09072222222222	5.256	102.582	2	.46	1
12	267	797	26.7	8.09075	5.254	102.621	2	.27	1
12	268	797	26.8	8.09077777777778	5.217	102.632	2	.1	1
12	269	797	26.9	8.09080555555556	5.174	102.632	2	0	1
12	270	797	27	8.09083333333333	5.142	102.632	2	0	1
12	271	797	27.1	8.09086111111111	5.136	102.632	2	0	1
12	272	797	27.2	8.09088888888889	5.135	102.632	2	0	1
12	273	797	27.3	8.09091666666667	5.142	102.632	2	0	1
12	274	797	27.4	8.09094444444444	5.144	102.632	2	0	1
12	275	797	27.5	8.09097222222222	5.173	102.729	2	2.18	1
12	276	797	27.6	8.091	5.199	103.083	2	4.48	1
12	277	797	27.7	8.09102777777778	5.235	103.633	2	6.83	1
12	278	797	27.8	8.09105555555556	5.269	104.379	2	8.47	1
12	279	797	27.9	8.09108333333333	5.264	105.341	2	9.12	1
12	280	797	28	8.09111111111111	5.26	106.274	2	9.19	1
12	281	797	28.1	8.09113888888889	5.255	107.188	2	9.17	1
12	282	797	28.2	8.09116666666667	5.25	108.105	2	9.17	1
12	283	797	28.3	8.09119444444445	5.245	109.021	2	9.17	1
12	284	797	28.4	8.09122222222222	5.24	109.938	2	9.17	1
12	285	797	28.5	8.09125	5.236	110.855	2	9.16	1
12	286	797	28.6	8.09127777777778	5.231	111.771	2	9.17	1
12	287	797	28.7	8.09130555555556	5.227	112.687	2	9.17	1
12	288	797	28.8	8.09133333333333	5.222	113.604	2	9.17	1
12	289	797	28.9	8.09136111111111	5.217	114.521	2	9.17	1
12	290	797	29	8.09138888888889	5.212	115.438	2	9.17	1
12	291	797	29.1	8.09141666666667	5.207	116.354	2	9.16	1
12	292	797	29.2	8.09144444444444	5.203	117.271	2	9.17	1
12	293	797	29.3	8.09147222222222	5.198	118.187	2	9.17	1
12	294	797	29.4	8.0915	5.193	119.104	2	9.17	1
12	295	797	29.5	8.09152777777778	5.189	120.021	2	9.17	1
12	296	797	29.6	8.09155555555556	5.185	120.938	2	9.17	1
12	297	797	29.7	8.09158333333333	5.179	121.854	2	9.17	1
12	298	797	29.8	8.09161111111111	5.174	122.771	2	9.17	1
12	299	797	29.9	8.09163888888889	5.17	123.688	2	9.17	1
12	300	797	30	8.09166666666667	5.165	124.607	2	9.14	1
12	301	797	30.1	8.09169444444444	5.16	125.51	2	9.18	1
12	302	797	30.2	8.09172222222222	5.156	126.397	2	9.6	1
12	303	797	30.3	8.09175	5.129	127.377	2	10.68	1
12	304	797	30.4	8.09177777777778	5.088	128.55	2	12.45	1
12	305	797	30.5	8.09180555555556	5.076	129.909	2	14.68	1
12	306	797	30.6	8.09183333333333	5.057	131.486	2	16.94	1
12	307	797	30.7	8.09186111111111	5.077	133.257	2	18.75	1
12	308	797	30.8	8.09188888888889	5.108	135.209	2	19.91	1
12	309	797	30.9	8.09191666666667	5.116	137.284	2	20.44	1
12	310	797	31	8.09194444444445	5.124	139.352	2	20.52	1
12	311	797	31.1	8.09197222222222	5.132	141.399	2	20.5	1
12	312	797	31.2	8.092	5.141	143.449	2	20.5	1
12	313	797	31.3	8.09202777777778	5.148	145.499	2	20.5	1
12	314	797	31.4	8.09205555555556	5.157	147.55	2	20.5	1
12	315	797	31.5	8.09208333333333	5.166	149.6	2	20.5	1
12	316	797	31.6	8.09211111111111	5.174	151.65	2	20.5	1
12	317	797	31.7	8.09213888888889	5.182	153.7	2	20.5	1
12	318	797	31.8	8.09216666666667	5.19	155.75	2	20.5	1
12	319	797	31.9	8.09219444444444	5.198	157.8	2	20.5	1
12	320	797	32	8.09222222222222	5.207	159.85	2	20.5	1
12	321	797	32.1	8.09225	5.215	161.9	2	20.5	1
12	322	797	32.2	8.09227777777778	5.223	163.95	2	20.5	1
12	323	797	32.3	8.09230555555556	5.232	166	2	20.5	1
12	324	797	32.4	8.09233333333333	5.24	168.05	2	20.5	1
12	325	797	32.5	8.09236111111111	5.248	170.1	2	20.5	1
12	326	797	32.6	8.09238888888889	5.256	172.15	2	20.5	1
12	327	797	32.7	8.09241666666667	5.264	174.2	2	20.5	1
12	328	797	32.8	8.09244444444444	5.273	176.25	2	20.5	1
12	329	797	32.9	8.09247222222222	5.282	178.3	2	20.5	1
12	330	797	33	8.0925	5.289	180.35	2	20.5	1
12	331	797	33.1	8.09252777777778	5.298	182.4	2	20.49	1
12	332	797	33.2	8.09255555555556	5.306	184.447	2	20.5	1
12	333	797	33.3	8.09258333333333	5.32	186.494	2	20.56	1
12	334	797	33.4	8.09261111111111	5.329	188.548	2	20.68	1
12	335	797	33.5	8.09263888888889	5.307	190.621	2	20.85	1
12	336	797	33.6	8.09266666666667	5.244	192.719	2	21.03	1
12	337	797	33.7	8.09269444444445	5.15	194.836	2	21.15	1
12	338	797	33.8	8.09272222222222	5.052	196.96	2	21.2	1
12	339	797	33.9	8.09275	4.958	199.082	2	21.21	1
12	340	797	34	8.09277777777778	4.864	201.202	2	21.2	1
12	341	797	34.1	8.09280555555556	4.771	203.326	2	21.17	1
12	342	797	34.2	8.09283333333333	4.678	205.443	2	21.09	1
12	343	797	34.3	8.09286111111111	4.584	207.544	2	21.04	1
12	344	797	34.4	8.09288888888889	4.519	209.639	2	21.04	1
12	345	797	34.5	8.09291666666667	4.456	211.741	2	21.1	1
12	346	797	34.6	8.09294444444444	4.392	213.859	2	21.18	1
12	347	797	34.7	8.09297222222222	4.329	215.984	2	21.21	1
12	348	797	34.8	8.093	4.266	218.106	2	21.21	1
12	349	797	34.9	8.09302777777778	4.203	220.227	2	21.21	1
12	350	797	35	8.09305555555556	4.139	222.349	2	21.21	1
12	351	797	35.1	8.09308333333333	4.076	224.47	2	21.22	1
12	352	797	35.2	8.09311111111111	4.012	226.592	2	21.22	1
12	353	797	35.3	8.09313888888889	3.95	228.715	2	21.22	1
12	354	797	35.4	8.09316666666667	3.887	230.842	2	21.16	1
12	355	797	35.5	8.09319444444444	3.816	232.961	2	21	1
12	356	797	35.6	8.09322222222222	3.75	235.057	2	20.75	1
12	357	797	35.7	8.09325	3.721	237.117	2	20.46	1
12	358	797	35.8	8.09327777777778	3.721	239.142	2	20.21	1
12	359	797	35.9	8.09330555555556	3.773	241.145	2	20.06	1
12	360	797	36	8.09333333333333	3.833	243.14	2	19.99	1
12	361	797	36.1	8.09336111111111	3.885	245.137	2	19.99	1
12	362	797	36.2	8.09338888888889	3.938	247.136	2	19.99	1
12	363	797	36.3	8.09341666666667	3.991	249.136	2	19.99	1
12	364	797	36.4	8.09344444444445	4.044	251.135	2	19.99	1
12	365	797	36.5	8.09347222222222	4.096	253.134	2	19.99	1
12	366	797	36.6	8.0935	4.149	255.134	2	19.99	1
12	367	797	36.7	8.09352777777778	4.202	257.133	2	19.99	1
12	368	797	36.8	8.09355555555556	4.254	259.132	2	19.99	1
12	369	797	36.9	8.09358333333333	4.307	261.132	2	19.99	1
12	370	797	37	8.09361111111111	4.36	263.131	2	19.99	1
12	371	797	37.1	8.09363888888889	4.412	265.131	2	19.99	1
12	372	797	37.2	8.09366666666667	4.465	267.13	2	19.99	1
12	373	797	37.3	8.09369444444445	4.517	269.14	2	19.89	1
12	374	797	37.4	8.09372222222222	4.57	271.129	2	19.66	1
12	375	797	37.5	8.09375	4.622	273.073	2	19.5	1
12	376	797	37.6	8.09377777777778	4.717	274.998	2	19.49	1
12	377	797	37.7	8.09380555555556	4.848	276.939	2	19.64	1
12	378	797	37.8	8.09383333333333	4.978	278.925	2	19.86	1
12	379	797	37.9	8.09386111111111	5.108	280.931	2	19.96	1
12	380	797	38	8.09388888888889	5.239	282.926	2	19.96	1
12	381	797	38.1	8.09391666666667	5.37	284.922	2	19.96	1
12	382	797	38.2	8.09394444444444	5.5	286.918	2	19.96	1
12	383	797	38.3	8.09397222222222	5.631	288.914	2	19.96	1
12	384	797	38.4	8.094	5.762	290.909	2	19.96	1
12	385	797	38.5	8.09402777777778	5.891	292.905	2	19.96	1
12	386	797	38.6	8.09405555555556	6.022	294.901	2	19.96	1
12	387	797	38.7	8.09408333333333	6.153	296.897	2	19.96	1
12	388	797	38.8	8.09411111111111	6.283	298.892	2	19.96	1
12	389	797	38.9	8.09413888888889	6.414	300.89	2	19.95	1
12	390	797	39	8.09416666666667	6.545	302.885	2	19.93	1
12	391	797	39.1	8.09419444444445	6.669	304.868	2	19.98	1
12	392	797	39.2	8.09422222222222	6.814	306.853	2	20.24	1
12	393	797	39.3	8.09425	6.947	308.874	2	20.77	1
12	394	797	39.4	8.09427777777778	7.038	310.974	2	21.54	1
12	395	797	39.5	8.09430555555556	7.115	313.177	2	22.34	1
12	396	797	39.6	8.09433333333333	7.161	315.468	2	22.95	1
12	397	797	39.7	8.09436111111111	7.134	317.807	2	23.3	1
12	398	797	39.8	8.09438888888889	7.122	320.161	2	23.43	1
12	399	797	39.9	8.09441666666667	7.11	322.506	2	23.45	1
12	400	797	40	8.09444444444445	7.096	324.851	2	23.45	1
12	401	797	40.1	8.09447222222222	7.084	327.207	2	23.36	1
12	402	797	40.2	8.0945	7.106	329.553	2	23.06	1
12	403	797	40.3	8.09452777777778	7.051	331.846	2	22.6	1
12	404	797	40.4	8.09455555555556	6.868	334.062	2	22.24	1
12	405	797	40.5	8.09458333333333	6.622	336.24	2	22.24	1
12	406	797	40.6	8.09461111111111	6.438	338.456	2	22.6	1
12	407	797	40.7	8.09463888888889	6.384	340.748	2	23.05	1
12	408	797	40.8	8.09466666666667	6.405	343.093	2	23.36	1
12	409	797	40.9	8.09469444444444	6.393	345.45	2	23.45	1
12	410	797	41	8.09472222222222	6.38	347.796	2	23.43	1
12	411	797	41.1	8.09475	6.367	350.136	2	23.42	1
12	412	797	41.2	8.09477777777778	6.355	352.478	2	23.42	1
12	413	797	41.3	8.09480555555556	6.343	354.82	2	23.42	1
12	414	797	41.4	8.09483333333333	6.329	357.162	2	23.42	1
12	415	797	41.5	8.09486111111111	6.317	359.504	2	23.42	1
12	416	797	41.6	8.09488888888889	6.304	361.846	2	23.42	1
12	417	797	41.7	8.09491666666667	6.292	364.188	2	23.42	1
12	418	797	41.8	8.09494444444445	6.279	366.53	2	23.42	1
12	419	797	41.9	8.09497222222222	6.266	368.872	2	23.42	1
12	420	797	42	8.095	6.253	371.214	2	23.42	1
12	421	797	42.1	8.09502777777778	6.24	373.556	2	23.42	1
12	422	797	42.2	8.09505555555556	6.228	375.897	2	23.42	1
12	423	797	42.3	8.09508333333333	6.215	378.239	2	23.42	1
12	424	797	42.4	8.09511111111111	6.203	380.582	2	23.42	1
12	425	797	42.5	8.09513888888889	6.19	382.924	2	23.42	1
12	426	797	42.6	8.09516666666667	6.177	385.274	2	23.34	1
12	427	797	42.7	8.09519444444445	6.165	387.608	2	23.16	1
12	428	797	42.8	8.09522222222222	6.152	389.905	2	23.03	1
12	429	797	42.9	8.09525	6.157	392.19	2	23.02	1
12	430	797	43	8.09527777777778	6.2	394.484	2	23.15	1
12	431	797	43.1	8.09530555555556	6.243	396.807	2	23.45	1
12	432	797	43.2	8.09533333333333	6.304	399.163	2	23.84	1
12	433	797	43.3	8.09536111111111	6.295	401.553	2	24.34	1
12	434	797	43.4	8.09538888888889	6.225	404.013	2	24.99	1
12	435	797	43.5	8.09541666666667	6.095	406.551	2	25.63	1
12	436	797	43.6	8.09544444444444	5.902	409.157	2	26.14	1
12	437	797	43.7	8.09547222222222	5.642	411.807	2	26.44	1
12	438	797	43.8	8.0955	5.399	414.473	2	26.56	1
12	439	797	43.9	8.09552777777778	5.156	417.131	2	26.58	1
12	440	797	44	8.09555555555556	4.912	419.793	2	26.56	1
12	441	797	44.1	8.09558333333333	4.67	422.46	2	26.41	1
12	442	797	44.2	8.09561111111111	4.423	425.102	2	26.1	1
12	443	797	44.3	8.09563888888889	4.201	427.688	2	25.75	1
12	444	797	44.4	8.09566666666667	3.994	430.216	2	25.67	1
12	445	797	44.5	8.09569444444445	3.897	432.748	2	26.08	1
12	446	797	44.6	8.09572222222222	3.907	435.367	2	26.95	1
12	447	797	44.7	8.09575	3.956	438.113	2	28.02	1
12	448	797	44.8	8.09577777777778	4.041	440.988	2	28.98	1
12	449	797	44.9	8.09580555555556	4.119	443.953	2	29.62	1
12	450	797	45	8.09583333333333	4.184	446.958	2	29.93	1
12	451	797	45.1	8.09586111111111	4.248	449.97	2	30.02	1
12	452	797	45.2	8.09588888888889	4.313	452.974	2	30.01	1
12	453	797	45.3	8.09591666666667	4.377	455.971	2	29.99	1
12	454	797	45.4	8.09594444444445	4.441	458.971	2	29.99	1
12	455	797	45.5	8.09597222222222	4.505	461.97	2	29.99	1
12	456	797	45.6	8.096	4.569	464.969	2	29.99	1
12	457	797	45.7	8.09602777777778	4.634	467.968	2	29.99	1
12	458	797	45.8	8.09605555555556	4.698	470.968	2	29.99	1
[truncated: 280,875 more rows]
