# Supplementary material for: Spatiotemporal filtering method for detecting kinematic waves in a connected environment
Source: PLoS One. 2020 Dec 21;15(12):e0244329. doi: 10.1371/journal.pone.0244329 (PMC7751863; doi:10.1371/journal.pone.0244329)
Supplement: S1 Dataset — (ZIP) [file pone.0244329.s001.zip › US-101_0805-0820_lane2_rev.csv]

veh_ID	frame_ID	Total_frame	local_time	time	Local_X	Local_Y	veh_class	speed	lane
4	179	651	17.9	8.08830555555556	16.534	67.861	2	7.17	2
4	180	651	18	8.08833333333333	16.524	68.355	2	7.17	2
4	181	651	18.1	8.08836111111111	16.52	69.072	2	7.17	2
4	182	651	18.2	8.08838888888889	16.517	69.789	2	7.17	2
4	183	651	18.3	8.08841666666667	16.513	70.505	2	7.17	2
4	184	651	18.4	8.08844444444444	16.509	71.222	2	7.17	2
4	185	651	18.5	8.08847222222222	16.505	71.939	2	7.17	2
4	186	651	18.6	8.0885	16.502	72.656	2	7.17	2
4	187	651	18.7	8.08852777777778	16.498	73.372	2	7.17	2
4	188	651	18.8	8.08855555555556	16.494	74.089	2	7.17	2
4	189	651	18.9	8.08858333333333	16.491	74.805	2	7.17	2
4	190	651	19	8.08861111111111	16.487	75.522	2	7.17	2
4	191	651	19.1	8.08863888888889	16.483	76.239	2	7.17	2
4	192	651	19.2	8.08866666666667	16.48	76.955	2	7.17	2
4	193	651	19.3	8.08869444444444	16.476	77.672	2	7.17	2
4	194	651	19.4	8.08872222222222	16.472	78.389	2	7.17	2
4	195	651	19.5	8.08875	16.468	79.106	2	7.17	2
4	196	651	19.6	8.08877777777778	16.465	79.822	2	7.17	2
4	197	651	19.7	8.08880555555556	16.461	80.539	2	7.17	2
4	198	651	19.8	8.08883333333333	16.457	81.255	2	7.17	2
4	199	651	19.9	8.08886111111111	16.454	81.972	2	7.17	2
4	200	651	20	8.08888888888889	16.45	82.689	2	7.17	2
4	201	651	20.1	8.08891666666667	16.447	83.406	2	7.17	2
4	202	651	20.2	8.08894444444445	16.442	84.122	2	7.17	2
4	203	651	20.3	8.08897222222222	16.439	84.839	2	7.17	2
4	204	651	20.4	8.089	16.436	85.556	2	7.17	2
4	205	651	20.5	8.08902777777778	16.431	86.272	2	7.17	2
4	206	651	20.6	8.08905555555556	16.428	86.99	2	7.17	2
4	207	651	20.7	8.08908333333333	16.424	87.709	2	7.14	2
4	208	651	20.8	8.08911111111111	16.421	88.423	2	7.06	2
4	209	651	20.9	8.08913888888889	16.417	89.127	2	6.96	2
4	210	651	21	8.08916666666667	16.414	89.815	2	6.85	2
4	211	651	21.1	8.08919444444444	16.41	90.492	2	6.78	2
4	212	651	21.2	8.08922222222222	16.406	91.165	2	6.75	2
4	213	651	21.3	8.08925	16.403	91.839	2	6.74	2
4	214	651	21.4	8.08927777777778	16.4	92.514	2	6.75	2
4	215	651	21.5	8.08930555555556	16.396	93.188	2	6.75	2
4	216	651	21.6	8.08933333333333	16.393	93.863	2	6.75	2
4	217	651	21.7	8.08936111111111	16.389	94.539	2	6.75	2
4	218	651	21.8	8.08938888888889	16.386	95.214	2	6.75	2
4	219	651	21.9	8.08941666666667	16.383	95.889	2	6.75	2
4	220	651	22	8.08944444444444	16.379	96.564	2	6.75	2
4	221	651	22.1	8.08947222222222	16.375	97.239	2	6.75	2
4	222	651	22.2	8.0895	16.372	97.914	2	6.75	2
4	223	651	22.3	8.08952777777778	16.369	98.589	2	6.75	2
4	224	651	22.4	8.08955555555556	16.365	99.264	2	6.75	2
4	225	651	22.5	8.08958333333333	16.361	99.938	2	6.75	2
4	226	651	22.6	8.08961111111111	16.358	100.614	2	6.75	2
4	227	651	22.7	8.08963888888889	16.355	101.289	2	6.75	2
4	228	651	22.8	8.08966666666667	16.351	101.964	2	6.75	2
4	229	651	22.9	8.08969444444445	16.348	102.638	2	6.75	2
4	230	651	23	8.08972222222222	16.344	103.313	2	6.75	2
4	231	651	23.1	8.08975	16.34	103.989	2	6.75	2
4	232	651	23.2	8.08977777777778	16.337	104.664	2	6.75	2
4	233	651	23.3	8.08980555555556	16.333	105.338	2	6.75	2
4	234	651	23.4	8.08983333333333	16.33	106.013	2	6.75	2
4	235	651	23.5	8.08986111111111	16.326	106.688	2	6.75	2
4	236	651	23.6	8.08988888888889	16.324	107.364	2	6.75	2
4	237	651	23.7	8.08991666666667	16.32	108.038	2	6.75	2
4	238	651	23.8	8.08994444444444	16.316	108.713	2	6.75	2
4	239	651	23.9	8.08997222222222	16.313	109.388	2	6.75	2
4	240	651	24	8.09	16.309	110.063	2	6.75	2
4	241	651	24.1	8.09002777777778	16.306	110.739	2	6.75	2
4	242	651	24.2	8.09005555555556	16.302	111.414	2	6.75	2
4	243	651	24.3	8.09008333333333	16.299	112.088	2	6.75	2
4	244	651	24.4	8.09011111111111	16.295	112.761	2	6.77	2
4	245	651	24.5	8.09013888888889	16.292	113.441	2	6.79	2
4	246	651	24.6	8.09016666666667	16.289	114.135	2	6.67	2
4	247	651	24.7	8.09019444444444	16.291	114.818	2	6.26	2
4	248	651	24.8	8.09022222222222	16.302	115.434	2	5.55	2
4	249	651	24.9	8.09025	16.259	115.936	2	4.79	2
4	250	651	25	8.09027777777778	16.201	116.342	2	4.37	2
4	251	651	25.1	8.09030555555556	16.166	116.741	2	4.38	2
4	252	651	25.2	8.09033333333333	16.156	117.183	2	4.66	2
4	253	651	25.3	8.09036111111111	16.159	117.671	2	5.01	2
4	254	651	25.4	8.09038888888889	16.157	118.195	2	5.29	2
4	255	651	25.5	8.09041666666667	16.146	118.736	2	5.48	2
4	256	651	25.6	8.09044444444445	16.148	119.286	2	5.76	2
4	257	651	25.7	8.09047222222222	16.187	119.857	2	6.27	2
4	258	651	25.8	8.0905	16.217	120.485	2	7.14	2
4	259	651	25.9	8.09052777777778	16.263	121.259	2	8.28	2
4	260	651	26	8.09055555555556	16.356	122.157	2	9.3	2
4	261	651	26.1	8.09058333333333	16.42	123.164	2	9.94	2
4	262	651	26.2	8.09061111111111	16.464	124.202	2	10.18	2
4	263	651	26.3	8.09063888888889	16.51	125.228	2	10.19	2
4	264	651	26.4	8.09066666666667	16.554	126.243	2	10.17	2
4	265	651	26.5	8.09069444444444	16.599	127.26	2	10.17	2
4	266	651	26.6	8.09072222222222	16.644	128.277	2	10.17	2
4	267	651	26.7	8.09075	16.689	129.294	2	10.17	2
4	268	651	26.8	8.09077777777778	16.733	130.328	2	10.01	2
4	269	651	26.9	8.09080555555556	16.778	131.328	2	9.65	2
4	270	651	27	8.09083333333333	16.823	132.257	2	9.39	2
4	271	651	27.1	8.09086111111111	16.879	133.157	2	9.38	2
4	272	651	27.2	8.09088888888889	16.941	134.085	2	9.64	2
4	273	651	27.3	8.09091666666667	17.005	135.085	2	10	2
4	274	651	27.4	8.09094444444444	17.066	136.118	2	10.16	2
4	275	651	27.5	8.09097222222222	17.128	137.133	2	10.16	2
4	276	651	27.6	8.091	17.192	138.149	2	10.16	2
4	277	651	27.7	8.09102777777778	17.254	139.165	2	10.16	2
4	278	651	27.8	8.09105555555556	17.316	140.181	2	10.16	2
4	279	651	27.9	8.09108333333333	17.379	141.197	2	10.16	2
4	280	651	28	8.09111111111111	17.441	142.213	2	10.16	2
4	281	651	28.1	8.09113888888889	17.503	143.229	2	10.16	2
4	282	651	28.2	8.09116666666667	17.566	144.245	2	10.16	2
4	283	651	28.3	8.09119444444445	17.628	145.262	2	10.16	2
4	284	651	28.4	8.09122222222222	17.69	146.273	2	10.18	2
4	285	651	28.5	8.09125	17.753	147.283	2	10.33	2
4	286	651	28.6	8.09127777777778	17.829	148.309	2	10.7	2
4	287	651	28.7	8.09130555555556	17.789	149.379	2	11.37	2
4	288	651	28.8	8.09133333333333	17.678	150.542	2	12.35	2
4	289	651	28.9	8.09136111111111	17.561	151.835	2	13.37	2
4	290	651	29	8.09138888888889	17.412	153.248	2	14.17	2
4	291	651	29.1	8.09141666666667	17.364	154.729	2	14.61	2
4	292	651	29.2	8.09144444444444	17.378	156.215	2	14.71	2
4	293	651	29.3	8.09147222222222	17.362	157.684	2	14.68	2
4	294	651	29.4	8.0915	17.347	159.149	2	14.67	2
4	295	651	29.5	8.09152777777778	17.331	160.616	2	14.67	2
4	296	651	29.6	8.09155555555556	17.316	162.083	2	14.67	2
4	297	651	29.7	8.09158333333333	17.3	163.549	2	14.67	2
4	298	651	29.8	8.09161111111111	17.285	165.016	2	14.67	2
4	299	651	29.9	8.09163888888889	17.269	166.483	2	14.67	2
4	300	651	30	8.09166666666667	17.254	167.951	2	14.67	2
4	301	651	30.1	8.09169444444444	17.238	169.418	2	14.67	2
4	302	651	30.2	8.09172222222222	17.223	170.885	2	14.67	2
4	303	651	30.3	8.09175	17.207	172.352	2	14.67	2
4	304	651	30.4	8.09177777777778	17.192	173.819	2	14.67	2
4	305	651	30.5	8.09180555555556	17.176	175.286	2	14.67	2
4	306	651	30.6	8.09183333333333	17.161	176.753	2	14.67	2
4	307	651	30.7	8.09186111111111	17.145	178.219	2	14.67	2
4	308	651	30.8	8.09188888888889	17.13	179.686	2	14.67	2
4	309	651	30.9	8.09191666666667	17.114	181.153	2	14.67	2
4	310	651	31	8.09194444444445	17.099	182.62	2	14.67	2
4	311	651	31.1	8.09197222222222	17.083	184.087	2	14.67	2
4	312	651	31.2	8.092	17.068	185.554	2	14.67	2
4	313	651	31.3	8.09202777777778	17.052	187.022	2	14.66	2
4	314	651	31.4	8.09205555555556	17.037	188.487	2	14.66	2
4	315	651	31.5	8.09208333333333	17.021	189.947	2	14.71	2
4	316	651	31.6	8.09211111111111	17.015	191.41	2	14.9	2
4	317	651	31.7	8.09213888888889	16.98	192.901	2	15.26	2
4	318	651	31.8	8.09216666666667	16.902	194.444	2	15.75	2
4	319	651	31.9	8.09219444444444	16.802	196.052	2	16.25	2
4	320	651	32	8.09222222222222	16.66	197.711	2	16.61	2
4	321	651	32.1	8.09225	16.491	199.398	2	16.8	2
4	322	651	32.2	8.09227777777778	16.33	201.09	2	16.85	2
4	323	651	32.3	8.09230555555556	16.168	202.782	2	16.79	2
4	324	651	32.4	8.09233333333333	16.007	204.465	2	16.59	2
4	325	651	32.5	8.09236111111111	15.845	206.109	2	16.37	2
4	326	651	32.6	8.09238888888889	15.684	207.725	2	16.24	2
4	327	651	32.7	8.09241666666667	15.544	209.347	2	16.08	2
4	328	651	32.8	8.09244444444444	15.425	210.971	2	15.75	2
4	329	651	32.9	8.09247222222222	15.346	212.547	2	15.14	2
4	330	651	33	8.0925	15.252	214.009	2	14.45	2
4	331	651	33.1	8.09252777777778	15.193	215.382	2	14.13	2
4	332	651	33.2	8.09255555555556	15.23	216.764	2	14.27	2
4	333	651	33.3	8.09258333333333	15.279	218.206	2	14.63	2
4	334	651	33.4	8.09261111111111	15.319	219.706	2	14.93	2
4	335	651	33.5	8.09263888888889	15.358	221.222	2	15.03	2
4	336	651	33.6	8.09266666666667	15.398	222.725	2	15.01	2
4	337	651	33.7	8.09269444444445	15.438	224.223	2	14.99	2
4	338	651	33.8	8.09272222222222	15.477	225.722	2	14.99	2
4	339	651	33.9	8.09275	15.516	227.222	2	15	2
4	340	651	34	8.09277777777778	15.556	228.722	2	14.99	2
4	341	651	34.1	8.09280555555556	15.595	230.221	2	14.99	2
4	342	651	34.2	8.09283333333333	15.635	231.72	2	14.99	2
4	343	651	34.3	8.09286111111111	15.674	233.22	2	15	2
4	344	651	34.4	8.09288888888889	15.713	234.719	2	15	2
4	345	651	34.5	8.09291666666667	15.753	236.219	2	15	2
4	346	651	34.6	8.09294444444444	15.792	237.718	2	14.99	2
4	347	651	34.7	8.09297222222222	15.832	239.218	2	14.99	2
4	348	651	34.8	8.093	15.872	240.717	2	14.99	2
4	349	651	34.9	8.09302777777778	15.91	242.217	2	14.99	2
4	350	651	35	8.09305555555556	15.95	243.716	2	14.99	2
4	351	651	35.1	8.09308333333333	15.989	245.215	2	14.99	2
4	352	651	35.2	8.09311111111111	16.029	246.715	2	15	2
4	353	651	35.3	8.09313888888889	16.069	248.215	2	15	2
4	354	651	35.4	8.09316666666667	16.108	249.712	2	15.01	2
4	355	651	35.5	8.09319444444444	16.148	251.217	2	15.02	2
4	356	651	35.6	8.09322222222222	16.187	252.732	2	14.88	2
4	357	651	35.7	8.09325	16.22	254.213	2	14.66	2
4	358	651	35.8	8.09327777777778	16.27	255.64	2	14.67	2
4	359	651	35.9	8.09330555555556	16.327	257.065	2	15.21	2
4	360	651	36	8.09333333333333	16.336	258.637	2	16.4	2
4	361	651	36.1	8.09336111111111	16.374	260.353	2	17.93	2
4	362	651	36.2	8.09338888888889	16.438	262.203	2	19.23	2
4	363	651	36.3	8.09341666666667	16.453	264.22	2	20.02	2
4	364	651	36.4	8.09344444444445	16.448	266.277	2	20.33	2
4	365	651	36.5	8.09347222222222	16.442	268.347	2	20.12	2
4	366	651	36.6	8.0935	16.437	270.365	2	19.44	2
4	367	651	36.7	8.09352777777778	16.432	272.252	2	18.8	2
4	368	651	36.8	8.09355555555556	16.431	274.05	2	18.62	2
4	369	651	36.9	8.09358333333333	16.505	275.871	2	19.02	2
4	370	651	37	8.09361111111111	16.579	277.82	2	19.74	2
4	371	651	37.1	8.09363888888889	16.654	279.868	2	20.22	2
4	372	651	37.2	8.09366666666667	16.727	281.912	2	20.33	2
4	373	651	37.3	8.09369444444445	16.801	283.945	2	20.33	2
4	374	651	37.4	8.09372222222222	16.876	285.978	2	20.33	2
4	375	651	37.5	8.09375	16.95	288.011	2	20.33	2
4	376	651	37.6	8.09377777777778	17.023	290.043	2	20.33	2
4	377	651	37.7	8.09380555555556	17.098	292.076	2	20.33	2
4	378	651	37.8	8.09383333333333	17.172	294.109	2	20.33	2
4	379	651	37.9	8.09386111111111	17.245	296.142	2	20.33	2
4	380	651	38	8.09388888888889	17.32	298.175	2	20.33	2
4	381	651	38.1	8.09391666666667	17.394	300.208	2	20.33	2
4	382	651	38.2	8.09394444444444	17.468	302.241	2	20.33	2
4	383	651	38.3	8.09397222222222	17.542	304.273	2	20.33	2
4	384	651	38.4	8.094	17.616	306.306	2	20.33	2
4	385	651	38.5	8.09402777777778	17.69	308.339	2	20.33	2
4	386	651	38.6	8.09405555555556	17.764	310.372	2	20.33	2
4	387	651	38.7	8.09408333333333	17.838	312.405	2	20.33	2
4	388	651	38.8	8.09411111111111	17.912	314.438	2	20.33	2
4	389	651	38.9	8.09413888888889	17.986	316.471	2	20.33	2
4	390	651	39	8.09416666666667	18.06	318.504	2	20.33	2
4	391	651	39.1	8.09419444444445	18.134	320.536	2	20.34	2
4	392	651	39.2	8.09422222222222	18.208	322.57	2	20.35	2
4	393	651	39.3	8.09425	18.282	324.614	2	20.29	2
4	394	651	39.4	8.09427777777778	18.387	326.652	2	20.07	2
4	395	651	39.5	8.09430555555556	18.431	328.651	2	19.72	2
4	396	651	39.6	8.09433333333333	18.346	330.584	2	19.48	2
4	397	651	39.7	8.09436111111111	18.214	332.478	2	19.73	2
4	398	651	39.8	8.09438888888889	18.157	334.453	2	20.66	2
4	399	651	39.9	8.09441666666667	18.15	336.605	2	22.17	2
4	400	651	40	8.09444444444445	18.178	338.914	2	23.99	2
4	401	651	40.1	8.09447222222222	18.213	341.392	2	25.69	2
4	402	651	40.2	8.0945	18.294	344.024	2	26.93	2
4	403	651	40.3	8.09452777777778	18.308	346.808	2	27.62	2
4	404	651	40.4	8.09455555555556	18.318	349.615	2	27.85	2
4	405	651	40.5	8.09458333333333	18.329	352.405	2	27.85	2
4	406	651	40.6	8.09461111111111	18.339	355.186	2	27.83	2
4	407	651	40.7	8.09463888888889	18.349	357.97	2	27.83	2
4	408	651	40.8	8.09466666666667	18.359	360.753	2	27.83	2
4	409	651	40.9	8.09469444444444	18.369	363.536	2	27.83	2
4	410	651	41	8.09472222222222	18.379	366.32	2	27.83	2
4	411	651	41.1	8.09475	18.389	369.103	2	27.83	2
4	412	651	41.2	8.09477777777778	18.4	371.886	2	27.83	2
4	413	651	41.3	8.09480555555556	18.41	374.67	2	27.83	2
4	414	651	41.4	8.09483333333333	18.42	377.453	2	27.83	2
4	415	651	41.5	8.09486111111111	18.43	380.236	2	27.83	2
4	416	651	41.6	8.09488888888889	18.44	383.02	2	27.83	2
4	417	651	41.7	8.09491666666667	18.45	385.829	2	27.6	2
4	418	651	41.8	8.09494444444445	18.461	388.587	2	27.05	2
4	419	651	41.9	8.09497222222222	18.47	391.237	2	26.66	2
4	420	651	42	8.095	18.539	393.846	2	26.65	2
4	421	651	42.1	8.09502777777778	18.616	396.495	2	27.04	2
4	422	651	42.2	8.09505555555556	18.691	399.252	2	27.59	2
4	423	651	42.3	8.09508333333333	18.768	402.06	2	27.82	2
4	424	651	42.4	8.09511111111111	18.844	404.843	2	27.82	2
4	425	651	42.5	8.09513888888889	18.92	407.627	2	27.81	2
4	426	651	42.6	8.09516666666667	18.997	410.403	2	27.8	2
4	427	651	42.7	8.09519444444445	19.073	413.164	2	28.01	2
4	428	651	42.8	8.09522222222222	19.147	415.945	2	28.63	2
4	429	651	42.9	8.09525	19.153	418.849	2	29.75	2
4	430	651	43	8.09527777777778	19.195	421.904	2	31.25	2
4	431	651	43.1	8.09530555555556	19.237	425.099	2	32.75	2
4	432	651	43.2	8.09533333333333	19.315	428.445	2	33.87	2
4	433	651	43.3	8.09536111111111	19.324	431.913	2	34.49	2
4	434	651	43.4	8.09538888888889	19.332	435.402	2	34.69	2
4	435	651	43.5	8.09541666666667	19.34	438.876	2	34.69	2
4	436	651	43.6	8.09544444444444	19.347	442.341	2	34.67	2
4	437	651	43.7	8.09547222222222	19.355	445.808	2	34.67	2
4	438	651	43.8	8.0955	19.362	449.275	2	34.67	2
4	439	651	43.9	8.09552777777778	19.37	452.743	2	34.67	2
4	440	651	44	8.09555555555556	19.377	456.21	2	34.67	2
4	441	651	44.1	8.09558333333333	19.385	459.677	2	34.67	2
4	442	651	44.2	8.09561111111111	19.393	463.145	2	34.67	2
4	443	651	44.3	8.09563888888889	19.4	466.612	2	34.67	2
4	444	651	44.4	8.09566666666667	19.407	470.079	2	34.67	2
4	445	651	44.5	8.09569444444445	19.414	473.546	2	34.67	2
4	446	651	44.6	8.09572222222222	19.423	477.014	2	34.67	2
4	447	651	44.7	8.09575	19.43	480.481	2	34.67	2
4	448	651	44.8	8.09577777777778	19.438	483.948	2	34.67	2
4	449	651	44.9	8.09580555555556	19.445	487.416	2	34.67	2
4	450	651	45	8.09583333333333	19.453	490.883	2	34.67	2
4	451	651	45.1	8.09586111111111	19.46	494.35	2	34.67	2
4	452	651	45.2	8.09588888888889	19.468	497.818	2	34.67	2
4	453	651	45.3	8.09591666666667	19.476	501.285	2	34.67	2
4	454	651	45.4	8.09594444444445	19.483	504.752	2	34.67	2
4	455	651	45.5	8.09597222222222	19.49	508.218	2	34.69	2
4	456	651	45.6	8.096	19.498	511.688	2	34.71	2
4	457	651	45.7	8.09602777777778	19.506	515.17	2	34.63	2
4	458	651	45.8	8.09605555555556	19.519	518.65	2	34.29	2
4	459	651	45.9	8.09608333333333	19.542	522.083	2	33.59	2
4	460	651	46	8.09611111111111	19.535	525.398	2	32.44	2
4	461	651	46.1	8.09613888888889	19.466	528.571	2	31.09	2
4	462	651	46.2	8.09616666666667	19.365	531.602	2	30.14	2
4	463	651	46.3	8.09619444444444	19.291	534.528	2	29.8	2
4	464	651	46.4	8.09622222222222	19.251	537.478	2	29.98	2
4	465	651	46.5	8.09625	19.213	540.515	2	30.35	2
4	466	651	46.6	8.09627777777778	19.173	543.584	2	30.5	2
4	467	651	46.7	8.09630555555556	19.134	546.62	2	30.61	2
4	468	651	46.8	8.09633333333333	19.093	549.665	2	31.02	2
4	469	651	46.9	8.09636111111111	19.018	552.767	2	31.79	2
4	470	651	47	8.09638888888889	19.007	555.99	2	32.86	2
4	471	651	47.1	8.09641666666667	19.047	559.334	2	34.03	2
4	472	651	47.2	8.09644444444445	19.141	562.793	2	35.19	2
4	473	651	47.3	8.09647222222222	19.241	566.371	2	36.35	2
4	474	651	47.4	8.0965	19.352	570.068	2	37.54	2
4	475	651	47.5	8.09652777777778	19.512	573.881	2	38.64	2
4	476	651	47.6	8.09655555555556	19.696	577.825	2	39.45	2
4	477	651	47.7	8.09658333333333	19.842	581.829	2	39.88	2
4	478	651	47.8	8.09661111111111	19.988	585.844	2	40	2
4	479	651	47.9	8.09663888888889	20.132	589.845	2	39.99	2
4	480	651	48	8.09666666666667	20.278	593.843	2	39.98	2
4	481	651	48.1	8.09669444444445	20.428	597.847	2	39.9	2
4	482	651	48.2	8.09672222222222	20.611	601.843	2	39.69	2
4	483	651	48.3	8.09675	20.75	605.803	2	39.39	2
4	484	651	48.4	8.09677777777778	20.789	609.712	2	39.15	2
4	485	651	48.5	8.09680555555556	20.801	613.596	2	39.16	2
4	486	651	48.6	8.09683333333333	20.838	617.508	2	39.41	2
4	487	651	48.7	8.09686111111111	20.905	621.471	2	39.72	2
4	488	651	48.8	8.09688888888889	20.941	625.47	2	39.93	2
4	489	651	48.9	8.09691666666667	20.878	629.478	2	40	2
4	490	651	49	8.09694444444444	20.803	633.479	2	40	2
4	491	651	49.1	8.09697222222222	20.742	637.478	2	40	2
4	492	651	49.2	8.097	20.68	641.478	2	40	2
4	493	651	49.3	8.09702777777778	20.619	645.478	2	40	2
4	494	651	49.4	8.09705555555556	20.556	649.478	2	40	2
4	495	651	49.5	8.09708333333333	20.495	653.477	2	40	2
4	496	651	49.6	8.09711111111111	20.433	657.477	2	39.99	2
4	497	651	49.7	8.09713888888889	20.371	661.487	2	39.89	2
4	498	651	49.8	8.09716666666667	20.309	665.476	2	39.66	2
4	499	651	49.9	8.09719444444445	20.247	669.419	2	39.5	2
4	500	651	50	8.09722222222222	20.186	673.345	2	39.5	2
4	501	651	50.1	8.09725	20.161	677.289	2	39.67	2
4	502	651	50.2	8.09727777777778	20.136	681.278	2	39.9	2
4	503	651	50.3	8.09730555555556	20.111	685.289	2	40	2
4	504	651	50.4	8.09733333333333	20.085	689.289	2	40	2
4	505	651	50.5	8.09736111111111	20.06	693.289	2	40	2
4	506	651	50.6	8.09738888888889	20.035	697.289	2	40	2
4	507	651	50.7	8.09741666666667	20.01	701.289	2	40	2
4	508	651	50.8	8.09744444444445	19.984	705.288	2	40	2
4	509	651	50.9	8.09747222222222	19.959	709.288	2	40	2
4	510	651	51	8.0975	19.934	713.288	2	40	2
4	511	651	51.1	8.09752777777778	19.909	717.288	2	40	2
4	512	651	51.2	8.09755555555556	19.883	721.288	2	40	2
4	513	651	51.3	8.09758333333333	19.858	725.288	2	40	2
4	514	651	51.4	8.09761111111111	19.833	729.288	2	40	2
4	515	651	51.5	8.09763888888889	19.808	733.286	2	40.01	2
4	516	651	51.6	8.09766666666667	19.782	737.29	2	40.03	2
4	517	651	51.7	8.09769444444444	19.758	741.307	2	39.9	2
4	518	651	51.8	8.09772222222222	19.732	745.311	2	39.49	2
4	519	651	51.9	8.09775	19.749	749.252	2	38.77	2
4	520	651	52	8.09777777777778	19.722	753.085	2	37.92	2
4	521	651	52.1	8.09780555555556	19.66	756.814	2	37.2	2
4	522	651	52.2	8.09783333333333	19.637	760.489	2	36.69	2
4	523	651	52.3	8.09786111111111	19.614	764.14	2	36.27	2
4	524	651	52.4	8.09788888888889	19.607	767.753	2	35.81	2
4	525	651	52.5	8.09791666666667	19.569	771.304	2	35.38	2
4	526	651	52.6	8.09794444444445	19.547	774.804	2	35.08	2
4	527	651	52.7	8.09797222222222	19.524	778.289	2	34.97	2
4	528	651	52.8	8.098	19.502	781.785	2	34.98	2
4	529	651	52.9	8.09802777777778	19.48	785.287	2	35	2
4	530	651	53	8.09805555555556	19.459	788.786	2	35	2
4	531	651	53.1	8.09808333333333	19.436	792.286	2	35	2
4	532	651	53.2	8.09811111111111	19.415	795.786	2	35	2
4	533	651	53.3	8.09813888888889	19.392	799.286	2	35	2
4	534	651	53.4	8.09816666666667	19.37	802.786	2	35	2
4	535	651	53.5	8.09819444444445	19.347	806.286	2	35	2
4	536	651	53.6	8.09822222222222	19.326	809.784	2	35.02	2
4	537	651	53.7	8.09825	19.304	813.287	2	35.04	2
4	538	651	53.8	8.09827777777778	19.282	816.803	2	34.97	2
4	539	651	53.9	8.09830555555556	19.26	820.314	2	34.65	2
4	540	651	54	8.09833333333333	19.261	823.775	2	34.06	2
4	541	651	54.1	8.09836111111111	19.221	827.139	2	33.41	2
4	542	651	54.2	8.09838888888889	19.169	830.419	2	33.01	2
4	543	651	54.3	8.09841666666667	19.088	833.684	2	32.96	2
4	544	651	54.4	8.09844444444444	18.997	836.984	2	33.1	2
4	545	651	54.5	8.09847222222222	18.885	840.315	2	33.22	2
4	546	651	54.6	8.0985	18.752	843.643	2	33.24	2
4	547	651	54.7	8.09852777777778	18.607	846.96	2	33.24	2
4	548	651	54.8	8.09855555555556	18.473	850.29	2	33.22	2
4	549	651	54.9	8.09858333333333	18.363	853.63	2	33.01	2
4	550	651	55	8.09861111111111	18.292	856.938	2	32.5	2
4	551	651	55.1	8.09863888888889	18.219	860.167	2	31.72	2
4	552	651	55.2	8.09866666666667	18.128	863.299	2	30.81	2
4	553	651	55.3	8.09869444444445	18.055	866.338	2	29.81	2
4	554	651	55.4	8.09872222222222	18.022	869.269	2	28.7	2
4	555	651	55.5	8.09875	17.986	872.076	2	27.49	2
4	556	651	55.6	8.09877777777778	17.906	874.767	2	26.36	2
4	557	651	55.7	8.09880555555556	17.81	877.322	2	25.53	2
4	558	651	55.8	8.09883333333333	17.759	879.815	2	25.09	2
4	559	651	55.9	8.09886111111111	17.706	882.297	2	24.97	2
4	560	651	56	8.09888888888889	17.653	884.792	2	24.98	2
4	561	651	56.1	8.09891666666667	17.6	887.293	2	24.99	2
4	562	651	56.2	8.09894444444445	17.548	889.793	2	24.99	2
4	563	651	56.3	8.09897222222222	17.495	892.292	2	24.99	2
4	564	651	56.4	8.099	17.442	894.792	2	24.99	2
4	565	651	56.5	8.09902777777778	17.389	897.291	2	24.99	2
4	566	651	56.6	8.09905555555556	17.337	899.791	2	24.99	2
4	567	651	56.7	8.09908333333333	17.284	902.29	2	24.99	2
4	568	651	56.8	8.09911111111111	17.231	904.79	2	25	2
4	569	651	56.9	8.09913888888889	17.178	907.289	2	24.99	2
4	570	651	57	8.09916666666667	17.126	909.789	2	24.99	2
4	571	651	57.1	8.09919444444444	17.073	912.288	2	24.99	2
4	572	651	57.2	8.09922222222222	17.02	914.787	2	24.99	2
4	573	651	57.3	8.09925	16.967	917.287	2	24.99	2
4	574	651	57.4	8.09927777777778	16.914	919.786	2	25	2
4	575	651	57.5	8.09930555555556	16.862	922.286	2	24.99	2
4	576	651	57.6	8.09933333333333	16.809	924.784	2	25.01	2
4	577	651	57.7	8.09936111111111	16.756	927.293	2	24.97	2
4	578	651	57.8	8.09938888888889	16.703	929.799	2	24.77	2
4	579	651	57.9	8.09941666666667	16.65	932.265	2	24.49	2
4	580	651	58	8.09944444444445	16.568	934.69	2	24.25	2
4	581	651	58.1	8.09947222222222	16.764	937.093	2	24.12	2
4	582	651	58.2	8.0995	17.109	939.505	2	24.06	2
4	583	651	58.3	8.09952777777778	17.625	941.923	2	23.92	2
4	584	651	58.4	8.09955555555556	17.92	944.295	2	23.74	2
4	585	651	58.5	8.09958333333333	18.045	946.636	2	23.83	2
4	586	651	58.6	8.09961111111111	17.974	949.013	2	24.18	2
4	587	651	58.7	8.09963888888889	18.018	951.458	2	24.62	2
4	588	651	58.8	8.09966666666667	18.039	953.964	2	24.94	2
4	589	651	58.9	8.09969444444445	18.06	956.479	2	25.02	2
4	590	651	59	8.09972222222222	18.081	958.977	2	25	2
4	591	651	59.1	8.09975	18.102	961.477	2	25	2
4	592	651	59.2	8.09977777777778	18.123	963.977	2	25	2
4	593	651	59.3	8.09980555555556	18.144	966.479	2	24.99	2
4	594	651	59.4	8.09983333333333	18.164	968.975	2	24.97	2
4	595	651	59.5	8.09986111111111	18.184	971.461	2	25.08	2
4	596	651	59.6	8.09988888888889	18.205	973.96	2	25.37	2
4	597	651	59.7	8.09991666666667	18.21	976.511	2	25.81	2
4	598	651	59.8	8.09994444444444	18.249	979.123	2	26.26	2
4	599	651	59.9	8.09997222222222	18.27	981.774	2	26.69	2
4	600	651	60	8.1	18.292	984.449	2	27.19	2
4	601	651	60.1	8.10002777777778	18.277	987.178	2	27.92	2
4	602	651	60.2	8.10005555555556	18.298	990.011	2	28.77	2
4	603	651	60.3	8.10008333333333	18.364	992.953	2	29.49	2
4	604	651	60.4	8.10011111111111	18.389	995.958	2	29.89	2
4	605	651	60.5	8.10013888888889	18.413	998.971	2	30.01	2
4	606	651	60.6	8.10016666666667	18.438	1001.965	2	30.09	2
4	607	651	60.7	8.10019444444445	18.471	1004.961	2	30.35	2
4	608	651	60.8	8.10022222222222	18.466	1007.999	2	30.86	2
4	609	651	60.9	8.10025	18.432	1011.109	2	31.54	2
4	610	651	61	8.10027777777778	18.383	1014.307	2	32.22	2
4	611	651	61.1	8.10030555555556	18.303	1017.577	2	32.73	2
4	612	651	61.2	8.10033333333333	18.19	1020.887	2	33	2
4	613	651	61.3	8.10036111111111	18.097	1024.206	2	33.06	2
4	614	651	61.4	8.10038888888889	18.008	1027.504	2	33.1	2
4	615	651	61.5	8.10041666666667	17.908	1030.794	2	33.38	2
4	616	651	61.6	8.10044444444445	17.793	1034.126	2	34.01	2
4	617	651	61.7	8.10047222222222	17.704	1037.556	2	34.91	2
4	618	651	61.8	8.1005	17.692	1041.113	2	35.8	2
4	619	651	61.9	8.10052777777778	17.703	1044.759	2	36.39	2
4	620	651	62	8.10055555555556	17.715	1048.432	2	36.74	2
4	621	651	62.1	8.10058333333333	17.721	1052.119	2	36.98	2
4	622	651	62.2	8.10061111111111	17.727	1055.823	2	37.19	2
4	623	651	62.3	8.10063888888889	17.733	1059.552	2	37.5	2
4	624	651	62.4	8.10066666666667	17.739	1063.31	2	37.9	2
4	625	651	62.5	8.10069444444444	17.728	1067.108	2	38.44	2
4	626	651	62.6	8.10072222222222	17.734	1070.981	2	39.08	2
4	627	651	62.7	8.10075	17.757	1074.938	2	39.62	2
4	628	651	62.8	8.10077777777778	17.763	1078.941	2	39.93	2
4	629	651	62.9	8.10080555555556	17.769	1082.955	2	40.03	2
4	630	651	63	8.10083333333333	17.774	1086.959	2	40.02	2
4	631	651	63.1	8.10086111111111	17.781	1090.958	2	40	2
4	632	651	63.2	8.10088888888889	17.787	1094.958	2	40	2
4	633	651	63.3	8.10091666666667	17.793	1098.958	2	40	2
4	634	651	63.4	8.10094444444445	17.799	1102.96	2	39.98	2
4	635	651	63.5	8.10097222222222	17.805	1106.955	2	39.97	2
4	636	651	63.6	8.101	17.811	1110.938	2	40.1	2
4	637	651	63.7	8.10102777777778	17.817	1114.931	2	40.53	2
4	638	651	63.8	8.10105555555556	17.783	1118.986	2	41.37	2
4	639	651	63.9	8.10108333333333	17.766	1123.179	2	42.51	2
4	640	651	64	8.10111111111111	17.796	1127.488	2	43.66	2
4	641	651	64.1	8.10113888888889	17.844	1131.948	2	44.39	2
4	642	651	64.2	8.10116666666667	17.857	1136.46	2	44.46	2
4	643	651	64.3	8.10119444444445	17.869	1140.925	2	43.97	2
4	644	651	64.4	8.10122222222222	17.866	1145.285	2	43.23	2
4	645	651	64.5	8.10125	17.873	1149.548	2	42.62	2
4	646	651	64.6	8.10127777777778	17.937	1153.765	2	42.31	2
4	647	651	64.7	8.10130555555556	18.119	1157.977	2	42.23	2
4	648	651	64.8	8.10133333333333	18.325	1162.198	2	42.25	2
4	649	651	64.9	8.10136111111111	18.514	1166.427	2	42.27	2
4	650	651	65	8.10138888888889	18.702	1170.656	2	42.28	2
4	651	651	65.1	8.10141666666667	18.89	1174.884	2	42.26	2
4	652	651	65.2	8.10144444444444	19.079	1179.106	2	42.26	2
4	653	651	65.3	8.10147222222222	19.267	1183.321	2	42.39	2
4	654	651	65.4	8.1015	19.469	1187.552	2	42.75	2
4	655	651	65.5	8.10152777777778	19.605	1191.83	2	43.38	2
4	656	651	65.6	8.10155555555556	19.698	1196.197	2	44.24	2
4	657	651	65.7	8.10158333333333	19.751	1200.677	2	45.07	2
4	658	651	65.8	8.10161111111111	19.752	1205.246	2	45.68	2
4	659	651	65.9	8.10163888888889	19.682	1209.86	2	45.98	2
4	660	651	66	8.10166666666667	19.626	1214.475	2	46.04	2
4	661	651	66.1	8.10169444444445	19.57	1219.075	2	46.01	2
4	662	651	66.2	8.10172222222222	19.513	1223.675	2	46.01	2
4	663	651	66.3	8.10175	19.457	1228.281	2	45.97	2
4	664	651	66.4	8.10177777777778	19.392	1232.882	2	45.84	2
4	665	651	66.5	8.10180555555556	19.347	1237.451	2	45.73	2
4	666	651	66.6	8.10183333333333	19.334	1241.992	2	45.88	2
4	667	651	66.7	8.10186111111111	19.329	1246.56	2	46.48	2
4	668	651	66.8	8.10188888888889	19.313	1251.238	2	47.48	2
4	669	651	66.9	8.10191666666667	19.337	1256.044	2	48.58	2
4	670	651	67	8.10194444444445	19.374	1260.974	2	49.51	2
4	671	651	67.1	8.10197222222222	19.372	1265.974	2	50.26	2
4	672	651	67.2	8.102	19.335	1271.031	2	50.96	2
4	673	651	67.3	8.10202777777778	19.28	1276.154	2	51.72	2
4	674	651	67.4	8.10205555555556	19.223	1281.374	2	52.46	2
4	675	651	67.5	8.10208333333333	19.146	1286.684	2	52.93	2
4	676	651	67.6	8.10211111111111	19.026	1292.028	2	52.93	2
4	677	651	67.7	8.10213888888889	18.95	1297.338	2	52.46	2
4	678	651	67.8	8.10216666666667	18.895	1302.561	2	51.69	2
4	679	651	67.9	8.10219444444444	18.844	1307.676	2	50.91	2
4	680	651	68	8.10222222222222	18.813	1312.702	2	50.45	2
4	681	651	68.1	8.10225	18.818	1317.697	2	50.45	2
4	682	651	68.2	8.10227777777778	18.801	1322.725	2	50.91	2
4	683	651	68.3	8.10230555555556	18.8	1327.841	2	51.66	2
4	684	651	68.4	8.10233333333333	18.798	1333.062	2	52.37	2
4	685	651	68.5	8.10236111111111	18.815	1338.351	2	52.82	2
4	686	651	68.6	8.10238888888889	18.814	1343.663	2	53.07	2
4	687	651	68.7	8.10241666666667	18.815	1348.971	2	53.26	2
4	688	651	68.8	8.10244444444445	18.833	1354.287	2	53.6	2
4	689	651	68.9	8.10247222222222	18.835	1359.665	2	54.14	2
4	690	651	69	8.1025	18.87	1365.12	2	54.62	2
4	691	651	69.1	8.10252777777778	18.888	1370.619	2	54.92	2
4	692	651	69.2	8.10255555555556	18.906	1376.134	2	55.03	2
4	693	651	69.3	8.10258333333333	18.924	1381.638	2	55.02	2
4	694	651	69.4	8.10261111111111	18.942	1387.136	2	55	2
4	695	651	69.5	8.10263888888889	18.96	1392.636	2	55	2
4	696	651	69.6	8.10266666666667	18.979	1398.136	2	55	2
4	697	651	69.7	8.10269444444445	18.998	1403.636	2	55	2
4	698	651	69.8	8.10272222222222	19.016	1409.136	2	55	2
4	699	651	69.9	8.10275	19.034	1414.636	2	55	2
4	700	651	70	8.10277777777778	19.052	1420.136	2	55	2
4	701	651	70.1	8.10280555555556	19.07	1425.636	2	55	2
4	702	651	70.2	8.10283333333333	19.089	1431.136	2	55	2
4	703	651	70.3	8.10286111111111	19.107	1436.636	2	55	2
4	704	651	70.4	8.10288888888889	19.125	1442.136	2	55	2
4	705	651	70.5	8.10291666666667	19.144	1447.632	2	55.04	2
4	706	651	70.6	8.10294444444444	19.161	1453.133	2	55.15	2
4	707	651	70.7	8.10297222222222	19.179	1458.647	2	55.37	2
4	708	651	70.8	8.103	19.194	1464.18	2	55.8	2
4	709	651	70.9	8.10302777777778	19.142	1469.765	2	56.55	2
4	710	651	71	8.10305555555556	19.109	1475.453	2	57.56	2
4	711	651	71.1	8.10308333333333	19.12	1481.266	2	58.64	2
4	712	651	71.2	8.10311111111111	19.149	1487.211	2	59.47	2
4	713	651	71.3	8.10313888888889	19.137	1493.218	2	59.9	2
4	714	651	71.4	8.10316666666667	19.126	1499.235	2	60.03	2
4	715	651	71.5	8.10319444444445	19.114	1505.239	2	60.02	2
4	716	651	71.6	8.10322222222222	19.101	1511.237	2	60	2
4	717	651	71.7	8.10325	19.089	1517.237	2	60	2
4	718	651	71.8	8.10327777777778	19.078	1523.239	2	59.98	2
4	719	651	71.9	8.10330555555556	19.067	1529.235	2	59.97	2
4	720	651	72	8.10333333333333	19.054	1535.218	2	60.1	2
4	721	651	72.1	8.10336111111111	19.042	1541.211	2	60.53	2
4	722	651	72.2	8.10338888888889	18.989	1547.266	2	61.36	2
4	723	651	72.3	8.10341666666667	18.955	1553.458	2	62.5	2
4	724	651	72.4	8.10344444444445	18.965	1559.765	2	63.64	2
4	725	651	72.5	8.10347222222222	18.994	1566.211	2	64.47	2
4	726	651	72.6	8.1035	18.98	1572.728	2	64.83	2
4	727	651	72.7	8.10352777777778	18.962	1579.24	2	64.74	2
4	728	651	72.8	8.10355555555556	18.949	1585.7	2	64.51	2
4	729	651	72.9	8.10358333333333	18.99	1592.125	2	64.38	2
4	730	651	73	8.10361111111111	19.086	1598.549	2	64.38	2
4	731	651	73.1	8.10363888888889	19.217	1605.006	2	64.37	2
4	732	651	73.2	8.10366666666667	19.363	1611.47	2	64.03	2
4	733	651	73.3	8.10369444444444	19.509	1617.872	2	63.26	2
4	734	651	73.4	8.10372222222222	19.599	1624.152	2	62.32	2
4	735	651	73.5	8.10375	19.616	1630.294	2	61.69	2
4	736	651	73.6	8.10377777777778	19.595	1636.385	2	61.77	2
4	737	651	73.7	8.10380555555556	19.553	1642.547	2	62.54	2
4	738	651	73.8	8.10383333333333	19.579	1648.856	2	63.61	2
4	739	651	73.9	8.10386111111111	19.624	1655.302	2	64.46	2
4	740	651	74	8.10388888888889	19.628	1661.809	2	64.9	2
4	741	651	74.1	8.10391666666667	19.632	1668.325	2	65.03	2
4	742	651	74.2	8.10394444444444	19.636	1674.811	2	65.19	2
4	743	651	74.3	8.10397222222222	19.64	1681.327	2	65.57	2
4	744	651	74.4	8.104	19.644	1687.924	2	65.85	2
4	745	651	74.5	8.10402777777778	19.612	1694.549	2	65.84	2
4	746	651	74.6	8.10405555555556	19.512	1701.145	2	65.56	2
4	747	651	74.7	8.10408333333333	19.411	1707.662	2	65.16	2
4	748	651	74.8	8.10411111111111	19.31	1714.143	2	64.99	2
4	749	651	74.9	8.10413888888889	19.209	1720.642	2	64.99	2
4	750	651	75	8.10416666666667	19.109	1727.141	2	64.99	2
4	751	651	75.1	8.10419444444445	19.008	1733.639	2	65.01	2
4	752	651	75.2	8.10422222222222	18.907	1740.142	2	65.02	2
4	753	651	75.3	8.10425	18.806	1746.678	2	64.71	2
4	754	651	75.4	8.10427777777778	18.705	1753.155	2	63.95	2
4	755	651	75.5	8.10430555555556	18.621	1759.491	2	63.16	2
4	756	651	75.6	8.10433333333333	18.536	1765.724	2	62.71	2
4	757	651	75.7	8.10436111111111	18.566	1771.946	2	62.76	2
4	758	651	75.8	8.10438888888889	18.595	1778.257	2	63.04	2
4	759	651	75.9	8.10441666666667	18.625	1784.602	2	63.03	2
4	760	651	76	8.10444444444444	18.655	1790.894	2	62.78	2
4	761	651	76.1	8.10447222222222	18.685	1797.149	2	62.59	2
4	762	651	76.2	8.1045	18.714	1803.392	2	62.51	2
4	763	651	76.3	8.10452777777778	18.744	1809.651	2	62.41	2
4	764	651	76.4	8.10455555555556	18.773	1815.907	2	62.1	2
4	765	651	76.5	8.10458333333333	18.82	1822.102	2	61.62	2
4	766	651	76.6	8.10461111111111	18.848	1828.219	2	61.22	2
4	767	651	76.7	8.10463888888889	18.86	1834.299	2	61.11	2
4	768	651	76.8	8.10466666666667	18.863	1840.4	2	61.27	2
4	769	651	76.9	8.10469444444444	18.868	1846.557	2	61.4	2
4	770	651	77	8.10472222222222	18.856	1852.724	2	61.24	2
4	771	651	77.1	8.10475	18.861	1858.833	2	60.95	2
4	772	651	77.2	8.10477777777778	18.832	1864.893	2	60.77	2
4	773	651	77.3	8.10480555555556	18.804	1870.953	2	60.77	2
4	774	651	77.4	8.10483333333333	18.786	1877.05	2	60.74	2
4	775	651	77.5	8.10486111111111	18.858	1883.147	2	60.46	2
4	776	651	77.6	8.10488888888889	18.953	1889.173	2	59.97	2
4	777	651	77.7	8.10491666666667	19.06	1895.116	2	59.64	2
4	778	651	77.8	8.10494444444445	19.17	1901.044	2	59.67	2
4	779	651	77.9	8.10497222222222	19.259	1907.014	2	59.94	2
4	780	651	78	8.105	19.306	1913.037	2	60.22	2
4	781	651	78.1	8.10502777777778	19.455	1919.099	2	60.21	2
4	782	651	78.2	8.10505555555556	19.636	1925.122	2	59.89	2
4	783	651	78.3	8.10508333333333	19.787	1931.076	2	59.66	2
4	784	651	78.4	8.10511111111111	19.93	1937.017	2	59.6	2
4	785	651	78.5	8.10513888888889	20.041	1942.98	2	59.57	2
4	786	651	78.6	8.10516666666667	20.179	1948.972	2	59.34	2
4	787	651	78.7	8.10519444444444	20.303	1954.911	2	58.69	2
4	788	651	78.8	8.10522222222222	20.379	1960.726	2	57.9	2
4	789	651	78.9	8.10525	20.441	1966.458	2	57.35	2
4	790	651	79	8.10527777777778	20.509	1972.152	2	57.08	2
4	791	651	79.1	8.10530555555556	20.58	1977.845	2	57.02	2
4	792	651	79.2	8.10533333333333	20.652	1983.546	2	57.05	2
4	793	651	79.3	8.10536111111111	20.724	1989.257	2	57.07	2
4	794	651	79.4	8.10538888888889	20.797	1994.978	2	56.94	2
4	795	651	79.5	8.10541666666667	20.866	2000.689	2	56.5	2
4	796	651	79.6	8.10544444444444	20.978	2006.327	2	55.45	2
4	797	651	79.7	8.10547222222222	21.074	2011.775	2	53.82	2
4	798	651	79.8	8.1055	21.131	2017.092	2	52.32	2
4	799	651	79.9	8.10552777777778	21.264	2022.221	2	51.49	2
4	800	651	80	8.10555555555556	21.454	2027.295	2	51.4	2
4	801	651	80.1	8.10558333333333	21.642	2032.457	2	51.78	2
4	802	651	80.2	8.10561111111111	21.831	2037.678	2	52.02	2
4	803	651	80.3	8.10563888888889	22.019	2042.884	2	52.07	2
4	804	651	80.4	8.10566666666667	22.207	2048.102	2	52	2
4	805	651	80.5	8.10569444444445	22.407	2053.319	2	51.67	2
4	806	651	80.6	8.10572222222222	22.602	2058.49	2	50.99	2
4	807	651	80.7	8.10575	22.722	2063.559	2	50.01	2
4	808	651	80.8	8.10577777777778	22.783	2068.493	2	49.04	2
4	809	651	80.9	8.10580555555556	22.77	2073.324	2	48.36	2
4	810	651	81	8.10583333333333	22.752	2078.11	2	48.03	2
4	811	651	81.1	8.10586111111111	22.745	2082.895	2	47.96	2
4	812	651	81.2	8.10588888888889	22.738	2087.708	2	47.86	2
4	813	651	81.3	8.10591666666667	22.732	2092.497	2	47.54	2
4	814	651	81.4	8.10594444444444	22.725	2097.228	2	47.23	2
4	815	651	81.5	8.10597222222222	22.739	2101.926	2	46.95	2
4	816	651	81.6	8.106	22.818	2106.603	2	46.72	2
4	817	651	81.7	8.10602777777778	22.869	2111.27	2	46.59	2
4	818	651	81.8	8.10605555555556	22.931	2115.908	2	46.57	2
4	819	651	81.9	8.10608333333333	22.948	2120.544	2	46.76	2
4	820	651	82	8.10611111111111	22.969	2125.247	2	47.02	2
4	821	651	82.1	8.10613888888889	22.964	2129.991	2	47	2
4	822	651	82.2	8.10616666666667	22.982	2134.709	2	46.6	2
4	823	651	82.3	8.10619444444444	22.981	2139.34	2	45.97	2
4	824	651	82.4	8.10622222222222	22.963	2143.887	2	45.43	2
4	825	651	82.5	8.10625	22.962	2148.392	2	45.12	2
4	826	651	82.6	8.10627777777778	22.958	2152.884	2	45	2
4	827	651	82.7	8.10630555555556	22.955	2157.381	2	45	2
4	828	651	82.8	8.10633333333333	22.951	2161.881	2	45	2
4	829	651	82.9	8.10636111111111	22.948	2166.38	2	45	2
8	253	605	25.3	8.09036111111111	17.044	78.783	2	10	2
8	254	605	25.4	8.09038888888889	17.039	79.783	2	10	2
8	255	605	25.5	8.09041666666667	17.034	80.782	2	10	2
8	256	605	25.6	8.09044444444445	17.029	81.783	2	10	2
8	257	605	25.7	8.09047222222222	17.023	82.783	2	10	2
8	258	605	25.8	8.0905	17.018	83.783	2	10	2
8	259	605	25.9	8.09052777777778	17.013	84.783	2	10	2
8	260	605	26	8.09055555555556	17.008	85.785	2	9.98	2
8	261	605	26.1	8.09058333333333	16.996	86.78	2	9.95	2
8	262	605	26.2	8.09061111111111	16.998	87.767	2	10.01	2
8	263	605	26.3	8.09063888888889	17.026	88.759	2	10.22	2
8	264	605	26.4	8.09066666666667	17.062	89.786	2	10.6	2
8	265	605	26.5	8.09069444444444	17.087	90.871	2	11.02	2
8	266	605	26.6	8.09072222222222	17.092	92.006	2	11.33	2
8	267	605	26.7	8.09075	17.08	93.163	2	11.49	2
8	268	605	26.8	8.09077777777778	17.074	94.32	2	11.52	2
8	269	605	26.9	8.09080555555556	17.068	95.471	2	11.51	2
8	270	605	27	8.09083333333333	17.062	96.62	2	11.5	2
8	271	605	27.1	8.09086111111111	17.057	97.77	2	11.5	2
8	272	605	27.2	8.09088888888889	17.051	98.92	2	11.5	2
8	273	605	27.3	8.09091666666667	17.045	100.07	2	11.5	2
8	274	605	27.4	8.09094444444444	17.039	101.22	2	11.5	2
8	275	605	27.5	8.09097222222222	17.033	102.37	2	11.5	2
8	276	605	27.6	8.091	17.027	103.52	2	11.5	2
8	277	605	27.7	8.09102777777778	17.021	104.67	2	11.5	2
8	278	605	27.8	8.09105555555556	17.015	105.82	2	11.5	2
8	279	605	27.9	8.09108333333333	17.009	106.97	2	11.5	2
8	280	605	28	8.09111111111111	17.003	108.12	2	11.5	2
8	281	605	28.1	8.09113888888889	16.998	109.27	2	11.5	2
8	282	605	28.2	8.09116666666667	16.991	110.42	2	11.5	2
8	283	605	28.3	8.09119444444445	16.986	111.57	2	11.5	2
8	284	605	28.4	8.09122222222222	16.98	112.72	2	11.5	2
8	285	605	28.5	8.09125	16.974	113.87	2	11.5	2
8	286	605	28.6	8.09127777777778	16.968	115.02	2	11.5	2
8	287	605	28.7	8.09130555555556	16.962	116.17	2	11.5	2
8	288	605	28.8	8.09133333333333	16.956	117.32	2	11.5	2
8	289	605	28.9	8.09136111111111	16.95	118.471	2	11.49	2
8	290	605	29	8.09138888888889	16.944	119.62	2	11.48	2
8	291	605	29.1	8.09141666666667	16.938	120.762	2	11.51	2
8	292	605	29.2	8.09144444444444	16.935	121.904	2	11.67	2
8	293	605	29.3	8.09147222222222	16.926	123.069	2	12.01	2
8	294	605	29.4	8.0915	16.894	124.285	2	12.5	2
8	295	605	29.5	8.09152777777778	16.864	125.569	2	12.99	2
8	296	605	29.6	8.09155555555556	16.809	126.904	2	13.33	2
8	297	605	29.7	8.09158333333333	16.75	128.262	2	13.49	2
8	298	605	29.8	8.09161111111111	16.693	129.636	2	13.36	2
8	299	605	29.9	8.09163888888889	16.636	130.97	2	12.99	2
8	300	605	30	8.09166666666667	16.579	132.232	2	12.73	2
8	301	605	30.1	8.09169444444444	16.539	133.469	2	12.74	2
8	302	605	30.2	8.09172222222222	16.506	134.732	2	12.99	2
8	303	605	30.3	8.09175	16.472	136.066	2	13.35	2
8	304	605	30.4	8.09177777777778	16.438	137.433	2	13.5	2
8	305	605	30.5	8.09180555555556	16.404	138.784	2	13.5	2
8	306	605	30.6	8.09183333333333	16.37	140.134	2	13.5	2
8	307	605	30.7	8.09186111111111	16.337	141.484	2	13.51	2
8	308	605	30.8	8.09188888888889	16.303	142.835	2	13.51	2
8	309	605	30.9	8.09191666666667	16.27	144.186	2	13.51	2
8	310	605	31	8.09194444444445	16.237	145.536	2	13.51	2
8	311	605	31.1	8.09197222222222	16.203	146.887	2	13.5	2
8	312	605	31.2	8.092	16.17	148.237	2	13.51	2
8	313	605	31.3	8.09202777777778	16.136	149.588	2	13.51	2
8	314	605	31.4	8.09205555555556	16.102	150.938	2	13.51	2
8	315	605	31.5	8.09208333333333	16.069	152.289	2	13.51	2
8	316	605	31.6	8.09211111111111	16.035	153.639	2	13.51	2
8	317	605	31.7	8.09213888888889	16.002	154.99	2	13.51	2
8	318	605	31.8	8.09216666666667	15.968	156.341	2	13.51	2
8	319	605	31.9	8.09219444444444	15.935	157.692	2	13.5	2
8	320	605	32	8.09222222222222	15.901	159.042	2	13.48	2
8	321	605	32.1	8.09225	15.868	160.382	2	13.52	2
8	322	605	32.2	8.09227777777778	15.838	161.717	2	13.78	2
8	323	605	32.3	8.09230555555556	15.776	163.087	2	14.39	2
8	324	605	32.4	8.09233333333333	15.708	164.557	2	15.24	2
8	325	605	32.5	8.09236111111111	15.708	166.154	2	15.95	2
8	326	605	32.6	8.09238888888889	15.695	167.813	2	16.25	2
8	327	605	32.7	8.09241666666667	15.712	169.452	2	16.27	2
8	328	605	32.8	8.09244444444444	15.737	171.061	2	16.26	2
8	329	605	32.9	8.09247222222222	15.756	172.686	2	16.3	2
8	330	605	33	8.0925	15.777	174.344	2	16.21	2
8	331	605	33.1	8.09252777777778	15.809	175.974	2	15.85	2
8	332	605	33.2	8.09255555555556	15.815	177.527	2	15.38	2
8	333	605	33.3	8.09258333333333	15.834	179.024	2	15.07	2
8	334	605	33.4	8.09261111111111	15.852	180.509	2	14.97	2
8	335	605	33.5	8.09263888888889	15.87	182.005	2	14.98	2
8	336	605	33.6	8.09266666666667	15.888	183.506	2	15	2
8	337	605	33.7	8.09269444444445	15.907	185.006	2	15	2
8	338	605	33.8	8.09272222222222	15.925	186.506	2	15	2
8	339	605	33.9	8.09275	15.943	188.006	2	15	2
8	340	605	34	8.09277777777778	15.961	189.506	2	15	2
8	341	605	34.1	8.09280555555556	15.979	191.006	2	15	2
8	342	605	34.2	8.09283333333333	15.998	192.506	2	15	2
8	343	605	34.3	8.09286111111111	16.016	194.006	2	15	2
8	344	605	34.4	8.09288888888889	16.034	195.506	2	15	2
8	345	605	34.5	8.09291666666667	16.053	197.006	2	15	2
8	346	605	34.6	8.09294444444444	16.071	198.505	2	15	2
8	347	605	34.7	8.09297222222222	16.089	200.005	2	15	2
8	348	605	34.8	8.093	16.107	201.505	2	15	2
8	349	605	34.9	8.09302777777778	16.125	203.005	2	15	2
8	350	605	35	8.09305555555556	16.144	204.519	2	14.88	2
8	351	605	35.1	8.09308333333333	16.163	206.006	2	14.59	2
8	352	605	35.2	8.09311111111111	16.18	207.436	2	14.38	2
8	353	605	35.3	8.09313888888889	16.215	208.844	2	14.38	2
8	354	605	35.4	8.09316666666667	16.254	210.274	2	14.59	2
8	355	605	35.5	8.09319444444444	16.294	211.76	2	14.87	2
8	356	605	35.6	8.09322222222222	16.334	213.274	2	15	2
8	357	605	35.7	8.09325	16.372	214.773	2	15	2
8	358	605	35.8	8.09327777777778	16.412	216.273	2	14.99	2
8	359	605	35.9	8.09330555555556	16.452	217.772	2	14.99	2
8	360	605	36	8.09333333333333	16.491	219.271	2	14.99	2
8	361	605	36.1	8.09336111111111	16.531	220.771	2	14.99	2
8	362	605	36.2	8.09338888888889	16.57	222.27	2	15	2
8	363	605	36.3	8.09341666666667	16.61	223.77	2	15	2
8	364	605	36.4	8.09344444444445	16.649	225.27	2	15	2
8	365	605	36.5	8.09347222222222	16.689	226.769	2	14.99	2
8	366	605	36.6	8.0935	16.728	228.269	2	14.99	2
8	367	605	36.7	8.09352777777778	16.768	229.768	2	14.99	2
8	368	605	36.8	8.09355555555556	16.807	231.267	2	14.99	2
8	369	605	36.9	8.09358333333333	16.847	232.767	2	15	2
8	370	605	37	8.09361111111111	16.886	234.266	2	15	2
8	371	605	37.1	8.09363888888889	16.925	235.766	2	15	2
8	372	605	37.2	8.09366666666667	16.965	237.266	2	14.99	2
8	373	605	37.3	8.09369444444445	17.004	238.765	2	14.99	2
8	374	605	37.4	8.09372222222222	17.044	240.264	2	14.99	2
8	375	605	37.5	8.09375	17.083	241.764	2	14.99	2
8	376	605	37.6	8.09377777777778	17.122	243.263	2	15	2
8	377	605	37.7	8.09380555555556	17.162	244.763	2	15	2
8	378	605	37.8	8.09383333333333	17.202	246.262	2	15	2
8	379	605	37.9	8.09386111111111	17.241	247.762	2	15	2
8	380	605	38	8.09388888888889	17.28	249.261	2	14.99	2
8	381	605	38.1	8.09391666666667	17.32	250.761	2	14.99	2
8	382	605	38.2	8.09394444444444	17.359	252.262	2	14.98	2
8	383	605	38.3	8.09397222222222	17.399	253.758	2	14.96	2
8	384	605	38.4	8.094	17.438	255.24	2	15.07	2
8	385	605	38.5	8.09402777777778	17.477	256.729	2	15.5	2
8	386	605	38.6	8.09405555555556	17.48	258.278	2	16.34	2
8	387	605	38.7	8.09408333333333	17.509	259.971	2	17.49	2
8	388	605	38.8	8.09411111111111	17.571	261.777	2	18.65	2
8	389	605	38.9	8.09413888888889	17.661	263.727	2	19.49	2
8	390	605	39	8.09416666666667	17.715	265.736	2	19.91	2
8	391	605	39.1	8.09419444444445	17.768	267.753	2	20.03	2
8	392	605	39.2	8.09422222222222	17.819	269.797	2	19.63	2
8	393	605	39.3	8.09425	17.872	271.752	2	18.74	2
8	394	605	39.4	8.09427777777778	17.925	273.541	2	18.11	2
8	395	605	39.5	8.09430555555556	18.033	275.263	2	18.09	2
8	396	605	39.6	8.09433333333333	18.164	277.045	2	18.68	2
8	397	605	39.7	8.09436111111111	18.289	278.988	2	19.59	2
8	398	605	39.8	8.09438888888889	18.43	281.01	2	20.24	2
8	399	605	39.9	8.09441666666667	18.566	283.031	2	20.82	2
8	400	605	40	8.09444444444445	18.676	285.138	2	21.66	2
8	401	605	40.1	8.09447222222222	18.789	287.359	2	22.54	2
8	402	605	40.2	8.0945	18.885	289.675	2	23.2	2
8	403	605	40.3	8.09452777777778	18.915	292.042	2	23.56	2
8	404	605	40.4	8.09455555555556	18.956	294.422	2	23.69	2
8	405	605	40.5	8.09458333333333	18.998	296.794	2	23.68	2
8	406	605	40.6	8.09461111111111	19.039	299.159	2	23.67	2
8	407	605	40.7	8.09463888888889	19.08	301.526	2	23.67	2
8	408	605	40.8	8.09466666666667	19.121	303.893	2	23.67	2
8	409	605	40.9	8.09469444444444	19.162	306.26	2	23.67	2
8	410	605	41	8.09472222222222	19.203	308.627	2	23.67	2
8	411	605	41.1	8.09475	19.244	310.994	2	23.67	2
8	412	605	41.2	8.09477777777778	19.285	313.361	2	23.67	2
8	413	605	41.3	8.09480555555556	19.326	315.727	2	23.67	2
8	414	605	41.4	8.09483333333333	19.367	318.094	2	23.67	2
8	415	605	41.5	8.09486111111111	19.408	320.459	2	23.68	2
8	416	605	41.6	8.09488888888889	19.45	322.829	2	23.7	2
8	417	605	41.7	8.09491666666667	19.491	325.21	2	23.62	2
8	418	605	41.8	8.09494444444445	19.565	327.581	2	23.33	2
8	419	605	41.9	8.09497222222222	19.57	329.903	2	22.91	2
8	420	605	42	8.095	19.441	332.152	2	22.56	2
8	421	605	42.1	8.09502777777778	19.255	334.363	2	22.56	2
8	422	605	42.2	8.09505555555556	19.125	336.612	2	22.9	2
8	423	605	42.3	8.09508333333333	19.13	338.933	2	23.33	2
8	424	605	42.4	8.09511111111111	19.205	341.304	2	23.62	2
8	425	605	42.5	8.09513888888889	19.247	343.687	2	23.68	2
8	426	605	42.6	8.09516666666667	19.287	346.053	2	23.66	2
8	427	605	42.7	8.09519444444445	19.329	348.401	2	23.78	2
8	428	605	42.8	8.09522222222222	19.374	350.763	2	24.23	2
8	429	605	42.9	8.09525	19.364	353.188	2	25.07	2
8	430	605	43	8.09527777777778	19.356	355.751	2	26.21	2
8	431	605	43.1	8.09530555555556	19.373	358.43	2	27.35	2
8	432	605	43.2	8.09533333333333	19.392	361.246	2	28.19	2
8	433	605	43.3	8.09536111111111	19.356	364.126	2	28.64	2
8	434	605	43.4	8.09538888888889	19.325	367.018	2	28.78	2
8	435	605	43.5	8.09541666666667	19.294	369.898	2	28.77	2
8	436	605	43.6	8.09544444444444	19.261	372.771	2	28.75	2
8	437	605	43.7	8.09547222222222	19.23	375.646	2	28.75	2
8	438	605	43.8	8.0955	19.198	378.521	2	28.75	2
8	439	605	43.9	8.09552777777778	19.166	381.396	2	28.75	2
8	440	605	44	8.09555555555556	19.134	384.298	2	28.5	2
8	441	605	44.1	8.09558333333333	19.102	387.147	2	27.94	2
8	442	605	44.2	8.09561111111111	19.071	389.884	2	27.54	2
8	443	605	44.3	8.09563888888889	19.068	392.58	2	27.54	2
8	444	605	44.4	8.09566666666667	19.105	395.317	2	27.94	2
8	445	605	44.5	8.09569444444445	19.141	398.167	2	28.49	2
8	446	605	44.6	8.09572222222222	19.178	401.064	2	28.74	2
8	447	605	44.7	8.09575	19.214	403.927	2	28.88	2
8	448	605	44.8	8.09577777777778	19.266	406.807	2	29.25	2
8	449	605	44.9	8.09580555555556	19.245	409.739	2	29.86	2
8	450	605	45	8.09583333333333	19.173	412.755	2	30.65	2
8	451	605	45.1	8.09586111111111	19.051	415.869	2	31.45	2
8	452	605	45.2	8.09588888888889	18.879	419.068	2	32.06	2
8	453	605	45.3	8.09591666666667	18.632	422.319	2	32.42	2
8	454	605	45.4	8.09594444444445	18.402	425.586	2	32.56	2
8	455	605	45.5	8.09597222222222	18.172	428.845	2	32.58	2
8	456	605	45.6	8.096	17.941	432.107	2	32.56	2
8	457	605	45.7	8.09602777777778	17.711	435.375	2	32.37	2
8	458	605	45.8	8.09605555555556	17.482	438.615	2	31.98	2
8	459	605	45.9	8.09608333333333	17.282	441.789	2	31.48	2
8	460	605	46	8.09611111111111	17.092	444.885	2	31.17	2
8	461	605	46.1	8.09613888888889	16.985	447.952	2	31.36	2
8	462	605	46.2	8.09616666666667	17.008	451.082	2	32.06	2
8	463	605	46.3	8.09619444444444	17.068	454.325	2	33.04	2
8	464	605	46.4	8.09622222222222	17.164	457.698	2	33.98	2
8	465	605	46.5	8.09625	17.253	461.164	2	34.62	2
8	466	605	46.6	8.09627777777778	17.329	464.669	2	34.93	2
8	467	605	46.7	8.09630555555556	17.403	468.181	2	35.02	2
8	468	605	46.8	8.09633333333333	17.479	471.685	2	35.01	2
8	469	605	46.9	8.09636111111111	17.553	475.183	2	34.99	2
8	470	605	47	8.09638888888889	17.628	478.682	2	34.99	2
8	471	605	47.1	8.09641666666667	17.703	482.181	2	34.99	2
8	472	605	47.2	8.09644444444445	17.778	485.68	2	34.99	2
8	473	605	47.3	8.09647222222222	17.853	489.179	2	34.99	2
8	474	605	47.4	8.0965	17.928	492.678	2	34.99	2
8	475	605	47.5	8.09652777777778	18.003	496.178	2	34.99	2
8	476	605	47.6	8.09655555555556	18.078	499.677	2	34.99	2
8	477	605	47.7	8.09658333333333	18.153	503.176	2	34.99	2
8	478	605	47.8	8.09661111111111	18.227	506.675	2	34.99	2
8	479	605	47.9	8.09663888888889	18.303	510.175	2	34.99	2
8	480	605	48	8.09666666666667	18.377	513.674	2	34.99	2
8	481	605	48.1	8.09669444444445	18.453	517.173	2	34.99	2
8	482	605	48.2	8.09672222222222	18.527	520.672	2	34.99	2
8	483	605	48.3	8.09675	18.602	524.188	2	34.84	2
8	484	605	48.4	8.09677777777778	18.677	527.671	2	34.49	2
8	485	605	48.5	8.09680555555556	18.752	531.085	2	34.24	2
8	486	605	48.6	8.09683333333333	18.842	534.472	2	34.23	2
8	487	605	48.7	8.09686111111111	18.969	537.885	2	34.48	2
8	488	605	48.8	8.09688888888889	19.097	541.366	2	34.83	2
8	489	605	48.9	8.09691666666667	19.224	544.88	2	34.98	2
8	490	605	49	8.09694444444444	19.352	548.378	2	34.98	2
8	491	605	49.1	8.09697222222222	19.478	551.876	2	34.98	2
8	492	605	49.2	8.097	19.606	555.374	2	34.98	2
8	493	605	49.3	8.09702777777778	19.733	558.871	2	34.98	2
8	494	605	49.4	8.09705555555556	19.86	562.369	2	34.98	2
8	495	605	49.5	8.09708333333333	19.987	565.867	2	34.98	2
8	496	605	49.6	8.09711111111111	20.114	569.364	2	34.98	2
8	497	605	49.7	8.09713888888889	20.242	572.862	2	34.98	2
8	498	605	49.8	8.09716666666667	20.369	576.36	2	34.98	2
8	499	605	49.9	8.09719444444445	20.496	579.857	2	34.98	2
8	500	605	50	8.09722222222222	20.623	583.355	2	34.98	2
8	501	605	50.1	8.09725	20.751	586.853	2	34.98	2
8	502	605	50.2	8.09727777777778	20.882	590.35	2	34.98	2
8	503	605	50.3	8.09730555555556	21.01	593.847	2	35	2
8	504	605	50.4	8.09733333333333	21.117	597.348	2	35.02	2
8	505	605	50.5	8.09736111111111	21.198	600.86	2	34.96	2
8	506	605	50.6	8.09738888888889	21.286	604.365	2	34.73	2
8	507	605	50.7	8.09741666666667	21.32	607.829	2	34.36	2
8	508	605	50.8	8.09744444444445	21.247	611.229	2	34.07	2
8	509	605	50.9	8.09747222222222	21.135	614.597	2	34.07	2
8	510	605	51	8.0975	21.07	617.997	2	34.36	2
8	511	605	51.1	8.09752777777778	21.107	621.461	2	34.73	2
8	512	605	51.2	8.09755555555556	21.16	624.966	2	34.96	2
8	513	605	51.3	8.09758333333333	21.141	628.478	2	35.03	2
8	514	605	51.4	8.09761111111111	21.087	631.98	2	35.01	2
8	515	605	51.5	8.09763888888889	21.026	635.478	2	35	2
8	516	605	51.6	8.09766666666667	20.971	638.978	2	35	2
8	517	605	51.7	8.09769444444444	20.918	642.477	2	35	2
8	518	605	51.8	8.09772222222222	20.863	645.977	2	35	2
8	519	605	51.9	8.09775	20.809	649.477	2	35	2
8	520	605	52	8.09777777777778	20.755	652.976	2	35	2
8	521	605	52.1	8.09780555555556	20.701	656.476	2	35	2
8	522	605	52.2	8.09783333333333	20.646	659.975	2	35	2
8	523	605	52.3	8.09786111111111	20.593	663.486	2	34.89	2
8	524	605	52.4	8.09788888888889	20.538	666.975	2	34.66	2
8	525	605	52.5	8.09791666666667	20.484	670.417	2	34.5	2
8	526	605	52.6	8.09794444444445	20.435	673.843	2	34.5	2
8	527	605	52.7	8.09797222222222	20.414	677.286	2	34.66	2
8	528	605	52.8	8.098	20.391	680.775	2	34.9	2
8	529	605	52.9	8.09802777777778	20.369	684.286	2	35	2
8	530	605	53	8.09805555555556	20.347	687.786	2	35	2
8	531	605	53.1	8.09808333333333	20.325	691.286	2	35	2
8	532	605	53.2	8.09811111111111	20.304	694.786	2	35	2
8	533	605	53.3	8.09813888888889	20.282	698.286	2	35	2
8	534	605	53.4	8.09816666666667	20.26	701.786	2	35	2
8	535	605	53.5	8.09819444444445	20.237	705.286	2	35	2
8	536	605	53.6	8.09822222222222	20.216	708.785	2	35	2
8	537	605	53.7	8.09825	20.193	712.285	2	35	2
8	538	605	53.8	8.09827777777778	20.171	715.785	2	35	2
8	539	605	53.9	8.09830555555556	20.149	719.285	2	35	2
8	540	605	54	8.09833333333333	20.127	722.785	2	35	2
8	541	605	54.1	8.09836111111111	20.105	726.285	2	35	2
8	542	605	54.2	8.09838888888889	20.083	729.783	2	35.02	2
8	543	605	54.3	8.09841666666667	20.061	733.288	2	35.03	2
8	544	605	54.4	8.09844444444444	20.039	736.801	2	34.93	2
8	545	605	54.5	8.09847222222222	20.017	740.304	2	34.62	2
8	546	605	54.6	8.0985	20.011	743.763	2	34.08	2
8	547	605	54.7	8.09852777777778	19.991	747.145	2	33.33	2
8	548	605	54.8	8.09855555555556	19.972	750.438	2	32.5	2
8	549	605	54.9	8.09858333333333	19.949	753.645	2	31.67	2
8	550	605	55	8.09861111111111	19.93	756.762	2	30.92	2
8	551	605	55.1	8.09863888888889	19.894	759.802	2	30.37	2
8	552	605	55.2	8.09866666666667	19.875	762.8	2	30.07	2
8	553	605	55.3	8.09869444444445	19.856	765.787	2	29.97	2
8	554	605	55.4	8.09872222222222	19.837	768.782	2	29.98	2
8	555	605	55.5	8.09875	19.818	771.784	2	30	2
8	556	605	55.6	8.09877777777778	19.799	774.784	2	30	2
8	557	605	55.7	8.09880555555556	19.781	777.784	2	30	2
8	558	605	55.8	8.09883333333333	19.762	780.784	2	30	2
8	559	605	55.9	8.09886111111111	19.743	783.784	2	30	2
8	560	605	56	8.09888888888889	19.724	786.784	2	30	2
8	561	605	56.1	8.09891666666667	19.705	789.784	2	30	2
8	562	605	56.2	8.09894444444445	19.686	792.784	2	30	2
8	563	605	56.3	8.09897222222222	19.667	795.784	2	30	2
8	564	605	56.4	8.099	19.648	798.784	2	30	2
8	565	605	56.5	8.09902777777778	19.629	801.783	2	30	2
8	566	605	56.6	8.09905555555556	19.61	804.783	2	30	2
8	567	605	56.7	8.09908333333333	19.591	807.783	2	30	2
8	568	605	56.8	8.09911111111111	19.572	810.783	2	30	2
8	569	605	56.9	8.09913888888889	19.553	813.782	2	30.01	2
8	570	605	57	8.09916666666667	19.534	816.784	2	30.02	2
8	571	605	57.1	8.09919444444444	19.515	819.787	2	30.03	2
8	572	605	57.2	8.09922222222222	19.495	822.785	2	30.1	2
8	573	605	57.3	8.09925	19.478	825.786	2	30.34	2
8	574	605	57.4	8.09927777777778	19.436	828.817	2	30.8	2
8	575	605	57.5	8.09930555555556	19.374	831.917	2	31.45	2
8	576	605	57.6	8.09933333333333	19.314	835.109	2	32.09	2
8	577	605	57.7	8.09936111111111	19.241	838.368	2	32.5	2
8	578	605	57.8	8.09938888888889	19.129	841.65	2	32.65	2
8	579	605	57.9	8.09941666666667	18.993	844.918	2	32.64	2
8	580	605	58	8.09944444444445	18.846	848.173	2	32.65	2
8	581	605	58.1	8.09947222222222	18.71	851.442	2	32.66	2
8	582	605	58.2	8.0995	18.601	854.726	2	32.52	2
8	583	605	58.3	8.09952777777778	18.523	857.988	2	32.1	2
8	584	605	58.4	8.09955555555556	18.447	861.181	2	31.45	2
8	585	605	58.5	8.09958333333333	18.359	864.282	2	30.75	2
8	586	605	58.6	8.09961111111111	18.28	867.305	2	30.25	2
8	587	605	58.7	8.09963888888889	18.219	870.287	2	30.08	2
8	588	605	58.8	8.09966666666667	18.126	873.273	2	30.24	2
8	589	605	58.9	8.09969444444445	18.11	876.308	2	30.57	2
8	590	605	59	8.09972222222222	18.179	879.399	2	30.8	2
8	591	605	59.1	8.09975	18.219	882.511	2	30.75	2
8	592	605	59.2	8.09977777777778	18.204	885.587	2	30.47	2
8	593	605	59.3	8.09980555555556	18.122	888.607	2	30.16	2
8	594	605	59.4	8.09983333333333	18.081	891.596	2	29.99	2
8	595	605	59.5	8.09986111111111	18.112	894.585	2	29.97	2
8	596	605	59.6	8.09988888888889	18.119	897.585	2	29.99	2
8	597	605	59.7	8.09991666666667	18.126	900.587	2	30	2
8	598	605	59.8	8.09994444444444	18.134	903.586	2	30	2
8	599	605	59.9	8.09997222222222	18.141	906.586	2	30	2
8	600	605	60	8.1	18.148	909.586	2	30	2
8	601	605	60.1	8.10002777777778	18.155	912.586	2	30	2
8	602	605	60.2	8.10005555555556	18.162	915.586	2	30	2
8	603	605	60.3	8.10008333333333	18.169	918.586	2	30	2
8	604	605	60.4	8.10011111111111	18.177	921.586	2	30	2
8	605	605	60.5	8.10013888888889	18.184	924.586	2	30	2
8	606	605	60.6	8.10016666666667	18.192	927.586	2	30	2
8	607	605	60.7	8.10019444444445	18.199	930.586	2	30	2
8	608	605	60.8	8.10022222222222	18.206	933.586	2	30	2
8	609	605	60.9	8.10025	18.214	936.586	2	30	2
8	610	605	61	8.10027777777778	18.221	939.586	2	30	2
8	611	605	61.1	8.10030555555556	18.227	942.591	2	29.96	2
8	612	605	61.2	8.10033333333333	18.235	945.588	2	29.84	2
8	613	605	61.3	8.10036111111111	18.242	948.57	2	29.65	2
8	614	605	61.4	8.10038888888889	18.273	951.532	2	29.34	2
8	615	605	61.5	8.10041666666667	18.301	954.456	2	28.89	2
8	616	605	61.6	8.10044444444445	18.299	957.321	2	28.4	2
8	617	605	61.7	8.10047222222222	18.286	960.119	2	28.03	2
8	618	605	61.8	8.1005	18.337	962.886	2	27.91	2
8	619	605	61.9	8.10052777777778	18.444	965.672	2	28	2
8	620	605	62	8.10055555555556	18.571	968.485	2	28.13	2
8	621	605	62.1	8.10058333333333	18.684	971.31	2	28.19	2
8	622	605	62.2	8.10061111111111	18.799	974.13	2	28.18	2
8	623	605	62.3	8.10063888888889	18.913	976.948	2	28.16	2
8	624	605	62.4	8.10066666666667	19.028	979.759	2	28.16	2
8	625	605	62.5	8.10069444444444	19.142	982.56	2	28.34	2
8	626	605	62.6	8.10072222222222	19.26	985.378	2	28.87	2
8	627	605	62.7	8.10075	19.31	988.279	2	29.81	2
8	628	605	62.8	8.10077777777778	19.351	991.327	2	31.07	2
8	629	605	62.9	8.10080555555556	19.401	994.493	2	32.32	2
8	630	605	63	8.10083333333333	19.443	997.805	2	33.27	2
8	631	605	63.1	8.10086111111111	19.417	1001.2	2	33.79	2
8	632	605	63.2	8.10088888888889	19.395	1004.614	2	33.97	2
8	633	605	63.3	8.10091666666667	19.372	1008.015	2	33.99	2
8	634	605	63.4	8.10094444444445	19.35	1011.41	2	33.99	2
8	635	605	63.5	8.10097222222222	19.327	1014.816	2	33.96	2
8	636	605	63.6	8.101	19.307	1018.227	2	33.75	2
8	637	605	63.7	8.10102777777778	19.287	1021.601	2	33.3	2
8	638	605	63.8	8.10105555555556	19.252	1024.885	2	32.95	2
8	639	605	63.9	8.10108333333333	19.17	1028.111	2	33.15	2
8	640	605	64	8.10111111111111	19.013	1031.437	2	34.15	2
8	641	605	64.1	8.10113888888889	18.955	1034.944	2	35.82	2
8	642	605	64.2	8.10116666666667	18.914	1038.61	2	37.61	2
8	643	605	64.3	8.10119444444445	18.943	1042.429	2	38.97	2
8	644	605	64.4	8.10122222222222	18.963	1046.422	2	39.74	2
8	645	605	64.5	8.10125	18.969	1050.448	2	40.02	2
8	646	605	64.6	8.10127777777778	18.976	1054.458	2	40.02	2
8	647	605	64.7	8.10130555555556	18.982	1058.455	2	40	2
8	648	605	64.8	8.10133333333333	18.988	1062.455	2	40	2
8	649	605	64.9	8.10136111111111	18.994	1066.455	2	40	2
8	650	605	65	8.10138888888889	19	1070.454	2	40	2
8	651	605	65.1	8.10141666666667	19.006	1074.454	2	40	2
8	652	605	65.2	8.10144444444444	19.012	1078.454	2	40	2
8	653	605	65.3	8.10147222222222	19.019	1082.454	2	40	2
8	654	605	65.4	8.1015	19.025	1086.454	2	40	2
8	655	605	65.5	8.10152777777778	19.031	1090.454	2	40	2
8	656	605	65.6	8.10155555555556	19.037	1094.456	2	39.98	2
8	657	605	65.7	8.10158333333333	19.043	1098.451	2	39.97	2
8	658	605	65.8	8.10161111111111	19.049	1102.438	2	40.07	2
8	659	605	65.9	8.10163888888889	19.056	1106.436	2	40.37	2
8	660	605	66	8.10166666666667	19.045	1110.476	2	40.92	2
8	661	605	66.1	8.10169444444445	19.051	1114.593	2	41.67	2
8	662	605	66.2	8.10172222222222	19.055	1118.801	2	42.5	2
8	663	605	66.3	8.10175	19.064	1123.093	2	43.33	2
8	664	605	66.4	8.10177777777778	19.071	1127.476	2	44.08	2
8	665	605	66.5	8.10180555555556	19.094	1131.936	2	44.63	2
8	666	605	66.6	8.10183333333333	19.101	1136.438	2	44.93	2
8	667	605	66.7	8.10186111111111	19.108	1140.951	2	45.03	2
8	668	605	66.8	8.10188888888889	19.115	1145.456	2	45.02	2
8	669	605	66.9	8.10191666666667	19.122	1149.954	2	45	2
8	670	605	67	8.10194444444445	19.128	1154.454	2	45	2
8	671	605	67.1	8.10197222222222	19.136	1158.954	2	45	2
8	672	605	67.2	8.102	19.142	1163.454	2	45	2
8	673	605	67.3	8.10202777777778	19.149	1167.954	2	45	2
8	674	605	67.4	8.10205555555556	19.156	1172.454	2	45	2
8	675	605	67.5	8.10208333333333	19.164	1176.954	2	45	2
8	676	605	67.6	8.10211111111111	19.171	1181.454	2	45	2
8	677	605	67.7	8.10213888888889	19.177	1185.954	2	45	2
8	678	605	67.8	8.10216666666667	19.184	1190.451	2	45.03	2
8	679	605	67.9	8.10219444444444	19.191	1194.954	2	45.1	2
8	680	605	68	8.10222222222222	19.198	1199.471	2	45.15	2
8	681	605	68.1	8.10225	19.201	1203.993	2	45.15	2
8	682	605	68.2	8.10227777777778	19.196	1208.51	2	45.1	2
8	683	605	68.3	8.10230555555556	19.189	1213.013	2	45.03	2
8	684	605	68.4	8.10233333333333	19.183	1217.511	2	44.99	2
8	685	605	68.5	8.10236111111111	19.177	1222.007	2	44.97	2
8	686	605	68.6	8.10238888888889	19.17	1226.493	2	45.07	2
8	687	605	68.7	8.10241666666667	19.165	1230.991	2	45.37	2
8	688	605	68.8	8.10244444444445	19.142	1235.531	2	45.92	2
8	689	605	68.9	8.10247222222222	19.136	1240.148	2	46.67	2
8	690	605	69	8.1025	19.127	1244.856	2	47.5	2
8	691	605	69.1	8.10252777777778	19.122	1249.65	2	48.32	2
8	692	605	69.2	8.10255555555556	19.116	1254.53	2	49.06	2
8	693	605	69.3	8.10258333333333	19.126	1259.477	2	49.7	2
8	694	605	69.4	8.10261111111111	19.123	1264.475	2	50.33	2
8	695	605	69.5	8.10263888888889	19.085	1269.53	2	51.03	2
8	696	605	69.6	8.10266666666667	19.035	1274.663	2	51.84	2
8	697	605	69.7	8.10269444444445	18.99	1279.899	2	52.64	2
8	698	605	69.8	8.10272222222222	18.932	1285.222	2	53.24	2
8	699	605	69.9	8.10275	18.836	1290.586	2	53.58	2
8	700	605	70	8.10277777777778	18.74	1295.957	2	53.77	2
8	701	605	70.1	8.10280555555556	18.652	1301.332	2	54.02	2
8	702	605	70.2	8.10283333333333	18.591	1306.743	2	54.35	2
8	703	605	70.3	8.10286111111111	18.565	1312.217	2	54.57	2
8	704	605	70.4	8.10288888888889	18.563	1317.714	2	54.39	2
8	705	605	70.5	8.10291666666667	18.609	1323.164	2	53.76	2
8	706	605	70.6	8.10294444444444	18.605	1328.498	2	52.89	2
8	707	605	70.7	8.10297222222222	18.566	1333.714	2	52.23	2
8	708	605	70.8	8.103	18.566	1338.882	2	51.96	2
8	709	605	70.9	8.10302777777778	18.564	1344.068	2	51.94	2
8	710	605	71	8.10305555555556	18.567	1349.284	2	51.86	2
8	711	605	71.1	8.10308333333333	18.601	1354.484	2	51.49	2
8	712	605	71.2	8.10311111111111	18.617	1359.611	2	50.9	2
8	713	605	71.3	8.10313888888889	18.619	1364.657	2	50.36	2
8	714	605	71.4	8.10316666666667	18.635	1369.65	2	50.04	2
8	715	605	71.5	8.10319444444445	18.652	1374.62	2	50.07	2
8	716	605	71.6	8.10322222222222	18.668	1379.609	2	50.52	2
8	717	605	71.7	8.10325	18.643	1384.665	2	51.37	2
8	718	605	71.8	8.10327777777778	18.639	1389.857	2	52.5	2
8	719	605	71.9	8.10330555555556	18.679	1395.166	2	53.63	2
8	720	605	72	8.10333333333333	18.738	1400.611	2	54.46	2
8	721	605	72.1	8.10336111111111	18.756	1406.118	2	54.9	2
8	722	605	72.2	8.10338888888889	18.774	1411.634	2	55.02	2
8	723	605	72.3	8.10341666666667	18.793	1417.138	2	55.01	2
8	724	605	72.4	8.10344444444445	18.811	1422.636	2	55	2
8	725	605	72.5	8.10347222222222	18.829	1428.137	2	55	2
8	726	605	72.6	8.1035	18.847	1433.637	2	55	2
8	727	605	72.7	8.10352777777778	18.865	1439.136	2	55	2
8	728	605	72.8	8.10355555555556	18.883	1444.636	2	55	2
8	729	605	72.9	8.10358333333333	18.902	1450.13	2	55.05	2
8	730	605	73	8.10361111111111	18.92	1455.636	2	55.18	2
8	731	605	73.1	8.10363888888889	18.939	1461.166	2	55.27	2
8	732	605	73.2	8.10366666666667	18.94	1466.707	2	55.27	2
8	733	605	73.3	8.10369444444444	18.929	1472.237	2	55.18	2
8	734	605	73.4	8.10372222222222	18.918	1477.743	2	55.05	2
8	735	605	73.5	8.10375	18.907	1483.237	2	55	2
8	736	605	73.6	8.10377777777778	18.897	1488.737	2	55	2
8	737	605	73.7	8.10380555555556	18.886	1494.237	2	55	2
8	738	605	73.8	8.10383333333333	18.874	1499.737	2	55	2
8	739	605	73.9	8.10386111111111	18.863	1505.235	2	55.02	2
8	740	605	74	8.10388888888889	18.853	1510.739	2	55.03	2
8	741	605	74.1	8.10391666666667	18.842	1516.253	2	54.92	2
8	742	605	74.2	8.10394444444444	18.831	1521.755	2	54.61	2
8	743	605	74.3	8.10397222222222	18.836	1527.201	2	54.15	2
8	744	605	74.4	8.104	18.81	1532.571	2	53.78	2
8	745	605	74.5	8.10402777777778	18.799	1537.902	2	53.78	2
8	746	605	74.6	8.10405555555556	18.772	1543.271	2	54.14	2
8	747	605	74.7	8.10408333333333	18.778	1548.718	2	54.61	2
8	748	605	74.8	8.10411111111111	18.767	1554.22	2	54.92	2
8	749	605	74.9	8.10413888888889	18.756	1559.734	2	55.03	2
8	750	605	75	8.10416666666667	18.746	1565.24	2	55	2
8	751	605	75.1	8.10419444444445	18.735	1570.736	2	54.97	2
8	752	605	75.2	8.10422222222222	18.723	1576.231	2	54.96	2
8	753	605	75.3	8.10425	18.709	1581.712	2	55.1	2
8	754	605	75.4	8.10427777777778	18.684	1587.201	2	55.6	2
8	755	605	75.5	8.10430555555556	18.713	1592.771	2	56.49	2
8	756	605	75.6	8.10433333333333	18.809	1598.474	2	57.51	2
8	757	605	75.7	8.10436111111111	18.932	1604.309	2	58.33	2
8	758	605	75.8	8.10438888888889	19.05	1610.214	2	58.64	2
8	759	605	75.9	8.10441666666667	19.167	1616.112	2	58.4	2
8	760	605	76	8.10444444444444	19.277	1621.942	2	57.83	2
8	761	605	76.1	8.10447222222222	19.336	1627.675	2	57.31	2
8	762	605	76.2	8.1045	19.368	1633.347	2	57.14	2
8	763	605	76.3	8.10452777777778	19.348	1639.037	2	57.41	2
8	764	605	76.4	8.10455555555556	19.371	1644.803	2	57.88	2
8	765	605	76.5	8.10458333333333	19.374	1650.625	2	58.32	2
8	766	605	76.6	8.10461111111111	19.377	1656.471	2	58.73	2
8	767	605	76.7	8.10463888888889	19.365	1662.359	2	59.19	2
8	768	605	76.8	8.10466666666667	19.385	1668.308	2	59.62	2
8	769	605	76.9	8.10469444444444	19.388	1674.289	2	60.09	2
8	770	605	77	8.10472222222222	19.392	1680.321	2	60.59	2
8	771	605	77.1	8.10475	19.396	1686.421	2	60.85	2
8	772	605	77.2	8.10477777777778	19.396	1692.543	2	60.83	2
8	773	605	77.3	8.10480555555556	19.303	1698.637	2	60.55	2
8	774	605	77.4	8.10483333333333	19.21	1704.654	2	60.16	2
8	775	605	77.5	8.10486111111111	19.117	1710.635	2	59.99	2
8	776	605	77.6	8.10488888888889	19.024	1716.634	2	59.99	2
8	777	605	77.7	8.10491666666667	18.931	1722.634	2	59.99	2
8	778	605	77.8	8.10494444444445	18.838	1728.633	2	59.99	2
8	779	605	77.9	8.10497222222222	18.745	1734.632	2	59.99	2
8	780	605	78	8.105	18.652	1740.632	2	59.99	2
8	781	605	78.1	8.10502777777778	18.559	1746.645	2	59.86	2
8	782	605	78.2	8.10505555555556	18.467	1752.638	2	59.49	2
8	783	605	78.3	8.10508333333333	18.373	1758.556	2	59.12	2
8	784	605	78.4	8.10511111111111	18.281	1764.421	2	59.01	2
8	785	605	78.5	8.10513888888889	18.31	1770.296	2	59.23	2
8	786	605	78.6	8.10516666666667	18.338	1776.244	2	59.64	2
8	787	605	78.7	8.10519444444444	18.367	1782.252	2	59.93	2
8	788	605	78.8	8.10522222222222	18.396	1788.259	2	60	2
8	789	605	78.9	8.10525	18.423	1794.259	2	60	2
8	790	605	79	8.10527777777778	18.452	1800.258	2	60	2
8	791	605	79.1	8.10530555555556	18.481	1806.258	2	60	2
8	792	605	79.2	8.10533333333333	18.509	1812.259	2	60	2
8	793	605	79.3	8.10536111111111	18.538	1818.259	2	60	2
8	794	605	79.4	8.10538888888889	18.566	1824.249	2	60.08	2
8	795	605	79.5	8.10541666666667	18.594	1830.26	2	60.25	2
8	796	605	79.6	8.10544444444444	18.623	1836.312	2	60.26	2
8	797	605	79.7	8.10547222222222	18.628	1842.364	2	59.95	2
8	798	605	79.8	8.1055	18.633	1848.359	2	59.3	2
8	799	605	79.9	8.10552777777778	18.623	1854.24	2	58.5	2
8	800	605	80	8.10555555555556	18.594	1860.029	2	57.91	2
8	801	605	80.1	8.10558333333333	18.583	1865.79	2	57.5	2
8	802	605	80.2	8.10561111111111	18.572	1871.529	2	57.09	2
8	803	605	80.3	8.10563888888889	18.577	1877.232	2	56.56	2
8	804	605	80.4	8.10566666666667	18.566	1882.861	2	55.9	2
8	805	605	80.5	8.10569444444445	18.539	1888.397	2	55.35	2
8	806	605	80.6	8.10572222222222	18.529	1893.871	2	55.23	2
8	807	605	80.7	8.10575	18.504	1899.355	2	55.71	2
8	808	605	80.8	8.10577777777778	18.494	1904.957	2	56.76	2
8	809	605	80.9	8.10580555555556	18.587	1910.692	2	57.97	2
8	810	605	81	8.10583333333333	18.722	1916.605	2	58.58	2
8	811	605	81.1	8.10586111111111	19.075	1922.554	2	58.14	2
8	812	605	81.2	8.10588888888889	19.387	1928.301	2	56.96	2
8	813	605	81.3	8.10591666666667	19.69	1933.946	2	55.65	2
8	814	605	81.4	8.10594444444444	19.971	1939.403	2	54.82	2
8	815	605	81.5	8.10597222222222	20.234	1944.839	2	54.59	2
8	816	605	81.6	8.106	20.514	1950.294	2	54.58	2
8	817	605	81.7	8.10602777777778	20.793	1955.751	2	54.6	2
8	818	605	81.8	8.10605555555556	21.072	1961.215	2	54.62	2
8	819	605	81.9	8.10608333333333	21.352	1966.677	2	54.62	2
8	820	605	82	8.10611111111111	21.649	1972.142	2	54.58	2
8	821	605	82.1	8.10613888888889	21.93	1977.602	2	54.47	2
8	822	605	82.2	8.10616666666667	22.112	1983.046	2	54.32	2
8	823	605	82.3	8.10619444444444	22.19	1988.466	2	54.16	2
8	824	605	82.4	8.10622222222222	22.171	1993.87	2	54.06	2
8	825	605	82.5	8.10625	22.135	1999.268	2	54.02	2
8	826	605	82.6	8.10627777777778	22.116	2004.693	2	53.78	2
8	827	605	82.7	8.10630555555556	22.097	2010.071	2	53.25	2
8	828	605	82.8	8.10633333333333	22.078	2015.343	2	52.87	2
8	829	605	82.9	8.10636111111111	22.118	2020.573	2	52.87	2
8	830	605	83	8.10638888888889	22.206	2025.84	2	53.29	2
8	831	605	83.1	8.10641666666667	22.299	2031.219	2	53.94	2
8	832	605	83.2	8.10644444444445	22.369	2036.664	2	54.36	2
8	833	605	83.3	8.10647222222222	22.389	2042.109	2	54.61	2
8	834	605	83.4	8.1065	22.367	2047.589	2	54.82	2
8	835	605	83.5	8.10652777777778	22.299	2053.097	2	54.85	2
8	836	605	83.6	8.10655555555556	22.227	2058.599	2	54.62	2
8	837	605	83.7	8.10658333333333	22.179	2064.053	2	54.18	2
8	838	605	83.8	8.10661111111111	22.099	2069.437	2	53.71	2
8	839	605	83.9	8.10663888888889	22.036	2074.77	2	53.39	2
8	840	605	84	8.10666666666667	21.973	2080.084	2	53.29	2
8	841	605	84.1	8.10669444444444	21.91	2085.416	2	53.27	2
8	842	605	84.2	8.10672222222222	21.847	2090.749	2	53.16	2
8	843	605	84.3	8.10675	21.784	2096.065	2	52.96	2
8	844	605	84.4	8.10677777777778	21.755	2101.362	2	52.58	2
8	845	605	84.5	8.10680555555556	21.801	2106.609	2	51.96	2
8	846	605	84.6	8.10683333333333	21.778	2111.78	2	51.24	2
8	847	605	84.7	8.10686111111111	21.737	2116.852	2	50.55	2
8	848	605	84.8	8.10688888888889	21.737	2121.847	2	50.11	2
8	849	605	84.9	8.10691666666667	21.736	2126.831	2	49.98	2
8	850	605	85	8.10694444444444	21.736	2131.825	2	49.99	2
8	851	605	85.1	8.10697222222222	21.736	2136.828	2	50.03	2
8	852	605	85.2	8.107	21.736	2141.832	2	50.04	2
8	853	605	85.3	8.10702777777778	21.735	2146.838	2	50.04	2
8	854	605	85.4	8.10705555555556	21.732	2151.843	2	50.03	2
8	855	605	85.5	8.10708333333333	21.727	2156.843	2	50.03	2
8	856	605	85.6	8.10711111111111	21.724	2161.843	2	50.03	2
8	857	605	85.7	8.10713888888889	21.72	2166.843	2	50.03	2
13	264	607	26.4	8.09066666666667	15.539	60.326	2	10.72	2
13	265	607	26.5	8.09069444444444	15.553	61.41	2	10.72	2
13	266	607	26.6	8.09072222222222	15.566	62.493	2	10.72	2
13	267	607	26.7	8.09075	15.579	63.577	2	10.72	2
13	268	607	26.8	8.09077777777778	15.592	64.661	2	10.72	2
13	269	607	26.9	8.09080555555556	15.606	65.757	2	10.72	2
13	270	607	27	8.09083333333333	15.619	66.829	2	10.46	2
13	271	607	27.1	8.09086111111111	15.632	67.848	2	10.27	2
13	272	607	27.2	8.09088888888889	15.654	68.849	2	10.27	2
13	273	607	27.3	8.09091666666667	15.682	69.869	2	10.46	2
13	274	607	27.4	8.09094444444444	15.71	70.94	2	10.72	2
13	275	607	27.5	8.09097222222222	15.738	72.036	2	10.83	2
13	276	607	27.6	8.091	15.765	73.119	2	10.83	2
13	277	607	27.7	8.09102777777778	15.793	74.203	2	10.83	2
13	278	607	27.8	8.09105555555556	15.821	75.286	2	10.83	2
13	279	607	27.9	8.09108333333333	15.848	76.37	2	10.84	2
13	280	607	28	8.09111111111111	15.876	77.453	2	10.84	2
13	281	607	28.1	8.09113888888889	15.904	78.537	2	10.84	2
13	282	607	28.2	8.09116666666667	15.932	79.621	2	10.84	2
13	283	607	28.3	8.09119444444445	15.959	80.704	2	10.84	2
13	284	607	28.4	8.09122222222222	15.988	81.788	2	10.84	2
13	285	607	28.5	8.09125	16.015	82.871	2	10.84	2
13	286	607	28.6	8.09127777777778	16.043	83.955	2	10.84	2
13	287	607	28.7	8.09130555555556	16.07	85.038	2	10.84	2
13	288	607	28.8	8.09133333333333	16.099	86.122	2	10.83	2
13	289	607	28.9	8.09136111111111	16.126	87.203	2	10.85	2
13	290	607	29	8.09138888888889	16.154	88.292	2	10.86	2
13	291	607	29.1	8.09141666666667	16.182	89.389	2	10.76	2
13	292	607	29.2	8.09144444444444	16.248	90.465	2	10.53	2
13	293	607	29.3	8.09147222222222	16.235	91.488	2	10.42	2
13	294	607	29.4	8.0915	16.034	92.486	2	10.73	2
13	295	607	29.5	8.09152777777778	15.829	93.562	2	11.64	2
13	296	607	29.6	8.09155555555556	15.703	94.795	2	12.94	2
13	297	607	29.7	8.09158333333333	15.601	96.153	2	14.09	2
13	298	607	29.8	8.09161111111111	15.628	97.649	2	14.78	2
13	299	607	29.9	8.09163888888889	15.621	99.175	2	15.04	2
13	300	607	30	8.09166666666667	15.614	100.685	2	15.04	2
13	301	607	30.1	8.09169444444444	15.606	102.184	2	15.01	2
13	302	607	30.2	8.09172222222222	15.591	103.692	2	14.95	2
13	303	607	30.3	8.09175	15.589	105.193	2	14.75	2
13	304	607	30.4	8.09177777777778	15.618	106.666	2	14.39	2
13	305	607	30.5	8.09180555555556	15.656	108.086	2	13.93	2
13	306	607	30.6	8.09183333333333	15.694	109.445	2	13.52	2
13	307	607	30.7	8.09186111111111	15.711	110.765	2	13.26	2
13	308	607	30.8	8.09188888888889	15.715	112.074	2	13.16	2
13	309	607	30.9	8.09191666666667	15.725	113.386	2	13.15	2
13	310	607	31	8.09194444444445	15.735	114.703	2	13.16	2
13	311	607	31.1	8.09197222222222	15.745	116.02	2	13.17	2
13	312	607	31.2	8.092	15.755	117.337	2	13.17	2
13	313	607	31.3	8.09202777777778	15.764	118.654	2	13.17	2
13	314	607	31.4	8.09205555555556	15.775	119.97	2	13.17	2
13	315	607	31.5	8.09208333333333	15.784	121.287	2	13.17	2
13	316	607	31.6	8.09211111111111	15.794	122.604	2	13.17	2
13	317	607	31.7	8.09213888888889	15.804	123.92	2	13.17	2
13	318	607	31.8	8.09216666666667	15.814	125.237	2	13.17	2
13	319	607	31.9	8.09219444444444	15.824	126.554	2	13.17	2
13	320	607	32	8.09222222222222	15.834	127.871	2	13.17	2
13	321	607	32.1	8.09225	15.844	129.204	2	13.02	2
13	322	607	32.2	8.09227777777778	15.854	130.505	2	12.68	2
13	323	607	32.3	8.09230555555556	15.864	131.738	2	12.43	2
13	324	607	32.4	8.09233333333333	15.881	132.946	2	12.43	2
13	325	607	32.5	8.09236111111111	15.914	134.179	2	12.67	2
13	326	607	32.6	8.09238888888889	15.947	135.479	2	13.02	2
13	327	607	32.7	8.09241666666667	15.979	136.812	2	13.16	2
13	328	607	32.8	8.09244444444444	16.012	138.128	2	13.16	2
13	329	607	32.9	8.09247222222222	16.044	139.445	2	13.16	2
13	330	607	33	8.0925	16.077	140.762	2	13.16	2
13	331	607	33.1	8.09252777777778	16.11	142.077	2	13.14	2
13	332	607	33.2	8.09255555555556	16.143	143.385	2	13.18	2
13	333	607	33.3	8.09258333333333	16.177	144.693	2	13.36	2
13	334	607	33.4	8.09261111111111	16.206	146.026	2	13.76	2
13	335	607	33.5	8.09263888888889	16.218	147.419	2	14.32	2
13	336	607	33.6	8.09266666666667	16.241	148.891	2	14.89	2
13	337	607	33.7	8.09269444444445	16.248	150.422	2	15.29	2
13	338	607	33.8	8.09272222222222	16.249	151.98	2	15.47	2
13	339	607	33.9	8.09275	16.251	153.537	2	15.51	2
13	340	607	34	8.09277777777778	16.255	155.086	2	15.49	2
13	341	607	34.1	8.09280555555556	16.257	156.633	2	15.48	2
13	342	607	34.2	8.09283333333333	16.259	158.182	2	15.49	2
13	343	607	34.3	8.09286111111111	16.263	159.731	2	15.49	2
13	344	607	34.4	8.09288888888889	16.265	161.279	2	15.48	2
13	345	607	34.5	8.09291666666667	16.268	162.828	2	15.48	2
13	346	607	34.6	8.09294444444444	16.271	164.376	2	15.48	2
13	347	607	34.7	8.09297222222222	16.273	165.924	2	15.48	2
13	348	607	34.8	8.093	16.276	167.473	2	15.49	2
13	349	607	34.9	8.09302777777778	16.279	169.021	2	15.49	2
13	350	607	35	8.09305555555556	16.282	170.57	2	15.49	2
13	351	607	35.1	8.09308333333333	16.284	172.119	2	15.48	2
13	352	607	35.2	8.09311111111111	16.286	173.667	2	15.48	2
13	353	607	35.3	8.09313888888889	16.29	175.215	2	15.49	2
13	354	607	35.4	8.09316666666667	16.292	176.764	2	15.49	2
13	355	607	35.5	8.09319444444444	16.295	178.313	2	15.49	2
13	356	607	35.6	8.09322222222222	16.298	179.861	2	15.48	2
13	357	607	35.7	8.09325	16.3	181.409	2	15.48	2
13	358	607	35.8	8.09327777777778	16.303	182.958	2	15.48	2
13	359	607	35.9	8.09330555555556	16.306	184.506	2	15.49	2
13	360	607	36	8.09333333333333	16.308	186.055	2	15.48	2
13	361	607	36.1	8.09336111111111	16.311	187.603	2	15.49	2
13	362	607	36.2	8.09338888888889	16.314	189.153	2	15.49	2
13	363	607	36.3	8.09341666666667	16.317	190.707	2	15.45	2
13	364	607	36.4	8.09344444444445	16.323	192.253	2	15.35	2
13	365	607	36.5	8.09347222222222	16.323	193.776	2	15.27	2
13	366	607	36.6	8.0935	16.31	195.283	2	15.36	2
13	367	607	36.7	8.09352777777778	16.287	196.81	2	15.7	2
13	368	607	36.8	8.09355555555556	16.263	198.402	2	16.19	2
13	369	607	36.9	8.09358333333333	16.247	200.06	2	16.6	2
13	370	607	37	8.09361111111111	16.237	201.753	2	16.82	2
13	371	607	37.1	8.09363888888889	16.223	203.461	2	16.74	2
13	372	607	37.2	8.09366666666667	16.21	205.133	2	16.44	2
13	373	607	37.3	8.09369444444445	16.198	206.746	2	16.22	2
13	374	607	37.4	8.09372222222222	16.194	208.338	2	16.22	2
13	375	607	37.5	8.09375	16.205	209.952	2	16.43	2
13	376	607	37.6	8.09377777777778	16.217	211.623	2	16.71	2
13	377	607	37.7	8.09380555555556	16.228	213.32	2	16.84	2
13	378	607	37.8	8.09383333333333	16.239	215.004	2	16.84	2
13	379	607	37.9	8.09386111111111	16.249	216.688	2	16.83	2
13	380	607	38	8.09388888888889	16.259	218.371	2	16.83	2
13	381	607	38.1	8.09391666666667	16.27	220.054	2	16.83	2
13	382	607	38.2	8.09394444444444	16.282	221.738	2	16.84	2
13	383	607	38.3	8.09397222222222	16.293	223.421	2	16.84	2
13	384	607	38.4	8.094	16.304	225.105	2	16.84	2
13	385	607	38.5	8.09402777777778	16.315	226.789	2	16.84	2
13	386	607	38.6	8.09405555555556	16.325	228.473	2	16.84	2
13	387	607	38.7	8.09408333333333	16.336	230.156	2	16.84	2
13	388	607	38.8	8.09411111111111	16.347	231.84	2	16.84	2
13	389	607	38.9	8.09413888888889	16.358	233.524	2	16.84	2
13	390	607	39	8.09416666666667	16.369	235.208	2	16.83	2
13	391	607	39.1	8.09419444444445	16.38	236.89	2	16.81	2
13	392	607	39.2	8.09422222222222	16.392	238.563	2	16.87	2
13	393	607	39.3	8.09425	16.405	240.238	2	17.12	2
13	394	607	39.4	8.09427777777778	16.399	241.949	2	17.63	2
13	395	607	39.5	8.09430555555556	16.382	243.735	2	18.34	2
13	396	607	39.6	8.09433333333333	16.38	245.617	2	19.05	2
13	397	607	39.7	8.09436111111111	16.365	247.575	2	19.56	2
13	398	607	39.8	8.09438888888889	16.331	249.568	2	19.81	2
13	399	607	39.9	8.09441666666667	16.3	251.564	2	19.87	2
13	400	607	40	8.09444444444445	16.268	253.551	2	19.86	2
13	401	607	40.1	8.09447222222222	16.238	255.534	2	19.85	2
13	402	607	40.2	8.0945	16.206	257.519	2	19.85	2
13	403	607	40.3	8.09452777777778	16.175	259.504	2	19.85	2
13	404	607	40.4	8.09455555555556	16.144	261.489	2	19.85	2
13	405	607	40.5	8.09458333333333	16.113	263.474	2	19.85	2
13	406	607	40.6	8.09461111111111	16.082	265.459	2	19.85	2
13	407	607	40.7	8.09463888888889	16.051	267.443	2	19.85	2
13	408	607	40.8	8.09466666666667	16.019	269.465	2	19.51	2
13	409	607	40.9	8.09469444444444	15.988	271.414	2	18.74	2
13	410	607	41	8.09472222222222	15.957	273.21	2	18.18	2
13	411	607	41.1	8.09475	15.969	274.948	2	18.18	2
13	412	607	41.2	8.09477777777778	16.015	276.744	2	18.74	2
13	413	607	41.3	8.09480555555556	16.062	278.693	2	19.51	2
13	414	607	41.4	8.09483333333333	16.108	280.714	2	19.85	2
13	415	607	41.5	8.09486111111111	16.155	282.699	2	19.84	2
13	416	607	41.6	8.09488888888889	16.201	284.683	2	19.85	2
13	417	607	41.7	8.09491666666667	16.247	286.668	2	19.85	2
13	418	607	41.8	8.09494444444445	16.293	288.652	2	19.85	2
13	419	607	41.9	8.09497222222222	16.34	290.637	2	19.84	2
13	420	607	42	8.095	16.386	292.623	2	19.82	2
13	421	607	42.1	8.09502777777778	16.433	294.601	2	19.82	2
13	422	607	42.2	8.09505555555556	16.479	296.561	2	20.05	2
13	423	607	42.3	8.09508333333333	16.519	298.546	2	20.73	2
13	424	607	42.4	8.09511111111111	16.509	300.675	2	21.94	2
13	425	607	42.5	8.09513888888889	16.555	302.954	2	23.55	2
13	426	607	42.6	8.09516666666667	16.6	305.384	2	25.16	2
13	427	607	42.7	8.09519444444445	16.7	307.966	2	26.36	2
13	428	607	42.8	8.09522222222222	16.749	310.69	2	27.04	2
13	429	607	42.9	8.09525	16.793	313.438	2	27.27	2
13	430	607	43	8.09527777777778	16.836	316.169	2	27.28	2
13	431	607	43.1	8.09530555555556	16.88	318.894	2	27.27	2
13	432	607	43.2	8.09533333333333	16.924	321.63	2	27.22	2
13	433	607	43.3	8.09536111111111	16.995	324.359	2	27.01	2
13	434	607	43.4	8.09538888888889	17.012	327.051	2	26.7	2
13	435	607	43.5	8.09541666666667	16.912	329.691	2	26.45	2
13	436	607	43.6	8.09544444444444	16.769	332.303	2	26.45	2
13	437	607	43.7	8.09547222222222	16.668	334.942	2	26.7	2
13	438	607	43.8	8.0955	16.685	337.635	2	27.01	2
13	439	607	43.9	8.09552777777778	16.757	340.364	2	27.21	2
13	440	607	44	8.09555555555556	16.801	343.099	2	27.27	2
13	441	607	44.1	8.09558333333333	16.844	345.826	2	27.26	2
13	442	607	44.2	8.09561111111111	16.888	348.55	2	27.25	2
13	443	607	44.3	8.09563888888889	16.931	351.275	2	27.25	2
13	444	607	44.4	8.09566666666667	16.976	354	2	27.25	2
13	445	607	44.5	8.09569444444445	17.019	356.725	2	27.25	2
13	446	607	44.6	8.09572222222222	17.063	359.45	2	27.25	2
13	447	607	44.7	8.09575	17.106	362.175	2	27.25	2
13	448	607	44.8	8.09577777777778	17.15	364.9	2	27.25	2
13	449	607	44.9	8.09580555555556	17.194	367.625	2	27.25	2
13	450	607	45	8.09583333333333	17.238	370.352	2	27.23	2
13	451	607	45.1	8.09586111111111	17.281	373.069	2	27.23	2
13	452	607	45.2	8.09588888888889	17.325	375.77	2	27.49	2
13	453	607	45.3	8.09591666666667	17.36	378.498	2	28.23	2
13	454	607	45.4	8.09594444444445	17.351	381.39	2	29.53	2
13	455	607	45.5	8.09597222222222	17.394	384.417	2	31.02	2
13	456	607	45.6	8.096	17.436	387.582	2	32.22	2
13	457	607	45.7	8.09602777777778	17.531	390.872	2	33.15	2
13	458	607	45.8	8.09605555555556	17.65	394.226	2	33.88	2
13	459	607	45.9	8.09608333333333	17.776	397.647	2	34.5	2
13	460	607	46	8.09611111111111	17.901	401.155	2	35.03	2
13	461	607	46.1	8.09613888888889	18.026	404.7	2	35.23	2
13	462	607	46.2	8.09616666666667	18.151	408.223	2	35.23	2
13	463	607	46.3	8.09619444444444	18.277	411.747	2	35.23	2
13	464	607	46.4	8.09622222222222	18.403	415.27	2	35.23	2
13	465	607	46.5	8.09625	18.527	418.793	2	35.23	2
13	466	607	46.6	8.09627777777778	18.653	422.316	2	35.23	2
13	467	607	46.7	8.09630555555556	18.779	425.839	2	35.23	2
13	468	607	46.8	8.09633333333333	18.904	429.362	2	35.23	2
13	469	607	46.9	8.09636111111111	19.03	432.885	2	35.23	2
13	470	607	47	8.09638888888889	19.156	436.406	2	35.25	2
13	471	607	47.1	8.09641666666667	19.28	439.939	2	35.22	2
13	472	607	47.2	8.09644444444445	19.406	443.474	2	35	2
13	473	607	47.3	8.09647222222222	19.59	446.978	2	34.53	2
13	474	607	47.4	8.0965	19.531	450.401	2	33.93	2
13	475	607	47.5	8.09652777777778	19.338	453.729	2	33.59	2
13	476	607	47.6	8.09655555555556	18.913	457.032	2	33.86	2
13	477	607	47.7	8.09658333333333	18.567	460.419	2	34.65	2
13	478	607	47.8	8.09661111111111	18.262	463.945	2	35.56	2
13	479	607	47.9	8.09663888888889	18.164	467.578	2	36.19	2
13	480	607	48	8.09666666666667	18.014	471.24	2	36.43	2
13	481	607	48.1	8.09669444444445	17.865	474.892	2	36.42	2
13	482	607	48.2	8.09672222222222	17.716	478.525	2	36.4	2
13	483	607	48.3	8.09675	17.566	482.157	2	36.51	2
13	484	607	48.4	8.09677777777778	17.431	485.809	2	36.71	2
13	485	607	48.5	8.09680555555556	17.231	489.499	2	36.9	2
13	486	607	48.6	8.09683333333333	16.992	493.216	2	36.91	2
13	487	607	48.7	8.09686111111111	16.831	496.923	2	36.63	2
13	488	607	48.8	8.09688888888889	16.747	500.573	2	36.13	2
13	489	607	48.9	8.09691666666667	16.734	504.151	2	35.61	2
13	490	607	49	8.09694444444444	16.82	507.674	2	35.23	2
13	491	607	49.1	8.09697222222222	16.894	511.168	2	35.03	2
13	492	607	49.2	8.097	16.969	514.661	2	34.99	2
13	493	607	49.3	8.09702777777778	17.044	518.16	2	34.99	2
13	494	607	49.4	8.09705555555556	17.119	521.66	2	34.99	2
13	495	607	49.5	8.09708333333333	17.194	525.174	2	34.85	2
13	496	607	49.6	8.09711111111111	17.269	528.659	2	34.52	2
13	497	607	49.7	8.09713888888889	17.344	532.079	2	34.29	2
13	498	607	49.8	8.09716666666667	17.45	535.473	2	34.29	2
13	499	607	49.9	8.09719444444445	17.577	538.891	2	34.55	2
13	500	607	50	8.09722222222222	17.734	542.383	2	34.88	2
13	501	607	50.1	8.09725	17.82	545.913	2	34.89	2
13	502	607	50.2	8.09727777777778	17.809	549.408	2	34.55	2
13	503	607	50.3	8.09730555555556	17.772	552.851	2	34.02	2
13	504	607	50.4	8.09733333333333	17.765	556.218	2	33.44	2
13	505	607	50.5	8.09736111111111	17.814	559.523	2	32.96	2
13	506	607	50.6	8.09738888888889	17.944	562.797	2	32.57	2
13	507	607	50.7	8.09741666666667	18.063	566.042	2	32.12	2
13	508	607	50.8	8.09744444444445	18.195	569.243	2	31.56	2
13	509	607	50.9	8.09747222222222	18.309	572.367	2	30.9	2
13	510	607	51	8.0975	18.404	575.407	2	30.36	2
13	511	607	51.1	8.09752777777778	18.512	578.404	2	30.03	2
13	512	607	51.2	8.09755555555556	18.622	581.384	2	29.93	2
13	513	607	51.3	8.09758333333333	18.731	584.361	2	30.07	2
13	514	607	51.4	8.09761111111111	18.842	587.355	2	30.51	2
13	515	607	51.5	8.09763888888889	18.907	590.407	2	31.32	2
13	516	607	51.6	8.09766666666667	18.98	593.589	2	32.42	2
13	517	607	51.7	8.09769444444444	19.084	596.898	2	33.46	2
13	518	607	51.8	8.09772222222222	19.219	600.328	2	34.08	2
13	519	607	51.9	8.09775	19.264	603.786	2	34.25	2
13	520	607	52	8.09777777777778	19.222	607.213	2	34.19	2
13	521	607	52.1	8.09780555555556	19.146	610.615	2	34.1	2
13	522	607	52.2	8.09783333333333	19.111	614.03	2	34.02	2
13	523	607	52.3	8.09786111111111	19.16	617.45	2	33.74	2
13	524	607	52.4	8.09788888888889	19.214	620.811	2	33.25	2
13	525	607	52.5	8.09791666666667	19.201	624.087	2	32.88	2
13	526	607	52.6	8.09794444444445	19.151	627.326	2	32.91	2
13	527	607	52.7	8.09797222222222	19.074	630.603	2	33.4	2
13	528	607	52.8	8.098	19.021	633.976	2	34.12	2
13	529	607	52.9	8.09802777777778	18.988	637.442	2	34.74	2
13	530	607	53	8.09805555555556	18.936	640.961	2	35.11	2
13	531	607	53.1	8.09808333333333	18.887	644.497	2	35.25	2
13	532	607	53.2	8.09811111111111	18.837	648.028	2	35.26	2
13	533	607	53.3	8.09813888888889	18.788	651.551	2	35.25	2
13	534	607	53.4	8.09816666666667	18.738	655.075	2	35.25	2
13	535	607	53.5	8.09819444444445	18.687	658.6	2	35.25	2
13	536	607	53.6	8.09822222222222	18.638	662.125	2	35.25	2
13	537	607	53.7	8.09825	18.588	665.659	2	35.16	2
13	538	607	53.8	8.09827777777778	18.538	669.174	2	34.94	2
13	539	607	53.9	8.09830555555556	18.488	672.648	2	34.79	2
13	540	607	54	8.09833333333333	18.465	676.105	2	34.8	2
13	541	607	54.1	8.09836111111111	18.447	679.579	2	34.95	2
13	542	607	54.2	8.09838888888889	18.43	683.094	2	35.16	2
13	543	607	54.3	8.09841666666667	18.412	686.629	2	35.25	2
13	544	607	54.4	8.09844444444444	18.395	690.154	2	35.25	2
13	545	607	54.5	8.09847222222222	18.378	693.679	2	35.25	2
13	546	607	54.6	8.0985	18.36	697.203	2	35.25	2
13	547	607	54.7	8.09852777777778	18.343	700.728	2	35.25	2
13	548	607	54.8	8.09855555555556	18.325	704.254	2	35.25	2
13	549	607	54.9	8.09858333333333	18.308	707.778	2	35.25	2
13	550	607	55	8.09861111111111	18.29	711.304	2	35.25	2
13	551	607	55.1	8.09863888888889	18.273	714.829	2	35.25	2
13	552	607	55.2	8.09866666666667	18.255	718.353	2	35.25	2
13	553	607	55.3	8.09869444444445	18.237	721.878	2	35.25	2
13	554	607	55.4	8.09872222222222	18.22	725.403	2	35.25	2
13	555	607	55.5	8.09875	18.202	728.928	2	35.25	2
13	556	607	55.6	8.09877777777778	18.186	732.453	2	35.25	2
13	557	607	55.7	8.09880555555556	18.167	735.978	2	35.25	2
13	558	607	55.8	8.09883333333333	18.151	739.503	2	35.25	2
13	559	607	55.9	8.09886111111111	18.133	743.028	2	35.25	2
13	560	607	56	8.09888888888889	18.116	746.553	2	35.25	2
13	561	607	56.1	8.09891666666667	18.098	750.078	2	35.25	2
13	562	607	56.2	8.09894444444445	18.08	753.603	2	35.25	2
13	563	607	56.3	8.09897222222222	18.063	757.127	2	35.25	2
13	564	607	56.4	8.099	18.045	760.652	2	35.25	2
13	565	607	56.5	8.09902777777778	18.028	764.177	2	35.25	2
13	566	607	56.6	8.09905555555556	18.01	767.702	2	35.25	2
13	567	607	56.7	8.09908333333333	17.993	771.227	2	35.25	2
13	568	607	56.8	8.09911111111111	17.975	774.752	2	35.25	2
13	569	607	56.9	8.09913888888889	17.958	778.277	2	35.25	2
13	570	607	57	8.09916666666667	17.94	781.802	2	35.25	2
13	571	607	57.1	8.09919444444444	17.923	785.327	2	35.25	2
13	572	607	57.2	8.09922222222222	17.905	788.851	2	35.25	2
13	573	607	57.3	8.09925	17.888	792.377	2	35.25	2
13	574	607	57.4	8.09927777777778	17.87	795.901	2	35.25	2
13	575	607	57.5	8.09930555555556	17.853	799.426	2	35.25	2
13	576	607	57.6	8.09933333333333	17.836	802.951	2	35.25	2
13	577	607	57.7	8.09936111111111	17.818	806.476	2	35.25	2
13	578	607	57.8	8.09938888888889	17.801	810.001	2	35.25	2
13	579	607	57.9	8.09941666666667	17.783	813.525	2	35.26	2
13	580	607	58	8.09944444444445	17.766	817.051	2	35.28	2
13	581	607	58.1	8.09947222222222	17.748	820.581	2	35.3	2
13	582	607	58.2	8.0995	17.728	824.113	2	35.3	2
13	583	607	58.3	8.09952777777778	17.707	827.644	2	35.29	2
13	584	607	58.4	8.09955555555556	17.686	831.172	2	35.25	2
13	585	607	58.5	8.09958333333333	17.671	834.697	2	35.19	2
13	586	607	58.6	8.09961111111111	17.645	838.263	2	34.66	2
13	587	607	58.7	8.09963888888889	17.594	841.546	2	31.74	2
13	588	607	58.8	8.09966666666667	17.535	844.246	2	24.87	2
13	589	607	58.9	8.09969444444445	17.596	846.222	2	15.63	2
13	590	607	59	8.09972222222222	17.649	847.451	2	7.02	2
13	591	607	59.1	8.09975	17.744	848.011	2	1.68	2
13	592	607	59.2	8.09977777777778	17.704	848.026	2	.07	2
13	593	607	59.3	8.09980555555556	17.773	848.026	2	0	2
13	594	607	59.4	8.09983333333333	17.79	848.061	2	2.08	2
13	595	607	59.5	8.09986111111111	17.794	848.682	2	7.78	2
13	596	607	59.6	8.09988888888889	17.705	849.937	2	15.98	2
13	597	607	59.7	8.09991666666667	17.639	851.852	2	23.98	2
13	598	607	59.8	8.09994444444444	17.584	854.384	2	29.17	2
13	599	607	59.9	8.09997222222222	17.523	857.465	2	30.69	2
13	600	607	60	8.1	17.463	860.534	2	30.69	2
13	601	607	60.1	8.10002777777778	17.402	863.602	2	30.69	2
13	602	607	60.2	8.10005555555556	17.342	866.671	2	30.69	2
13	603	607	60.3	8.10008333333333	17.282	869.74	2	30.69	2
13	604	607	60.4	8.10011111111111	17.222	872.809	2	30.69	2
13	605	607	60.5	8.10013888888889	17.161	875.877	2	30.69	2
13	606	607	60.6	8.10016666666667	17.1	878.954	2	30.62	2
13	607	607	60.7	8.10019444444445	17.04	882.034	2	30.28	2
13	608	607	60.8	8.10022222222222	16.996	885.075	2	29.5	2
13	609	607	60.9	8.10025	17.088	887.962	2	28.3	2
13	610	607	61	8.10027777777778	17.144	890.735	2	27.05	2
13	611	607	61.1	8.10030555555556	17.189	893.338	2	26.27	2
13	612	607	61.2	8.10033333333333	17.164	895.895	2	26.18	2
13	613	607	61.3	8.10036111111111	17.099	898.516	2	26.48	2
13	614	607	61.4	8.10038888888889	16.96	901.205	2	26.75	2
13	615	607	61.5	8.10041666666667	16.802	903.9	2	26.86	2
13	616	607	61.6	8.10044444444445	16.656	906.569	2	27.01	2
13	617	607	61.7	8.10047222222222	16.636	909.257	2	27.42	2
13	618	607	61.8	8.1005	16.578	912.024	2	28.04	2
13	619	607	61.9	8.10052777777778	16.503	914.876	2	28.61	2
13	620	607	62	8.10055555555556	16.325	917.775	2	28.99	2
13	621	607	62.1	8.10058333333333	16.189	920.691	2	29.24	2
13	622	607	62.2	8.10061111111111	16.158	923.633	2	29.39	2
13	623	607	62.3	8.10063888888889	16.201	926.584	2	29.43	2
13	624	607	62.4	8.10066666666667	16.193	929.52	2	29.54	2
13	625	607	62.5	8.10069444444444	16.167	932.452	2	29.91	2
13	626	607	62.6	8.10072222222222	16.177	935.434	2	30.72	2
13	627	607	62.7	8.10075	16.253	938.562	2	31.83	2
13	628	607	62.8	8.10077777777778	16.408	941.827	2	32.73	2
13	629	607	62.9	8.10080555555556	16.581	945.172	2	33.16	2
13	630	607	63	8.10083333333333	16.739	948.514	2	33.26	2
13	631	607	63.1	8.10086111111111	16.916	951.832	2	33.25	2
13	632	607	63.2	8.10088888888889	17.094	955.147	2	33.3	2
13	633	607	63.3	8.10091666666667	17.271	958.485	2	33.46	2
13	634	607	63.4	8.10094444444445	17.461	961.84	2	33.61	2
13	635	607	63.5	8.10097222222222	17.63	965.202	2	33.78	2
13	636	607	63.6	8.101	17.736	968.588	2	34	2
13	637	607	63.7	8.10102777777778	17.787	972.002	2	34.22	2
13	638	607	63.8	8.10105555555556	17.774	975.438	2	34.38	2
13	639	607	63.9	8.10108333333333	17.741	978.889	2	34.48	2
13	640	607	64	8.10111111111111	17.719	982.343	2	34.51	2
13	641	607	64.1	8.10113888888889	17.698	985.796	2	34.49	2
13	642	607	64.2	8.10116666666667	17.677	989.243	2	34.47	2
13	643	607	64.3	8.10119444444445	17.656	992.671	2	34.6	2
13	644	607	64.4	8.10122222222222	17.624	996.105	2	35.18	2
13	645	607	64.5	8.10125	17.582	999.666	2	36.35	2
13	646	607	64.6	8.10127777777778	17.575	1003.387	2	37.95	2
13	647	607	64.7	8.10130555555556	17.529	1007.238	2	39.35	2
13	648	607	64.8	8.10133333333333	17.58	1011.307	2	39.86	2
13	649	607	64.9	8.10136111111111	17.487	1015.352	2	39.21	2
13	650	607	65	8.10138888888889	17.394	1019.187	2	37.74	2
13	651	607	65.1	8.10141666666667	17.279	1022.893	2	36.17	2
13	652	607	65.2	8.10144444444444	17.266	1026.428	2	35.1	2
13	653	607	65.3	8.10147222222222	17.29	1029.861	2	34.62	2
13	654	607	65.4	8.1015	17.305	1033.3	2	34.53	2
13	655	607	65.5	8.10152777777778	17.316	1036.758	2	34.54	2
13	656	607	65.6	8.10155555555556	17.325	1040.212	2	34.52	2
13	657	607	65.7	8.10158333333333	17.335	1043.651	2	34.63	2
13	658	607	65.8	8.10161111111111	17.342	1047.094	2	35.03	2
13	659	607	65.9	8.10163888888889	17.315	1050.595	2	35.86	2
13	660	607	66	8.10166666666667	17.324	1054.238	2	37	2
13	661	607	66.1	8.10169444444445	17.38	1057.996	2	38.15	2
13	662	607	66.2	8.10172222222222	17.471	1061.893	2	38.98	2
13	663	607	66.3	8.10175	17.53	1065.852	2	39.41	2
13	664	607	66.4	8.10177777777778	17.586	1069.819	2	39.53	2
13	665	607	66.5	8.10180555555556	17.642	1073.773	2	39.52	2
13	666	607	66.6	8.10183333333333	17.698	1077.722	2	39.5	2
13	667	607	66.7	8.10186111111111	17.754	1081.672	2	39.49	2
13	668	607	66.8	8.10188888888889	17.807	1085.62	2	39.49	2
13	669	607	66.9	8.10191666666667	17.869	1089.566	2	39.51	2
13	670	607	67	8.10194444444445	17.944	1093.517	2	39.57	2
13	671	607	67.1	8.10197222222222	18.009	1097.474	2	39.69	2
13	672	607	67.2	8.102	18.048	1101.44	2	39.93	2
13	673	607	67.3	8.10202777777778	18.055	1105.434	2	40.34	2
13	674	607	67.4	8.10205555555556	18.041	1109.49	2	40.85	2
13	675	607	67.5	8.10208333333333	18.063	1113.623	2	41.22	2
13	676	607	67.6	8.10211111111111	18.07	1117.793	2	41.2	2
13	677	607	67.7	8.10213888888889	18.093	1121.919	2	40.83	2
13	678	607	67.8	8.10216666666667	18.082	1125.961	2	40.45	2
13	679	607	67.9	8.10219444444444	18.089	1129.963	2	40.35	2
13	680	607	68	8.10222222222222	18.101	1133.977	2	40.61	2
13	681	607	68.1	8.10225	18.098	1138.041	2	41.26	2
13	682	607	68.2	8.10227777777778	18.041	1142.185	2	42.22	2
13	683	607	68.3	8.10230555555556	18.008	1146.48	2	43.51	2
13	684	607	68.4	8.10233333333333	18.019	1150.904	2	44.97	2
13	685	607	68.5	8.10236111111111	18.079	1155.462	2	46.2	2
13	686	607	68.6	8.10238888888889	18.161	1160.171	2	46.96	2
13	687	607	68.7	8.10241666666667	18.214	1164.92	2	47.27	2
13	688	607	68.8	8.10244444444445	18.267	1169.659	2	47.3	2
13	689	607	68.9	8.10247222222222	18.319	1174.384	2	47.27	2
13	690	607	69	8.1025	18.372	1179.111	2	47.27	2
13	691	607	69.1	8.10252777777778	18.425	1183.837	2	47.27	2
13	692	607	69.2	8.10255555555556	18.48	1188.563	2	47.29	2
13	693	607	69.3	8.10258333333333	18.533	1193.288	2	47.36	2
13	694	607	69.4	8.10261111111111	18.572	1198.026	2	47.48	2
13	695	607	69.5	8.10263888888889	18.593	1202.785	2	47.59	2
13	696	607	69.6	8.10266666666667	18.587	1207.555	2	47.63	2
13	697	607	69.7	8.10269444444445	18.577	1212.322	2	47.6	2
13	698	607	69.8	8.10272222222222	18.571	1217.077	2	47.53	2
13	699	607	69.9	8.10275	18.564	1221.822	2	47.51	2
13	700	607	70	8.10277777777778	18.558	1226.575	2	47.52	2
13	701	607	70.1	8.10280555555556	18.552	1231.334	2	47.45	2
13	702	607	70.2	8.10283333333333	18.538	1236.088	2	47.21	2
13	703	607	70.3	8.10286111111111	18.559	1240.81	2	46.75	2
13	704	607	70.4	8.10288888888889	18.589	1245.463	2	46.11	2
13	705	607	70.5	8.10291666666667	18.603	1250.029	2	45.52	2
13	706	607	70.6	8.10294444444444	18.63	1254.537	2	45.11	2
13	707	607	70.7	8.10297222222222	18.631	1259.013	2	44.96	2
13	708	607	70.8	8.103	18.618	1263.48	2	45.21	2
13	709	607	70.9	8.10302777777778	18.604	1267.986	2	45.96	2
13	710	607	71	8.10305555555556	18.52	1272.647	2	47.23	2
13	711	607	71.1	8.10308333333333	18.482	1277.459	2	48.91	2
13	712	607	71.2	8.10311111111111	18.426	1282.428	2	50.59	2
13	713	607	71.3	8.10313888888889	18.415	1287.55	2	51.84	2
13	714	607	71.4	8.10316666666667	18.333	1292.82	2	52.58	2
13	715	607	71.5	8.10319444444445	18.238	1298.114	2	52.99	2
13	716	607	71.6	8.10322222222222	18.149	1303.415	2	53.38	2
13	717	607	71.7	8.10325	18.089	1308.763	2	53.93	2
13	718	607	71.8	8.10327777777778	18.063	1314.201	2	54.47	2
13	719	607	71.9	8.10330555555556	18.062	1319.71	2	54.61	2
13	720	607	72	8.10333333333333	18.087	1325.21	2	54.18	2
13	721	607	72.1	8.10336111111111	18.129	1330.605	2	53.36	2
13	722	607	72.2	8.10338888888889	18.079	1335.864	2	52.65	2
13	723	607	72.3	8.10341666666667	18.05	1341.054	2	52.48	2
13	724	607	72.4	8.10344444444445	18.026	1346.286	2	52.79	2
13	725	607	72.5	8.10347222222222	18.074	1351.61	2	53.11	2
13	726	607	72.6	8.1035	18.109	1356.971	2	53.03	2
13	727	607	72.7	8.10352777777778	18.128	1362.284	2	52.49	2
13	728	607	72.8	8.10355555555556	18.144	1367.502	2	51.69	2
13	729	607	72.9	8.10358333333333	18.16	1372.616	2	50.92	2
13	730	607	73	8.10361111111111	18.16	1377.657	2	50.37	2
13	731	607	73.1	8.10363888888889	18.177	1382.655	2	50.07	2
13	732	607	73.2	8.10366666666667	18.194	1387.641	2	49.97	2
13	733	607	73.3	8.10369444444444	18.211	1392.637	2	49.99	2
13	734	607	73.4	8.10372222222222	18.227	1397.639	2	50	2
13	735	607	73.5	8.10375	18.243	1402.641	2	49.98	2
13	736	607	73.6	8.10377777777778	18.26	1407.636	2	49.97	2
13	737	607	73.7	8.10380555555556	18.276	1412.62	2	50.1	2
13	738	607	73.8	8.10383333333333	18.293	1417.613	2	50.53	2
13	739	607	73.9	8.10386111111111	18.269	1422.666	2	51.37	2
13	740	607	74	8.10388888888889	18.263	1427.864	2	52.56	2
13	741	607	74.1	8.10391666666667	18.304	1433.181	2	53.82	2
13	742	607	74.2	8.10394444444444	18.351	1438.628	2	54.91	2
13	743	607	74.3	8.10397222222222	18.326	1444.193	2	55.69	2
13	744	607	74.4	8.104	18.239	1449.813	2	56.12	2
13	745	607	74.5	8.10402777777778	18.081	1455.459	2	56.25	2
13	746	607	74.6	8.10405555555556	17.994	1461.103	2	56.07	2
13	747	607	74.7	8.10408333333333	17.926	1466.701	2	55.73	2
13	748	607	74.8	8.10411111111111	17.957	1472.252	2	55.35	2
13	749	607	74.9	8.10413888888889	17.908	1477.765	2	54.97	2
13	750	607	75	8.10416666666667	17.755	1483.243	2	54.66	2
13	751	607	75.1	8.10419444444445	17.557	1488.691	2	54.41	2
13	752	607	75.2	8.10422222222222	17.395	1494.098	2	54.33	2
13	753	607	75.3	8.10425	17.345	1499.523	2	54.47	2
13	754	607	75.4	8.10427777777778	17.363	1505.001	2	54.5	2
13	755	607	75.5	8.10430555555556	17.371	1510.489	2	54.08	2
13	756	607	75.6	8.10433333333333	17.406	1515.889	2	53.23	2
13	757	607	75.7	8.10436111111111	17.369	1521.133	2	52.41	2
13	758	607	75.8	8.10438888888889	17.322	1526.279	2	52.18	2
13	759	607	75.9	8.10441666666667	17.248	1531.457	2	52.71	2
13	760	607	76	8.10444444444444	17.26	1536.766	2	53.64	2
13	761	607	76.1	8.10447222222222	17.29	1542.207	2	54.46	2
13	762	607	76.2	8.1045	17.279	1547.715	2	54.9	2
13	763	607	76.3	8.10452777777778	17.268	1553.231	2	55.03	2
13	764	607	76.4	8.10455555555556	17.257	1558.736	2	55.02	2
13	765	607	76.5	8.10458333333333	17.246	1564.236	2	54.99	2
13	766	607	76.6	8.10461111111111	17.235	1569.733	2	54.96	2
13	767	607	76.7	8.10463888888889	17.224	1575.223	2	54.98	2
13	768	607	76.8	8.10466666666667	17.205	1580.704	2	55.21	2
13	769	607	76.9	8.10469444444444	17.178	1586.207	2	55.86	2
13	770	607	77	8.10472222222222	17.247	1591.833	2	56.93	2
13	771	607	77.1	8.10475	17.378	1597.585	2	58.15	2
13	772	607	77.2	8.10477777777778	17.577	1603.484	2	59.09	2
13	773	607	77.3	8.10480555555556	17.779	1609.483	2	59.34	2
13	774	607	77.4	8.10483333333333	17.993	1615.445	2	58.94	2
13	775	607	77.5	8.10486111111111	18.17	1621.297	2	58.41	2
13	776	607	77.6	8.10488888888889	18.272	1627.062	2	58.3	2
13	777	607	77.7	8.10491666666667	18.226	1632.844	2	58.95	2
13	778	607	77.8	8.10494444444445	18.255	1638.807	2	60.17	2
13	779	607	77.9	8.10497222222222	18.321	1644.881	2	61.38	2
13	780	607	78	8.105	18.406	1651.111	2	62.17	2
13	781	607	78.1	8.10502777777778	18.46	1657.384	2	62.49	2
13	782	607	78.2	8.10505555555556	18.514	1663.645	2	62.53	2
13	783	607	78.3	8.10508333333333	18.568	1669.894	2	62.52	2
13	784	607	78.4	8.10511111111111	18.622	1676.135	2	62.63	2
13	785	607	78.5	8.10513888888889	18.672	1682.409	2	62.8	2
13	786	607	78.6	8.10516666666667	18.737	1688.727	2	62.65	2
13	787	607	78.7	8.10519444444444	18.776	1695.012	2	62.06	2
13	788	607	78.8	8.10522222222222	18.753	1701.19	2	61.21	2
13	789	607	78.9	8.10525	18.749	1707.231	2	60.41	2
13	790	607	79	8.10527777777778	18.759	1713.208	2	60.04	2
13	791	607	79.1	8.10530555555556	18.767	1719.199	2	59.99	2
13	792	607	79.2	8.10533333333333	18.774	1725.2	2	59.99	2
13	793	607	79.3	8.10536111111111	18.78	1731.198	2	59.99	2
13	794	607	79.4	8.10538888888889	18.788	1737.184	2	60.1	2
13	795	607	79.5	8.10541666666667	18.794	1743.178	2	60.52	2
13	796	607	79.6	8.10544444444444	18.769	1749.256	2	61.07	2
13	797	607	79.7	8.10547222222222	18.743	1755.423	2	61.38	2
13	798	607	79.8	8.1055	18.781	1761.607	2	61.28	2
13	799	607	79.9	8.10552777777778	18.834	1767.748	2	60.65	2
13	800	607	80	8.10555555555556	18.882	1773.772	2	59.69	2
13	801	607	80.1	8.10558333333333	18.889	1779.672	2	58.95	2
13	802	607	80.2	8.10561111111111	18.861	1785.494	2	58.67	2
13	803	607	80.3	8.10563888888889	18.861	1791.315	2	58.92	2
13	804	607	80.4	8.10566666666667	18.931	1797.238	2	59.48	2
13	805	607	80.5	8.10569444444445	18.959	1803.242	2	59.9	2
13	806	607	80.6	8.10572222222222	18.988	1809.258	2	60.03	2
13	807	607	80.7	8.10575	19.016	1815.262	2	60.01	2
13	808	607	80.8	8.10577777777778	19.044	1821.253	2	60.07	2
13	809	607	80.9	8.10580555555556	19.073	1827.261	2	60.23	2
13	810	607	81	8.10583333333333	19.101	1833.3	2	60.34	2
13	811	607	81.1	8.10586111111111	19.127	1839.35	2	60.34	2
13	812	607	81.2	8.10588888888889	19.115	1845.387	2	60.24	2
13	813	607	81.3	8.10591666666667	19.104	1851.399	2	60.1	2
13	814	607	81.4	8.10594444444444	19.092	1857.405	2	59.93	2
13	815	607	81.5	8.10597222222222	19.081	1863.407	2	59.62	2
13	816	607	81.6	8.106	19.084	1869.367	2	59.07	2
13	817	607	81.7	8.10602777777778	19.075	1875.249	2	58.31	2
13	818	607	81.8	8.10605555555556	19.065	1881.029	2	57.56	2
13	819	607	81.9	8.10608333333333	19.035	1886.716	2	57.17	2
13	820	607	82	8.10611111111111	19.024	1892.371	2	57.4	2
13	821	607	82.1	8.10613888888889	18.954	1898.117	2	58.33	2
13	822	607	82.2	8.10616666666667	18.987	1904.028	2	59.76	2
13	823	607	82.3	8.10619444444444	19.08	1910.079	2	61.31	2
13	824	607	82.4	8.10622222222222	19.221	1916.288	2	62.4	2
13	825	607	82.5	8.10625	19.508	1922.641	2	62.55	2
13	826	607	82.6	8.10627777777778	19.888	1928.924	2	61.84	2
13	827	607	82.7	8.10630555555556	20.129	1935.037	2	60.49	2
13	828	607	82.8	8.10633333333333	20.29	1941.006	2	58.87	2
13	829	607	82.9	8.10636111111111	20.319	1946.813	2	57.34	2
13	830	607	83	8.10638888888889	20.214	1952.495	2	56.08	2
13	831	607	83.1	8.10641666666667	20.014	1958.004	2	55.25	2
13	832	607	83.2	8.10644444444445	19.843	1963.473	2	54.95	2
13	833	607	83.3	8.10647222222222	19.671	1968.959	2	54.95	2
13	834	607	83.4	8.1065	19.499	1974.46	2	54.97	2
13	835	607	83.5	8.10652777777778	19.327	1979.957	2	54.97	2
13	836	607	83.6	8.10655555555556	19.155	1985.453	2	54.99	2
13	837	607	83.7	8.10658333333333	18.983	1990.955	2	55	2
13	838	607	83.8	8.10661111111111	18.812	1996.469	2	54.87	2
13	839	607	83.9	8.10663888888889	18.639	2001.99	2	54.26	2
13	840	607	84	8.10666666666667	18.51	2007.359	2	53.02	2
13	841	607	84.1	8.10669444444444	18.366	2012.59	2	51.59	2
13	842	607	84.2	8.10672222222222	18.186	2017.682	2	50.42	2
13	843	607	84.3	8.10675	18.083	2022.63	2	49.79	2
13	844	607	84.4	8.10677777777778	18.031	2027.562	2	49.86	2
13	845	607	84.5	8.10680555555556	17.946	2032.521	2	50.58	2
13	846	607	84.6	8.10683333333333	17.871	2037.657	2	51.97	2
13	847	607	84.7	8.10686111111111	17.921	2042.969	2	54.06	2
13	848	607	84.8	8.10688888888889	18.046	2048.489	2	56.37	2
13	849	607	84.9	8.10691666666667	18.25	2054.207	2	58.28	2
13	850	607	85	8.10694444444444	18.579	2060.111	2	59.48	2
13	851	607	85.1	8.10697222222222	18.858	2066.147	2	60	2
13	852	607	85.2	8.107	19.137	2072.166	2	60.09	2
13	853	607	85.3	8.10702777777778	19.416	2078.179	2	60.03	2
13	854	607	85.4	8.10705555555556	19.695	2084.225	2	59.51	2
13	855	607	85.5	8.10708333333333	20.001	2090.121	2	58.22	2
13	856	607	85.6	8.10711111111111	20.268	2095.839	2	56.36	2
13	857	607	85.7	8.10713888888889	20.457	2101.377	2	54.25	2
13	858	607	85.8	8.10716666666667	20.618	2106.718	2	52.38	2
13	859	607	85.9	8.10719444444445	20.689	2111.895	2	51.11	2
13	860	607	86	8.10722222222222	20.674	2116.92	2	50.33	2
13	861	607	86.1	8.10725	20.667	2121.902	2	49.9	2
13	862	607	86.2	8.10727777777778	20.667	2126.89	2	49.6	2
13	863	607	86.3	8.10730555555556	20.684	2131.844	2	49.18	2
13	864	607	86.4	8.10733333333333	20.667	2136.729	2	48.73	2
13	865	607	86.5	8.10736111111111	20.667	2141.576	2	48.35	2
13	866	607	86.6	8.10738888888889	20.667	2146.382	2	48.13	2
13	867	607	86.7	8.10741666666667	20.662	2151.161	2	48.28	2
13	868	607	86.8	8.10744444444444	20.659	2155.894	2	48.28	2
13	869	607	86.9	8.10747222222222	20.655	2160.893	2	48.28	2
13	870	607	87	8.1075	20.651	2165.893	2	48.28	2
18	321	569	32.1	8.09225	16.58	81.286	2	15.4	2
18	322	569	32.2	8.09227777777778	16.572	82.786	2	15.4	2
18	323	569	32.3	8.09230555555556	16.565	84.286	2	15.4	2
18	324	569	32.4	8.09233333333333	16.558	85.786	2	15.4	2
18	325	569	32.5	8.09236111111111	16.66	87.224	2	15.4	2
18	326	569	32.6	8.09238888888889	16.699	88.782	2	15.4	2
18	327	569	32.7	8.09241666666667	16.748	90.346	2	15.6	2
18	328	569	32.8	8.09244444444444	16.786	91.922	2	15.68	2
18	329	569	32.9	8.09247222222222	16.828	93.491	2	15.68	2
18	330	569	33	8.0925	16.87	95.059	2	15.67	2
18	331	569	33.1	8.09252777777778	16.911	96.625	2	15.67	2
18	332	569	33.2	8.09255555555556	16.954	98.192	2	15.67	2
18	333	569	33.3	8.09258333333333	16.995	99.759	2	15.67	2
18	334	569	33.4	8.09261111111111	17.037	101.326	2	15.67	2
18	335	569	33.5	8.09263888888889	17.08	102.893	2	15.67	2
18	336	569	33.6	8.09266666666667	17.121	104.46	2	15.67	2
18	337	569	33.7	8.09269444444445	17.163	106.026	2	15.67	2
18	338	569	33.8	8.09272222222222	17.205	107.593	2	15.67	2
18	339	569	33.9	8.09275	17.247	109.16	2	15.67	2
18	340	569	34	8.09277777777778	17.289	110.727	2	15.67	2
18	341	569	34.1	8.09280555555556	17.331	112.294	2	15.67	2
18	342	569	34.2	8.09283333333333	17.373	113.861	2	15.67	2
18	343	569	34.3	8.09286111111111	17.415	115.428	2	15.67	2
18	344	569	34.4	8.09288888888889	17.457	116.995	2	15.67	2
18	345	569	34.5	8.09291666666667	17.499	118.562	2	15.67	2
18	346	569	34.6	8.09294444444444	17.541	120.129	2	15.67	2
18	347	569	34.7	8.09297222222222	17.583	121.695	2	15.67	2
18	348	569	34.8	8.093	17.624	123.262	2	15.67	2
18	349	569	34.9	8.09302777777778	17.667	124.829	2	15.67	2
18	350	569	35	8.09305555555556	17.709	126.396	2	15.67	2
18	351	569	35.1	8.09308333333333	17.75	127.97	2	15.6	2
18	352	569	35.2	8.09311111111111	17.793	129.54	2	15.36	2
18	353	569	35.3	8.09313888888889	17.869	131.059	2	15.06	2
18	354	569	35.4	8.09316666666667	17.847	132.527	2	14.94	2
18	355	569	35.5	8.09319444444444	17.76	133.994	2	15.11	2
18	356	569	35.6	8.09322222222222	17.587	135.517	2	15.51	2
18	357	569	35.7	8.09325	17.432	137.109	2	15.87	2
18	358	569	35.8	8.09327777777778	17.373	138.722	2	16.01	2
18	359	569	35.9	8.09330555555556	17.389	140.328	2	16.02	2
18	360	569	36	8.09333333333333	17.375	141.929	2	16.01	2
18	361	569	36.1	8.09336111111111	17.362	143.528	2	16	2
18	362	569	36.2	8.09338888888889	17.348	145.128	2	16	2
18	363	569	36.3	8.09341666666667	17.334	146.729	2	16	2
18	364	569	36.4	8.09344444444445	17.32	148.329	2	16	2
18	365	569	36.5	8.09347222222222	17.306	149.929	2	16	2
18	366	569	36.6	8.0935	17.292	151.529	2	16	2
18	367	569	36.7	8.09352777777778	17.278	153.13	2	16	2
18	368	569	36.8	8.09355555555556	17.264	154.73	2	16	2
18	369	569	36.9	8.09358333333333	17.25	156.33	2	16	2
18	370	569	37	8.09361111111111	17.237	157.931	2	16	2
18	371	569	37.1	8.09363888888889	17.223	159.531	2	16	2
18	372	569	37.2	8.09366666666667	17.209	161.131	2	16	2
18	373	569	37.3	8.09369444444445	17.195	162.731	2	16	2
18	374	569	37.4	8.09372222222222	17.182	164.332	2	16.01	2
18	375	569	37.5	8.09375	17.167	165.933	2	16	2
18	376	569	37.6	8.09377777777778	17.153	167.533	2	16	2
18	377	569	37.7	8.09380555555556	17.139	169.133	2	16	2
18	378	569	37.8	8.09383333333333	17.126	170.733	2	16	2
18	379	569	37.9	8.09386111111111	17.112	172.333	2	16	2
18	380	569	38	8.09388888888889	17.098	173.934	2	16	2
18	381	569	38.1	8.09391666666667	17.084	175.533	2	15.98	2
18	382	569	38.2	8.09394444444444	17.071	177.127	2	16.01	2
18	383	569	38.3	8.09397222222222	17.055	178.719	2	16.14	2
18	384	569	38.4	8.094	17.041	180.33	2	16.46	2
18	385	569	38.5	8.09402777777778	17.033	181.989	2	16.92	2
18	386	569	38.6	8.09405555555556	17.033	183.713	2	17.38	2
18	387	569	38.7	8.09408333333333	17.038	185.487	2	17.69	2
18	388	569	38.8	8.09411111111111	17.044	187.279	2	17.83	2
18	389	569	38.9	8.09413888888889	17.049	189.069	2	17.85	2
18	390	569	39	8.09416666666667	17.054	190.853	2	17.84	2
18	391	569	39.1	8.09419444444445	17.059	192.636	2	17.83	2
18	392	569	39.2	8.09422222222222	17.064	194.419	2	17.83	2
18	393	569	39.3	8.09425	17.069	196.202	2	17.83	2
18	394	569	39.4	8.09427777777778	17.074	197.986	2	17.84	2
18	395	569	39.5	8.09430555555556	17.079	199.77	2	17.83	2
18	396	569	39.6	8.09433333333333	17.084	201.553	2	17.83	2
18	397	569	39.7	8.09436111111111	17.089	203.35	2	17.7	2
18	398	569	39.8	8.09438888888889	17.094	205.12	2	17.4	2
18	399	569	39.9	8.09441666666667	17.099	206.83	2	17.19	2
18	400	569	40	8.09444444444445	17.116	208.518	2	17.19	2
18	401	569	40.1	8.09447222222222	17.146	210.228	2	17.4	2
18	402	569	40.2	8.0945	17.177	211.997	2	17.7	2
18	403	569	40.3	8.09452777777778	17.207	213.794	2	17.83	2
18	404	569	40.4	8.09455555555556	17.237	215.577	2	17.83	2
18	405	569	40.5	8.09458333333333	17.268	217.36	2	17.83	2
18	406	569	40.6	8.09461111111111	17.298	219.143	2	17.83	2
18	407	569	40.7	8.09463888888889	17.328	220.926	2	17.83	2
18	408	569	40.8	8.09466666666667	17.358	222.709	2	17.83	2
18	409	569	40.9	8.09469444444444	17.389	224.493	2	17.83	2
18	410	569	41	8.09472222222222	17.419	226.277	2	17.82	2
18	411	569	41.1	8.09475	17.449	228.058	2	17.81	2
18	412	569	41.2	8.09477777777778	17.479	229.831	2	17.86	2
18	413	569	41.3	8.09480555555556	17.511	231.605	2	18.09	2
18	414	569	41.4	8.09483333333333	17.529	233.412	2	18.57	2
18	415	569	41.5	8.09486111111111	17.538	235.291	2	19.25	2
18	416	569	41.6	8.09488888888889	17.564	237.263	2	19.93	2
18	417	569	41.7	8.09491666666667	17.581	239.307	2	20.41	2
18	418	569	41.8	8.09494444444445	17.584	241.383	2	20.64	2
18	419	569	41.9	8.09497222222222	17.588	243.46	2	20.7	2
18	420	569	42	8.095	17.592	245.528	2	20.68	2
18	421	569	42.1	8.09502777777778	17.596	247.595	2	20.67	2
18	422	569	42.2	8.09505555555556	17.6	249.662	2	20.67	2
18	423	569	42.3	8.09508333333333	17.605	251.73	2	20.67	2
18	424	569	42.4	8.09511111111111	17.609	253.797	2	20.67	2
18	425	569	42.5	8.09513888888889	17.614	255.864	2	20.67	2
18	426	569	42.6	8.09516666666667	17.618	257.931	2	20.67	2
18	427	569	42.7	8.09519444444445	17.623	259.998	2	20.67	2
18	428	569	42.8	8.09522222222222	17.627	262.066	2	20.67	2
18	429	569	42.9	8.09525	17.632	264.133	2	20.67	2
18	430	569	43	8.09527777777778	17.636	266.201	2	20.67	2
18	431	569	43.1	8.09530555555556	17.64	268.297	2	20.4	2
18	432	569	43.2	8.09533333333333	17.645	270.348	2	19.68	2
18	433	569	43.3	8.09536111111111	17.649	272.253	2	19	2
18	434	569	43.4	8.09538888888889	17.659	274.064	2	18.82	2
18	435	569	43.5	8.09541666666667	17.745	275.903	2	19.26	2
18	436	569	43.6	8.09544444444444	17.829	277.882	2	20.04	2
18	437	569	43.7	8.09547222222222	17.915	279.966	2	20.55	2
18	438	569	43.8	8.0955	17.999	282.043	2	20.66	2
18	439	569	43.9	8.09552777777778	18.084	284.108	2	20.66	2
18	440	569	44	8.09555555555556	18.17	286.176	2	20.64	2
18	441	569	44.1	8.09558333333333	18.254	288.231	2	20.66	2
18	442	569	44.2	8.09561111111111	18.34	290.271	2	21	2
18	443	569	44.3	8.09563888888889	18.408	292.366	2	21.92	2
18	444	569	44.4	8.09566666666667	18.433	294.652	2	23.47	2
18	445	569	44.5	8.09569444444445	18.49	297.107	2	25.51	2
18	446	569	44.6	8.09572222222222	18.532	299.755	2	27.55	2
18	447	569	44.7	8.09575	18.607	302.572	2	29.11	2
18	448	569	44.8	8.09577777777778	18.638	305.579	2	30.02	2
18	449	569	44.9	8.09580555555556	18.652	308.642	2	30.37	2
18	450	569	45	8.09583333333333	18.666	311.689	2	30.39	2
18	451	569	45.1	8.09586111111111	18.681	314.725	2	30.37	2
18	452	569	45.2	8.09588888888889	18.695	317.762	2	30.37	2
18	453	569	45.3	8.09591666666667	18.709	320.797	2	30.39	2
18	454	569	45.4	8.09594444444445	18.723	323.838	2	30.4	2
18	455	569	45.5	8.09597222222222	18.738	326.889	2	30.3	2
18	456	569	45.6	8.096	18.793	329.928	2	30.01	2
[truncated: 287,417 more rows]
