# Supplementary material for: Spatiotemporal filtering method for detecting kinematic waves in a connected environment
Source: PLoS One. 2020 Dec 21;15(12):e0244329. doi: 10.1371/journal.pone.0244329 (PMC7751863; doi:10.1371/journal.pone.0244329)
Supplement: S1 Dataset — (ZIP) [file pone.0244329.s001.zip › US-101_0805-0820_lane3_rev.csv]

veh_ID	frame_ID	Total_frame	local_time	time	Local_X	Local_Y	veh_class	speed	lane
3	209	661	20.9	8.08913888888889	26.579	78.779	2	12.55	3
3	210	661	21	8.08916666666667	26.573	79.779	2	12.55	3
3	211	661	21.1	8.08919444444444	26.569	80.779	2	12.55	3
3	212	661	21.2	8.08922222222222	26.563	81.779	2	12.55	3
3	213	661	21.3	8.08925	26.558	82.778	2	12.55	3
3	214	661	21.4	8.08927777777778	26.597	84.001	2	12.55	3
3	215	661	21.5	8.08930555555556	26.649	85.319	2	13.87	3
3	216	661	21.6	8.08933333333333	26.752	86.785	2	14.86	3
3	217	661	21.7	8.08936111111111	26.789	88.343	2	15.39	3
3	218	661	21.8	8.08938888888889	26.831	89.914	2	15.54	3
3	219	661	21.9	8.08941666666667	26.874	91.469	2	15.52	3
3	220	661	22	8.08944444444444	26.916	93.018	2	15.5	3
3	221	661	22.1	8.08947222222222	26.958	94.568	2	15.5	3
3	222	661	22.2	8.0895	26.999	96.118	2	15.5	3
3	223	661	22.3	8.08952777777778	27.042	97.668	2	15.5	3
3	224	661	22.4	8.08955555555556	27.084	99.219	2	15.5	3
3	225	661	22.5	8.08958333333333	27.126	100.769	2	15.5	3
3	226	661	22.6	8.08961111111111	27.168	102.319	2	15.5	3
3	227	661	22.7	8.08963888888889	27.21	103.87	2	15.5	3
3	228	661	22.8	8.08966666666667	27.252	105.42	2	15.5	3
3	229	661	22.9	8.08969444444445	27.294	106.97	2	15.5	3
3	230	661	23	8.08972222222222	27.336	108.52	2	15.5	3
3	231	661	23.1	8.08975	27.378	110.07	2	15.5	3
3	232	661	23.2	8.08977777777778	27.42	111.621	2	15.5	3
3	233	661	23.3	8.08980555555556	27.462	113.171	2	15.5	3
3	234	661	23.4	8.08983333333333	27.503	114.721	2	15.5	3
3	235	661	23.5	8.08986111111111	27.547	116.271	2	15.5	3
3	236	661	23.6	8.08988888888889	27.588	117.821	2	15.5	3
3	237	661	23.7	8.08991666666667	27.63	119.372	2	15.5	3
3	238	661	23.8	8.08994444444444	27.672	120.922	2	15.5	3
3	239	661	23.9	8.08997222222222	27.714	122.473	2	15.49	3
3	240	661	24	8.09	27.757	124.022	2	15.48	3
3	241	661	24.1	8.09002777777778	27.798	125.562	2	15.53	3
3	242	661	24.2	8.09005555555556	27.844	127.104	2	15.75	3
3	243	661	24.3	8.09008333333333	27.873	128.706	2	15.94	3
3	244	661	24.4	8.09011111111111	27.885	130.318	2	15.97	3
3	245	661	24.5	8.09013888888889	27.906	131.898	2	16.18	3
3	246	661	24.6	8.09016666666667	27.927	133.501	2	16.63	3
3	247	661	24.7	8.09019444444444	27.946	135.178	2	17.28	3
3	248	661	24.8	8.09022222222222	27.968	136.977	2	17.93	3
3	249	661	24.9	8.09025	27.99	138.824	2	18.18	3
3	250	661	25	8.09027777777778	28.013	140.64	2	18.17	3
3	251	661	25.1	8.09030555555556	28.035	142.456	2	18.17	3
3	252	661	25.2	8.09033333333333	28.057	144.273	2	18.16	3
3	253	661	25.3	8.09036111111111	28.079	146.089	2	18.16	3
3	254	661	25.4	8.09038888888889	28.101	147.906	2	18.16	3
3	255	661	25.5	8.09041666666667	28.123	149.722	2	18.16	3
3	256	661	25.6	8.09044444444445	28.145	151.538	2	18.17	3
3	257	661	25.7	8.09047222222222	28.168	153.355	2	18.17	3
3	258	661	25.8	8.0905	28.189	155.172	2	18.17	3
3	259	661	25.9	8.09052777777778	28.211	156.988	2	18.17	3
3	260	661	26	8.09055555555556	28.233	158.805	2	18.17	3
3	261	661	26.1	8.09058333333333	28.256	160.622	2	18.17	3
3	262	661	26.2	8.09061111111111	28.278	162.438	2	18.17	3
3	263	661	26.3	8.09063888888889	28.3	164.255	2	18.17	3
3	264	661	26.4	8.09066666666667	28.322	166.071	2	18.16	3
3	265	661	26.5	8.09069444444444	28.344	167.888	2	18.16	3
3	266	661	26.6	8.09072222222222	28.366	169.704	2	18.16	3
3	267	661	26.7	8.09075	28.388	171.52	2	18.16	3
3	268	661	26.8	8.09077777777778	28.41	173.337	2	18.16	3
3	269	661	26.9	8.09080555555556	28.432	175.152	2	18.18	3
3	270	661	27	8.09083333333333	28.455	176.97	2	18.2	3
3	271	661	27.1	8.09086111111111	28.477	178.801	2	18.14	3
3	272	661	27.2	8.09088888888889	28.502	180.63	2	17.83	3
3	273	661	27.3	8.09091666666667	28.537	182.418	2	17.18	3
3	274	661	27.4	8.09094444444444	28.558	184.107	2	16.25	3
3	275	661	27.5	8.09097222222222	28.527	185.669	2	15.33	3
3	276	661	27.6	8.091	28.482	187.132	2	14.67	3
3	277	661	27.7	8.09102777777778	28.445	188.552	2	14.37	3
3	278	661	27.8	8.09105555555556	28.413	189.972	2	14.3	3
3	279	661	27.9	8.09108333333333	28.38	191.404	2	14.33	3
3	280	661	28	8.09111111111111	28.348	192.839	2	14.34	3
3	281	661	28.1	8.09113888888889	28.315	194.273	2	14.34	3
3	282	661	28.2	8.09116666666667	28.283	195.707	2	14.34	3
3	283	661	28.3	8.09119444444445	28.251	197.141	2	14.34	3
3	284	661	28.4	8.09122222222222	28.217	198.574	2	14.34	3
3	285	661	28.5	8.09125	28.185	200.008	2	14.34	3
3	286	661	28.6	8.09127777777778	28.152	201.442	2	14.34	3
3	287	661	28.7	8.09130555555556	28.12	202.876	2	14.34	3
3	288	661	28.8	8.09133333333333	28.087	204.333	2	14.12	3
3	289	661	28.9	8.09136111111111	28.055	205.745	2	13.63	3
3	290	661	29	8.09138888888889	28.022	207.058	2	13.28	3
3	291	661	29.1	8.09141666666667	27.999	208.335	2	13.28	3
3	292	661	29.2	8.09144444444444	27.988	209.649	2	13.63	3
3	293	661	29.3	8.09147222222222	27.974	211.061	2	14.13	3
3	294	661	29.4	8.0915	27.963	212.518	2	14.34	3
3	295	661	29.5	8.09152777777778	27.95	213.952	2	14.34	3
3	296	661	29.6	8.09155555555556	27.938	215.386	2	14.34	3
3	297	661	29.7	8.09158333333333	27.926	216.82	2	14.34	3
3	298	661	29.8	8.09161111111111	27.914	218.254	2	14.34	3
3	299	661	29.9	8.09163888888889	27.901	219.688	2	14.35	3
3	300	661	30	8.09166666666667	27.889	221.123	2	14.36	3
3	301	661	30.1	8.09169444444444	27.877	222.563	2	14.34	3
3	302	661	30.2	8.09172222222222	27.869	224.006	2	14.21	3
3	303	661	30.3	8.09175	27.857	225.431	2	13.89	3
3	304	661	30.4	8.09177777777778	27.821	226.807	2	13.44	3
3	305	661	30.5	8.09180555555556	27.753	228.118	2	12.98	3
3	306	661	30.6	8.09183333333333	27.661	229.381	2	12.66	3
3	307	661	30.7	8.09186111111111	27.563	230.625	2	12.53	3
3	308	661	30.8	8.09188888888889	27.472	231.871	2	12.51	3
3	309	661	30.9	8.09191666666667	27.379	233.123	2	12.52	3
3	310	661	31	8.09194444444445	27.288	234.377	2	12.53	3
3	311	661	31.1	8.09197222222222	27.195	235.63	2	12.53	3
3	312	661	31.2	8.092	27.104	236.882	2	12.53	3
3	313	661	31.3	8.09202777777778	27.011	238.135	2	12.53	3
3	314	661	31.4	8.09205555555556	26.919	239.388	2	12.53	3
3	315	661	31.5	8.09208333333333	26.827	240.641	2	12.53	3
3	316	661	31.6	8.09211111111111	26.735	241.894	2	12.53	3
3	317	661	31.7	8.09213888888889	26.643	243.147	2	12.53	3
3	318	661	31.8	8.09216666666667	26.551	244.4	2	12.53	3
3	319	661	31.9	8.09219444444444	26.458	245.652	2	12.53	3
3	320	661	32	8.09222222222222	26.367	246.907	2	12.53	3
3	321	661	32.1	8.09225	26.274	248.165	2	12.48	3
3	322	661	32.2	8.09227777777778	26.182	249.411	2	12.39	3
3	323	661	32.3	8.09230555555556	26.083	250.633	2	12.39	3
3	324	661	32.4	8.09233333333333	25.994	251.849	2	12.67	3
3	325	661	32.5	8.09236111111111	25.944	253.115	2	13.29	3
3	326	661	32.6	8.09238888888889	25.947	254.485	2	14.06	3
3	327	661	32.7	8.09241666666667	25.988	255.952	2	14.67	3
3	328	661	32.8	8.09244444444444	26.034	257.465	2	14.97	3
3	329	661	32.9	8.09247222222222	26.074	258.979	2	15.04	3
3	330	661	33	8.0925	26.114	260.481	2	15.01	3
3	331	661	33.1	8.09252777777778	26.152	261.979	2	15	3
3	332	661	33.2	8.09255555555556	26.192	263.479	2	14.99	3
3	333	661	33.3	8.09258333333333	26.232	264.978	2	14.99	3
3	334	661	33.4	8.09261111111111	26.271	266.479	2	14.98	3
3	335	661	33.5	8.09263888888889	26.311	267.974	2	14.96	3
3	336	661	33.6	8.09266666666667	26.349	269.468	2	14.98	3
3	337	661	33.7	8.09269444444445	26.389	271.008	2	14.63	3
3	338	661	33.8	8.09272222222222	26.417	272.456	2	13.94	3
3	339	661	33.9	8.09275	26.444	273.755	2	13.79	3
3	340	661	34	8.09277777777778	26.569	275.086	2	14.43	3
3	341	661	34.1	8.09280555555556	26.685	276.605	2	15.79	3
3	342	661	34.2	8.09283333333333	26.797	278.239	2	17.37	3
3	343	661	34.3	8.09286111111111	26.901	280.073	2	18.39	3
3	344	661	34.4	8.09288888888889	27.024	281.942	2	19.04	3
3	345	661	34.5	8.09291666666667	27.165	283.898	2	19.59	3
3	346	661	34.6	8.09294444444444	27.297	285.899	2	19.9	3
3	347	661	34.7	8.09297222222222	27.428	287.908	2	19.99	3
3	348	661	34.8	8.093	27.558	289.908	2	19.97	3
3	349	661	34.9	8.09302777777778	27.689	291.902	2	19.96	3
3	350	661	35	8.09305555555556	27.819	293.898	2	19.96	3
3	351	661	35.1	8.09308333333333	27.95	295.893	2	19.96	3
3	352	661	35.2	8.09311111111111	28.081	297.889	2	19.96	3
3	353	661	35.3	8.09313888888889	28.211	299.885	2	19.96	3
3	354	661	35.4	8.09316666666667	28.342	301.88	2	19.97	3
3	355	661	35.5	8.09319444444444	28.472	303.879	2	19.98	3
3	356	661	35.6	8.09322222222222	28.596	305.886	2	19.9	3
3	357	661	35.7	8.09325	28.74	307.888	2	19.6	3
3	358	661	35.8	8.09327777777778	28.907	309.848	2	19.01	3
3	359	661	35.9	8.09330555555556	29.04	311.72	2	18.24	3
3	360	661	36	8.09333333333333	29.121	313.489	2	17.52	3
3	361	661	36.1	8.09336111111111	29.14	315.186	2	17.05	3
3	362	661	36.2	8.09338888888889	29.14	316.859	2	16.86	3
3	363	661	36.3	8.09341666666667	29.154	318.537	2	16.84	3
3	364	661	36.4	8.09344444444445	29.168	320.223	2	16.86	3
3	365	661	36.5	8.09347222222222	29.181	321.911	2	16.87	3
3	366	661	36.6	8.0935	29.195	323.597	2	16.88	3
3	367	661	36.7	8.09352777777778	29.208	325.286	2	16.9	3
3	368	661	36.8	8.09355555555556	29.222	326.985	2	16.83	3
3	369	661	36.9	8.09358333333333	29.268	328.677	2	16.58	3
3	370	661	37	8.09361111111111	29.25	330.325	2	16.22	3
3	371	661	37.1	8.09363888888889	29.094	331.911	2	15.92	3
3	372	661	37.2	8.09366666666667	28.887	333.464	2	15.92	3
3	373	661	37.3	8.09369444444445	28.732	335.05	2	16.22	3
3	374	661	37.4	8.09372222222222	28.714	336.699	2	16.59	3
3	375	661	37.5	8.09375	28.76	338.391	2	16.83	3
3	376	661	37.6	8.09377777777778	28.774	340.09	2	16.9	3
3	377	661	37.7	8.09380555555556	28.787	341.779	2	16.88	3
3	378	661	37.8	8.09383333333333	28.8	343.465	2	16.87	3
3	379	661	37.9	8.09386111111111	28.814	345.152	2	16.87	3
3	380	661	38	8.09388888888889	28.827	346.839	2	16.87	3
3	381	661	38.1	8.09391666666667	28.841	348.526	2	16.87	3
3	382	661	38.2	8.09394444444444	28.854	350.213	2	16.87	3
3	383	661	38.3	8.09397222222222	28.868	351.9	2	16.87	3
3	384	661	38.4	8.094	28.882	353.589	2	16.85	3
3	385	661	38.5	8.09402777777778	28.895	355.271	2	16.84	3
3	386	661	38.6	8.09405555555556	28.909	356.936	2	17	3
3	387	661	38.7	8.09408333333333	28.923	358.616	2	17.55	3
3	388	661	38.8	8.09411111111111	28.879	360.396	2	18.56	3
3	389	661	38.9	8.09413888888889	28.887	362.325	2	19.94	3
3	390	661	39	8.09416666666667	28.904	364.382	2	21.31	3
3	391	661	39.1	8.09419444444445	28.972	366.591	2	22.32	3
3	392	661	39.2	8.09422222222222	28.984	368.896	2	22.87	3
3	393	661	39.3	8.09425	28.994	371.218	2	23.03	3
3	394	661	39.4	8.09427777777778	29.006	373.523	2	23.02	3
3	395	661	39.5	8.09430555555556	29.017	375.821	2	23	3
3	396	661	39.6	8.09433333333333	29.029	378.121	2	23	3
3	397	661	39.7	8.09436111111111	29.039	380.422	2	23	3
3	398	661	39.8	8.09438888888889	29.051	382.722	2	23	3
3	399	661	39.9	8.09441666666667	29.062	385.049	2	22.75	3
3	400	661	40	8.09444444444445	29.074	387.336	2	22.05	3
3	401	661	40.1	8.09447222222222	29.084	389.483	2	21.35	3
3	402	661	40.2	8.0945	29.099	391.53	2	21.15	3
3	403	661	40.3	8.09452777777778	29.164	393.598	2	21.55	3
3	404	661	40.4	8.09455555555556	29.231	395.801	2	22.33	3
3	405	661	40.5	8.09458333333333	29.297	398.114	2	22.87	3
3	406	661	40.6	8.09461111111111	29.362	400.427	2	22.99	3
3	407	661	40.7	8.09463888888889	29.428	402.726	2	22.99	3
3	408	661	40.8	8.09466666666667	29.494	405.025	2	22.99	3
3	409	661	40.9	8.09469444444444	29.56	407.324	2	22.99	3
3	410	661	41	8.09472222222222	29.626	409.623	2	22.99	3
3	411	661	41.1	8.09475	29.692	411.922	2	22.99	3
3	412	661	41.2	8.09477777777778	29.757	414.222	2	22.99	3
3	413	661	41.3	8.09480555555556	29.824	416.52	2	22.99	3
3	414	661	41.4	8.09483333333333	29.889	418.822	2	22.97	3
3	415	661	41.5	8.09486111111111	29.955	421.115	2	22.96	3
3	416	661	41.6	8.09488888888889	30.021	423.393	2	23.13	3
3	417	661	41.7	8.09491666666667	30.088	425.688	2	23.69	3
3	418	661	41.8	8.09494444444445	30.095	428.081	2	24.7	3
3	419	661	41.9	8.09497222222222	30.153	430.624	2	26.07	3
3	420	661	42	8.095	30.224	433.296	2	27.45	3
3	421	661	42.1	8.09502777777778	30.344	436.117	2	28.46	3
3	422	661	42.2	8.09505555555556	30.406	439.038	2	29.02	3
3	423	661	42.3	8.09508333333333	30.468	441.975	2	29.19	3
3	424	661	42.4	8.09511111111111	30.531	444.897	2	29.18	3
3	425	661	42.5	8.09513888888889	30.593	447.811	2	29.16	3
3	426	661	42.6	8.09516666666667	30.656	450.727	2	29.16	3
3	427	661	42.7	8.09519444444445	30.718	453.643	2	29.16	3
3	428	661	42.8	8.09522222222222	30.78	456.559	2	29.16	3
3	429	661	42.9	8.09525	30.843	459.475	2	29.16	3
3	430	661	43	8.09527777777778	30.905	462.391	2	29.16	3
3	431	661	43.1	8.09530555555556	30.968	465.308	2	29.16	3
3	432	661	43.2	8.09533333333333	31.031	468.224	2	29.16	3
3	433	661	43.3	8.09536111111111	31.093	471.14	2	29.16	3
3	434	661	43.4	8.09538888888889	31.155	474.056	2	29.16	3
3	435	661	43.5	8.09541666666667	31.218	476.972	2	29.16	3
3	436	661	43.6	8.09544444444444	31.28	479.888	2	29.16	3
3	437	661	43.7	8.09547222222222	31.343	482.804	2	29.16	3
3	438	661	43.8	8.0955	31.405	485.72	2	29.16	3
3	439	661	43.9	8.09552777777778	31.467	488.636	2	29.16	3
3	440	661	44	8.09555555555556	31.53	491.552	2	29.16	3
3	441	661	44.1	8.09558333333333	31.592	494.468	2	29.16	3
3	442	661	44.2	8.09561111111111	31.654	497.384	2	29.16	3
3	443	661	44.3	8.09563888888889	31.717	500.3	2	29.16	3
3	444	661	44.4	8.09566666666667	31.779	503.217	2	29.15	3
3	445	661	44.5	8.09569444444445	31.842	506.129	2	29.15	3
3	446	661	44.6	8.09572222222222	31.904	509.035	2	29.27	3
3	447	661	44.7	8.09575	31.982	511.955	2	29.57	3
3	448	661	44.8	8.09577777777778	31.996	514.919	2	30.08	3
3	449	661	44.9	8.09580555555556	31.953	517.953	2	30.74	3
3	450	661	45	8.09583333333333	31.855	521.067	2	31.4	3
3	451	661	45.1	8.09586111111111	31.7	524.279	2	31.66	3
3	452	661	45.2	8.09588888888889	31.481	527.481	2	31.38	3
3	453	661	45.3	8.09591666666667	31.278	530.582	2	31.09	3
3	454	661	45.4	8.09594444444445	31.077	533.635	2	31.1	3
3	455	661	45.5	8.09597222222222	30.922	536.725	2	31.53	3
3	456	661	45.6	8.096	30.767	539.941	2	32.1	3
3	457	661	45.7	8.09602777777778	30.611	543.22	2	32.16	3
3	458	661	45.8	8.09605555555556	30.456	546.444	2	31.67	3
3	459	661	45.9	8.09608333333333	30.352	549.594	2	30.92	3
3	460	661	46	8.09611111111111	30.243	552.631	2	30.13	3
3	461	661	46.1	8.09613888888889	30.173	555.577	2	29.65	3
3	462	661	46.2	8.09616666666667	30.222	558.501	2	29.57	3
3	463	661	46.3	8.09619444444444	30.339	561.455	2	29.73	3
3	464	661	46.4	8.09622222222222	30.456	564.448	2	29.92	3
3	465	661	46.5	8.09625	30.565	567.459	2	30.01	3
3	466	661	46.6	8.09627777777778	30.674	570.46	2	29.99	3
3	467	661	46.7	8.09630555555556	30.783	573.457	2	29.98	3
3	468	661	46.8	8.09633333333333	30.892	576.454	2	29.98	3
3	469	661	46.9	8.09636111111111	31.001	579.452	2	29.98	3
3	470	661	47	8.09638888888889	31.11	582.45	2	29.98	3
3	471	661	47.1	8.09641666666667	31.219	585.45	2	29.97	3
3	472	661	47.2	8.09644444444445	31.328	588.446	2	29.96	3
3	473	661	47.3	8.09647222222222	31.438	591.433	2	30.03	3
3	474	661	47.4	8.0965	31.549	594.424	2	30.29	3
3	475	661	47.5	8.09652777777778	31.641	597.454	2	30.79	3
3	476	661	47.6	8.09655555555556	31.717	600.564	2	31.41	3
3	477	661	47.7	8.09658333333333	31.826	603.758	2	31.87	3
3	478	661	47.8	8.09661111111111	31.876	606.986	2	32.03	3
3	479	661	47.9	8.09663888888889	31.798	610.191	2	32.03	3
3	480	661	48	8.09666666666667	31.682	613.37	2	32.16	3
3	481	661	48.1	8.09669444444445	31.613	616.585	2	32.49	3
3	482	661	48.2	8.09672222222222	31.643	619.873	2	32.76	3
3	483	661	48.3	8.09675	31.69	623.193	2	32.71	3
3	484	661	48.4	8.09677777777778	31.671	626.465	2	32.34	3
3	485	661	48.5	8.09680555555556	31.621	629.653	2	31.99	3
3	486	661	48.6	8.09683333333333	31.567	632.814	2	31.97	3
3	487	661	48.7	8.09686111111111	31.518	636.011	2	32.18	3
3	488	661	48.8	8.09688888888889	31.467	639.254	2	32.4	3
3	489	661	48.9	8.09691666666667	31.417	642.511	2	32.5	3
3	490	661	49	8.09694444444444	31.367	645.754	2	32.59	3
3	491	661	49.1	8.09697222222222	31.317	649.007	2	32.8	3
3	492	661	49.2	8.097	31.266	652.302	2	33.07	3
3	493	661	49.3	8.09702777777778	31.214	655.643	2	33.19	3
3	494	661	49.4	8.09705555555556	31.161	658.99	2	32.96	3
3	495	661	49.5	8.09708333333333	31.129	662.284	2	32.4	3
3	496	661	49.6	8.09711111111111	31.078	665.504	2	31.58	3
3	497	661	49.7	8.09713888888889	31.013	668.602	2	30.77	3
3	498	661	49.8	8.09716666666667	30.966	671.592	2	30.52	3
3	499	661	49.9	8.09719444444445	30.913	674.593	2	30.98	3
3	500	661	50	8.09722222222222	30.891	677.718	2	31.9	3
3	501	661	50.1	8.09725	30.889	680.988	2	32.82	3
3	502	661	50.2	8.09727777777778	30.868	684.355	2	33.19	3
3	503	661	50.3	8.09730555555556	30.846	687.702	2	32.98	3
3	504	661	50.4	8.09733333333333	30.845	690.988	2	32.52	3
3	505	661	50.5	8.09736111111111	30.806	694.203	2	32.07	3
3	506	661	50.6	8.09738888888889	30.786	697.375	2	31.76	3
3	507	661	50.7	8.09741666666667	30.766	700.54	2	31.55	3
3	508	661	50.8	8.09744444444445	30.745	703.688	2	31.36	3
3	509	661	50.9	8.09747222222222	30.725	706.795	2	31.33	3
3	510	661	51	8.0975	30.69	709.903	2	31.62	3
3	511	661	51.1	8.09752777777778	30.648	713.081	2	32.1	3
3	512	661	51.2	8.09755555555556	30.666	716.348	2	32.46	3
3	513	661	51.3	8.09758333333333	30.659	719.636	2	32.42	3
3	514	661	51.4	8.09761111111111	30.625	722.872	2	32.09	3
3	515	661	51.5	8.09763888888889	30.605	726.056	2	31.68	3
3	516	661	51.6	8.09766666666667	30.585	729.208	2	31.26	3
3	517	661	51.7	8.09769444444444	30.582	732.319	2	30.81	3
3	518	661	51.8	8.09772222222222	30.546	735.37	2	30.38	3
3	519	661	51.9	8.09775	30.528	738.371	2	30.08	3
3	520	661	52	8.09777777777778	30.509	741.357	2	29.97	3
3	521	661	52.1	8.09780555555556	30.49	744.352	2	29.98	3
3	522	661	52.2	8.09783333333333	30.471	747.353	2	30	3
3	523	661	52.3	8.09786111111111	30.452	750.353	2	30	3
3	524	661	52.4	8.09788888888889	30.433	753.353	2	30	3
3	525	661	52.5	8.09791666666667	30.414	756.353	2	30	3
3	526	661	52.6	8.09794444444445	30.395	759.353	2	30	3
3	527	661	52.7	8.09797222222222	30.376	762.353	2	30	3
3	528	661	52.8	8.098	30.357	765.353	2	30	3
3	529	661	52.9	8.09802777777778	30.338	768.353	2	30	3
3	530	661	53	8.09805555555556	30.32	771.353	2	30	3
3	531	661	53.1	8.09808333333333	30.301	774.353	2	30	3
3	532	661	53.2	8.09811111111111	30.282	777.353	2	30	3
3	533	661	53.3	8.09813888888889	30.263	780.353	2	30	3
3	534	661	53.4	8.09816666666667	30.244	783.353	2	30	3
3	535	661	53.5	8.09819444444445	30.225	786.353	2	30	3
3	536	661	53.6	8.09822222222222	30.206	789.353	2	30	3
3	537	661	53.7	8.09825	30.188	792.352	2	30	3
3	538	661	53.8	8.09827777777778	30.169	795.352	2	30	3
3	539	661	53.9	8.09830555555556	30.15	798.352	2	30	3
3	540	661	54	8.09833333333333	30.131	801.353	2	30	3
3	541	661	54.1	8.09836111111111	30.112	804.353	2	30	3
3	542	661	54.2	8.09838888888889	30.093	807.353	2	30	3
3	543	661	54.3	8.09841666666667	30.074	810.353	2	30	3
3	544	661	54.4	8.09844444444444	30.055	813.351	2	30.01	3
3	545	661	54.5	8.09847222222222	30.037	816.352	2	30.05	3
3	546	661	54.6	8.0985	30.018	819.362	2	30.07	3
3	547	661	54.7	8.09852777777778	29.998	822.373	2	30.07	3
3	548	661	54.8	8.09855555555556	29.976	825.377	2	30.05	3
3	549	661	54.9	8.09858333333333	29.955	828.372	2	30.12	3
3	550	661	55	8.09861111111111	29.933	831.378	2	30.34	3
3	551	661	55.1	8.09863888888889	29.904	834.422	2	30.7	3
3	552	661	55.2	8.09866666666667	29.866	837.519	2	31.03	3
3	553	661	55.3	8.09869444444445	29.825	840.651	2	31.21	3
3	554	661	55.4	8.09872222222222	29.771	843.786	2	31.22	3
3	555	661	55.5	8.09875	29.691	846.904	2	31.17	3
3	556	661	55.6	8.09877777777778	29.599	850.01	2	31.17	3
3	557	661	55.7	8.09880555555556	29.519	853.127	2	31.22	3
3	558	661	55.8	8.09883333333333	29.467	856.262	2	31.21	3
3	559	661	55.9	8.09886111111111	29.427	859.394	2	31.03	3
3	560	661	56	8.09888888888889	29.376	862.491	2	30.69	3
3	561	661	56.1	8.09891666666667	29.318	865.535	2	30.34	3
3	562	661	56.2	8.09894444444445	29.255	868.542	2	30.1	3
3	563	661	56.3	8.09897222222222	29.191	871.535	2	30	3
3	564	661	56.4	8.099	29.127	874.529	2	29.98	3
3	565	661	56.5	8.09902777777778	29.064	877.528	2	29.99	3
3	566	661	56.6	8.09905555555556	29	880.528	2	29.99	3
3	567	661	56.7	8.09908333333333	28.938	883.527	2	29.99	3
3	568	661	56.8	8.09911111111111	28.874	886.526	2	29.99	3
3	569	661	56.9	8.09913888888889	28.811	889.526	2	29.99	3
3	570	661	57	8.09916666666667	28.747	892.525	2	29.99	3
3	571	661	57.1	8.09919444444444	28.684	895.525	2	29.99	3
3	572	661	57.2	8.09922222222222	28.62	898.524	2	29.99	3
3	573	661	57.3	8.09925	28.558	901.523	2	29.99	3
3	574	661	57.4	8.09927777777778	28.494	904.522	2	29.99	3
3	575	661	57.5	8.09930555555556	28.431	907.522	2	29.99	3
3	576	661	57.6	8.09933333333333	28.367	910.521	2	29.99	3
3	577	661	57.7	8.09936111111111	28.304	913.523	2	29.97	3
3	578	661	57.8	8.09938888888889	28.24	916.519	2	29.92	3
3	579	661	57.9	8.09941666666667	28.178	919.502	2	29.92	3
3	580	661	58	8.09944444444445	28.055	922.485	2	30.03	3
3	581	661	58.1	8.09947222222222	28.22	925.494	2	30.21	3
3	582	661	58.2	8.0995	28.501	928.54	2	30.31	3
3	583	661	58.3	8.09952777777778	28.957	931.588	2	30.23	3
3	584	661	58.4	8.09955555555556	29.195	934.602	2	30.04	3
3	585	661	58.5	8.09958333333333	29.302	937.584	2	29.9	3
3	586	661	58.6	8.09961111111111	29.201	940.572	2	29.8	3
3	587	661	58.7	8.09963888888889	29.231	943.555	2	29.65	3
3	588	661	58.8	8.09966666666667	29.239	946.505	2	29.53	3
3	589	661	58.9	8.09969444444445	29.251	949.437	2	29.54	3
3	590	661	59	8.09972222222222	29.275	952.384	2	29.69	3
3	591	661	59.1	8.09975	29.3	955.376	2	29.89	3
3	592	661	59.2	8.09977777777778	29.325	958.382	2	29.97	3
3	593	661	59.3	8.09980555555556	29.35	961.365	2	30.1	3
3	594	661	59.4	8.09983333333333	29.374	964.361	2	30.51	3
3	595	661	59.5	8.09986111111111	29.36	967.419	2	31.22	3
3	596	661	59.6	8.09988888888889	29.388	970.586	2	32.08	3
3	597	661	59.7	8.09991666666667	29.454	973.857	2	32.8	3
3	598	661	59.8	8.09994444444444	29.482	977.182	2	33.31	3
3	599	661	59.9	8.09997222222222	29.51	980.53	2	33.73	3
3	600	661	60	8.1	29.521	983.918	2	34.19	3
3	601	661	60.1	8.10002777777778	29.566	987.367	2	34.62	3
3	602	661	60.2	8.10005555555556	29.596	990.867	2	34.92	3
3	603	661	60.3	8.10008333333333	29.624	994.381	2	35.02	3
3	604	661	60.4	8.10011111111111	29.653	997.885	2	35.01	3
3	605	661	60.5	8.10013888888889	29.683	1001.38	2	35	3
3	606	661	60.6	8.10016666666667	29.717	1004.877	2	35.06	3
3	607	661	60.7	8.10019444444445	29.746	1008.381	2	35.19	3
3	608	661	60.8	8.10022222222222	29.75	1011.905	2	35.37	3
3	609	661	60.9	8.10025	29.72	1015.456	2	35.56	3
3	610	661	61	8.10027777777778	29.669	1019.028	2	35.68	3
3	611	661	61.1	8.10030555555556	29.626	1022.603	2	35.72	3
3	612	661	61.2	8.10033333333333	29.592	1026.165	2	35.84	3
3	613	661	61.3	8.10036111111111	29.55	1029.733	2	36.21	3
3	614	661	61.4	8.10038888888889	29.475	1033.362	2	36.87	3
3	615	661	61.5	8.10041666666667	29.449	1037.094	2	37.59	3
3	616	661	61.6	8.10044444444445	29.45	1040.924	2	38.03	3
3	617	661	61.7	8.10047222222222	29.456	1044.766	2	38.04	3
3	618	661	61.8	8.1005	29.466	1048.557	2	37.9	3
3	619	661	61.9	8.10052777777778	29.472	1052.311	2	37.96	3
3	620	661	62	8.10055555555556	29.461	1056.09	2	38.4	3
3	621	661	62.1	8.10058333333333	29.467	1059.96	2	39.06	3
3	622	661	62.2	8.10061111111111	29.489	1063.92	2	39.62	3
3	623	661	62.3	8.10063888888889	29.496	1067.923	2	39.93	3
3	624	661	62.4	8.10066666666667	29.502	1071.936	2	40.03	3
3	625	661	62.5	8.10069444444444	29.509	1075.941	2	40.02	3
3	626	661	62.6	8.10072222222222	29.515	1079.939	2	40	3
3	627	661	62.7	8.10075	29.521	1083.939	2	40	3
3	628	661	62.8	8.10077777777778	29.527	1087.939	2	40	3
3	629	661	62.9	8.10080555555556	29.533	1091.937	2	40.02	3
3	630	661	63	8.10083333333333	29.539	1095.942	2	40.03	3
3	631	661	63.1	8.10086111111111	29.545	1099.958	2	39.9	3
3	632	661	63.2	8.10088888888889	29.551	1103.962	2	39.49	3
3	633	661	63.3	8.10091666666667	29.598	1107.904	2	38.77	3
3	634	661	63.4	8.10094444444445	29.601	1111.739	2	37.9	3
3	635	661	63.5	8.10097222222222	29.568	1115.463	2	37.17	3
3	636	661	63.6	8.101	29.574	1119.125	2	36.77	3
3	637	661	63.7	8.10102777777778	29.58	1122.774	2	36.66	3
3	638	661	63.8	8.10105555555556	29.586	1126.44	2	36.67	3
3	639	661	63.9	8.10108333333333	29.591	1130.122	2	36.6	3
3	640	661	64	8.10111111111111	29.597	1133.79	2	36.29	3
3	641	661	64.1	8.10113888888889	29.618	1137.407	2	35.83	3
3	642	661	64.2	8.10116666666667	29.607	1140.955	2	35.37	3
3	643	661	64.3	8.10119444444445	29.613	1144.455	2	35.08	3
3	644	661	64.4	8.10122222222222	29.618	1147.941	2	34.97	3
3	645	661	64.5	8.10125	29.623	1151.437	2	34.99	3
3	646	661	64.6	8.10127777777778	29.629	1154.939	2	35	3
3	647	661	64.7	8.10130555555556	29.634	1158.439	2	35	3
3	648	661	64.8	8.10133333333333	29.64	1161.939	2	35	3
3	649	661	64.9	8.10136111111111	29.645	1165.44	2	34.98	3
3	650	661	65	8.10138888888889	29.651	1168.936	2	34.97	3
3	651	661	65.1	8.10141666666667	29.656	1172.422	2	35.08	3
3	652	661	65.2	8.10144444444444	29.661	1175.922	2	35.37	3
3	653	661	65.3	8.10147222222222	29.65	1179.472	2	35.81	3
3	654	661	65.4	8.1015	29.672	1183.084	2	36.27	3
3	655	661	65.5	8.10152777777778	29.679	1186.737	2	36.69	3
3	656	661	65.6	8.10155555555556	29.684	1190.421	2	37.09	3
3	657	661	65.7	8.10158333333333	29.676	1194.149	2	37.49	3
3	658	661	65.8	8.10161111111111	29.695	1197.941	2	37.73	3
3	659	661	65.9	8.10163888888889	29.715	1201.748	2	37.63	3
3	660	661	66	8.10166666666667	29.698	1205.497	2	37.37	3
3	661	661	66.1	8.10169444444445	29.694	1209.194	2	37.29	3
3	662	661	66.2	8.10172222222222	29.67	1212.901	2	37.52	3
3	663	661	66.3	8.10175	29.684	1216.675	2	37.92	3
3	664	661	66.4	8.10177777777778	29.679	1220.505	2	38.23	3
3	665	661	66.5	8.10180555555556	29.674	1224.339	2	38.43	3
3	666	661	66.6	8.10183333333333	29.668	1228.175	2	38.72	3
3	667	661	66.7	8.10186111111111	29.646	1232.057	2	39.17	3
3	668	661	66.8	8.10188888888889	29.658	1236.008	2	39.63	3
3	669	661	66.9	8.10191666666667	29.652	1240.008	2	39.92	3
3	670	661	67	8.10194444444445	29.647	1244.022	2	40.03	3
3	671	661	67.1	8.10197222222222	29.641	1248.026	2	40.01	3
3	672	661	67.2	8.102	29.636	1252.024	2	40	3
3	673	661	67.3	8.10202777777778	29.63	1256.025	2	39.99	3
3	674	661	67.4	8.10205555555556	29.625	1260.023	2	39.98	3
3	675	661	67.5	8.10208333333333	29.62	1264.013	2	40.03	3
3	676	661	67.6	8.10211111111111	29.614	1268.005	2	40.26	3
3	677	661	67.7	8.10213888888889	29.6	1272.028	2	40.73	3
3	678	661	67.8	8.10216666666667	29.582	1276.123	2	41.4	3
3	679	661	67.9	8.10219444444444	29.59	1280.308	2	42.08	3
3	680	661	68	8.10222222222222	29.596	1284.566	2	42.56	3
3	681	661	68.1	8.10225	29.589	1288.864	2	42.74	3
3	682	661	68.2	8.10227777777778	29.581	1293.162	2	42.56	3
3	683	661	68.3	8.10230555555556	29.585	1297.419	2	42.07	3
3	684	661	68.4	8.10233333333333	29.594	1301.604	2	41.4	3
3	685	661	68.5	8.10236111111111	29.58	1305.698	2	40.74	3
3	686	661	68.6	8.10238888888889	29.569	1309.723	2	40.26	3
3	687	661	68.7	8.10241666666667	29.569	1313.714	2	40.03	3
3	688	661	68.8	8.10244444444445	29.568	1317.704	2	39.97	3
3	689	661	68.9	8.10247222222222	29.568	1321.704	2	39.97	3
3	690	661	69	8.1025	29.567	1325.7	2	39.97	3
3	691	661	69.1	8.10252777777778	29.566	1329.686	2	40.08	3
3	692	661	69.2	8.10255555555556	29.566	1333.685	2	40.39	3
3	693	661	69.3	8.10258333333333	29.549	1337.745	2	40.8	3
3	694	661	69.4	8.10261111111111	29.565	1341.869	2	41.04	3
3	695	661	69.5	8.10263888888889	29.564	1346.007	2	40.94	3
3	696	661	69.6	8.10266666666667	29.585	1350.097	2	40.58	3
3	697	661	69.7	8.10269444444445	29.583	1354.121	2	40.19	3
3	698	661	69.8	8.10272222222222	29.596	1358.109	2	39.99	3
3	699	661	69.9	8.10275	29.609	1362.086	2	40.05	3
3	700	661	70	8.10277777777778	29.623	1366.081	2	40.38	3
3	701	661	70.1	8.10280555555556	29.62	1370.136	2	40.86	3
3	702	661	70.2	8.10283333333333	29.65	1374.267	2	41.22	3
3	703	661	70.3	8.10286111111111	29.663	1378.435	2	41.22	3
3	704	661	70.4	8.10288888888889	29.694	1382.565	2	40.86	3
3	705	661	70.5	8.10291666666667	29.691	1386.619	2	40.39	3
3	706	661	70.6	8.10294444444444	29.704	1390.618	2	40.08	3
3	707	661	70.7	8.10297222222222	29.718	1394.604	2	39.97	3
3	708	661	70.8	8.103	29.73	1398.599	2	39.98	3
3	709	661	70.9	8.10302777777778	29.744	1402.601	2	40	3
3	710	661	71	8.10305555555556	29.758	1406.6	2	40	3
3	711	661	71.1	8.10308333333333	29.77	1410.6	2	40	3
3	712	661	71.2	8.10311111111111	29.784	1414.6	2	40	3
3	713	661	71.3	8.10313888888889	29.797	1418.599	2	40.01	3
3	714	661	71.4	8.10316666666667	29.81	1422.603	2	40.02	3
3	715	661	71.5	8.10319444444445	29.824	1426.615	2	39.92	3
3	716	661	71.6	8.10322222222222	29.844	1430.603	2	39.73	3
3	717	661	71.7	8.10325	29.85	1434.547	2	39.7	3
3	718	661	71.8	8.10327777777778	29.817	1438.48	2	40.09	3
3	719	661	71.9	8.10330555555556	29.741	1442.498	2	41.02	3
3	720	661	72	8.10333333333333	29.733	1446.662	2	42.24	3
3	721	661	72.1	8.10336111111111	29.781	1450.948	2	43.37	3
3	722	661	72.2	8.10338888888889	29.81	1455.363	2	44.18	3
3	723	661	72.3	8.10341666666667	29.824	1459.842	2	44.54	3
3	724	661	72.4	8.10344444444445	29.834	1464.321	2	44.54	3
3	725	661	72.5	8.10347222222222	29.826	1468.776	2	44.38	3
3	726	661	72.6	8.1035	29.817	1473.195	2	44.18	3
3	727	661	72.7	8.10352777777778	29.808	1477.596	2	44.09	3
3	728	661	72.8	8.10355555555556	29.796	1482.008	2	44.05	3
3	729	661	72.9	8.10358333333333	29.788	1486.414	2	43.95	3
3	730	661	73	8.10361111111111	29.794	1490.804	2	43.8	3
3	731	661	73.1	8.10363888888889	29.82	1495.174	2	43.65	3
3	732	661	73.2	8.10366666666667	29.862	1499.527	2	43.55	3
3	733	661	73.3	8.10369444444444	29.907	1503.874	2	43.5	3
3	734	661	73.4	8.10372222222222	29.948	1508.222	2	43.49	3
3	735	661	73.5	8.10375	29.988	1512.572	2	43.49	3
3	736	661	73.6	8.10377777777778	30.03	1516.922	2	43.49	3
3	737	661	73.7	8.10380555555556	30.071	1521.269	2	43.49	3
3	738	661	73.8	8.10383333333333	30.11	1525.612	2	43.57	3
3	739	661	73.9	8.10386111111111	30.158	1529.962	2	43.79	3
3	740	661	74	8.10388888888889	30.217	1534.349	2	44.13	3
3	741	661	74.1	8.10391666666667	30.263	1538.794	2	44.4	3
3	742	661	74.2	8.10394444444444	30.292	1543.273	2	44.39	3
3	743	661	74.3	8.10397222222222	30.295	1547.72	2	44.09	3
3	744	661	74.4	8.104	30.271	1552.094	2	43.78	3
3	745	661	74.5	8.10402777777778	30.263	1556.426	2	43.78	3
3	746	661	74.6	8.10405555555556	30.237	1560.794	2	44.14	3
3	747	661	74.7	8.10408333333333	30.245	1565.241	2	44.61	3
3	748	661	74.8	8.10411111111111	30.236	1569.743	2	44.91	3
3	749	661	74.9	8.10413888888889	30.227	1574.256	2	45	3
3	750	661	75	8.10416666666667	30.219	1578.762	2	44.93	3
3	751	661	75.1	8.10419444444445	30.206	1583.237	2	44.9	3
3	752	661	75.2	8.10422222222222	30.188	1587.696	2	45.26	3
3	753	661	75.3	8.10425	30.216	1592.218	2	46.04	3
3	754	661	75.4	8.10427777777778	30.294	1596.869	2	47.02	3
3	755	661	75.5	8.10430555555556	30.389	1601.655	2	47.86	3
3	756	661	75.6	8.10433333333333	30.49	1606.506	2	48.26	3
3	757	661	75.7	8.10436111111111	30.589	1611.356	2	48.27	3
3	758	661	75.8	8.10438888888889	30.691	1616.195	2	47.99	3
3	759	661	75.9	8.10441666666667	30.783	1620.996	2	47.42	3
3	760	661	76	8.10444444444444	30.855	1625.713	2	46.62	3
3	761	661	76.1	8.10447222222222	30.871	1630.32	2	45.83	3
3	762	661	76.2	8.1045	30.867	1634.844	2	45.28	3
3	763	661	76.3	8.10452777777778	30.865	1639.332	2	45.02	3
3	764	661	76.4	8.10455555555556	30.868	1643.82	2	44.97	3
3	765	661	76.5	8.10458333333333	30.871	1648.319	2	44.99	3
3	766	661	76.6	8.10461111111111	30.874	1652.82	2	45	3
3	767	661	76.7	8.10463888888889	30.876	1657.32	2	45	3
3	768	661	76.8	8.10466666666667	30.88	1661.822	2	44.99	3
3	769	661	76.9	8.10469444444444	30.882	1666.317	2	44.97	3
3	770	661	77	8.10472222222222	30.885	1670.804	2	45.07	3
3	771	661	77.1	8.10475	30.888	1675.301	2	45.37	3
3	772	661	77.2	8.10477777777778	30.874	1679.813	2	46.19	3
3	773	661	77.3	8.10480555555556	30.877	1684.517	2	47.56	3
3	774	661	77.4	8.10483333333333	30.877	1689.329	2	48.83	3
3	775	661	77.5	8.10486111111111	30.851	1694.306	2	49.66	3
3	776	661	77.6	8.10488888888889	30.775	1699.341	2	49.96	3
3	777	661	77.7	8.10491666666667	30.715	1704.328	2	49.89	3
3	778	661	77.8	8.10494444444445	30.638	1709.3	2	49.92	3
3	779	661	77.9	8.10497222222222	30.56	1714.312	2	50.02	3
3	780	661	78	8.105	30.482	1719.316	2	50.01	3
3	781	661	78.1	8.10502777777778	30.406	1724.314	2	49.99	3
3	782	661	78.2	8.10505555555556	30.328	1729.313	2	50	3
3	783	661	78.3	8.10508333333333	30.25	1734.313	2	50	3
3	784	661	78.4	8.10511111111111	30.173	1739.312	2	50	3
3	785	661	78.5	8.10513888888889	30.095	1744.312	2	50	3
3	786	661	78.6	8.10516666666667	30.018	1749.311	2	49.99	3
3	787	661	78.7	8.10519444444444	29.941	1754.346	2	49.67	3
3	788	661	78.8	8.10522222222222	29.863	1759.311	2	48.92	3
3	789	661	78.9	8.10525	29.785	1764.128	2	48.38	3
3	790	661	79	8.10527777777778	29.802	1768.888	2	48.39	3
3	791	661	79.1	8.10530555555556	29.826	1773.705	2	48.92	3
3	792	661	79.2	8.10533333333333	29.848	1778.671	2	49.68	3
3	793	661	79.3	8.10536111111111	29.873	1783.707	2	50	3
3	794	661	79.4	8.10538888888889	29.896	1788.707	2	50	3
3	795	661	79.5	8.10541666666667	29.92	1793.707	2	50	3
3	796	661	79.6	8.10544444444444	29.944	1798.706	2	50	3
3	797	661	79.7	8.10547222222222	29.967	1803.706	2	50	3
3	798	661	79.8	8.1055	29.991	1808.706	2	50	3
3	799	661	79.9	8.10552777777778	30.015	1813.706	2	50	3
3	800	661	80	8.10555555555556	30.039	1818.706	2	50	3
3	801	661	80.1	8.10558333333333	30.061	1823.706	2	50	3
3	802	661	80.2	8.10561111111111	30.086	1828.695	2	50.11	3
3	803	661	80.3	8.10563888888889	30.109	1833.706	2	50.36	3
3	804	661	80.4	8.10566666666667	30.133	1838.767	2	50.54	3
3	805	661	80.5	8.10569444444445	30.125	1843.846	2	50.54	3
3	806	661	80.6	8.10572222222222	30.115	1848.909	2	50.34	3
3	807	661	80.7	8.10575	30.105	1853.916	2	50.08	3
3	808	661	80.8	8.10577777777778	30.096	1858.891	2	50.07	3
3	809	661	80.9	8.10580555555556	30.086	1863.889	2	50.38	3
3	810	661	81	8.10583333333333	30.06	1868.93	2	50.92	3
3	811	661	81.1	8.10586111111111	30.049	1874.046	2	51.67	3
3	812	661	81.2	8.10588888888889	30.037	1879.254	2	52.49	3
3	813	661	81.3	8.10591666666667	30.029	1884.546	2	53.3	3
3	814	661	81.4	8.10594444444444	30.019	1889.921	2	54.08	3
3	815	661	81.5	8.10597222222222	30.012	1895.37	2	54.79	3
3	816	661	81.6	8.106	30.001	1900.884	2	55.47	3
3	817	661	81.7	8.10602777777778	30.052	1906.468	2	56.12	3
3	818	661	81.8	8.10605555555556	30.162	1912.118	2	56.68	3
3	819	661	81.9	8.10608333333333	30.376	1917.854	2	56.82	3
3	820	661	82	8.10611111111111	30.687	1923.584	2	56.25	3
3	821	661	82.1	8.10613888888889	31.042	1929.164	2	55.23	3
3	822	661	82.2	8.10616666666667	31.29	1934.633	2	54	3
3	823	661	82.3	8.10619444444444	31.515	1939.969	2	52.7	3
3	824	661	82.4	8.10622222222222	31.659	1945.167	2	51.46	3
3	825	661	82.5	8.10625	31.728	1950.258	2	50.26	3
3	826	661	82.6	8.10627777777778	31.779	1955.185	2	49.43	3
3	827	661	82.7	8.10630555555556	31.822	1960.057	2	49.29	3
3	828	661	82.8	8.10633333333333	31.809	1964.976	2	49.63	3
3	829	661	82.9	8.10636111111111	31.804	1969.971	2	50.08	3
3	830	661	83	8.10638888888889	31.735	1975.015	2	50.39	3
3	831	661	83.1	8.10641666666667	31.677	1980.076	2	50.51	3
3	832	661	83.2	8.10644444444445	31.62	1985.131	2	50.52	3
3	833	661	83.3	8.10647222222222	31.562	1990.181	2	50.52	3
3	834	661	83.4	8.1065	31.504	1995.236	2	50.5	3
3	835	661	83.5	8.10652777777778	31.445	2000.29	2	50.42	3
3	836	661	83.6	8.10655555555556	31.394	2005.367	2	49.94	3
3	837	661	83.7	8.10658333333333	31.341	2010.344	2	49.01	3
3	838	661	83.8	8.10661111111111	31.259	2015.159	2	48.35	3
3	839	661	83.9	8.10663888888889	31.184	2019.905	2	48.31	3
3	840	661	84	8.10666666666667	31.125	2024.711	2	48.87	3
3	841	661	84.1	8.10669444444444	31.059	2029.676	2	49.66	3
3	842	661	84.2	8.10672222222222	30.999	2034.713	2	50	3
3	843	661	84.3	8.10675	30.941	2039.713	2	50	3
3	844	661	84.4	8.10677777777778	30.881	2044.712	2	50	3
3	845	661	84.5	8.10680555555556	30.822	2049.712	2	50	3
3	846	661	84.6	8.10683333333333	30.763	2054.712	2	50	3
3	847	661	84.7	8.10686111111111	30.704	2059.711	2	50	3
3	848	661	84.8	8.10688888888889	30.645	2064.711	2	50	3
3	849	661	84.9	8.10691666666667	30.586	2069.711	2	50	3
3	850	661	85	8.10694444444444	30.526	2074.71	2	50	3
3	851	661	85.1	8.10697222222222	30.467	2079.71	2	50	3
3	852	661	85.2	8.107	30.408	2084.71	2	50	3
3	853	661	85.3	8.10702777777778	30.348	2089.73	2	49.8	3
3	854	661	85.4	8.10705555555556	30.29	2094.71	2	49.36	3
3	855	661	85.5	8.10708333333333	30.23	2099.601	2	49.05	3
3	856	661	85.6	8.10711111111111	30.227	2104.46	2	49.05	3
3	857	661	85.7	8.10713888888889	30.227	2109.351	2	49.36	3
3	858	661	85.8	8.10716666666667	30.226	2114.331	2	49.81	3
3	859	661	85.9	8.10719444444445	30.226	2119.352	2	50	3
3	860	661	86	8.10722222222222	30.226	2124.352	2	50	3
3	861	661	86.1	8.10725	30.225	2129.352	2	50	3
3	862	661	86.2	8.10727777777778	30.225	2134.349	2	50.03	3
3	863	661	86.3	8.10730555555556	30.225	2139.355	2	50.06	3
3	864	661	86.4	8.10733333333333	30.225	2144.366	2	50.06	3
3	865	661	86.5	8.10736111111111	30.222	2149.402	2	49.77	3
3	866	661	86.6	8.10738888888889	30.236	2154.376	2	49.12	3
3	867	661	86.7	8.10741666666667	30.215	2159.375	2	49.12	3
3	868	661	86.8	8.10744444444444	30.211	2163.874	2	49.12	3
3	869	661	86.9	8.10747222222222	30.207	2168.874	2	49.12	3
7	245	642	24.5	8.09013888888889	27.369	82.933	2	14.08	3
7	246	642	24.6	8.09016666666667	27.361	84.432	2	14.08	3
7	247	642	24.7	8.09019444444444	27.353	85.933	2	14.08	3
7	248	642	24.8	8.09022222222222	27.346	87.433	2	14.08	3
7	249	642	24.9	8.09025	27.34	88.433	2	14.08	3
7	250	642	25	8.09027777777778	27.321	89.926	2	14.08	3
7	251	642	25.1	8.09030555555556	27.325	91.394	2	14.72	3
7	252	642	25.2	8.09033333333333	27.317	92.924	2	15.01	3
7	253	642	25.3	8.09036111111111	27.31	94.43	2	15.03	3
7	254	642	25.4	8.09038888888889	27.302	95.934	2	15.01	3
7	255	642	25.5	8.09041666666667	27.295	97.432	2	15	3
7	256	642	25.6	8.09044444444445	27.286	98.932	2	15	3
7	257	642	25.7	8.09047222222222	27.278	100.433	2	15	3
7	258	642	25.8	8.0905	27.271	101.933	2	15	3
7	259	642	25.9	8.09052777777778	27.263	103.432	2	15	3
7	260	642	26	8.09055555555556	27.256	104.932	2	15	3
7	261	642	26.1	8.09058333333333	27.248	106.432	2	15	3
7	262	642	26.2	8.09061111111111	27.24	107.932	2	15	3
7	263	642	26.3	8.09063888888889	27.233	109.432	2	15	3
7	264	642	26.4	8.09066666666667	27.225	110.932	2	15	3
7	265	642	26.5	8.09069444444444	27.217	112.433	2	15	3
7	266	642	26.6	8.09072222222222	27.209	113.932	2	15	3
7	267	642	26.7	8.09075	27.201	115.432	2	15	3
7	268	642	26.8	8.09077777777778	27.194	116.932	2	15	3
7	269	642	26.9	8.09080555555556	27.187	118.432	2	15	3
7	270	642	27	8.09083333333333	27.178	119.932	2	15	3
7	271	642	27.1	8.09086111111111	27.171	121.432	2	15	3
7	272	642	27.2	8.09088888888889	27.163	122.932	2	15	3
7	273	642	27.3	8.09091666666667	27.155	124.432	2	15	3
7	274	642	27.4	8.09094444444444	27.148	125.934	2	14.98	3
7	275	642	27.5	8.09097222222222	27.139	127.43	2	14.97	3
7	276	642	27.6	8.091	27.132	128.943	2	14.82	3
7	277	642	27.7	8.09102777777778	27.125	130.415	2	14.53	3
7	278	642	27.8	8.09105555555556	27.104	131.821	2	14.57	3
7	279	642	27.9	8.09108333333333	27.122	133.251	2	15.04	3
7	280	642	28	8.09111111111111	27.142	134.779	2	15.76	3
7	281	642	28.1	8.09113888888889	27.163	136.432	2	16.43	3
7	282	642	28.2	8.09116666666667	27.183	138.131	2	16.67	3
7	283	642	28.3	8.09119444444445	27.203	139.793	2	16.65	3
7	284	642	28.4	8.09122222222222	27.223	141.446	2	16.75	3
7	285	642	28.5	8.09125	27.244	143.122	2	16.99	3
7	286	642	28.6	8.09127777777778	27.264	144.845	2	17.16	3
7	287	642	28.7	8.09130555555556	27.286	146.595	2	17.04	3
7	288	642	28.8	8.09133333333333	27.321	148.312	2	16.58	3
7	289	642	28.9	8.09136111111111	27.34	149.927	2	16	3
7	290	642	29	8.09138888888889	27.346	151.463	2	15.75	3
7	291	642	29.1	8.09141666666667	27.351	153.011	2	15.9	3
7	292	642	29.2	8.09144444444444	27.378	154.626	2	16.17	3
7	293	642	29.3	8.09147222222222	27.405	156.284	2	16.21	3
7	294	642	29.4	8.0915	27.459	157.909	2	16.01	3
7	295	642	29.5	8.09152777777778	27.517	159.478	2	15.84	3
7	296	642	29.6	8.09155555555556	27.557	161.04	2	15.88	3
7	297	642	29.7	8.09158333333333	27.575	162.635	2	16.07	3
7	298	642	29.8	8.09161111111111	27.574	164.263	2	16.22	3
7	299	642	29.9	8.09163888888889	27.582	165.896	2	16.27	3
7	300	642	30	8.09166666666667	27.588	167.522	2	16.26	3
7	301	642	30.1	8.09169444444444	27.596	169.146	2	16.25	3
7	302	642	30.2	8.09172222222222	27.603	170.772	2	16.25	3
7	303	642	30.3	8.09175	27.611	172.397	2	16.25	3
7	304	642	30.4	8.09177777777778	27.617	174.021	2	16.25	3
7	305	642	30.5	8.09180555555556	27.625	175.646	2	16.25	3
7	306	642	30.6	8.09183333333333	27.632	177.272	2	16.25	3
7	307	642	30.7	8.09186111111111	27.64	178.897	2	16.25	3
7	308	642	30.8	8.09188888888889	27.647	180.522	2	16.25	3
7	309	642	30.9	8.09191666666667	27.654	182.147	2	16.25	3
7	310	642	31	8.09194444444445	27.661	183.772	2	16.25	3
7	311	642	31.1	8.09197222222222	27.669	185.397	2	16.25	3
7	312	642	31.2	8.092	27.676	187.022	2	16.25	3
7	313	642	31.3	8.09202777777778	27.683	188.647	2	16.25	3
7	314	642	31.4	8.09205555555556	27.69	190.272	2	16.25	3
7	315	642	31.5	8.09208333333333	27.698	191.897	2	16.25	3
7	316	642	31.6	8.09211111111111	27.705	193.522	2	16.25	3
7	317	642	31.7	8.09213888888889	27.713	195.147	2	16.25	3
7	318	642	31.8	8.09216666666667	27.719	196.772	2	16.25	3
7	319	642	31.9	8.09219444444444	27.727	198.397	2	16.25	3
7	320	642	32	8.09222222222222	27.734	200.022	2	16.25	3
7	321	642	32.1	8.09225	27.742	201.647	2	16.25	3
7	322	642	32.2	8.09227777777778	27.748	203.295	2	16.04	3
7	323	642	32.3	8.09230555555556	27.756	204.898	2	15.55	3
7	324	642	32.4	8.09233333333333	27.763	206.404	2	15.2	3
7	325	642	32.5	8.09236111111111	27.774	207.873	2	15.2	3
7	326	642	32.6	8.09238888888889	27.804	209.379	2	15.55	3
7	327	642	32.7	8.09241666666667	27.834	210.981	2	16.04	3
7	328	642	32.8	8.09244444444444	27.864	212.629	2	16.25	3
7	329	642	32.9	8.09247222222222	27.895	214.254	2	16.25	3
7	330	642	33	8.0925	27.925	215.879	2	16.25	3
7	331	642	33.1	8.09252777777778	27.955	217.502	2	16.25	3
7	332	642	33.2	8.09255555555556	27.985	219.128	2	16.28	3
7	333	642	33.3	8.09258333333333	28.047	220.757	2	16.3	3
7	334	642	33.4	8.09261111111111	28.025	222.387	2	16.33	3
7	335	642	33.5	8.09263888888889	27.919	224.02	2	16.37	3
7	336	642	33.6	8.09266666666667	27.735	225.658	2	16.43	3
7	337	642	33.7	8.09269444444445	27.602	227.307	2	16.49	3
7	338	642	33.8	8.09272222222222	27.564	228.962	2	16.53	3
7	339	642	33.9	8.09275	27.599	230.617	2	16.52	3
7	340	642	34	8.09277777777778	27.606	232.268	2	16.51	3
7	341	642	34.1	8.09280555555556	27.612	233.917	2	16.5	3
7	342	642	34.2	8.09283333333333	27.618	235.568	2	16.51	3
7	343	642	34.3	8.09286111111111	27.623	237.219	2	16.51	3
7	344	642	34.4	8.09288888888889	27.629	238.869	2	16.5	3
7	345	642	34.5	8.09291666666667	27.636	240.519	2	16.5	3
7	346	642	34.6	8.09294444444444	27.642	242.17	2	16.5	3
7	347	642	34.7	8.09297222222222	27.647	243.82	2	16.5	3
7	348	642	34.8	8.093	27.653	245.471	2	16.5	3
7	349	642	34.9	8.09302777777778	27.659	247.121	2	16.5	3
7	350	642	35	8.09305555555556	27.666	248.771	2	16.5	3
7	351	642	35.1	8.09308333333333	27.671	250.422	2	16.51	3
7	352	642	35.2	8.09311111111111	27.677	252.073	2	16.51	3
7	353	642	35.3	8.09313888888889	27.683	253.723	2	16.51	3
7	354	642	35.4	8.09316666666667	27.689	255.374	2	16.5	3
7	355	642	35.5	8.09319444444444	27.694	257.024	2	16.5	3
7	356	642	35.6	8.09322222222222	27.701	258.674	2	16.5	3
7	357	642	35.7	8.09325	27.706	260.324	2	16.5	3
7	358	642	35.8	8.09327777777778	27.713	261.975	2	16.5	3
7	359	642	35.9	8.09330555555556	27.718	263.625	2	16.51	3
7	360	642	36	8.09333333333333	27.724	265.276	2	16.51	3
7	361	642	36.1	8.09336111111111	27.73	266.926	2	16.51	3
7	362	642	36.2	8.09338888888889	27.736	268.577	2	16.5	3
7	363	642	36.3	8.09341666666667	27.742	270.291	2	15.92	3
7	364	642	36.4	8.09344444444445	27.748	271.805	2	14.57	3
7	365	642	36.5	8.09347222222222	27.753	273.201	2	13.6	3
7	366	642	36.6	8.0935	27.786	274.421	2	13.6	3
7	367	642	36.7	8.09352777777778	27.856	275.815	2	14.56	3
7	368	642	36.8	8.09355555555556	27.927	277.329	2	15.91	3
7	369	642	36.9	8.09358333333333	27.996	279.041	2	16.49	3
7	370	642	37	8.09361111111111	28.066	280.689	2	16.5	3
7	371	642	37.1	8.09363888888889	28.137	282.339	2	16.52	3
7	372	642	37.2	8.09366666666667	28.207	283.997	2	16.48	3
7	373	642	37.3	8.09369444444445	28.279	285.657	2	16.29	3
7	374	642	37.4	8.09372222222222	28.349	287.29	2	15.86	3
7	375	642	37.5	8.09375	28.42	288.858	2	15.25	3
7	376	642	37.6	8.09377777777778	28.461	290.34	2	14.63	3
7	377	642	37.7	8.09380555555556	28.503	291.756	2	14.2	3
7	378	642	37.8	8.09383333333333	28.543	293.145	2	14.01	3
7	379	642	37.9	8.09386111111111	28.584	294.536	2	13.98	3
7	380	642	38	8.09388888888889	28.626	295.936	2	13.99	3
7	381	642	38.1	8.09391666666667	28.667	297.335	2	14.01	3
7	382	642	38.2	8.09394444444444	28.709	298.731	2	14.09	3
7	383	642	38.3	8.09397222222222	28.779	300.127	2	14.35	3
7	384	642	38.4	8.094	28.725	301.551	2	14.99	3
7	385	642	38.5	8.09402777777778	28.588	303.082	2	16.04	3
7	386	642	38.6	8.09405555555556	28.536	304.757	2	17.36	3
7	387	642	38.7	8.09408333333333	28.491	306.548	2	18.62	3
7	388	642	38.8	8.09411111111111	28.55	308.5	2	19.48	3
7	389	642	38.9	8.09413888888889	28.718	310.507	2	19.88	3
7	390	642	39	8.09416666666667	28.849	312.519	2	19.99	3
7	391	642	39.1	8.09419444444445	28.979	314.518	2	19.96	3
7	392	642	39.2	8.09422222222222	29.11	316.51	2	19.94	3
7	393	642	39.3	8.09425	29.241	318.498	2	20.01	3
7	394	642	39.4	8.09427777777778	29.379	320.491	2	20.21	3
7	395	642	39.5	8.09430555555556	29.489	322.514	2	20.59	3
7	396	642	39.6	8.09433333333333	29.558	324.589	2	21.13	3
7	397	642	39.7	8.09436111111111	29.604	326.739	2	21.66	3
7	398	642	39.8	8.09438888888889	29.61	328.956	2	21.93	3
7	399	642	39.9	8.09441666666667	29.625	331.186	2	21.77	3
7	400	642	40	8.09444444444445	29.549	333.36	2	21.31	3
7	401	642	40.1	8.09447222222222	29.358	335.442	2	20.9	3
7	402	642	40.2	8.0945	29.083	337.477	2	20.89	3
7	403	642	40.3	8.09452777777778	28.892	339.557	2	21.29	3
7	404	642	40.4	8.09455555555556	28.815	341.722	2	21.8	3
7	405	642	40.5	8.09458333333333	28.839	343.94	2	22.2	3
7	406	642	40.6	8.09461111111111	28.823	346.172	2	22.53	3
7	407	642	40.7	8.09463888888889	28.802	348.423	2	23	3
7	408	642	40.8	8.09466666666667	28.778	350.743	2	23.66	3
7	409	642	40.9	8.09469444444444	28.781	353.167	2	24.23	3
7	410	642	41	8.09472222222222	28.782	355.649	2	24.38	3
7	411	642	41.1	8.09475	28.791	358.106	2	24.13	3
7	412	642	41.2	8.09477777777778	28.77	360.485	2	23.8	3
7	413	642	41.3	8.09480555555556	28.765	362.816	2	23.78	3
7	414	642	41.4	8.09483333333333	28.744	365.184	2	24.14	3
7	415	642	41.5	8.09486111111111	28.754	367.631	2	24.61	3
7	416	642	41.6	8.09488888888889	28.748	370.133	2	24.93	3
7	417	642	41.7	8.09491666666667	28.742	372.647	2	25.03	3
7	418	642	41.8	8.09494444444445	28.735	375.152	2	25.02	3
7	419	642	41.9	8.09497222222222	28.731	377.65	2	25	3
7	420	642	42	8.095	28.724	380.15	2	25	3
7	421	642	42.1	8.09502777777778	28.718	382.65	2	25	3
7	422	642	42.2	8.09505555555556	28.713	385.19	2	24.63	3
7	423	642	42.3	8.09508333333333	28.706	387.651	2	23.78	3
7	424	642	42.4	8.09511111111111	28.7	389.944	2	23.18	3
7	425	642	42.5	8.09513888888889	28.716	392.174	2	23.17	3
7	426	642	42.6	8.09516666666667	28.769	394.466	2	23.78	3
7	427	642	42.7	8.09519444444445	28.822	396.926	2	24.63	3
7	428	642	42.8	8.09522222222222	28.875	399.466	2	24.99	3
7	429	642	42.9	8.09525	28.929	401.965	2	24.99	3
7	430	642	43	8.09527777777778	28.982	404.465	2	25	3
7	431	642	43.1	8.09530555555556	29.036	406.965	2	24.99	3
7	432	642	43.2	8.09533333333333	29.09	409.464	2	24.99	3
7	433	642	43.3	8.09536111111111	29.143	411.965	2	24.98	3
7	434	642	43.4	8.09538888888889	29.196	414.46	2	24.96	3
7	435	642	43.5	8.09541666666667	29.25	416.943	2	25.09	3
7	436	642	43.6	8.09544444444444	29.303	419.434	2	25.52	3
7	437	642	43.7	8.09547222222222	29.317	421.986	2	26.35	3
7	438	642	43.8	8.0955	29.353	424.678	2	27.49	3
7	439	642	43.9	8.09552777777778	29.436	427.485	2	28.64	3
7	440	642	44	8.09555555555556	29.538	430.432	2	29.48	3
7	441	642	44.1	8.09558333333333	29.603	433.441	2	29.9	3
7	442	642	44.2	8.09561111111111	29.661	436.46	2	29.97	3
7	443	642	44.3	8.09563888888889	29.732	439.458	2	29.88	3
7	444	642	44.4	8.09566666666667	29.829	442.436	2	29.77	3
7	445	642	44.5	8.09569444444445	29.936	445.404	2	29.7	3
7	446	642	44.6	8.09572222222222	30.033	448.369	2	29.69	3
7	447	642	44.7	8.09575	30.102	451.338	2	29.71	3
7	448	642	44.8	8.09577777777778	30.16	454.311	2	29.74	3
7	449	642	44.9	8.09580555555556	30.223	457.287	2	29.75	3
7	450	642	45	8.09583333333333	30.287	460.262	2	29.75	3
7	451	642	45.1	8.09586111111111	30.351	463.236	2	29.74	3
7	452	642	45.2	8.09588888888889	30.415	466.211	2	29.74	3
7	453	642	45.3	8.09591666666667	30.478	469.185	2	29.74	3
7	454	642	45.4	8.09594444444445	30.542	472.159	2	29.74	3
7	455	642	45.5	8.09597222222222	30.606	475.133	2	29.74	3
7	456	642	45.6	8.096	30.67	478.108	2	29.74	3
7	457	642	45.7	8.09602777777778	30.733	481.082	2	29.74	3
7	458	642	45.8	8.09605555555556	30.797	484.057	2	29.74	3
7	459	642	45.9	8.09608333333333	30.86	487.031	2	29.74	3
7	460	642	46	8.09611111111111	30.925	490.005	2	29.74	3
7	461	642	46.1	8.09613888888889	30.988	492.976	2	29.76	3
7	462	642	46.2	8.09616666666667	31.052	495.946	2	29.89	3
7	463	642	46.3	8.09619444444444	31.137	498.932	2	30.15	3
7	464	642	46.4	8.09622222222222	31.116	501.948	2	30.63	3
7	465	642	46.5	8.09625	31.012	505.027	2	31.32	3
7	466	642	46.6	8.09627777777778	30.889	508.2	2	32.06	3
7	467	642	46.7	8.09630555555556	30.737	511.462	2	32.65	3
7	468	642	46.8	8.09633333333333	30.7	514.775	2	32.97	3
7	469	642	46.9	8.09636111111111	30.725	518.091	2	33.04	3
7	470	642	47	8.09638888888889	30.721	521.392	2	33.02	3
7	471	642	47.1	8.09641666666667	30.717	524.719	2	32.76	3
7	472	642	47.2	8.09644444444445	30.713	527.994	2	32.19	3
7	473	642	47.3	8.09647222222222	30.708	531.156	2	31.78	3
7	474	642	47.4	8.0965	30.716	534.274	2	31.78	3
7	475	642	47.5	8.09652777777778	30.762	537.435	2	32.19	3
7	476	642	47.6	8.09655555555556	30.807	540.71	2	32.76	3
7	477	642	47.7	8.09658333333333	30.852	544.038	2	33.01	3
7	478	642	47.8	8.09661111111111	30.896	547.338	2	33.01	3
7	479	642	47.9	8.09663888888889	30.942	550.639	2	33.01	3
7	480	642	48	8.09666666666667	30.987	553.944	2	32.96	3
7	481	642	48.1	8.09669444444445	31.032	557.281	2	32.48	3
7	482	642	48.2	8.09672222222222	31.076	560.466	2	30.99	3
7	483	642	48.3	8.09675	31.184	563.405	2	28.41	3
7	484	642	48.4	8.09677777777778	31.212	566.103	2	25.46	3
7	485	642	48.5	8.09680555555556	31.213	568.596	2	23.51	3
7	486	642	48.6	8.09683333333333	31.039	570.762	2	23.71	3
7	487	642	48.7	8.09686111111111	30.983	573.299	2	26.08	3
7	488	642	48.8	8.09688888888889	30.946	576.083	2	29.48	3
7	489	642	48.9	8.09691666666667	30.905	579.151	2	32.48	3
7	490	642	49	8.09694444444444	31.011	582.466	2	34.3	3
7	491	642	49.1	8.09697222222222	31.167	586.023	2	34.85	3
7	492	642	49.2	8.097	31.295	589.535	2	34.6	3
7	493	642	49.3	8.09702777777778	31.436	592.977	2	34.12	3
7	494	642	49.4	8.09705555555556	31.543	596.342	2	33.79	3
7	495	642	49.5	8.09708333333333	31.663	599.675	2	33.84	3
7	496	642	49.6	8.09711111111111	31.767	603.064	2	34.16	3
7	497	642	49.7	8.09713888888889	31.94	606.527	2	34.37	3
7	498	642	49.8	8.09716666666667	32.039	609.995	2	34.24	3
7	499	642	49.9	8.09719444444445	32.012	613.398	2	33.99	3
7	500	642	50	8.09722222222222	31.937	616.75	2	33.98	3
7	501	642	50.1	8.09725	31.92	620.138	2	34.33	3
7	502	642	50.2	8.09727777777778	32.018	623.605	2	34.76	3
7	503	642	50.3	8.09730555555556	32.12	627.122	2	35.03	3
7	504	642	50.4	8.09733333333333	32.12	630.642	2	35.07	3
7	505	642	50.5	8.09736111111111	32.066	634.146	2	35.02	3
7	506	642	50.6	8.09738888888889	32.001	637.643	2	35	3
7	507	642	50.7	8.09741666666667	31.947	641.142	2	34.99	3
7	508	642	50.8	8.09744444444445	31.892	644.642	2	35	3
7	509	642	50.9	8.09747222222222	31.839	648.141	2	35	3
7	510	642	51	8.0975	31.784	651.641	2	35	3
7	511	642	51.1	8.09752777777778	31.73	655.141	2	35	3
7	512	642	51.2	8.09755555555556	31.676	658.64	2	35	3
7	513	642	51.3	8.09758333333333	31.622	662.14	2	34.99	3
7	514	642	51.4	8.09761111111111	31.567	665.656	2	34.84	3
7	515	642	51.5	8.09763888888889	31.514	669.139	2	34.48	3
7	516	642	51.6	8.09766666666667	31.459	672.551	2	34.23	3
7	517	642	51.7	8.09769444444444	31.43	675.937	2	34.23	3
7	518	642	51.8	8.09772222222222	31.408	679.349	2	34.48	3
7	519	642	51.9	8.09775	31.386	682.832	2	34.84	3
7	520	642	52	8.09777777777778	31.363	686.349	2	35	3
7	521	642	52.1	8.09780555555556	31.342	689.849	2	35	3
7	522	642	52.2	8.09783333333333	31.32	693.349	2	35	3
7	523	642	52.3	8.09786111111111	31.298	696.849	2	35	3
7	524	642	52.4	8.09788888888889	31.276	700.349	2	35	3
7	525	642	52.5	8.09791666666667	31.254	703.849	2	35	3
7	526	642	52.6	8.09794444444445	31.232	707.349	2	35	3
7	527	642	52.7	8.09797222222222	31.209	710.849	2	35	3
7	528	642	52.8	8.098	31.188	714.349	2	35	3
7	529	642	52.9	8.09802777777778	31.165	717.849	2	35	3
7	530	642	53	8.09805555555556	31.143	721.349	2	35	3
7	531	642	53.1	8.09808333333333	31.121	724.849	2	35	3
7	532	642	53.2	8.09811111111111	31.1	728.349	2	35	3
7	533	642	53.3	8.09813888888889	31.077	731.847	2	35.01	3
7	534	642	53.4	8.09816666666667	31.056	735.351	2	35.03	3
7	535	642	53.5	8.09819444444445	31.033	738.868	2	34.9	3
7	536	642	53.6	8.09822222222222	31.011	742.375	2	34.47	3
7	537	642	53.7	8.09825	31.03	745.82	2	33.63	3
7	538	642	53.8	8.09827777777778	31.032	749.128	2	32.5	3
7	539	642	53.9	8.09830555555556	30.99	752.319	2	31.36	3
7	540	642	54	8.09833333333333	30.929	755.374	2	30.53	3
7	541	642	54.1	8.09836111111111	30.91	758.367	2	30.1	3
7	542	642	54.2	8.09838888888889	30.891	761.351	2	29.97	3
7	543	642	54.3	8.09841666666667	30.873	764.346	2	29.98	3
7	544	642	54.4	8.09844444444444	30.854	767.348	2	30	3
7	545	642	54.5	8.09847222222222	30.835	770.348	2	30	3
7	546	642	54.6	8.0985	30.816	773.348	2	30	3
7	547	642	54.7	8.09852777777778	30.797	776.348	2	30	3
7	548	642	54.8	8.09855555555556	30.778	779.348	2	30	3
7	549	642	54.9	8.09858333333333	30.759	782.348	2	30	3
7	550	642	55	8.09861111111111	30.74	785.348	2	30	3
7	551	642	55.1	8.09863888888889	30.722	788.347	2	30	3
7	552	642	55.2	8.09866666666667	30.703	791.347	2	30	3
7	553	642	55.3	8.09869444444445	30.684	794.347	2	30	3
7	554	642	55.4	8.09872222222222	30.665	797.347	2	30	3
7	555	642	55.5	8.09875	30.646	800.347	2	30	3
7	556	642	55.6	8.09877777777778	30.627	803.347	2	30	3
7	557	642	55.7	8.09880555555556	30.608	806.347	2	30	3
7	558	642	55.8	8.09883333333333	30.589	809.347	2	30	3
7	559	642	55.9	8.09886111111111	30.57	812.345	2	30.02	3
7	560	642	56	8.09888888888889	30.551	815.347	2	30.05	3
7	561	642	56.1	8.09891666666667	30.532	818.356	2	30.08	3
7	562	642	56.2	8.09894444444445	30.513	821.368	2	30.09	3
7	563	642	56.3	8.09897222222222	30.491	824.381	2	30.05	3
7	564	642	56.4	8.099	30.47	827.388	2	29.93	3
7	565	642	56.5	8.09902777777778	30.448	830.38	2	29.72	3
7	566	642	56.6	8.09905555555556	30.421	833.343	2	29.44	3
7	567	642	56.7	8.09908333333333	30.387	836.268	2	29.17	3
7	568	642	56.8	8.09911111111111	30.348	839.167	2	28.95	3
7	569	642	56.9	8.09913888888889	30.315	842.051	2	28.78	3
7	570	642	57	8.09916666666667	30.268	844.922	2	28.64	3
7	571	642	57.1	8.09919444444444	30.188	847.774	2	28.54	3
7	572	642	57.2	8.09922222222222	30.095	850.614	2	28.56	3
7	573	642	57.3	8.09925	30.015	853.469	2	28.68	3
7	574	642	57.4	8.09927777777778	29.968	856.357	2	28.72	3
7	575	642	57.5	8.09930555555556	29.937	859.255	2	28.48	3
7	576	642	57.6	8.09933333333333	29.921	862.11	2	27.85	3
7	577	642	57.7	8.09936111111111	29.895	864.865	2	26.94	3
7	578	642	57.8	8.09938888888889	29.828	867.497	2	26.03	3
7	579	642	57.9	8.09941666666667	29.753	870.034	2	25.38	3
7	580	642	58	8.09944444444445	29.699	872.526	2	25.05	3
7	581	642	58.1	8.09947222222222	29.646	875.012	2	24.97	3
7	582	642	58.2	8.0995	29.593	877.509	2	24.98	3
7	583	642	58.3	8.09952777777778	29.54	880.009	2	24.99	3
7	584	642	58.4	8.09955555555556	29.488	882.51	2	24.98	3
7	585	642	58.5	8.09958333333333	29.435	885.006	2	24.96	3
7	586	642	58.6	8.09961111111111	29.382	887.486	2	25.08	3
7	587	642	58.7	8.09963888888889	29.33	889.975	2	25.54	3
7	588	642	58.8	8.09966666666667	29.245	892.534	2	26.44	3
7	589	642	58.9	8.09969444444445	29.307	895.237	2	27.58	3
7	590	642	59	8.09972222222222	29.429	898.08	2	28.45	3
7	591	642	59.1	8.09975	29.637	901.002	2	28.77	3
7	592	642	59.2	8.09977777777778	29.744	903.892	2	28.74	3
7	593	642	59.3	8.09980555555556	29.685	906.733	2	28.78	3
7	594	642	59.4	8.09983333333333	29.619	909.593	2	29.12	3
7	595	642	59.5	8.09986111111111	29.65	912.537	2	29.61	3
7	596	642	59.6	8.09988888888889	29.657	915.544	2	29.94	3
7	597	642	59.7	8.09991666666667	29.664	918.561	2	30.04	3
7	598	642	59.8	8.09994444444444	29.671	921.564	2	30.02	3
7	599	642	59.9	8.09997222222222	29.679	924.562	2	30	3
7	600	642	60	8.1	29.686	927.562	2	30	3
7	601	642	60.1	8.10002777777778	29.693	930.562	2	30	3
7	602	642	60.2	8.10005555555556	29.701	933.562	2	30	3
7	603	642	60.3	8.10008333333333	29.708	936.562	2	30	3
7	604	642	60.4	8.10011111111111	29.715	939.563	2	30	3
7	605	642	60.5	8.10013888888889	29.723	942.573	2	29.9	3
7	606	642	60.6	8.10016666666667	29.73	945.563	2	29.68	3
7	607	642	60.7	8.10019444444445	29.737	948.509	2	29.53	3
7	608	642	60.8	8.10022222222222	29.761	951.439	2	29.53	3
7	609	642	60.9	8.10025	29.786	954.386	2	29.69	3
7	610	642	61	8.10027777777778	29.811	957.376	2	29.91	3
7	611	642	61.1	8.10030555555556	29.836	960.387	2	30	3
7	612	642	61.2	8.10033333333333	29.861	963.387	2	30	3
7	613	642	61.3	8.10036111111111	29.886	966.387	2	30	3
7	614	642	61.4	8.10038888888889	29.911	969.387	2	30	3
7	615	642	61.5	8.10041666666667	29.936	972.386	2	30	3
7	616	642	61.6	8.10044444444445	29.961	975.386	2	30	3
7	617	642	61.7	8.10047222222222	29.985	978.387	2	29.98	3
7	618	642	61.8	8.1005	30.01	981.383	2	29.97	3
7	619	642	61.9	8.10052777777778	30.035	984.366	2	30.1	3
7	620	642	62	8.10055555555556	30.06	987.359	2	30.53	3
7	621	642	62.1	8.10058333333333	30.045	990.414	2	31.36	3
7	622	642	62.2	8.10061111111111	30.048	993.606	2	32.5	3
7	623	642	62.3	8.10063888888889	30.099	996.914	2	33.64	3
7	624	642	62.4	8.10066666666667	30.168	1000.361	2	34.46	3
7	625	642	62.5	8.10069444444444	30.206	1003.871	2	34.85	3
7	626	642	62.6	8.10072222222222	30.236	1007.384	2	34.86	3
7	627	642	62.7	8.10075	30.219	1010.867	2	34.67	3
7	628	642	62.8	8.10077777777778	30.142	1014.318	2	34.48	3
7	629	642	62.9	8.10080555555556	30.014	1017.754	2	34.36	3
7	630	642	63	8.10083333333333	29.885	1021.182	2	34.31	3
7	631	642	63.1	8.10086111111111	29.778	1024.608	2	34.31	3
7	632	642	63.2	8.10088888888889	29.669	1028.036	2	34.36	3
7	633	642	63.3	8.10091666666667	29.562	1031.469	2	34.51	3
7	634	642	63.4	8.10094444444445	29.481	1034.917	2	34.82	3
7	635	642	63.5	8.10097222222222	29.445	1038.408	2	35.29	3
7	636	642	63.6	8.101	29.437	1041.962	2	35.83	3
7	637	642	63.7	8.10102777777778	29.464	1045.584	2	36.31	3
7	638	642	63.8	8.10105555555556	29.47	1049.254	2	36.6	3
7	639	642	63.9	8.10108333333333	29.476	1052.934	2	36.69	3
7	640	642	64	8.10111111111111	29.481	1056.605	2	36.67	3
7	641	642	64.1	8.10113888888889	29.487	1060.267	2	36.65	3
7	642	642	64.2	8.10116666666667	29.493	1063.92	2	36.75	3
7	643	642	64.3	8.10119444444445	29.498	1067.597	2	36.98	3
7	644	642	64.4	8.10122222222222	29.503	1071.318	2	37.14	3
7	645	642	64.5	8.10125	29.509	1075.056	2	37.12	3
7	646	642	64.6	8.10127777777778	29.515	1078.772	2	36.95	3
7	647	642	64.7	8.10130555555556	29.521	1082.438	2	36.82	3
7	648	642	64.8	8.10133333333333	29.526	1086.099	2	36.92	3
7	649	642	64.9	8.10136111111111	29.532	1089.799	2	37.17	3
7	650	642	65	8.10138888888889	29.538	1093.53	2	37.5	3
7	651	642	65.1	8.10141666666667	29.543	1097.289	2	37.9	3
7	652	642	65.2	8.10144444444444	29.532	1101.087	2	38.44	3
7	653	642	65.3	8.10147222222222	29.538	1104.96	2	39.08	3
7	654	642	65.4	8.1015	29.561	1108.917	2	39.62	3
7	655	642	65.5	8.10152777777778	29.567	1112.918	2	39.94	3
7	656	642	65.6	8.10155555555556	29.573	1116.935	2	40.05	3
7	657	642	65.7	8.10158333333333	29.58	1120.954	2	39.94	3
7	658	642	65.8	8.10161111111111	29.592	1124.955	2	39.61	3
7	659	642	65.9	8.10163888888889	29.598	1128.906	2	39.1	3
7	660	642	66	8.10166666666667	29.58	1132.778	2	38.57	3
7	661	642	66.1	8.10169444444445	29.58	1136.585	2	38.27	3
7	662	642	66.2	8.10172222222222	29.67	1140.386	2	38.28	3
7	663	642	66.3	8.10175	29.851	1144.217	2	38.44	3
7	664	642	66.4	8.10177777777778	30.056	1148.079	2	38.59	3
7	665	642	66.5	8.10180555555556	30.244	1151.951	2	38.65	3
7	666	642	66.6	8.10183333333333	30.432	1155.817	2	38.64	3
7	667	642	66.7	8.10186111111111	30.62	1159.68	2	38.63	3
7	668	642	66.8	8.10188888888889	30.807	1163.543	2	38.62	3
7	669	642	66.9	8.10191666666667	30.995	1167.402	2	38.64	3
7	670	642	67	8.10194444444445	31.187	1171.261	2	38.73	3
7	671	642	67.1	8.10197222222222	31.382	1175.133	2	38.91	3
7	672	642	67.2	8.102	31.53	1179.03	2	39.18	3
7	673	642	67.3	8.10202777777778	31.634	1182.964	2	39.48	3
7	674	642	67.4	8.10205555555556	31.692	1186.933	2	39.74	3
7	675	642	67.5	8.10208333333333	31.693	1190.92	2	39.96	3
7	676	642	67.6	8.10211111111111	31.693	1194.929	2	40.16	3
7	677	642	67.7	8.10213888888889	31.699	1198.961	2	40.25	3
7	678	642	67.8	8.10216666666667	31.705	1202.997	2	40.25	3
7	679	642	67.9	8.10219444444444	31.699	1207.025	2	40.16	3
7	680	642	68	8.10222222222222	31.694	1211.03	2	40.05	3
7	681	642	68.1	8.10225	31.689	1215.025	2	40	3
7	682	642	68.2	8.10227777777778	31.683	1219.025	2	40	3
7	683	642	68.3	8.10230555555556	31.678	1223.025	2	40	3
7	684	642	68.4	8.10233333333333	31.672	1227.025	2	40	3
7	685	642	68.5	8.10236111111111	31.667	1231.024	2	40	3
7	686	642	68.6	8.10238888888889	31.661	1235.024	2	40	3
7	687	642	68.7	8.10241666666667	31.656	1239.024	2	40	3
7	688	642	68.8	8.10244444444445	31.651	1243.024	2	40	3
7	689	642	68.9	8.10247222222222	31.645	1247.024	2	40	3
7	690	642	69	8.1025	31.64	1251.024	2	40	3
7	691	642	69.1	8.10252777777778	31.634	1255.024	2	40	3
7	692	642	69.2	8.10255555555556	31.628	1259.026	2	39.99	3
7	693	642	69.3	8.10258333333333	31.623	1263.022	2	39.98	3
7	694	642	69.4	8.10261111111111	31.617	1267.007	2	40.1	3
7	695	642	69.5	8.10263888888889	31.617	1271.004	2	40.5	3
7	696	642	69.6	8.10266666666667	31.568	1275.057	2	41.24	3
7	697	642	69.7	8.10269444444445	31.516	1279.216	2	42.23	3
7	698	642	69.8	8.10272222222222	31.475	1283.504	2	43.22	3
7	699	642	69.9	8.10275	31.431	1287.895	2	43.97	3
7	700	642	70	8.10277777777778	31.334	1292.347	2	44.38	3
7	701	642	70.1	8.10280555555556	31.239	1296.822	2	44.42	3
7	702	642	70.2	8.10283333333333	31.151	1301.278	2	44.09	3
7	703	642	70.3	8.10286111111111	31.137	1305.682	2	43.48	3
7	704	642	70.4	8.10288888888889	31.107	1309.994	2	42.75	3
7	705	642	70.5	8.10291666666667	31.065	1314.204	2	42.22	3
7	706	642	70.6	8.10294444444444	31.07	1318.37	2	42.16	3
7	707	642	70.7	8.10297222222222	31.05	1322.573	2	42.48	3
7	708	642	70.8	8.103	31.068	1326.852	2	42.92	3
7	709	642	70.9	8.10302777777778	31.067	1331.183	2	43.23	3
7	710	642	71	8.10305555555556	31.066	1335.523	2	43.37	3
7	711	642	71.1	8.10308333333333	31.066	1339.853	2	43.53	3
7	712	642	71.2	8.10311111111111	31.049	1344.202	2	43.89	3
7	713	642	71.3	8.10313888888889	31.065	1348.611	2	44.34	3
7	714	642	71.4	8.10316666666667	31.081	1353.078	2	44.73	3
7	715	642	71.5	8.10319444444445	31.096	1357.586	2	44.97	3
7	716	642	71.6	8.10322222222222	31.111	1362.097	2	45.02	3
7	717	642	71.7	8.10325	31.125	1366.595	2	45	3
7	718	642	71.8	8.10327777777778	31.14	1371.095	2	45	3
7	719	642	71.9	8.10330555555556	31.155	1375.595	2	45	3
7	720	642	72	8.10333333333333	31.171	1380.095	2	45	3
7	721	642	72.1	8.10336111111111	31.185	1384.595	2	45	3
7	722	642	72.2	8.10338888888889	31.2	1389.095	2	45	3
7	723	642	72.3	8.10341666666667	31.215	1393.595	2	45	3
7	724	642	72.4	8.10344444444445	31.23	1398.095	2	45	3
7	725	642	72.5	8.10347222222222	31.244	1402.595	2	45	3
7	726	642	72.6	8.1035	31.259	1407.097	2	44.98	3
7	727	642	72.7	8.10352777777778	31.275	1411.595	2	44.93	3
7	728	642	72.8	8.10355555555556	31.261	1416.082	2	44.92	3
7	729	642	72.9	8.10358333333333	31.306	1420.568	2	44.98	3
7	730	642	73	8.10361111111111	31.499	1425.069	2	45.09	3
7	731	642	73.1	8.10363888888889	31.834	1429.593	2	45.14	3
7	732	642	73.2	8.10366666666667	32.17	1434.117	2	45.09	3
7	733	642	73.3	8.10369444444444	32.363	1438.618	2	44.98	3
7	734	642	73.4	8.10372222222222	32.409	1443.104	2	44.92	3
7	735	642	73.5	8.10375	32.394	1447.591	2	44.93	3
7	736	642	73.6	8.10377777777778	32.409	1452.077	2	45.09	3
7	737	642	73.7	8.10380555555556	32.424	1456.593	2	45.33	3
7	738	642	73.8	8.10383333333333	32.44	1461.16	2	45.38	3
7	739	642	73.9	8.10386111111111	32.442	1465.73	2	45.06	3
7	740	642	74	8.10388888888889	32.45	1470.225	2	44.47	3
7	741	642	74.1	8.10391666666667	32.425	1474.598	2	44.02	3
7	742	642	74.2	8.10394444444444	32.4	1478.93	2	44.23	3
7	743	642	74.3	8.10397222222222	32.345	1483.359	2	45	3
7	744	642	74.4	8.104	32.382	1487.93	2	45.77	3
7	745	642	74.5	8.10402777777778	32.389	1492.586	2	46.08	3
7	746	642	74.6	8.10405555555556	32.397	1497.226	2	45.87	3
7	747	642	74.7	8.10408333333333	32.371	1501.806	2	45.27	3
7	748	642	74.8	8.10411111111111	32.369	1506.319	2	44.31	3
7	749	642	74.9	8.10413888888889	32.394	1510.672	2	42.96	3
7	750	642	75	8.10416666666667	32.335	1514.867	2	41.15	3
7	751	642	75.1	8.10419444444445	32.244	1518.878	2	39.08	3
7	752	642	75.2	8.10422222222222	32.123	1522.702	2	37.21	3
7	753	642	75.3	8.10425	31.915	1526.361	2	35.88	3
7	754	642	75.4	8.10427777777778	31.756	1529.853	2	35.18	3
7	755	642	75.5	8.10430555555556	31.598	1533.328	2	34.97	3
7	756	642	75.6	8.10433333333333	31.442	1536.825	2	34.95	3
7	757	642	75.7	8.10436111111111	31.285	1540.314	2	35.01	3
7	758	642	75.8	8.10438888888889	31.129	1543.785	2	35.39	3
7	759	642	75.9	8.10441666666667	30.948	1547.334	2	36.39	3
7	760	642	76	8.10444444444444	30.781	1551.073	2	38.07	3
7	761	642	76.1	8.10447222222222	30.682	1554.995	2	40.25	3
7	762	642	76.2	8.1045	30.615	1559.123	2	42.42	3
7	763	642	76.3	8.10452777777778	30.615	1563.433	2	44.1	3
7	764	642	76.4	8.10455555555556	30.63	1567.935	2	45.1	3
7	765	642	76.5	8.10458333333333	30.621	1572.513	2	45.49	3
7	766	642	76.6	8.10461111111111	30.612	1577.088	2	45.4	3
7	767	642	76.7	8.10463888888889	30.603	1581.622	2	45.09	3
7	768	642	76.8	8.10466666666667	30.594	1586.101	2	44.91	3
7	769	642	76.9	8.10469444444444	30.606	1590.558	2	45.01	3
7	770	642	77	8.10472222222222	30.63	1595.049	2	45.43	3
7	771	642	77.1	8.10475	30.646	1599.627	2	46.02	3
7	772	642	77.2	8.10477777777778	30.661	1604.277	2	46.45	3
7	773	642	77.3	8.10480555555556	30.681	1608.947	2	46.67	3
7	774	642	77.4	8.10483333333333	30.705	1613.63	2	46.77	3
7	775	642	77.5	8.10486111111111	30.725	1618.311	2	46.79	3
7	776	642	77.6	8.10488888888889	30.735	1622.989	2	46.79	3
7	777	642	77.7	8.10491666666667	30.739	1627.667	2	46.79	3
7	778	642	77.8	8.10494444444445	30.746	1632.352	2	46.75	3
7	779	642	77.9	8.10497222222222	30.747	1637.035	2	46.57	3
7	780	642	78	8.105	30.769	1641.692	2	46.21	3
7	781	642	78.1	8.10502777777778	30.809	1646.296	2	45.74	3
7	782	642	78.2	8.10505555555556	30.847	1650.834	2	45.31	3
7	783	642	78.3	8.10508333333333	30.883	1655.333	2	45.03	3
7	784	642	78.4	8.10511111111111	30.892	1659.814	2	44.93	3
7	785	642	78.5	8.10513888888889	30.888	1664.291	2	45.07	3
7	786	642	78.6	8.10516666666667	30.891	1668.786	2	45.53	3
7	787	642	78.7	8.10519444444444	30.853	1673.341	2	46.37	3
7	788	642	78.8	8.10522222222222	30.834	1678.053	2	47.77	3
7	789	642	78.9	8.10525	30.859	1682.928	2	49.52	3
7	790	642	79	8.10527777777778	30.903	1687.936	2	50.8	3
7	791	642	79.1	8.10530555555556	30.893	1693.141	2	51.23	3
7	792	642	79.2	8.10533333333333	30.815	1698.309	2	50.91	3
7	793	642	79.3	8.10536111111111	30.738	1703.341	2	50.28	3
7	794	642	79.4	8.10538888888889	30.661	1708.309	2	49.99	3
7	795	642	79.5	8.10541666666667	30.583	1713.308	2	49.99	3
7	796	642	79.6	8.10544444444444	30.506	1718.307	2	49.99	3
7	797	642	79.7	8.10547222222222	30.429	1723.307	2	49.99	3
7	798	642	79.8	8.1055	30.351	1728.306	2	49.99	3
7	799	642	79.9	8.10552777777778	30.274	1733.305	2	49.99	3
7	800	642	80	8.10555555555556	30.196	1738.305	2	49.99	3
7	801	642	80.1	8.10558333333333	30.118	1743.304	2	49.99	3
7	802	642	80.2	8.10561111111111	30.041	1748.304	2	49.99	3
7	803	642	80.3	8.10563888888889	29.964	1753.339	2	49.67	3
7	804	642	80.4	8.10566666666667	29.886	1758.304	2	48.92	3
7	805	642	80.5	8.10569444444445	29.809	1763.12	2	48.39	3
7	806	642	80.6	8.10572222222222	29.805	1767.881	2	48.39	3
7	807	642	80.7	8.10575	29.828	1772.698	2	48.92	3
7	808	642	80.8	8.10577777777778	29.852	1777.663	2	49.67	3
7	809	642	80.9	8.10580555555556	29.875	1782.699	2	50	3
7	810	642	81	8.10583333333333	29.899	1787.699	2	50	3
7	811	642	81.1	8.10586111111111	29.923	1792.699	2	50	3
7	812	642	81.2	8.10588888888889	29.947	1797.699	2	50	3
7	813	642	81.3	8.10591666666667	29.97	1802.699	2	50	3
7	814	642	81.4	8.10594444444444	29.994	1807.698	2	50	3
7	815	642	81.5	8.10597222222222	30.018	1812.698	2	50	3
7	816	642	81.6	8.106	30.041	1817.698	2	50	3
7	817	642	81.7	8.10602777777778	30.065	1822.699	2	50	3
7	818	642	81.8	8.10605555555556	30.088	1827.687	2	50.11	3
7	819	642	81.9	8.10608333333333	30.112	1832.698	2	50.36	3
7	820	642	82	8.10611111111111	30.136	1837.759	2	50.54	3
7	821	642	82.1	8.10613888888889	30.134	1842.839	2	50.54	3
7	822	642	82.2	8.10616666666667	30.124	1847.9	2	50.36	3
7	823	642	82.3	8.10619444444444	30.115	1852.913	2	50.09	3
7	824	642	82.4	8.10622222222222	30.105	1857.897	2	49.97	3
7	825	642	82.5	8.10625	30.095	1862.88	2	50.1	3
7	826	642	82.6	8.10627777777778	30.086	1867.873	2	50.54	3
7	827	642	82.7	8.10630555555556	30.034	1872.928	2	51.37	3
7	828	642	82.8	8.10633333333333	30.002	1878.119	2	52.49	3
7	829	642	82.9	8.10636111111111	30.014	1883.428	2	53.61	3
7	830	642	83	8.10638888888889	30.045	1888.866	2	54.47	3
7	831	642	83.1	8.10641666666667	30.027	1894.363	2	55.05	3
7	832	642	83.2	8.10644444444445	30.016	1899.891	2	55.53	3
7	833	642	83.3	8.10647222222222	30.044	1905.461	2	56.03	3
7	834	642	83.4	8.1065	30.098	1911.096	2	56.54	3
7	835	642	83.5	8.10652777777778	30.239	1916.815	2	56.68	3
7	836	642	83.6	8.10655555555556	30.488	1922.513	2	56.27	3
7	837	642	83.7	8.10658333333333	30.789	1928.103	2	55.75	3
7	838	642	83.8	8.10661111111111	31.009	1933.624	2	55.4	3
7	839	642	83.9	8.10663888888889	31.118	1939.131	2	55.29	3
7	840	642	84	8.10666666666667	31.084	1944.68	2	55.32	3
7	841	642	84.1	8.10669444444444	30.911	1950.235	2	55.09	3
7	842	642	84.2	8.10672222222222	30.716	1955.726	2	54.6	3
7	843	642	84.3	8.10675	30.563	1961.161	2	54.1	3
7	844	642	84.4	8.10677777777778	30.378	1966.528	2	53.75	3
7	845	642	84.5	8.10680555555556	30.213	1971.859	2	53.75	3
7	846	642	84.6	8.10683333333333	30.028	1977.224	2	54.11	3
7	847	642	84.7	8.10686111111111	29.844	1982.666	2	54.6	3
7	848	642	84.8	8.10688888888889	29.708	1988.177	2	54.85	3
7	849	642	84.9	8.10691666666667	29.693	1993.697	2	54.67	3
7	850	642	85	8.10694444444444	29.707	1999.156	2	54.2	3
7	851	642	85.1	8.10697222222222	29.692	2004.563	2	53.5	3
7	852	642	85.2	8.107	29.526	2009.861	2	52.74	3
7	853	642	85.3	8.10702777777778	29.36	2015.062	2	52.48	3
7	854	642	85.4	8.10705555555556	29.415	2020.284	2	52.58	3
7	855	642	85.5	8.10708333333333	29.717	2025.558	2	52.72	3
7	856	642	85.6	8.10711111111111	29.911	2030.883	2	52.69	3
7	857	642	85.7	8.10713888888889	30.067	2036.156	2	52.24	3
7	858	642	85.8	8.10716666666667	30.02	2041.327	2	51.68	3
7	859	642	85.9	8.10719444444445	29.929	2046.467	2	51.34	3
7	860	642	86	8.10722222222222	29.868	2051.575	2	51.19	3
7	861	642	86.1	8.10725	29.808	2056.68	2	51.2	3
7	862	642	86.2	8.10727777777778	29.748	2061.817	2	51.11	3
7	863	642	86.3	8.10730555555556	29.703	2066.959	2	50.66	3
7	864	642	86.4	8.10733333333333	29.678	2072.015	2	49.79	3
7	865	642	86.5	8.10736111111111	29.592	2076.929	2	48.82	3
7	866	642	86.6	8.10738888888889	29.563	2081.73	2	48.17	3
7	867	642	86.7	8.10741666666667	29.679	2086.522	2	47.75	3
7	868	642	86.8	8.10744444444444	29.96	2091.288	2	47.32	3
7	869	642	86.9	8.10747222222222	30.281	2095.982	2	47.06	3
7	870	642	87	8.1075	30.585	2100.647	2	47.07	3
7	871	642	87.1	8.10752777777778	30.935	2105.34	2	47.38	3
7	872	642	87.2	8.10755555555556	31.285	2110.119	2	47.82	3
7	873	642	87.3	8.10758333333333	31.634	2114.943	2	48	3
7	874	642	87.4	8.10761111111111	32.004	2119.749	2	47.93	3
7	875	642	87.5	8.10763888888889	32.356	2124.545	2	47.76	3
7	876	642	87.6	8.10766666666667	32.595	2129.314	2	47.5	3
7	877	642	87.7	8.10769444444444	32.705	2134.044	2	47.26	3
7	878	642	87.8	8.10772222222222	32.704	2138.75	2	47.11	3
7	879	642	87.9	8.10775	32.683	2143.451	2	47.06	3
7	880	642	88	8.10777777777778	32.681	2148.157	2	47.05	3
7	881	642	88.1	8.10780555555556	32.678	2152.864	2	47.04	3
7	882	642	88.2	8.10783333333333	32.674	2157.566	2	47.01	3
7	883	642	88.3	8.10786111111111	32.67	2162.264	2	47	3
7	884	642	88.4	8.10788888888889	32.667	2166.964	2	47	3
7	885	642	88.5	8.10791666666667	32.663	2171.664	2	47	3
7	886	642	88.6	8.10794444444445	32.659	2176.364	2	47	3
11	244	654	24.4	8.09011111111111	27.066	49.575	2	14.17	3
11	245	654	24.5	8.09013888888889	27.056	50.992	2	14.17	3
11	246	654	24.6	8.09016666666667	27.046	52.409	2	14.17	3
11	247	654	24.7	8.09019444444444	27.036	53.826	2	14.17	3
11	248	654	24.8	8.09022222222222	27.026	55.242	2	14.17	3
11	249	654	24.9	8.09025	27.017	56.658	2	14.17	3
11	250	654	25	8.09027777777778	27.008	58.075	2	14.17	3
11	251	654	25.1	8.09030555555556	26.998	59.492	2	14.17	3
11	252	654	25.2	8.09033333333333	26.989	60.909	2	14.17	3
11	253	654	25.3	8.09036111111111	26.979	62.326	2	14.17	3
11	254	654	25.4	8.09038888888889	26.969	63.743	2	14.17	3
11	255	654	25.5	8.09041666666667	26.959	65.181	2	13.97	3
11	256	654	25.6	8.09044444444445	26.95	66.577	2	13.52	3
11	257	654	25.7	8.09047222222222	26.94	67.883	2	13.2	3
11	258	654	25.8	8.0905	26.944	69.156	2	13.2	3
11	259	654	25.9	8.09052777777778	26.953	70.463	2	13.52	3
11	260	654	26	8.09055555555556	26.963	71.86	2	13.97	3
11	261	654	26.1	8.09058333333333	26.972	73.298	2	14.17	3
11	262	654	26.2	8.09061111111111	26.982	74.715	2	14.17	3
11	263	654	26.3	8.09063888888889	26.991	76.132	2	14.17	3
11	264	654	26.4	8.09066666666667	27.001	77.548	2	14.16	3
11	265	654	26.5	8.09069444444444	27.01	78.964	2	14.17	3
11	266	654	26.6	8.09072222222222	27.019	80.381	2	14.17	3
11	267	654	26.7	8.09075	27.028	81.798	2	14.17	3
11	268	654	26.8	8.09077777777778	27.038	83.215	2	14.17	3
11	269	654	26.9	8.09080555555556	27.047	84.633	2	14.16	3
11	270	654	27	8.09083333333333	27.056	86.048	2	14.14	3
11	271	654	27.1	8.09086111111111	27.066	87.451	2	14.21	3
11	272	654	27.2	8.09088888888889	27.077	88.857	2	14.53	3
11	273	654	27.3	8.09091666666667	27.062	90.308	2	15.18	3
11	274	654	27.4	8.09094444444444	27.048	91.855	2	16.08	3
11	275	654	27.5	8.09097222222222	27.062	93.525	2	16.99	3
11	276	654	27.6	8.091	27.077	95.291	2	17.64	3
11	277	654	27.7	8.09102777777778	27.066	97.101	2	17.95	3
11	278	654	27.8	8.09105555555556	27.057	98.914	2	18.03	3
11	279	654	27.9	8.09108333333333	27.048	100.716	2	18.01	3
11	280	654	28	8.09111111111111	27.039	102.515	2	18	3
11	281	654	28.1	8.09113888888889	27.03	104.315	2	18	3
11	282	654	28.2	8.09116666666667	27.02	106.115	2	18	3
11	283	654	28.3	8.09119444444445	27.011	107.915	2	18	3
11	284	654	28.4	8.09122222222222	27.001	109.715	2	18	3
11	285	654	28.5	8.09125	26.992	111.515	2	18	3
11	286	654	28.6	8.09127777777778	26.983	113.315	2	18	3
11	287	654	28.7	8.09130555555556	26.974	115.115	2	18	3
11	288	654	28.8	8.09133333333333	26.965	116.915	2	18	3
11	289	654	28.9	8.09136111111111	26.956	118.715	2	18	3
11	290	654	29	8.09138888888889	26.946	120.515	2	18	3
11	291	654	29.1	8.09141666666667	26.937	122.315	2	18	3
11	292	654	29.2	8.09144444444444	26.927	124.115	2	18	3
11	293	654	29.3	8.09147222222222	26.919	125.915	2	18	3
11	294	654	29.4	8.0915	26.909	127.742	2	17.75	3
11	295	654	29.5	8.09152777777778	26.9	129.516	2	17.17	3
11	296	654	29.6	8.09155555555556	26.891	131.175	2	16.76	3
11	297	654	29.7	8.09158333333333	26.887	132.79	2	16.75	3
11	298	654	29.8	8.09161111111111	26.909	134.448	2	17.17	3
11	299	654	29.9	8.09163888888889	26.931	136.219	2	17.77	3
11	300	654	30	8.09166666666667	26.953	138.053	2	18.03	3
11	301	654	30.1	8.09169444444444	26.975	139.874	2	17.85	3
11	302	654	30.2	8.09172222222222	27.003	141.675	2	17.33	3
11	303	654	30.3	8.09175	27.065	143.389	2	16.52	3
11	304	654	30.4	8.09177777777778	27.057	144.974	2	15.77	3
11	305	654	30.5	8.09180555555556	27.06	146.47	2	15.49	3
11	306	654	30.6	8.09183333333333	27.068	147.987	2	15.78	3
11	307	654	30.7	8.09186111111111	27.125	149.593	2	16.31	3
11	308	654	30.8	8.09188888888889	27.164	151.274	2	16.72	3
11	309	654	30.9	8.09191666666667	27.201	152.977	2	16.87	3
11	310	654	31	8.09194444444445	27.238	154.666	2	16.85	3
11	311	654	31.1	8.09197222222222	27.275	156.346	2	16.83	3
11	312	654	31.2	8.092	27.312	158.029	2	16.83	3
11	313	654	31.3	8.09202777777778	27.35	159.712	2	16.83	3
11	314	654	31.4	8.09205555555556	27.387	161.395	2	16.83	3
11	315	654	31.5	8.09208333333333	27.424	163.079	2	16.83	3
11	316	654	31.6	8.09211111111111	27.462	164.762	2	16.83	3
11	317	654	31.7	8.09213888888889	27.498	166.444	2	16.83	3
11	318	654	31.8	8.09216666666667	27.535	168.127	2	16.83	3
11	319	654	31.9	8.09219444444444	27.572	169.811	2	16.83	3
11	320	654	32	8.09222222222222	27.61	171.494	2	16.83	3
11	321	654	32.1	8.09225	27.647	173.177	2	16.83	3
11	322	654	32.2	8.09227777777778	27.684	174.86	2	16.83	3
11	323	654	32.3	8.09230555555556	27.721	176.542	2	16.83	3
11	324	654	32.4	8.09233333333333	27.758	178.225	2	16.83	3
11	325	654	32.5	8.09236111111111	27.796	179.908	2	16.83	3
11	326	654	32.6	8.09238888888889	27.833	181.591	2	16.83	3
11	327	654	32.7	8.09241666666667	27.87	183.274	2	16.83	3
11	328	654	32.8	8.09244444444444	27.907	184.958	2	16.83	3
11	329	654	32.9	8.09247222222222	27.944	186.641	2	16.83	3
11	330	654	33	8.0925	27.981	188.323	2	16.83	3
11	331	654	33.1	8.09252777777778	28.018	190.007	2	16.84	3
11	332	654	33.2	8.09255555555556	28.056	191.694	2	16.83	3
11	333	654	33.3	8.09258333333333	28.094	193.383	2	16.73	3
11	334	654	33.4	8.09261111111111	28.132	195.059	2	16.5	3
11	335	654	33.5	8.09263888888889	28.159	196.699	2	16.17	3
11	336	654	33.6	8.09266666666667	28.171	198.293	2	15.83	3
11	337	654	33.7	8.09269444444445	28.173	199.85	2	15.6	3
11	338	654	33.8	8.09272222222222	28.173	201.394	2	15.5	3
11	339	654	33.9	8.09275	28.175	202.939	2	15.49	3
11	340	654	34	8.09277777777778	28.178	204.512	2	15.28	3
11	341	654	34.1	8.09280555555556	28.18	206.04	2	14.79	3
11	342	654	34.2	8.09283333333333	28.183	207.469	2	14.44	3
11	343	654	34.3	8.09286111111111	28.201	208.861	2	14.43	3
11	344	654	34.4	8.09288888888889	28.226	210.29	2	14.79	3
11	345	654	34.5	8.09291666666667	28.25	211.817	2	15.28	3
11	346	654	34.6	8.09294444444444	28.274	213.39	2	15.5	3
11	347	654	34.7	8.09297222222222	28.298	214.94	2	15.5	3
11	348	654	34.8	8.093	28.322	216.49	2	15.5	3
11	349	654	34.9	8.09302777777778	28.346	218.04	2	15.5	3
11	350	654	35	8.09305555555556	28.37	219.59	2	15.5	3
11	351	654	35.1	8.09308333333333	28.395	221.14	2	15.5	3
11	352	654	35.2	8.09311111111111	28.419	222.69	2	15.5	3
11	353	654	35.3	8.09313888888889	28.443	224.239	2	15.5	3
11	354	654	35.4	8.09316666666667	28.467	225.79	2	15.5	3
11	355	654	35.5	8.09319444444444	28.491	227.339	2	15.5	3
11	356	654	35.6	8.09322222222222	28.515	228.889	2	15.5	3
11	357	654	35.7	8.09325	28.539	230.439	2	15.5	3
11	358	654	35.8	8.09327777777778	28.564	231.989	2	15.5	3
11	359	654	35.9	8.09330555555556	28.588	233.539	2	15.5	3
11	360	654	36	8.09333333333333	28.612	235.089	2	15.5	3
11	361	654	36.1	8.09336111111111	28.635	236.639	2	15.49	3
11	362	654	36.2	8.09338888888889	28.66	238.184	2	15.5	3
11	363	654	36.3	8.09341666666667	28.686	239.728	2	15.6	3
11	364	654	36.4	8.09344444444445	28.712	241.285	2	15.83	3
11	365	654	36.5	8.09347222222222	28.72	242.878	2	16.17	3
11	366	654	36.6	8.0935	28.713	244.519	2	16.51	3
11	367	654	36.7	8.09352777777778	28.69	246.197	2	16.74	3
11	368	654	36.8	8.09355555555556	28.665	247.887	2	16.84	3
11	369	654	36.9	8.09358333333333	28.642	249.577	2	16.86	3
11	370	654	37	8.09361111111111	28.621	251.261	2	16.85	3
11	371	654	37.1	8.09363888888889	28.598	252.945	2	16.84	3
11	372	654	37.2	8.09366666666667	28.576	254.63	2	16.84	3
11	373	654	37.3	8.09369444444445	28.553	256.314	2	16.84	3
11	374	654	37.4	8.09372222222222	28.531	257.999	2	16.85	3
11	375	654	37.5	8.09375	28.509	259.683	2	16.85	3
11	376	654	37.6	8.09377777777778	28.486	261.368	2	16.85	3
11	377	654	37.7	8.09380555555556	28.464	263.053	2	16.85	3
11	378	654	37.8	8.09383333333333	28.441	264.737	2	16.84	3
11	379	654	37.9	8.09386111111111	28.419	266.421	2	16.84	3
11	380	654	38	8.09388888888889	28.397	268.106	2	16.84	3
11	381	654	38.1	8.09391666666667	28.375	269.841	2	16.38	3
11	382	654	38.2	8.09394444444444	28.352	271.433	2	15.16	3
11	383	654	38.3	8.09397222222222	28.33	272.898	2	14.1	3
11	384	654	38.4	8.094	28.32	274.165	2	13.89	3
11	385	654	38.5	8.09402777777778	28.363	275.547	2	14.66	3
11	386	654	38.6	8.09405555555556	28.407	277.057	2	15.95	3
11	387	654	38.7	8.09408333333333	28.45	278.777	2	16.72	3
11	388	654	38.8	8.09411111111111	28.493	280.475	2	16.84	3
11	389	654	38.9	8.09413888888889	28.536	282.16	2	16.84	3
11	390	654	39	8.09416666666667	28.58	283.845	2	16.83	3
11	391	654	39.1	8.09419444444445	28.624	285.527	2	16.81	3
11	392	654	39.2	8.09422222222222	28.667	287.196	2	16.9	3
11	393	654	39.3	8.09425	28.71	288.871	2	17.23	3
11	394	654	39.4	8.09427777777778	28.728	290.592	2	17.91	3
11	395	654	39.5	8.09430555555556	28.759	292.414	2	18.86	3
11	396	654	39.6	8.09433333333333	28.829	294.364	2	19.81	3
11	397	654	39.7	8.09436111111111	28.912	296.415	2	20.49	3
11	398	654	39.8	8.09438888888889	28.97	298.512	2	20.82	3
11	399	654	39.9	8.09441666666667	29.028	300.614	2	20.91	3
11	400	654	40	8.09444444444445	29.085	302.704	2	20.89	3
11	401	654	40.1	8.09447222222222	29.143	304.791	2	20.88	3
11	402	654	40.2	8.0945	29.201	306.878	2	20.88	3
11	403	654	40.3	8.09452777777778	29.259	308.966	2	20.88	3
11	404	654	40.4	8.09455555555556	29.317	311.054	2	20.88	3
11	405	654	40.5	8.09458333333333	29.374	313.142	2	20.88	3
11	406	654	40.6	8.09461111111111	29.432	315.23	2	20.88	3
11	407	654	40.7	8.09463888888889	29.489	317.318	2	20.88	3
11	408	654	40.8	8.09466666666667	29.547	319.406	2	20.88	3
11	409	654	40.9	8.09469444444444	29.605	321.492	2	20.89	3
11	410	654	41	8.09472222222222	29.662	323.582	2	20.9	3
11	411	654	41.1	8.09475	29.721	325.682	2	20.84	3
11	412	654	41.2	8.09477777777778	29.812	327.774	2	20.6	3
11	413	654	41.3	8.09480555555556	29.837	329.824	2	20.23	3
11	414	654	41.4	8.09483333333333	29.72	331.811	2	19.94	3
11	415	654	41.5	8.09486111111111	29.551	333.766	2	19.94	3
11	416	654	41.6	8.09488888888889	29.434	335.753	2	20.23	3
11	417	654	41.7	8.09491666666667	29.459	337.803	2	20.6	3
11	418	654	41.8	8.09494444444445	29.551	339.895	2	20.84	3
11	419	654	41.9	8.09497222222222	29.609	341.995	2	20.91	3
11	420	654	42	8.095	29.667	344.087	2	20.87	3
11	421	654	42.1	8.09502777777778	29.725	346.169	2	20.85	3
11	422	654	42.2	8.09505555555556	29.782	348.242	2	20.96	3
11	423	654	42.3	8.09508333333333	29.844	350.324	2	21.35	3
11	424	654	42.4	8.09511111111111	29.861	352.46	2	22.07	3
11	425	654	42.5	8.09513888888889	29.877	354.702	2	23.06	3
11	426	654	42.6	8.09516666666667	29.913	357.073	2	24.06	3
11	427	654	42.7	8.09519444444445	29.947	359.55	2	24.78	3
11	428	654	42.8	8.09522222222222	29.937	362.081	2	25.16	3
11	429	654	42.9	8.09525	29.932	364.621	2	25.28	3
11	430	654	43	8.09527777777778	29.926	367.15	2	25.26	3
11	431	654	43.1	8.09530555555556	29.92	369.673	2	25.25	3
11	432	654	43.2	8.09533333333333	29.914	372.198	2	25.25	3
11	433	654	43.3	8.09536111111111	29.908	374.723	2	25.25	3
11	434	654	43.4	8.09538888888889	29.902	377.248	2	25.25	3
11	435	654	43.5	8.09541666666667	29.896	379.773	2	25.25	3
11	436	654	43.6	8.09544444444444	29.89	382.298	2	25.25	3
11	437	654	43.7	8.09547222222222	29.885	384.865	2	24.87	3
11	438	654	43.8	8.0955	29.878	387.346	2	23.98	3
11	439	654	43.9	8.09552777777778	29.872	389.659	2	23.35	3
11	440	654	44	8.09555555555556	29.88	391.904	2	23.33	3
11	441	654	44.1	8.09558333333333	29.935	394.212	2	23.95	3
11	442	654	44.2	8.09561111111111	29.988	396.678	2	24.94	3
11	443	654	44.3	8.09563888888889	30.043	399.237	2	25.7	3
11	444	654	44.4	8.09566666666667	30.064	401.807	2	26.44	3
11	445	654	44.5	8.09569444444445	30.095	404.487	2	27.46	3
11	446	654	44.6	8.09572222222222	30.164	407.298	2	28.47	3
11	447	654	44.7	8.09575	30.244	410.219	2	29.21	3
11	448	654	44.8	8.09577777777778	30.291	413.193	2	29.59	3
11	449	654	44.9	8.09580555555556	30.338	416.174	2	29.69	3
11	450	654	45	8.09583333333333	30.384	419.144	2	29.68	3
11	451	654	45.1	8.09586111111111	30.432	422.109	2	29.66	3
11	452	654	45.2	8.09588888888889	30.479	425.075	2	29.66	3
11	453	654	45.3	8.09591666666667	30.525	428.041	2	29.66	3
11	454	654	45.4	8.09594444444445	30.572	431.008	2	29.66	3
11	455	654	45.5	8.09597222222222	30.619	433.974	2	29.66	3
11	456	654	45.6	8.096	30.666	436.94	2	29.66	3
11	457	654	45.7	8.09602777777778	30.712	439.907	2	29.66	3
11	458	654	45.8	8.09605555555556	30.76	442.873	2	29.66	3
11	459	654	45.9	8.09608333333333	30.806	445.839	2	29.66	3
11	460	654	46	8.09611111111111	30.853	448.805	2	29.66	3
11	461	654	46.1	8.09613888888889	30.9	451.772	2	29.67	3
11	462	654	46.2	8.09616666666667	30.947	454.738	2	29.67	3
11	463	654	46.3	8.09619444444444	30.993	457.705	2	29.67	3
11	464	654	46.4	8.09622222222222	31.04	460.672	2	29.66	3
11	465	654	46.5	8.09625	31.088	463.638	2	29.66	3
11	466	654	46.6	8.09627777777778	31.134	466.604	2	29.66	3
11	467	654	46.7	8.09630555555556	31.181	469.57	2	29.66	3
11	468	654	46.8	8.09633333333333	31.228	472.536	2	29.66	3
11	469	654	46.9	8.09636111111111	31.275	475.503	2	29.66	3
11	470	654	47	8.09638888888889	31.321	478.47	2	29.65	3
11	471	654	47.1	8.09641666666667	31.369	481.433	2	29.65	3
11	472	654	47.2	8.09644444444445	31.415	484.39	2	29.74	3
11	473	654	47.3	8.09647222222222	31.47	487.354	2	30	3
11	474	654	47.4	8.0965	31.487	490.357	2	30.5	3
11	475	654	47.5	8.09652777777778	31.471	493.43	2	31.16	3
11	476	654	47.6	8.09655555555556	31.437	496.588	2	31.82	3
11	477	654	47.7	8.09658333333333	31.37	499.817	2	32.31	3
11	478	654	47.8	8.09661111111111	31.265	503.083	2	32.57	3
11	479	654	47.9	8.09663888888889	31.169	506.358	2	32.66	3
11	480	654	48	8.09666666666667	31.072	509.625	2	32.66	3
11	481	654	48.1	8.09669444444445	30.974	512.889	2	32.65	3
11	482	654	48.2	8.09672222222222	30.878	516.154	2	32.65	3
11	483	654	48.3	8.09675	30.782	519.419	2	32.65	3
11	484	654	48.4	8.09677777777778	30.684	522.684	2	32.65	3
11	485	654	48.5	8.09680555555556	30.587	525.975	2	32.4	3
11	486	654	48.6	8.09683333333333	30.491	529.214	2	31.84	3
11	487	654	48.7	8.09686111111111	30.394	532.341	2	31.44	3
11	488	654	48.8	8.09688888888889	30.327	535.426	2	31.44	3
11	489	654	48.9	8.09691666666667	30.279	538.554	2	31.85	3
11	490	654	49	8.09694444444444	30.231	541.795	2	32.41	3
11	491	654	49.1	8.09697222222222	30.183	545.086	2	32.66	3
11	492	654	49.2	8.097	30.135	548.354	2	32.66	3
11	493	654	49.3	8.09702777777778	30.087	551.625	2	32.61	3
11	494	654	49.4	8.09705555555556	30.036	554.885	2	32.51	3
11	495	654	49.5	8.09708333333333	29.981	558.119	2	32.49	3
11	496	654	49.6	8.09711111111111	29.947	561.344	2	32.73	3
11	497	654	49.7	8.09713888888889	29.972	564.614	2	33.32	3
11	498	654	49.8	8.09716666666667	30.058	567.984	2	34.05	3
11	499	654	49.9	8.09719444444445	30.192	571.448	2	34.65	3
11	500	654	50	8.09722222222222	30.327	574.959	2	34.95	3
11	501	654	50.1	8.09725	30.453	578.471	2	35.01	3
11	502	654	50.2	8.09727777777778	30.58	581.971	2	34.99	3
11	503	654	50.3	8.09730555555556	30.708	585.467	2	34.97	3
11	504	654	50.4	8.09733333333333	30.835	588.962	2	34.98	3
11	505	654	50.5	8.09736111111111	30.962	592.455	2	35.04	3
11	506	654	50.6	8.09738888888889	31.089	595.959	2	35.19	3
11	507	654	50.7	8.09741666666667	31.218	599.491	2	35.32	3
11	508	654	50.8	8.09744444444445	31.374	603.044	2	35.3	3
11	509	654	50.9	8.09747222222222	31.482	606.58	2	35.12	3
11	510	654	51	8.0975	31.481	610.07	2	34.92	3
11	511	654	51.1	8.09752777777778	31.439	613.533	2	34.92	3
11	512	654	51.2	8.09755555555556	31.448	617.023	2	35.12	3
11	513	654	51.3	8.09758333333333	31.555	620.559	2	35.3	3
11	514	654	51.4	8.09761111111111	31.658	624.112	2	35.33	3
11	515	654	51.5	8.09763888888889	31.66	627.646	2	35.2	3
11	516	654	51.6	8.09766666666667	31.605	631.151	2	35.06	3
11	517	654	51.7	8.09769444444444	31.54	634.646	2	35	3
11	518	654	51.8	8.09772222222222	31.486	638.143	2	34.99	3
11	519	654	51.9	8.09775	31.432	641.643	2	34.99	3
11	520	654	52	8.09777777777778	31.377	645.142	2	34.99	3
11	521	654	52.1	8.09780555555556	31.323	648.642	2	35	3
11	522	654	52.2	8.09783333333333	31.269	652.141	2	35	3
11	523	654	52.3	8.09786111111111	31.215	655.641	2	35	3
11	524	654	52.4	8.09788888888889	31.161	659.141	2	35	3
11	525	654	52.5	8.09791666666667	31.107	662.64	2	35	3
11	526	654	52.6	8.09794444444445	31.052	666.157	2	34.84	3
11	527	654	52.7	8.09797222222222	30.998	669.64	2	34.49	3
11	528	654	52.8	8.098	30.944	673.053	2	34.24	3
11	529	654	52.9	8.09802777777778	30.92	676.44	2	34.24	3
11	530	654	53	8.09805555555556	30.897	679.854	2	34.49	3
11	531	654	53.1	8.09808333333333	30.876	683.338	2	34.85	3
11	532	654	53.2	8.09811111111111	30.854	686.855	2	35	3
11	533	654	53.3	8.09813888888889	30.832	690.355	2	35	3
11	534	654	53.4	8.09816666666667	30.809	693.855	2	35	3
11	535	654	53.5	8.09819444444445	30.788	697.354	2	35	3
11	536	654	53.6	8.09822222222222	30.765	700.853	2	35.02	3
11	537	654	53.7	8.09825	30.743	704.357	2	35.03	3
11	538	654	53.8	8.09827777777778	30.722	707.874	2	34.9	3
11	539	654	53.9	8.09830555555556	30.7	711.381	2	34.46	3
11	540	654	54	8.09833333333333	30.719	714.826	2	33.63	3
11	541	654	54.1	8.09836111111111	30.72	718.134	2	32.5	3
11	542	654	54.2	8.09838888888889	30.678	721.325	2	31.36	3
11	543	654	54.3	8.09841666666667	30.617	724.38	2	30.54	3
11	544	654	54.4	8.09844444444444	30.598	727.373	2	30.1	3
11	545	654	54.5	8.09847222222222	30.579	730.357	2	29.97	3
11	546	654	54.6	8.0985	30.56	733.352	2	29.98	3
11	547	654	54.7	8.09852777777778	30.541	736.354	2	30	3
11	548	654	54.8	8.09855555555556	30.523	739.353	2	30	3
11	549	654	54.9	8.09858333333333	30.504	742.353	2	30	3
11	550	654	55	8.09861111111111	30.485	745.353	2	30	3
11	551	654	55.1	8.09863888888889	30.466	748.353	2	30	3
11	552	654	55.2	8.09866666666667	30.447	751.353	2	30	3
11	553	654	55.3	8.09869444444445	30.428	754.353	2	30	3
11	554	654	55.4	8.09872222222222	30.409	757.353	2	30	3
11	555	654	55.5	8.09875	30.39	760.353	2	30	3
11	556	654	55.6	8.09877777777778	30.372	763.353	2	30	3
11	557	654	55.7	8.09880555555556	30.353	766.351	2	30.02	3
11	558	654	55.8	8.09883333333333	30.334	769.356	2	30.03	3
11	559	654	55.9	8.09886111111111	30.315	772.372	2	29.9	3
11	560	654	56	8.09888888888889	30.295	775.379	2	29.47	3
11	561	654	56.1	8.09891666666667	30.318	778.324	2	28.63	3
11	562	654	56.2	8.09894444444445	30.322	781.133	2	27.5	3
11	563	654	56.3	8.09897222222222	30.284	783.824	2	26.37	3
11	564	654	56.4	8.099	30.227	786.379	2	25.53	3
11	565	654	56.5	8.09902777777778	30.211	788.872	2	25.1	3
11	566	654	56.6	8.09905555555556	30.196	791.356	2	24.97	3
11	567	654	56.7	8.09908333333333	30.179	793.851	2	24.98	3
11	568	654	56.8	8.09911111111111	30.164	796.353	2	25	3
11	569	654	56.9	8.09913888888889	30.148	798.853	2	25	3
11	570	654	57	8.09916666666667	30.133	801.353	2	25	3
11	571	654	57.1	8.09919444444444	30.117	803.853	2	25	3
11	572	654	57.2	8.09922222222222	30.101	806.352	2	25	3
11	573	654	57.3	8.09925	30.085	808.852	2	25	3
11	574	654	57.4	8.09927777777778	30.07	811.352	2	25	3
11	575	654	57.5	8.09930555555556	30.054	813.85	2	25.02	3
11	576	654	57.6	8.09933333333333	30.038	816.352	2	25.05	3
11	577	654	57.7	8.09936111111111	30.022	818.863	2	25.07	3
11	578	654	57.8	8.09938888888889	30.006	821.372	2	25.05	3
11	579	654	57.9	8.09941666666667	29.987	823.868	2	25.1	3
11	580	654	58	8.09944444444445	29.97	826.363	2	25.36	3
11	581	654	58.1	8.09947222222222	29.931	828.894	2	25.91	3
11	582	654	58.2	8.0995	29.891	831.511	2	26.7	3
11	583	654	58.3	8.09952777777778	29.875	834.235	2	27.5	3
11	584	654	58.4	8.09955555555556	29.856	837.045	2	28.05	3
11	585	654	58.5	8.09958333333333	29.822	839.894	2	28.28	3
11	586	654	58.6	8.09961111111111	29.777	842.737	2	28.27	3
11	587	654	58.7	8.09963888888889	29.703	845.554	2	28.18	3
11	588	654	58.8	8.09966666666667	29.616	848.359	2	28.18	3
11	589	654	58.9	8.09969444444445	29.542	851.176	2	28.27	3
11	590	654	59	8.09972222222222	29.496	854.019	2	28.29	3
11	591	654	59.1	8.09975	29.465	856.87	2	28.06	3
11	592	654	59.2	8.09977777777778	29.442	859.681	2	27.49	3
11	593	654	59.3	8.09980555555556	29.414	862.395	2	26.77	3
11	594	654	59.4	8.09983333333333	29.335	865.005	2	26.26	3
11	595	654	59.5	8.09986111111111	29.28	867.573	2	26.23	3
11	596	654	59.6	8.09988888888889	29.207	870.178	2	26.7	3
11	597	654	59.7	8.09991666666667	29.148	872.875	2	27.48	3
11	598	654	59.8	8.09994444444444	29.09	875.668	2	28.32	3
11	599	654	59.9	8.09997222222222	29.031	878.551	2	29.07	3
11	600	654	60	8.1	28.985	881.509	2	29.6	3
11	601	654	60.1	8.10002777777778	28.921	884.505	2	29.91	3
11	602	654	60.2	8.10005555555556	28.809	887.514	2	30.07	3
11	603	654	60.3	8.10008333333333	28.83	890.526	2	30.14	3
11	604	654	60.4	8.10011111111111	28.981	893.546	2	30.16	3
11	605	654	60.5	8.10013888888889	29.153	896.571	2	30.12	3
11	606	654	60.6	8.10016666666667	29.231	899.577	2	30.02	3
11	607	654	60.7	8.10019444444445	29.176	902.568	2	29.96	3
11	608	654	60.8	8.10022222222222	29.115	905.559	2	29.95	3
11	609	654	60.9	8.10025	29.146	908.555	2	29.98	3
11	610	654	61	8.10027777777778	29.152	911.557	2	30	3
11	611	654	61.1	8.10030555555556	29.16	914.558	2	30	3
11	612	654	61.2	8.10033333333333	29.167	917.558	2	30	3
11	613	654	61.3	8.10036111111111	29.174	920.558	2	30	3
11	614	654	61.4	8.10038888888889	29.182	923.558	2	30	3
11	615	654	61.5	8.10041666666667	29.189	926.558	2	30	3
11	616	654	61.6	8.10044444444445	29.196	929.558	2	30	3
11	617	654	61.7	8.10047222222222	29.203	932.558	2	30	3
11	618	654	61.8	8.1005	29.211	935.558	2	30	3
11	619	654	61.9	8.10052777777778	29.218	938.558	2	30	3
11	620	654	62	8.10055555555556	29.225	941.568	2	29.9	3
11	621	654	62.1	8.10058333333333	29.232	944.558	2	29.69	3
11	622	654	62.2	8.10061111111111	29.24	947.505	2	29.54	3
11	623	654	62.3	8.10063888888889	29.258	950.437	2	29.54	3
11	624	654	62.4	8.10066666666667	29.283	953.385	2	29.69	3
11	625	654	62.5	8.10069444444444	29.308	956.375	2	29.91	3
11	626	654	62.6	8.10072222222222	29.333	959.385	2	30	3
11	627	654	62.7	8.10075	29.358	962.385	2	30	3
11	628	654	62.8	8.10077777777778	29.383	965.385	2	30	3
11	629	654	62.9	8.10080555555556	29.408	968.385	2	30	3
11	630	654	63	8.10083333333333	29.432	971.384	2	30	3
11	631	654	63.1	8.10086111111111	29.457	974.384	2	30	3
11	632	654	63.2	8.10088888888889	29.482	977.386	2	29.98	3
11	633	654	63.3	8.10091666666667	29.507	980.381	2	29.97	3
11	634	654	63.4	8.10094444444445	29.532	983.364	2	30.1	3
11	635	654	63.5	8.10097222222222	29.557	986.357	2	30.53	3
11	636	654	63.6	8.101	29.541	989.412	2	31.36	3
11	637	654	63.7	8.10102777777778	29.545	992.604	2	32.5	3
11	638	654	63.8	8.10105555555556	29.596	995.912	2	33.63	3
11	639	654	63.9	8.10108333333333	29.664	999.357	2	34.46	3
11	640	654	64	8.10111111111111	29.698	1002.864	2	34.9	3
11	641	654	64.1	8.10113888888889	29.728	1006.38	2	35.04	3
11	642	654	64.2	8.10116666666667	29.733	1009.886	2	35.03	3
11	643	654	64.3	8.10119444444445	29.706	1013.387	2	35.03	3
11	644	654	64.4	8.10122222222222	29.652	1016.89	2	35.03	3
11	645	654	64.5	8.10125	29.599	1020.394	2	35.03	3
11	646	654	64.6	8.10127777777778	29.562	1023.897	2	35.03	3
11	647	654	64.7	8.10130555555556	29.527	1027.399	2	35.05	3
11	648	654	64.8	8.10133333333333	29.49	1030.906	2	35.07	3
11	649	654	64.9	8.10136111111111	29.46	1034.413	2	35.08	3
11	650	654	65	8.10138888888889	29.447	1037.913	2	35.16	3
11	651	654	65.1	8.10141666666667	29.452	1041.421	2	35.43	3
11	652	654	65.2	8.10144444444444	29.445	1044.963	2	35.94	3
11	653	654	65.3	8.10147222222222	29.45	1048.578	2	36.67	3
11	654	654	65.4	8.1015	29.454	1052.285	2	37.5	3
11	655	654	65.5	8.10152777777778	29.461	1056.078	2	38.33	3
11	656	654	65.6	8.10155555555556	29.467	1059.962	2	39.08	3
11	657	654	65.7	8.10158333333333	29.49	1063.919	2	39.64	3
11	658	654	65.8	8.10161111111111	29.496	1067.925	2	39.96	3
11	659	654	65.9	8.10163888888889	29.502	1071.954	2	39.95	3
11	660	654	66	8.10166666666667	29.515	1075.966	2	39.56	3
11	661	654	66.1	8.10169444444445	29.532	1079.913	2	38.84	3
11	662	654	66.2	8.10172222222222	29.532	1083.759	2	37.96	3
11	663	654	66.3	8.10175	29.527	1087.493	2	37.16	3
11	664	654	66.4	8.10177777777778	29.556	1091.151	2	36.65	3
11	665	654	66.5	8.10180555555556	29.685	1094.782	2	36.41	3
11	666	654	66.6	8.10183333333333	29.842	1098.41	2	36.35	3
11	667	654	66.7	8.10186111111111	29.984	1102.046	2	36.36	3
11	668	654	66.8	8.10188888888889	30.126	1105.683	2	36.36	3
11	669	654	66.9	8.10191666666667	30.268	1109.32	2	36.35	3
11	670	654	67	8.10194444444445	30.41	1112.954	2	36.34	3
11	671	654	67.1	8.10197222222222	30.552	1116.578	2	36.42	3
11	672	654	67.2	8.102	30.695	1120.208	2	36.72	3
11	673	654	67.3	8.10202777777778	30.82	1123.88	2	37.28	3
11	674	654	67.4	8.10205555555556	30.925	1127.634	2	38.06	3
11	675	654	67.5	8.10208333333333	31.023	1131.489	2	38.86	3
11	676	654	67.6	8.10211111111111	31.1	1135.431	2	39.48	3
11	677	654	67.7	8.10213888888889	31.112	1139.423	2	39.85	3
11	678	654	67.8	8.10216666666667	31.112	1143.432	2	39.99	3
11	679	654	67.9	8.10219444444444	31.118	1147.437	2	40.01	3
11	680	654	68	8.10222222222222	31.124	1151.436	2	40	3
11	681	654	68.1	8.10225	31.131	1155.436	2	40	3
11	682	654	68.2	8.10227777777778	31.137	1159.436	2	40	3
11	683	654	68.3	8.10230555555556	31.143	1163.436	2	40	3
11	684	654	68.4	8.10233333333333	31.149	1167.436	2	40	3
11	685	654	68.5	8.10236111111111	31.155	1171.436	2	40	3
11	686	654	68.6	8.10238888888889	31.161	1175.436	2	40	3
11	687	654	68.7	8.10241666666667	31.167	1179.437	2	40	3
11	688	654	68.8	8.10244444444445	31.173	1183.437	2	40	3
11	689	654	68.9	8.10247222222222	31.179	1187.437	2	40	3
11	690	654	69	8.1025	31.185	1191.431	2	40.05	3
11	691	654	69.1	8.10252777777778	31.191	1195.436	2	40.16	3
11	692	654	69.2	8.10255555555556	31.197	1199.463	2	40.24	3
11	693	654	69.3	8.10258333333333	31.202	1203.499	2	40.24	3
11	694	654	69.4	8.10261111111111	31.196	1207.527	2	40.16	3
11	695	654	69.5	8.10263888888889	31.191	1211.532	2	40.05	3
11	696	654	69.6	8.10266666666667	31.186	1215.527	2	40	3
11	697	654	69.7	8.10269444444445	31.181	1219.527	2	40	3
11	698	654	69.8	8.10272222222222	31.175	1223.527	2	40	3
11	699	654	69.9	8.10275	31.17	1227.527	2	40	3
11	700	654	70	8.10277777777778	31.164	1231.527	2	40	3
11	701	654	70.1	8.10280555555556	31.159	1235.527	2	40	3
11	702	654	70.2	8.10283333333333	31.153	1239.527	2	40	3
11	703	654	70.3	8.10286111111111	31.148	1243.527	2	40	3
11	704	654	70.4	8.10288888888889	31.143	1247.527	2	40	3
11	705	654	70.5	8.10291666666667	31.137	1251.526	2	40	3
11	706	654	70.6	8.10294444444444	31.132	1255.527	2	39.99	3
11	707	654	70.7	8.10297222222222	31.126	1259.524	2	39.97	3
11	708	654	70.8	8.103	31.121	1263.511	2	40.06	3
11	709	654	70.9	8.10302777777778	31.115	1267.504	2	40.39	3
11	710	654	71	8.10305555555556	31.086	1271.542	2	41.03	3
11	711	654	71.1	8.10308333333333	31.064	1275.674	2	41.91	3
11	712	654	71.2	8.10311111111111	31.077	1279.924	2	42.8	3
11	713	654	71.3	8.10313888888889	31.097	1284.269	2	43.43	3
11	714	654	71.4	8.10316666666667	31.09	1288.659	2	43.75	3
11	715	654	71.5	8.10319444444445	31.083	1293.049	2	43.87	3
11	716	654	71.6	8.10322222222222	31.076	1297.431	2	43.96	3
11	717	654	71.7	8.10325	31.073	1301.837	2	44.04	3
11	718	654	71.8	8.10327777777778	31.071	1306.267	2	43.93	3
11	719	654	71.9	8.10330555555556	31.093	1310.674	2	43.49	3
11	720	654	72	8.10333333333333	31.101	1315	2	42.81	3
11	721	654	72.1	8.10336111111111	31.068	1319.229	2	42.17	3
11	722	654	72.2	8.10338888888889	31.068	1323.405	2	41.69	3
11	723	654	72.3	8.10341666666667	31.067	1327.557	2	41.27	3
11	724	654	72.4	8.10344444444445	31.082	1331.669	2	40.81	3
11	725	654	72.5	8.10347222222222	31.066	1335.72	2	40.38	3
11	726	654	72.6	8.1035	31.065	1339.728	2	40	3
11	727	654	72.7	8.10352777777778	31.065	1343.704	2	39.75	3
11	728	654	72.8	8.10355555555556	31.065	1347.65	2	39.79	3
11	729	654	72.9	8.10358333333333	31.075	1351.602	2	40.25	3
11	730	654	73	8.10361111111111	31.047	1355.638	2	41.17	3
11	731	654	73.1	8.10363888888889	31.038	1359.82	2	42.44	3
11	732	654	73.2	8.10366666666667	31.076	1364.124	2	43.64	3
11	733	654	73.3	8.10369444444444	31.131	1368.57	2	44.47	3
11	734	654	73.4	8.10372222222222	31.146	1373.077	2	44.9	3
11	735	654	73.5	8.10375	31.161	1377.593	2	45.03	3
11	736	654	73.6	8.10377777777778	31.175	1382.098	2	45.01	3
11	737	654	73.7	8.10380555555556	31.191	1386.596	2	45	3
11	738	654	73.8	8.10383333333333	31.206	1391.095	2	45	3
11	739	654	73.9	8.10386111111111	31.221	1395.595	2	45	3
11	740	654	74	8.10388888888889	31.236	1400.095	2	45	3
11	741	654	74.1	8.10391666666667	31.251	1404.595	2	45	3
11	742	654	74.2	8.10394444444444	31.266	1409.095	2	45	3
11	743	654	74.3	8.10397222222222	31.28	1413.595	2	45	3
11	744	654	74.4	8.104	31.296	1418.095	2	45	3
11	745	654	74.5	8.10402777777778	31.311	1422.595	2	45	3
11	746	654	74.6	8.10405555555556	31.326	1427.095	2	45	3
11	747	654	74.7	8.10408333333333	31.34	1431.595	2	45	3
11	748	654	74.8	8.10411111111111	31.355	1436.095	2	45	3
11	749	654	74.9	8.10413888888889	31.37	1440.595	2	45	3
11	750	654	75	8.10416666666667	31.385	1445.096	2	45	3
11	751	654	75.1	8.10419444444445	31.4	1449.596	2	45	3
11	752	654	75.2	8.10422222222222	31.415	1454.086	2	45.09	3
11	753	654	75.3	8.10425	31.43	1458.595	2	45.3	3
11	754	654	75.4	8.10427777777778	31.445	1463.145	2	45.44	3
11	755	654	75.5	8.10430555555556	31.437	1467.712	2	45.45	3
11	756	654	75.6	8.10433333333333	31.43	1472.262	2	45.3	3
11	757	654	75.7	8.10436111111111	31.42	1476.772	2	45.09	3
11	758	654	75.8	8.10438888888889	31.411	1481.262	2	45	3
11	759	654	75.9	8.10441666666667	31.402	1485.761	2	45	3
11	760	654	76	8.10444444444444	31.393	1490.261	2	45	3
11	761	654	76.1	8.10447222222222	31.384	1494.761	2	45	3
11	762	654	76.2	8.1045	31.375	1499.261	2	45	3
11	763	654	76.3	8.10452777777778	31.367	1503.762	2	45	3
11	764	654	76.4	8.10455555555556	31.358	1508.262	2	45	3
11	765	654	76.5	8.10458333333333	31.349	1512.762	2	45	3
11	766	654	76.6	8.10461111111111	31.34	1517.262	2	45	3
11	767	654	76.7	8.10463888888889	31.331	1521.76	2	45.01	3
11	768	654	76.8	8.10466666666667	31.322	1526.264	2	45.03	3
11	769	654	76.9	8.10469444444444	31.313	1530.779	2	44.92	3
11	770	654	77	8.10472222222222	31.304	1535.279	2	44.59	3
11	771	654	77.1	8.10475	31.312	1539.721	2	44.15	3
11	772	654	77.2	8.10477777777778	31.271	1544.09	2	43.83	3
11	773	654	77.3	8.10480555555556	31.307	1548.433	2	43.86	3
11	774	654	77.4	8.10483333333333	31.385	1552.818	2	44.19	3
11	775	654	77.5	8.10486111111111	31.426	1557.268	2	44.56	3
11	776	654	77.6	8.10488888888889	31.404	1561.752	2	44.81	3
11	777	654	77.7	8.10491666666667	31.252	1566.236	2	45.03	3
11	778	654	77.8	8.10494444444445	31.22	1570.735	2	45.39	3
11	779	654	77.9	8.10497222222222	31.377	1575.306	2	45.74	3
11	780	654	78	8.105	31.554	1579.919	2	45.87	3
11	781	654	78.1	8.10502777777778	31.704	1584.511	2	45.91	3
11	782	654	78.2	8.10505555555556	31.736	1589.073	2	46.08	3
11	783	654	78.3	8.10508333333333	31.72	1593.662	2	46.6	3
11	784	654	78.4	8.10511111111111	31.726	1598.366	2	47.37	3
11	785	654	78.5	8.10513888888889	31.756	1603.167	2	47.96	3
11	786	654	78.6	8.10516666666667	31.78	1608.002	2	48.25	3
11	787	654	78.7	8.10519444444444	31.808	1612.852	2	48.25	3
11	788	654	78.8	8.10522222222222	31.834	1617.689	2	47.96	3
11	789	654	78.9	8.10525	31.862	1622.485	2	47.4	3
11	790	654	79	8.10527777777778	31.886	1627.201	2	46.63	3
11	791	654	79.1	8.10530555555556	31.877	1631.811	2	45.86	3
11	792	654	79.2	8.10533333333333	31.865	1636.34	2	45.31	3
11	793	654	79.3	8.10536111111111	31.868	1640.832	2	45.04	3
11	794	654	79.4	8.10538888888889	31.871	1645.32	2	44.98	3
11	795	654	79.5	8.10541666666667	31.873	1649.818	2	44.99	3
11	796	654	79.6	8.10544444444444	31.876	1654.319	2	45	3
11	797	654	79.7	8.10547222222222	31.879	1658.819	2	45	3
11	798	654	79.8	8.1055	31.881	1663.321	2	44.98	3
11	799	654	79.9	8.10552777777778	31.885	1667.816	2	44.97	3
11	800	654	80	8.10555555555556	31.887	1672.299	2	45.1	3
11	801	654	80.1	8.10558333333333	31.89	1676.793	2	45.54	3
11	802	654	80.2	8.10561111111111	31.851	1681.363	2	46.64	3
11	803	654	80.3	8.10563888888889	31.832	1686.135	2	48.42	3
11	804	654	80.4	8.10566666666667	31.857	1691.043	2	50.01	3
11	805	654	80.5	8.10569444444445	31.84	1696.152	2	50.84	3
11	806	654	80.6	8.10572222222222	31.762	1701.314	2	50.81	3
11	807	654	80.7	8.10575	31.685	1706.359	2	50.3	3
11	808	654	80.8	8.10577777777778	31.608	1711.333	2	50.01	3
11	809	654	80.9	8.10580555555556	31.53	1716.33	2	49.99	3
11	810	654	81	8.10583333333333	31.453	1721.329	2	49.99	3
11	811	654	81.1	8.10586111111111	31.376	1726.329	2	50	3
11	812	654	81.2	8.10588888888889	31.298	1731.328	2	50	3
11	813	654	81.3	8.10591666666667	31.22	1736.328	2	50	3
11	814	654	81.4	8.10594444444444	31.143	1741.328	2	50	3
11	815	654	81.5	8.10597222222222	31.065	1746.327	2	49.99	3
11	816	654	81.6	8.106	30.988	1751.363	2	49.66	3
11	817	654	81.7	8.10602777777778	30.911	1756.327	2	48.88	3
11	818	654	81.8	8.10605555555556	30.833	1761.137	2	48.33	3
11	819	654	81.9	8.10608333333333	30.788	1765.89	2	48.33	3
11	820	654	82	8.10611111111111	30.813	1770.701	2	48.89	3
11	821	654	82.1	8.10613888888889	30.836	1775.665	2	49.66	3
11	822	654	82.2	8.10616666666667	30.859	1780.702	2	50	3
11	823	654	82.3	8.10619444444444	30.883	1785.702	2	50	3
11	824	654	82.4	8.10622222222222	30.907	1790.702	2	50	3
11	825	654	82.5	8.10625	30.93	1795.702	2	50	3
11	826	654	82.6	8.10627777777778	30.955	1800.701	2	50	3
11	827	654	82.7	8.10630555555556	30.978	1805.701	2	50	3
11	828	654	82.8	8.10633333333333	31.002	1810.701	2	50	3
11	829	654	82.9	8.10636111111111	31.026	1815.702	2	50	3
11	830	654	83	8.10638888888889	31.049	1820.702	2	50	3
11	831	654	83.1	8.10641666666667	31.073	1825.69	2	50.11	3
11	832	654	83.2	8.10644444444445	31.096	1830.701	2	50.37	3
11	833	654	83.3	8.10647222222222	31.12	1835.764	2	50.55	3
11	834	654	83.4	8.1065	31.132	1840.846	2	50.55	3
11	835	654	83.5	8.10652777777778	31.122	1845.909	2	50.37	3
11	836	654	83.6	8.10655555555556	31.112	1850.921	2	50.11	3
11	837	654	83.7	8.10658333333333	31.103	1855.909	2	50	3
11	838	654	83.8	8.10661111111111	31.093	1860.911	2	49.99	3
11	839	654	83.9	8.10663888888889	31.083	1865.907	2	49.97	3
11	840	654	84	8.10666666666667	31.074	1870.89	2	50.1	3
11	841	654	84.1	8.10669444444444	31.064	1875.883	2	50.53	3
11	842	654	84.2	8.10672222222222	31.013	1880.939	2	51.36	3
11	843	654	84.3	8.10675	30.981	1886.127	2	52.47	3
11	844	654	84.4	8.10677777777778	30.992	1891.43	2	53.65	3
11	845	654	84.5	8.10680555555556	31.008	1896.856	2	54.78	3
11	846	654	84.6	8.10683333333333	31.001	1902.39	2	55.85	3
11	847	654	84.7	8.10686111111111	31.051	1908.029	2	56.88	3
11	848	654	84.8	8.10688888888889	31.175	1913.785	2	57.75	3
11	849	654	84.9	8.10691666666667	31.427	1919.655	2	58.02	3
11	850	654	85	8.10694444444444	31.736	1925.511	2	57.45	3
11	851	654	85.1	8.10697222222222	32.031	1931.21	2	56.45	3
11	852	654	85.2	8.107	32.247	1936.797	2	55.34	3
11	853	654	85.3	8.10702777777778	32.362	1942.259	2	54.36	3
11	854	654	85.4	8.10705555555556	32.394	1947.655	2	53.63	3
11	855	654	85.5	8.10708333333333	32.288	1952.971	2	53.01	3
11	856	654	85.6	8.10711111111111	32.215	1958.22	2	52.55	3
11	857	654	85.7	8.10713888888889	32.281	1963.469	2	52.18	3
11	858	654	85.8	8.10716666666667	32.407	1968.69	2	51.62	3
11	859	654	85.9	8.10719444444445	32.444	1973.818	2	50.91	3
11	860	654	86	8.10722222222222	32.424	1978.848	2	50.34	3
11	861	654	86.1	8.10725	32.459	1983.834	2	50.11	3
11	862	654	86.2	8.10727777777778	32.634	1988.825	2	50.24	3
11	863	654	86.3	8.10730555555556	32.929	1993.844	2	50.68	3
11	864	654	86.4	8.10733333333333	33.102	1998.914	2	51.45	3
11	865	654	86.5	8.10736111111111	33.274	2004.124	2	52.18	3
11	866	654	86.6	8.10738888888889	33.506	2009.408	2	52.53	3
11	867	654	86.7	8.10741666666667	33.784	2014.667	2	52.83	3
11	868	654	86.8	8.10744444444444	34.189	2019.947	2	53.14	3
11	869	654	86.9	8.10747222222222	34.653	2025.278	2	53.38	3
11	870	654	87	8.1075	35.032	2030.692	2	53.33	3
11	877	654	87.7	8.10769444444444	35.122	2066.288	2	50.94	3
11	878	654	87.8	8.10772222222222	35.06	2071.417	2	51.6	3
11	879	654	87.9	8.10775	35.016	2076.637	2	52.04	3
11	880	654	88	8.10777777777778	34.954	2081.889	2	52.04	3
11	881	654	88.1	8.10780555555556	34.91	2087.133	2	51.38	3
11	882	654	88.2	8.10783333333333	34.848	2092.21	2	50.2	3
11	883	654	88.3	8.10786111111111	34.772	2097.156	2	49.29	3
11	884	654	88.4	8.10788888888889	34.739	2101.992	2	48.98	3
11	885	654	88.5	8.10791666666667	34.738	2106.854	2	49.24	3
11	886	654	88.6	8.10794444444445	34.739	2111.824	2	49.78	3
11	887	654	88.7	8.10797222222222	34.738	2116.855	2	50.03	3
11	888	654	88.8	8.108	34.738	2121.872	2	49.89	3
11	889	654	88.9	8.10802777777778	34.738	2126.874	2	49.48	3
11	890	654	89	8.10805555555556	34.779	2131.814	2	48.77	3
11	891	654	89.1	8.10808333333333	34.776	2136.645	2	47.93	3
11	892	654	89.2	8.10811111111111	34.737	2141.375	2	47.26	3
11	893	654	89.3	8.10813888888889	34.737	2146.064	2	46.77	3
11	894	654	89.4	8.10816666666667	34.733	2150.727	2	46.32	3
11	895	654	89.5	8.10819444444444	34.73	2155.377	2	46.32	3
11	896	654	89.6	8.10822222222222	34.726	2159.877	2	46.32	3
11	897	654	89.7	8.10825	34.723	2164.377	2	46.32	3
15	290	630	29	8.09138888888889	27.382	68.736	2	17.88	3
15	291	630	29.1	8.09141666666667	27.385	70.524	2	17.88	3
15	292	630	29.2	8.09144444444444	27.388	72.311	2	17.88	3
15	293	630	29.3	8.09147222222222	27.392	74.099	2	17.88	3
15	294	630	29.4	8.0915	27.395	75.886	2	17.88	3
15	295	630	29.5	8.09152777777778	27.398	77.673	2	17.88	3
15	296	630	29.6	8.09155555555556	27.401	79.461	2	17.88	3
15	297	630	29.7	8.09158333333333	27.405	81.249	2	17.88	3
15	298	630	29.8	8.09161111111111	27.408	83.036	2	17.88	3
15	299	630	29.9	8.09163888888889	27.412	84.824	2	17.88	3
15	300	630	30	8.09166666666667	27.415	86.611	2	17.88	3
15	301	630	30.1	8.09169444444444	27.418	88.399	2	17.88	3
15	302	630	30.2	8.09172222222222	27.421	90.187	2	17.87	3
15	303	630	30.3	8.09175	27.425	91.974	2	17.87	3
15	304	630	30.4	8.09177777777778	27.428	93.761	2	17.87	3
15	305	630	30.5	8.09180555555556	27.431	95.549	2	17.88	3
15	306	630	30.6	8.09183333333333	27.434	97.337	2	17.87	3
15	307	630	30.7	8.09186111111111	27.438	99.124	2	17.87	3
15	308	630	30.8	8.09188888888889	27.441	100.911	2	17.88	3
15	309	630	30.9	8.09191666666667	27.445	102.699	2	17.88	3
15	310	630	31	8.09194444444445	27.448	104.487	2	17.88	3
15	311	630	31.1	8.09197222222222	27.451	106.275	2	17.87	3
15	312	630	31.2	8.092	27.455	108.062	2	17.87	3
15	313	630	31.3	8.09202777777778	27.457	109.849	2	17.87	3
15	314	630	31.4	8.09205555555556	27.461	111.636	2	17.87	3
15	315	630	31.5	8.09208333333333	27.464	113.424	2	17.88	3
15	316	630	31.6	8.09211111111111	27.467	115.212	2	17.88	3
15	317	630	31.7	8.09213888888889	27.471	116.999	2	17.88	3
15	318	630	31.8	8.09216666666667	27.474	118.787	2	17.88	3
15	319	630	31.9	8.09219444444444	27.478	120.574	2	17.88	3
15	320	630	32	8.09222222222222	27.481	122.362	2	17.88	3
15	321	630	32.1	8.09225	27.484	124.15	2	17.88	3
15	322	630	32.2	8.09227777777778	27.488	125.937	2	17.87	3
15	323	630	32.3	8.09230555555556	27.491	127.752	2	17.62	3
15	324	630	32.4	8.09233333333333	27.494	129.513	2	17.03	3
15	325	630	32.5	8.09236111111111	27.497	131.156	2	16.6	3
15	326	630	32.6	8.09238888888889	27.506	132.755	2	16.61	3
15	327	630	32.7	8.09241666666667	27.54	134.4	2	17.02	3
15	328	630	32.8	8.09244444444444	27.577	136.165	2	17.55	3
15	329	630	32.9	8.09247222222222	27.612	137.975	2	17.66	3
15	330	630	33	8.0925	27.634	139.735	2	17.44	3
15	331	630	33.1	8.09252777777778	27.641	141.463	2	17.22	3
15	332	630	33.2	8.09255555555556	27.636	143.168	2	17.07	3
15	333	630	33.3	8.09258333333333	27.63	144.864	2	17	3
15	334	630	33.4	8.09261111111111	27.626	146.56	2	16.99	3
15	335	630	33.5	8.09263888888889	27.621	148.26	2	17	3
15	336	630	33.6	8.09266666666667	27.617	149.961	2	17	3
15	337	630	33.7	8.09269444444445	27.612	151.661	2	17	3
[truncated: 276,310 more rows]
