# Supplementary material for: Spatiotemporal filtering method for detecting kinematic waves in a connected environment
Source: PLoS One. 2020 Dec 21;15(12):e0244329. doi: 10.1371/journal.pone.0244329 (PMC7751863; doi:10.1371/journal.pone.0244329)
Supplement: S1 Dataset — (ZIP) [file pone.0244329.s001.zip › US-101_0805-0820_lane4_rev.csv]

veh_ID	frame_ID	Total_frame	local_time	time	Local_X	Local_Y	veh_class	speed	lane
2	228	634	22.8	8.08966666666667	38.844	84.876	2	14.98	4
2	229	634	22.9	8.08969444444445	38.836	86.376	2	14.98	4
2	230	634	23	8.08972222222222	38.828	87.875	2	14.98	4
2	231	634	23.1	8.08975	38.82	89.376	2	14.98	4
2	232	634	23.2	8.08977777777778	38.813	90.876	2	14.98	4
2	233	634	23.3	8.08980555555556	38.805	92.377	2	14.98	4
2	234	634	23.4	8.08983333333333	38.798	93.873	2	14.97	4
2	235	634	23.5	8.08986111111111	38.79	95.359	2	15.06	4
2	236	634	23.6	8.08988888888889	38.782	96.854	2	15.36	4
2	237	634	23.7	8.08991666666667	38.762	98.394	2	15.91	4
2	238	634	23.8	8.08994444444444	38.752	100.021	2	16.57	4
2	239	634	23.9	8.08997222222222	38.757	101.727	2	17.11	4
2	240	634	24	8.09	38.748	103.468	2	17.5	4
2	241	634	24.1	8.09002777777778	38.739	105.227	2	17.89	4
2	242	634	24.2	8.09005555555556	38.716	107.021	2	18.43	4
2	243	634	24.3	8.09008333333333	38.707	108.894	2	19.09	4
2	244	634	24.4	8.09011111111111	38.71	110.854	2	19.64	4
2	245	634	24.5	8.09013888888889	38.7	112.859	2	19.94	4
2	246	634	24.6	8.09016666666667	38.69	114.873	2	20.03	4
2	247	634	24.7	8.09019444444444	38.678	116.877	2	20.02	4
2	248	634	24.8	8.09022222222222	38.668	118.875	2	20	4
2	249	634	24.9	8.09025	38.659	120.875	2	20	4
2	250	634	25	8.09027777777778	38.648	122.875	2	20	4
2	251	634	25.1	8.09030555555556	38.638	124.875	2	20	4
2	252	634	25.2	8.09033333333333	38.628	126.895	2	19.82	4
2	253	634	25.3	8.09036111111111	38.618	128.896	2	19.23	4
2	254	634	25.4	8.09038888888889	38.607	130.776	2	18.51	4
2	255	634	25.5	8.09041666666667	38.597	132.542	2	18.21	4
2	256	634	25.6	8.09044444444445	38.621	134.308	2	18.51	4
2	257	634	25.7	8.09047222222222	38.645	136.187	2	19.22	4
2	258	634	25.8	8.0905	38.67	138.187	2	19.82	4
2	259	634	25.9	8.09052777777778	38.694	140.207	2	20	4
2	260	634	26	8.09055555555556	38.718	142.206	2	20	4
2	261	634	26.1	8.09058333333333	38.742	144.206	2	20	4
2	262	634	26.2	8.09061111111111	38.767	146.206	2	20	4
2	263	634	26.3	8.09063888888889	38.792	148.206	2	20	4
2	264	634	26.4	8.09066666666667	38.816	150.206	2	20	4
2	265	634	26.5	8.09069444444444	38.84	152.206	2	20	4
2	266	634	26.6	8.09072222222222	38.864	154.204	2	20.01	4
2	267	634	26.7	8.09075	38.888	156.207	2	20.03	4
2	268	634	26.8	8.09077777777778	38.913	158.222	2	19.93	4
2	269	634	26.9	8.09080555555556	38.938	160.224	2	19.63	4
2	270	634	27	8.09083333333333	38.975	162.174	2	19.19	4
2	271	634	27.1	8.09086111111111	38.984	164.061	2	18.73	4
2	272	634	27.2	8.09088888888889	39.007	165.909	2	18.28	4
2	273	634	27.3	8.09091666666667	39.023	167.731	2	17.75	4
2	274	634	27.4	8.09094444444444	39.1	169.494	2	17.01	4
2	275	634	27.5	8.09097222222222	39.148	171.148	2	16.19	4
2	276	634	27.6	8.091	39.178	172.7	2	15.6	4
2	277	634	27.7	8.09102777777778	39.265	174.211	2	15.35	4
2	278	634	27.8	8.09105555555556	39.339	175.733	2	15.37	4
2	279	634	27.9	8.09108333333333	39.405	177.281	2	15.47	4
2	280	634	28	8.09111111111111	39.475	178.836	2	15.5	4
2	281	634	28.1	8.09113888888889	39.543	180.386	2	15.5	4
2	282	634	28.2	8.09116666666667	39.612	181.935	2	15.49	4
2	283	634	28.3	8.09119444444445	39.68	183.485	2	15.49	4
2	284	634	28.4	8.09122222222222	39.75	185.034	2	15.49	4
2	285	634	28.5	8.09125	39.819	186.583	2	15.49	4
2	286	634	28.6	8.09127777777778	39.887	188.132	2	15.49	4
2	287	634	28.7	8.09130555555556	39.956	189.682	2	15.49	4
2	288	634	28.8	8.09133333333333	40.025	191.231	2	15.49	4
2	289	634	28.9	8.09136111111111	40.094	192.78	2	15.49	4
2	290	634	29	8.09138888888889	40.163	194.329	2	15.49	4
2	291	634	29.1	8.09141666666667	40.231	195.877	2	15.51	4
2	292	634	29.2	8.09144444444444	40.301	197.429	2	15.53	4
2	293	634	29.3	8.09147222222222	40.369	198.995	2	15.46	4
2	294	634	29.4	8.0915	40.444	200.558	2	15.1	4
2	295	634	29.5	8.09152777777778	40.528	202.071	2	14.36	4
2	296	634	29.6	8.09155555555556	40.573	203.467	2	13.31	4
2	297	634	29.7	8.09158333333333	40.572	204.735	2	12.07	4
2	298	634	29.8	8.09161111111111	40.533	205.875	2	10.76	4
2	299	634	29.9	8.09163888888889	40.504	206.872	2	9.82	4
2	300	634	30	8.09166666666667	40.481	207.761	2	9.56	4
2	301	634	30.1	8.09169444444444	40.473	208.678	2	9.91	4
2	302	634	30.2	8.09172222222222	40.465	209.708	2	10.56	4
2	303	634	30.3	8.09175	40.456	210.831	2	11.02	4
2	304	634	30.4	8.09177777777778	40.449	211.957	2	11.13	4
2	305	634	30.5	8.09180555555556	40.44	213.07	2	11.13	4
2	306	634	30.6	8.09183333333333	40.432	214.183	2	11.13	4
2	307	634	30.7	8.09186111111111	40.423	215.296	2	11.13	4
2	308	634	30.8	8.09188888888889	40.416	216.409	2	11.13	4
2	309	634	30.9	8.09191666666667	40.407	217.522	2	11.13	4
2	310	634	31	8.09194444444445	40.399	218.635	2	11.13	4
2	311	634	31.1	8.09197222222222	40.39	219.748	2	11.13	4
2	312	634	31.2	8.092	40.382	220.861	2	11.13	4
2	313	634	31.3	8.09202777777778	40.374	221.975	2	11.13	4
2	314	634	31.4	8.09205555555556	40.366	223.088	2	11.13	4
2	315	634	31.5	8.09208333333333	40.358	224.2	2	11.13	4
2	316	634	31.6	8.09211111111111	40.349	225.313	2	11.13	4
2	317	634	31.7	8.09213888888889	40.341	226.427	2	11.13	4
2	318	634	31.8	8.09216666666667	40.333	227.54	2	11.13	4
2	319	634	31.9	8.09219444444444	40.325	228.653	2	11.13	4
2	320	634	32	8.09222222222222	40.317	229.766	2	11.13	4
2	321	634	32.1	8.09225	40.308	230.879	2	11.13	4
2	322	634	32.2	8.09227777777778	40.3	231.992	2	11.13	4
2	323	634	32.3	8.09230555555556	40.292	233.106	2	11.13	4
2	324	634	32.4	8.09233333333333	40.284	234.218	2	11.13	4
2	325	634	32.5	8.09236111111111	40.276	235.332	2	11.13	4
2	326	634	32.6	8.09238888888889	40.267	236.445	2	11.13	4
2	327	634	32.7	8.09241666666667	40.26	237.558	2	11.13	4
2	328	634	32.8	8.09244444444444	40.251	238.671	2	11.13	4
2	329	634	32.9	8.09247222222222	40.243	239.784	2	11.13	4
2	330	634	33	8.0925	40.234	240.898	2	11.13	4
2	331	634	33.1	8.09252777777778	40.226	242.01	2	11.13	4
2	332	634	33.2	8.09255555555556	40.218	243.124	2	11.13	4
2	333	634	33.3	8.09258333333333	40.21	244.238	2	11.13	4
2	334	634	33.4	8.09261111111111	40.202	245.353	2	11.11	4
2	335	634	33.5	8.09263888888889	40.195	246.464	2	11.06	4
2	336	634	33.6	8.09266666666667	40.182	247.568	2	10.99	4
2	337	634	33.7	8.09269444444445	40.165	248.661	2	10.91	4
2	338	634	33.8	8.09272222222222	40.143	249.747	2	10.86	4
2	339	634	33.9	8.09275	40.121	250.83	2	10.84	4
2	340	634	34	8.09277777777778	40.099	251.913	2	10.84	4
2	341	634	34.1	8.09280555555556	40.078	252.997	2	10.84	4
2	342	634	34.2	8.09283333333333	40.056	254.081	2	10.84	4
2	343	634	34.3	8.09286111111111	40.035	255.166	2	10.84	4
2	344	634	34.4	8.09288888888889	40.013	256.25	2	10.84	4
2	345	634	34.5	8.09291666666667	39.992	257.334	2	10.84	4
2	346	634	34.6	8.09294444444444	39.97	258.419	2	10.84	4
2	347	634	34.7	8.09297222222222	39.949	259.503	2	10.84	4
2	348	634	34.8	8.093	39.927	260.587	2	10.84	4
2	349	634	34.9	8.09302777777778	39.906	261.672	2	10.84	4
2	350	634	35	8.09305555555556	39.884	262.756	2	10.84	4
2	351	634	35.1	8.09308333333333	39.863	263.84	2	10.84	4
2	352	634	35.2	8.09311111111111	39.841	264.924	2	10.84	4
2	353	634	35.3	8.09313888888889	39.82	266.008	2	10.84	4
2	354	634	35.4	8.09316666666667	39.798	267.092	2	10.84	4
2	355	634	35.5	8.09319444444444	39.777	268.177	2	10.84	4
2	356	634	35.6	8.09322222222222	39.755	269.261	2	10.84	4
2	357	634	35.7	8.09325	39.734	270.345	2	10.84	4
2	358	634	35.8	8.09327777777778	39.712	271.471	2	10.46	4
2	359	634	35.9	8.09330555555556	39.691	272.477	2	9.12	4
2	360	634	36	8.09333333333333	39.669	273.294	2	7.45	4
2	361	634	36.1	8.09336111111111	39.645	273.934	2	6.71	4
2	362	634	36.2	8.09338888888889	39.666	274.55	2	7.32	4
2	363	634	36.3	8.09341666666667	39.687	275.356	2	8.93	4
2	364	634	36.4	8.09344444444445	39.712	276.324	2	10.42	4
2	365	634	36.5	8.09347222222222	39.724	277.444	2	11.19	4
2	366	634	36.6	8.0935	39.707	278.559	2	11.86	4
2	367	634	36.7	8.09352777777778	39.719	279.772	2	12.84	4
2	368	634	36.8	8.09355555555556	39.79	281.111	2	13.94	4
2	369	634	36.9	8.09358333333333	39.888	282.57	2	14.97	4
2	370	634	37	8.09361111111111	39.991	284.134	2	15.78	4
2	371	634	37.1	8.09363888888889	40.111	285.775	2	16.21	4
2	372	634	37.2	8.09366666666667	40.221	287.432	2	16.26	4
2	373	634	37.3	8.09369444444445	40.327	289.053	2	16.17	4
2	374	634	37.4	8.09372222222222	40.429	290.637	2	16.25	4
2	375	634	37.5	8.09375	40.521	292.246	2	16.7	4
2	376	634	37.6	8.09377777777778	40.63	293.949	2	17.34	4
2	377	634	37.7	8.09380555555556	40.755	295.732	2	17.89	4
2	378	634	37.8	8.09383333333333	40.891	297.551	2	18.31	4
2	379	634	37.9	8.09386111111111	41.05	299.389	2	18.73	4
2	380	634	38	8.09388888888889	41.135	301.266	2	19.35	4
2	381	634	38.1	8.09391666666667	41.188	303.234	2	20.14	4
2	382	634	38.2	8.09394444444444	41.252	305.303	2	20.84	4
2	383	634	38.3	8.09397222222222	41.258	307.44	2	21.3	4
2	384	634	38.4	8.094	41.262	309.604	2	21.5	4
2	385	634	38.5	8.09402777777778	41.265	311.761	2	21.51	4
2	386	634	38.6	8.09405555555556	41.268	313.909	2	21.5	4
2	387	634	38.7	8.09408333333333	41.273	316.059	2	21.5	4
2	388	634	38.8	8.09411111111111	41.276	318.209	2	21.5	4
2	389	634	38.9	8.09413888888889	41.279	320.359	2	21.5	4
2	390	634	39	8.09416666666667	41.283	322.509	2	21.5	4
2	391	634	39.1	8.09419444444445	41.287	324.657	2	21.51	4
2	392	634	39.2	8.09422222222222	41.29	326.81	2	21.52	4
2	393	634	39.3	8.09425	41.294	328.973	2	21.44	4
2	394	634	39.4	8.09427777777778	41.336	331.125	2	21.16	4
2	395	634	39.5	8.09430555555556	41.292	333.229	2	20.76	4
2	396	634	39.6	8.09433333333333	41.107	335.265	2	20.43	4
2	397	634	39.7	8.09436111111111	40.849	337.267	2	20.43	4
2	398	634	39.8	8.09438888888889	40.665	339.303	2	20.76	4
2	399	634	39.9	8.09441666666667	40.62	341.407	2	21.16	4
2	400	634	40	8.09444444444445	40.662	343.559	2	21.44	4
2	401	634	40.1	8.09447222222222	40.666	345.722	2	21.53	4
2	402	634	40.2	8.0945	40.669	347.876	2	21.51	4
2	403	634	40.3	8.09452777777778	40.673	350.024	2	21.5	4
2	404	634	40.4	8.09455555555556	40.677	352.174	2	21.5	4
2	405	634	40.5	8.09458333333333	40.68	354.323	2	21.5	4
2	406	634	40.6	8.09461111111111	40.684	356.473	2	21.5	4
2	407	634	40.7	8.09463888888889	40.687	358.623	2	21.5	4
2	408	634	40.8	8.09466666666667	40.691	360.773	2	21.5	4
2	409	634	40.9	8.09469444444444	40.695	362.923	2	21.5	4
2	410	634	41	8.09472222222222	40.698	365.072	2	21.5	4
2	411	634	41.1	8.09475	40.702	367.222	2	21.5	4
2	412	634	41.2	8.09477777777778	40.706	369.372	2	21.5	4
2	413	634	41.3	8.09480555555556	40.709	371.522	2	21.5	4
2	414	634	41.4	8.09483333333333	40.713	373.672	2	21.5	4
2	415	634	41.5	8.09486111111111	40.716	375.821	2	21.5	4
2	416	634	41.6	8.09488888888889	40.72	377.971	2	21.5	4
2	417	634	41.7	8.09491666666667	40.724	380.121	2	21.5	4
2	418	634	41.8	8.09494444444445	40.727	382.271	2	21.5	4
2	419	634	41.9	8.09497222222222	40.731	384.421	2	21.5	4
2	420	634	42	8.095	40.735	386.628	2	20.97	4
2	421	634	42.1	8.09502777777778	40.739	388.67	2	19.77	4
2	422	634	42.2	8.09505555555556	40.741	390.578	2	18.91	4
2	423	634	42.3	8.09508333333333	40.771	392.344	2	18.91	4
2	424	634	42.4	8.09511111111111	40.826	394.251	2	19.76	4
2	425	634	42.5	8.09513888888889	40.88	396.295	2	20.95	4
2	426	634	42.6	8.09516666666667	40.935	398.492	2	21.49	4
2	427	634	42.7	8.09519444444445	40.99	400.616	2	21.8	4
2	428	634	42.8	8.09522222222222	41.031	402.782	2	22.64	4
2	429	634	42.9	8.09525	41.026	405.134	2	24.09	4
2	430	634	43	8.09527777777778	41.066	407.643	2	26	4
2	431	634	43.1	8.09530555555556	41.096	410.333	2	27.9	4
2	432	634	43.2	8.09533333333333	41.171	413.18	2	29.35	4
2	433	634	43.3	8.09536111111111	41.2	416.215	2	30.2	4
2	434	634	43.4	8.09538888888889	41.216	419.291	2	30.5	4
2	435	634	43.5	8.09541666666667	41.23	422.35	2	30.52	4
2	436	634	43.6	8.09544444444444	41.245	425.398	2	30.5	4
2	437	634	43.7	8.09547222222222	41.261	428.449	2	30.5	4
2	438	634	43.8	8.0955	41.276	431.499	2	30.5	4
2	439	634	43.9	8.09552777777778	41.292	434.55	2	30.5	4
2	440	634	44	8.09555555555556	41.306	437.6	2	30.5	4
2	441	634	44.1	8.09558333333333	41.323	440.65	2	30.5	4
2	442	634	44.2	8.09561111111111	41.337	443.7	2	30.5	4
2	443	634	44.3	8.09563888888889	41.353	446.751	2	30.5	4
2	444	634	44.4	8.09566666666667	41.368	449.801	2	30.5	4
2	445	634	44.5	8.09569444444445	41.383	452.851	2	30.5	4
2	446	634	44.6	8.09572222222222	41.399	455.902	2	30.5	4
2	447	634	44.7	8.09575	41.414	458.952	2	30.5	4
2	448	634	44.8	8.09577777777778	41.43	462.003	2	30.51	4
2	449	634	44.9	8.09580555555556	41.445	465.053	2	30.5	4
2	450	634	45	8.09583333333333	41.46	468.104	2	30.5	4
2	451	634	45.1	8.09586111111111	41.475	471.154	2	30.5	4
2	452	634	45.2	8.09588888888889	41.491	474.204	2	30.5	4
2	453	634	45.3	8.09591666666667	41.506	477.255	2	30.5	4
2	454	634	45.4	8.09594444444445	41.521	480.305	2	30.5	4
2	455	634	45.5	8.09597222222222	41.537	483.357	2	30.48	4
2	456	634	45.6	8.096	41.552	486.402	2	30.48	4
2	457	634	45.7	8.09602777777778	41.567	489.433	2	30.63	4
2	458	634	45.8	8.09605555555556	41.585	492.479	2	31.15	4
2	459	634	45.9	8.09608333333333	41.544	495.608	2	32.1	4
2	460	634	46	8.09611111111111	41.525	498.886	2	33.38	4
2	461	634	46.1	8.09613888888889	41.536	502.284	2	34.67	4
2	462	634	46.2	8.09616666666667	41.571	505.832	2	35.62	4
2	463	634	46.3	8.09619444444444	41.546	509.463	2	36.13	4
2	464	634	46.4	8.09622222222222	41.523	513.109	2	36.29	4
2	465	634	46.5	8.09625	41.501	516.741	2	36.28	4
2	466	634	46.6	8.09627777777778	41.478	520.365	2	36.26	4
2	467	634	46.7	8.09630555555556	41.456	524.028	2	35.93	4
2	468	634	46.8	8.09633333333333	41.434	527.619	2	35.16	4
2	469	634	46.9	8.09636111111111	41.411	531.057	2	34.61	4
2	470	634	47	8.09638888888889	41.405	534.438	2	34.61	4
2	471	634	47.1	8.09641666666667	41.437	537.877	2	35.16	4
2	472	634	47.2	8.09644444444445	41.469	541.468	2	35.93	4
2	473	634	47.3	8.09647222222222	41.501	545.13	2	36.26	4
2	474	634	47.4	8.0965	41.533	548.757	2	36.26	4
2	475	634	47.5	8.09652777777778	41.564	552.383	2	36.26	4
2	476	634	47.6	8.09655555555556	41.596	556.009	2	36.27	4
2	477	634	47.7	8.09658333333333	41.628	559.638	2	36.27	4
2	478	634	47.8	8.09661111111111	41.661	563.269	2	36.21	4
2	479	634	47.9	8.09663888888889	41.686	566.894	2	36.05	4
2	480	634	48	8.09666666666667	41.712	570.495	2	35.78	4
2	481	634	48.1	8.09669444444445	41.768	574.057	2	35.47	4
2	482	634	48.2	8.09672222222222	41.853	577.581	2	35.2	4
2	483	634	48.3	8.09675	41.978	581.082	2	35.04	4
2	484	634	48.4	8.09677777777778	42.112	584.576	2	34.96	4
2	485	634	48.5	8.09680555555556	42.24	588.067	2	34.94	4
2	486	634	48.6	8.09683333333333	42.367	591.549	2	35.07	4
2	487	634	48.7	8.09686111111111	42.498	595.041	2	35.49	4
2	488	634	48.8	8.09688888888889	42.584	598.594	2	36.25	4
2	489	634	48.9	8.09691666666667	42.667	602.264	2	37.19	4
2	490	634	49	8.09694444444444	42.794	606.058	2	37.95	4
2	491	634	49.1	8.09697222222222	42.866	609.915	2	38.32	4
2	492	634	49.2	8.097	42.765	613.763	2	38.41	4
2	493	634	49.3	8.09702777777778	42.616	617.586	2	38.56	4
2	494	634	49.4	8.09705555555556	42.523	621.438	2	38.91	4
2	495	634	49.5	8.09708333333333	42.552	625.364	2	39.26	4
2	496	634	49.6	8.09711111111111	42.603	629.336	2	39.33	4
2	497	634	49.7	8.09713888888889	42.578	633.283	2	39.06	4
2	498	634	49.8	8.09716666666667	42.518	637.163	2	38.67	4
2	499	634	49.9	8.09719444444445	42.452	640.995	2	38.4	4
2	500	634	50	8.09722222222222	42.393	644.826	2	38.23	4
2	501	634	50.1	8.09725	42.333	648.65	2	38.03	4
2	502	634	50.2	8.09727777777778	42.274	652.442	2	37.78	4
2	503	634	50.3	8.09730555555556	42.217	656.197	2	37.59	4
2	504	634	50.4	8.09733333333333	42.158	659.939	2	37.5	4
2	505	634	50.5	8.09736111111111	42.1	663.72	2	37.2	4
2	506	634	50.6	8.09738888888889	42.042	667.452	2	36.43	4
2	507	634	50.7	8.09741666666667	42.001	671.042	2	35.55	4
2	508	634	50.8	8.09744444444445	41.957	674.514	2	34.89	4
2	509	634	50.9	8.09747222222222	41.918	677.939	2	34.69	4
2	510	634	51	8.0975	41.897	681.415	2	34.86	4
2	511	634	51.1	8.09752777777778	41.875	684.924	2	34.97	4
2	512	634	51.2	8.09755555555556	41.852	688.419	2	34.98	4
2	513	634	51.3	8.09758333333333	41.831	691.921	2	35	4
2	514	634	51.4	8.09761111111111	41.808	695.421	2	35	4
2	515	634	51.5	8.09763888888889	41.786	698.921	2	35	4
2	516	634	51.6	8.09766666666667	41.764	702.421	2	35	4
2	517	634	51.7	8.09769444444444	41.742	705.921	2	35	4
2	518	634	51.8	8.09772222222222	41.72	709.421	2	35	4
2	519	634	51.9	8.09775	41.698	712.921	2	35	4
2	520	634	52	8.09777777777778	41.676	716.421	2	35	4
2	521	634	52.1	8.09780555555556	41.654	719.921	2	35	4
2	522	634	52.2	8.09783333333333	41.632	723.421	2	35	4
2	523	634	52.3	8.09786111111111	41.61	726.921	2	35	4
2	524	634	52.4	8.09788888888889	41.588	730.421	2	35	4
2	525	634	52.5	8.09791666666667	41.566	733.919	2	35.01	4
2	526	634	52.6	8.09794444444445	41.544	737.423	2	35.03	4
2	527	634	52.7	8.09797222222222	41.522	740.936	2	34.93	4
2	528	634	52.8	8.098	41.5	744.438	2	34.62	4
2	529	634	52.9	8.09802777777778	41.494	747.898	2	34.08	4
2	530	634	53	8.09805555555556	41.473	751.281	2	33.33	4
2	531	634	53.1	8.09808333333333	41.455	754.574	2	32.5	4
2	532	634	53.2	8.09811111111111	41.433	757.781	2	31.67	4
2	533	634	53.3	8.09813888888889	41.412	760.898	2	30.92	4
2	534	634	53.4	8.09816666666667	41.376	763.938	2	30.37	4
2	535	634	53.5	8.09819444444445	41.358	766.935	2	30.07	4
2	536	634	53.6	8.09822222222222	41.339	769.922	2	29.97	4
2	537	634	53.7	8.09825	41.32	772.917	2	29.98	4
2	538	634	53.8	8.09827777777778	41.301	775.919	2	30	4
2	539	634	53.9	8.09830555555556	41.282	778.919	2	30	4
2	540	634	54	8.09833333333333	41.263	781.919	2	30	4
2	541	634	54.1	8.09836111111111	41.244	784.919	2	30	4
2	542	634	54.2	8.09838888888889	41.226	787.919	2	30	4
2	543	634	54.3	8.09841666666667	41.207	790.919	2	30	4
2	544	634	54.4	8.09844444444444	41.188	793.919	2	30	4
2	545	634	54.5	8.09847222222222	41.169	796.919	2	30	4
2	546	634	54.6	8.0985	41.15	799.919	2	30	4
2	547	634	54.7	8.09852777777778	41.131	802.92	2	30	4
2	548	634	54.8	8.09855555555556	41.112	805.92	2	30	4
2	549	634	54.9	8.09858333333333	41.094	808.919	2	30	4
2	550	634	55	8.09861111111111	41.075	811.921	2	29.98	4
2	551	634	55.1	8.09863888888889	41.056	814.914	2	29.99	4
2	552	634	55.2	8.09866666666667	41.037	817.903	2	30.14	4
2	553	634	55.3	8.09869444444445	41.018	820.913	2	30.48	4
2	554	634	55.4	8.09872222222222	40.98	823.969	2	31.03	4
2	555	634	55.5	8.09875	40.956	827.099	2	31.74	4
2	556	634	55.6	8.09877777777778	40.932	830.308	2	32.52	4
2	557	634	55.7	8.09880555555556	40.909	833.6	2	33.31	4
2	558	634	55.8	8.09883333333333	40.878	836.982	2	34	4
2	559	634	55.9	8.09886111111111	40.862	840.434	2	34.45	4
2	560	634	56	8.09888888888889	40.805	843.913	2	34.63	4
2	561	634	56.1	8.09891666666667	40.712	847.385	2	34.63	4
2	562	634	56.2	8.09894444444445	40.609	850.839	2	34.62	4
2	563	634	56.3	8.09897222222222	40.517	854.295	2	34.69	4
2	564	634	56.4	8.099	40.462	857.772	2	34.81	4
2	565	634	56.5	8.09902777777778	40.42	861.262	2	34.9	4
2	566	634	56.6	8.09905555555556	40.364	864.757	2	34.94	4
2	567	634	56.7	8.09908333333333	40.298	868.253	2	34.97	4
2	568	634	56.8	8.09911111111111	40.224	871.752	2	34.98	4
2	569	634	56.9	8.09913888888889	40.149	875.251	2	34.99	4
2	570	634	57	8.09916666666667	40.074	878.751	2	34.99	4
2	571	634	57.1	8.09919444444444	40.001	882.25	2	34.99	4
2	572	634	57.2	8.09922222222222	39.927	885.749	2	34.99	4
2	573	634	57.3	8.09925	39.853	889.248	2	34.99	4
2	574	634	57.4	8.09927777777778	39.779	892.748	2	34.99	4
2	575	634	57.5	8.09930555555556	39.705	896.247	2	34.99	4
2	576	634	57.6	8.09933333333333	39.632	899.746	2	34.99	4
2	577	634	57.7	8.09936111111111	39.557	903.247	2	34.97	4
2	578	634	57.8	8.09938888888889	39.484	906.747	2	34.9	4
2	579	634	57.9	8.09941666666667	39.41	910.231	2	34.82	4
2	580	634	58	8.09944444444445	39.291	913.705	2	34.8	4
2	581	634	58.1	8.09947222222222	39.392	917.181	2	34.81	4
2	582	634	58.2	8.0995	39.639	920.67	2	34.8	4
2	583	634	58.3	8.09952777777778	39.999	924.155	2	34.71	4
2	584	634	58.4	8.09955555555556	40.214	927.613	2	34.64	4
2	585	634	58.5	8.09958333333333	40.263	931.063	2	34.68	4
2	586	634	58.6	8.09961111111111	40.179	934.532	2	34.8	4
2	587	634	58.7	8.09963888888889	40.21	938.027	2	34.94	4
2	588	634	58.8	8.09966666666667	40.219	941.547	2	34.87	4
2	589	634	58.9	8.09969444444445	40.228	945.034	2	34.58	4
2	590	634	59	8.09972222222222	40.236	948.461	2	34.36	4
2	591	634	59.1	8.09975	40.264	951.867	2	34.36	4
2	592	634	59.2	8.09977777777778	40.293	955.295	2	34.57	4
2	593	634	59.3	8.09980555555556	40.322	958.781	2	34.87	4
2	594	634	59.4	8.09983333333333	40.351	962.295	2	35	4
2	595	634	59.5	8.09986111111111	40.38	965.795	2	35	4
2	596	634	59.6	8.09988888888889	40.409	969.295	2	35	4
2	597	634	59.7	8.09991666666667	40.438	972.796	2	34.98	4
2	598	634	59.8	8.09994444444444	40.467	976.292	2	34.97	4
2	599	634	59.9	8.09997222222222	40.496	979.775	2	35.1	4
2	600	634	60	8.1	40.525	983.268	2	35.53	4
2	601	634	60.1	8.10002777777778	40.514	986.823	2	36.36	4
2	602	634	60.2	8.10005555555556	40.522	990.515	2	37.51	4
2	603	634	60.3	8.10008333333333	40.576	994.33	2	38.58	4
2	604	634	60.4	8.10011111111111	40.65	998.29	2	39.09	4
2	605	634	60.5	8.10013888888889	40.687	1002.273	2	38.75	4
2	606	634	60.6	8.10016666666667	40.835	1006.104	2	37.58	4
2	607	634	60.7	8.10019444444445	41.071	1009.776	2	35.94	4
2	608	634	60.8	8.10022222222222	41.399	1013.313	2	34.55	4
2	609	634	60.9	8.10025	41.797	1016.642	2	34	4
2	610	634	61	8.10027777777778	42.152	1019.968	2	34.56	4
2	611	634	61.1	8.10030555555556	42.383	1023.516	2	36.07	4
2	612	634	61.2	8.10033333333333	42.505	1027.217	2	37.97	4
2	613	634	61.3	8.10036111111111	42.531	1031.082	2	39.59	4
2	614	634	61.4	8.10038888888889	42.429	1035.129	2	40.61	4
2	615	634	61.5	8.10041666666667	42.297	1039.261	2	41.03	4
2	616	634	61.6	8.10044444444445	42.167	1043.385	2	41.08	4
2	617	634	61.7	8.10047222222222	42.037	1047.485	2	41.03	4
2	618	634	61.8	8.1005	41.908	1051.585	2	41.02	4
2	619	634	61.9	8.10052777777778	41.778	1055.694	2	40.96	4
2	620	634	62	8.10055555555556	41.643	1059.798	2	40.74	4
2	621	634	62.1	8.10058333333333	41.53	1063.872	2	40.32	4
2	622	634	62.2	8.10061111111111	41.44	1067.885	2	39.75	4
2	623	634	62.3	8.10063888888889	41.355	1071.821	2	39.17	4
2	624	634	62.4	8.10066666666667	41.296	1075.697	2	38.76	4
2	625	634	62.5	8.10069444444444	41.257	1079.543	2	38.54	4
2	626	634	62.6	8.10072222222222	41.213	1083.384	2	38.48	4
2	627	634	62.7	8.10075	41.168	1087.232	2	38.49	4
2	628	634	62.8	8.10077777777778	41.124	1091.083	2	38.49	4
2	629	634	62.9	8.10080555555556	41.081	1094.93	2	38.49	4
2	630	634	63	8.10083333333333	41.027	1098.774	2	38.57	4
2	631	634	63.1	8.10086111111111	40.989	1102.625	2	38.76	4
2	632	634	63.2	8.10088888888889	40.993	1106.507	2	39.09	4
2	633	634	63.3	8.10091666666667	41.028	1110.436	2	39.47	4
2	634	634	63.4	8.10094444444445	41.067	1114.411	2	39.78	4
2	635	634	63.5	8.10097222222222	41.082	1118.412	2	39.95	4
2	636	634	63.6	8.101	41.082	1122.418	2	40.01	4
2	637	634	63.7	8.10102777777778	41.088	1126.42	2	40.01	4
2	638	634	63.8	8.10105555555556	41.094	1130.42	2	40	4
2	639	634	63.9	8.10108333333333	41.1	1134.42	2	40	4
2	640	634	64	8.10111111111111	41.106	1138.42	2	40	4
2	641	634	64.1	8.10113888888889	41.113	1142.42	2	40	4
2	642	634	64.2	8.10116666666667	41.119	1146.42	2	40	4
2	643	634	64.3	8.10119444444445	41.126	1150.421	2	40	4
2	644	634	64.4	8.10122222222222	41.132	1154.421	2	40	4
2	645	634	64.5	8.10125	41.138	1158.421	2	40	4
2	646	634	64.6	8.10127777777778	41.144	1162.421	2	40	4
2	647	634	64.7	8.10130555555556	41.15	1166.421	2	40	4
2	648	634	64.8	8.10133333333333	41.156	1170.42	2	40	4
2	649	634	64.9	8.10136111111111	41.162	1174.42	2	40	4
2	650	634	65	8.10138888888889	41.169	1178.42	2	40	4
2	651	634	65.1	8.10141666666667	41.175	1182.42	2	40	4
2	652	634	65.2	8.10144444444444	41.181	1186.42	2	40	4
2	653	634	65.3	8.10147222222222	41.187	1190.42	2	40	4
2	654	634	65.4	8.1015	41.193	1194.413	2	40.06	4
2	655	634	65.5	8.10152777777778	41.199	1198.42	2	40.21	4
2	656	634	65.6	8.10155555555556	41.205	1202.456	2	40.32	4
2	657	634	65.7	8.10158333333333	41.201	1206.503	2	40.32	4
2	658	634	65.8	8.10161111111111	41.195	1210.539	2	40.21	4
2	659	634	65.9	8.10163888888889	41.19	1214.546	2	40.07	4
2	660	634	66	8.10166666666667	41.184	1218.54	2	40	4
2	661	634	66.1	8.10169444444445	41.178	1222.54	2	40	4
2	662	634	66.2	8.10172222222222	41.173	1226.54	2	40	4
2	663	634	66.3	8.10175	41.168	1230.539	2	40	4
2	664	634	66.4	8.10177777777778	41.162	1234.539	2	40	4
2	665	634	66.5	8.10180555555556	41.157	1238.539	2	40	4
2	666	634	66.6	8.10183333333333	41.151	1242.539	2	40	4
2	667	634	66.7	8.10186111111111	41.146	1246.539	2	40	4
2	668	634	66.8	8.10188888888889	41.14	1250.539	2	40	4
2	669	634	66.9	8.10191666666667	41.135	1254.539	2	40	4
2	670	634	67	8.10194444444445	41.13	1258.541	2	39.98	4
2	671	634	67.1	8.10197222222222	41.124	1262.534	2	39.97	4
2	672	634	67.2	8.102	41.119	1266.51	2	40.18	4
2	673	634	67.3	8.10202777777778	41.108	1270.509	2	40.82	4
2	674	634	67.4	8.10205555555556	41.06	1274.635	2	41.95	4
2	675	634	67.5	8.10208333333333	41.088	1278.911	2	43.47	4
2	676	634	67.6	8.10211111111111	41.133	1283.33	2	45	4
2	677	634	67.7	8.10213888888889	41.254	1287.898	2	46.15	4
2	678	634	67.8	8.10216666666667	41.334	1292.601	2	46.76	4
2	679	634	67.9	8.10219444444444	41.416	1297.328	2	46.82	4
2	680	634	68	8.10222222222222	41.495	1302.018	2	46.48	4
2	681	634	68.1	8.10225	41.551	1306.647	2	45.97	4
2	682	634	68.2	8.10227777777778	41.575	1311.21	2	45.48	4
2	683	634	68.3	8.10230555555556	41.575	1315.721	2	45.15	4
2	684	634	68.4	8.10233333333333	41.569	1320.212	2	45	4
2	685	634	68.5	8.10236111111111	41.568	1324.705	2	44.98	4
2	686	634	68.6	8.10238888888889	41.568	1329.204	2	44.99	4
2	687	634	68.7	8.10241666666667	41.567	1333.704	2	45	4
2	688	634	68.8	8.10244444444445	41.566	1338.212	2	44.92	4
2	689	634	68.9	8.10247222222222	41.565	1342.705	2	44.75	4
2	690	634	69	8.1025	41.565	1347.161	2	44.62	4
2	691	634	69.1	8.10252777777778	41.575	1351.604	2	44.62	4
2	692	634	69.2	8.10255555555556	41.59	1356.061	2	44.74	4
2	693	634	69.3	8.10258333333333	41.605	1360.553	2	44.92	4
2	694	634	69.4	8.10261111111111	41.62	1365.061	2	45	4
2	695	634	69.5	8.10263888888889	41.635	1369.561	2	45	4
2	696	634	69.6	8.10266666666667	41.65	1374.061	2	45	4
2	697	634	69.7	8.10269444444445	41.666	1378.56	2	45	4
2	698	634	69.8	8.10272222222222	41.68	1383.06	2	45	4
2	699	634	69.9	8.10275	41.695	1387.562	2	44.98	4
2	700	634	70	8.10277777777778	41.71	1392.057	2	44.97	4
2	701	634	70.1	8.10280555555556	41.725	1396.541	2	45.1	4
2	702	634	70.2	8.10283333333333	41.74	1401.034	2	45.53	4
2	703	634	70.3	8.10286111111111	41.714	1405.589	2	46.36	4
2	704	634	70.4	8.10288888888889	41.707	1410.28	2	47.5	4
2	705	634	70.5	8.10291666666667	41.745	1415.088	2	48.63	4
2	706	634	70.6	8.10294444444444	41.803	1420.032	2	49.48	4
2	707	634	70.7	8.10297222222222	41.82	1425.043	2	49.93	4
2	708	634	70.8	8.103	41.836	1430.074	2	49.95	4
2	709	634	70.9	8.10302777777778	41.853	1435.078	2	49.64	4
2	710	634	71	8.10305555555556	41.886	1440.025	2	49.19	4
2	711	634	71.1	8.10308333333333	41.886	1444.913	2	48.73	4
2	712	634	71.2	8.10311111111111	41.901	1449.749	2	48.43	4
2	713	634	71.3	8.10313888888889	41.918	1454.586	2	48.2	4
2	714	634	71.4	8.10316666666667	41.972	1459.425	2	47.68	4
2	715	634	71.5	8.10319444444445	41.987	1464.18	2	46.82	4
2	716	634	71.6	8.10322222222222	41.937	1468.806	2	45.91	4
2	717	634	71.7	8.10325	41.928	1473.314	2	45.22	4
2	718	634	71.8	8.10327777777778	41.919	1477.785	2	44.97	4
2	719	634	71.9	8.10330555555556	41.91	1482.28	2	44.98	4
2	720	634	72	8.10333333333333	41.901	1486.782	2	45	4
2	721	634	72.1	8.10336111111111	41.892	1491.282	2	45	4
2	722	634	72.2	8.10338888888889	41.883	1495.782	2	45	4
2	723	634	72.3	8.10341666666667	41.874	1500.282	2	45	4
2	724	634	72.4	8.10344444444445	41.865	1504.782	2	45	4
2	725	634	72.5	8.10347222222222	41.856	1509.282	2	45	4
2	726	634	72.6	8.1035	41.847	1513.782	2	45	4
2	727	634	72.7	8.10352777777778	41.839	1518.282	2	45	4
2	728	634	72.8	8.10355555555556	41.83	1522.782	2	45	4
2	729	634	72.9	8.10358333333333	41.821	1527.282	2	45	4
2	730	634	73	8.10361111111111	41.812	1531.782	2	45	4
2	731	634	73.1	8.10363888888889	41.803	1536.282	2	45	4
2	732	634	73.2	8.10366666666667	41.794	1540.782	2	45	4
2	733	634	73.3	8.10369444444444	41.786	1545.282	2	45	4
2	734	634	73.4	8.10372222222222	41.777	1549.782	2	45	4
2	735	634	73.5	8.10375	41.768	1554.282	2	45	4
2	736	634	73.6	8.10377777777778	41.759	1558.782	2	45	4
2	737	634	73.7	8.10380555555556	41.75	1563.282	2	45	4
2	738	634	73.8	8.10383333333333	41.741	1567.782	2	45	4
2	739	634	73.9	8.10386111111111	41.732	1572.282	2	45	4
2	740	634	74	8.10388888888889	41.723	1576.8	2	44.83	4
2	741	634	74.1	8.10391666666667	41.714	1581.281	2	44.47	4
2	742	634	74.2	8.10394444444444	41.706	1585.687	2	44.24	4
2	743	634	74.3	8.10397222222222	41.713	1590.071	2	44.34	4
2	744	634	74.4	8.104	41.733	1594.498	2	44.74	4
2	745	634	74.5	8.10402777777778	41.747	1599.016	2	45.27	4
2	746	634	74.6	8.10405555555556	41.764	1603.596	2	45.51	4
2	747	634	74.7	8.10408333333333	41.791	1608.178	2	45.24	4
2	748	634	74.8	8.10411111111111	41.841	1612.721	2	44.45	4
2	749	634	74.9	8.10413888888889	41.888	1617.089	2	43.13	4
2	750	634	75	8.10416666666667	41.89	1621.319	2	41.5	4
2	751	634	75.1	8.10419444444445	41.86	1625.41	2	40.09	4
2	752	634	75.2	8.10422222222222	41.805	1629.325	2	39.24	4
2	753	634	75.3	8.10425	41.851	1633.186	2	38.92	4
2	754	634	75.4	8.10427777777778	41.913	1637.065	2	38.93	4
2	755	634	75.5	8.10430555555556	41.965	1640.97	2	39	4
2	756	634	75.6	8.10433333333333	42.017	1644.876	2	39	4
2	757	634	75.7	8.10436111111111	42.07	1648.771	2	38.97	4
2	758	634	75.8	8.10438888888889	42.122	1652.656	2	39.08	4
2	759	634	75.9	8.10441666666667	42.175	1656.549	2	39.47	4
2	760	634	76	8.10444444444444	42.193	1660.496	2	40.22	4
2	761	634	76.1	8.10447222222222	42.225	1664.557	2	41.25	4
2	762	634	76.2	8.1045	42.299	1668.747	2	42.28	4
2	763	634	76.3	8.10452777777778	42.386	1673.049	2	43.03	4
2	764	634	76.4	8.10455555555556	42.438	1677.406	2	43.42	4
2	765	634	76.5	8.10458333333333	42.491	1681.731	2	43.9	4
2	766	634	76.6	8.10461111111111	42.543	1686.123	2	44.74	4
2	767	634	76.7	8.10463888888889	42.596	1690.68	2	45.33	4
2	768	634	76.8	8.10466666666667	42.601	1695.3	2	45.33	4
2	769	634	76.9	8.10469444444444	42.58	1699.852	2	44.8	4
2	770	634	77	8.10472222222222	42.57	1704.243	2	44.14	4
2	771	634	77.1	8.10475	42.57	1708.586	2	44.1	4
2	772	634	77.2	8.10477777777778	42.556	1713.016	2	44.47	4
2	773	634	77.3	8.10480555555556	42.524	1717.49	2	44.77	4
2	774	634	77.4	8.10483333333333	42.458	1721.99	2	44.94	4
2	775	634	77.5	8.10486111111111	42.382	1726.495	2	45	4
2	776	634	77.6	8.10488888888889	42.312	1730.997	2	45	4
2	777	634	77.7	8.10491666666667	42.242	1735.498	2	44.98	4
2	778	634	77.8	8.10494444444445	42.172	1739.993	2	44.97	4
2	779	634	77.9	8.10497222222222	42.103	1744.479	2	45.07	4
2	780	634	78	8.105	42.034	1748.976	2	45.37	4
2	781	634	78.1	8.10502777777778	41.947	1753.566	2	45.46	4
2	782	634	78.2	8.10505555555556	41.875	1758.134	2	45.16	4
2	783	634	78.3	8.10508333333333	41.8	1762.584	2	45.24	4
2	784	634	78.4	8.10511111111111	41.785	1767.084	2	46.07	4
2	785	634	78.5	8.10513888888889	41.808	1771.778	2	47.57	4
2	786	634	78.6	8.10516666666667	41.848	1776.584	2	49.17	4
2	787	634	78.7	8.10519444444444	41.871	1781.631	2	49.93	4
2	788	634	78.8	8.10522222222222	41.896	1786.644	2	50.03	4
2	789	634	78.9	8.10525	41.919	1791.649	2	50.02	4
2	790	634	79	8.10527777777778	41.943	1796.647	2	50	4
2	791	634	79.1	8.10530555555556	41.967	1801.647	2	50	4
2	792	634	79.2	8.10533333333333	41.99	1806.647	2	50	4
2	793	634	79.3	8.10536111111111	42.014	1811.647	2	50	4
2	794	634	79.4	8.10538888888889	42.038	1816.647	2	50	4
2	795	634	79.5	8.10541666666667	42.061	1821.647	2	50	4
2	796	634	79.6	8.10544444444444	42.085	1826.63	2	50.15	4
2	797	634	79.7	8.10547222222222	42.109	1831.648	2	50.49	4
2	798	634	79.8	8.1055	42.132	1836.729	2	50.72	4
2	799	634	79.9	8.10552777777778	42.138	1841.824	2	50.85	4
2	800	634	80	8.10555555555556	42.128	1846.902	2	51.04	4
2	801	634	80.1	8.10558333333333	42.077	1851.973	2	51.52	4
2	802	634	80.2	8.10561111111111	42.045	1857.148	2	52.5	4
2	803	634	80.3	8.10563888888889	42.057	1862.457	2	53.64	4
2	804	634	80.4	8.10566666666667	42.087	1867.902	2	54.47	4
2	805	634	80.5	8.10569444444445	42.076	1873.409	2	54.9	4
2	806	634	80.6	8.10572222222222	42.066	1878.926	2	55.02	4
2	807	634	80.7	8.10575	42.055	1884.43	2	54.98	4
2	808	634	80.8	8.10577777777778	42.044	1889.917	2	55	4
2	809	634	80.9	8.10580555555556	42.026	1895.403	2	55.23	4
2	810	634	81	8.10583333333333	42.016	1900.921	2	55.74	4
2	811	634	81.1	8.10586111111111	42.034	1906.517	2	56.48	4
2	812	634	81.2	8.10588888888889	42.088	1912.216	2	57.23	4
2	813	634	81.3	8.10591666666667	42.22	1918.032	2	57.43	4
2	814	634	81.4	8.10594444444444	42.463	1923.818	2	56.86	4
2	815	634	81.5	8.10597222222222	42.758	1929.451	2	56.13	4
2	816	634	81.6	8.106	42.992	1934.988	2	55.64	4
2	817	634	81.7	8.10602777777778	43.087	1940.51	2	55.47	4
2	818	634	81.8	8.10605555555556	43.054	1946.084	2	55.49	4
2	819	634	81.9	8.10608333333333	42.885	1951.648	2	55.28	4
2	820	634	82	8.10611111111111	42.693	1957.135	2	55	4
2	821	634	82.1	8.10613888888889	42.521	1962.618	2	54.95	4
2	822	634	82.2	8.10616666666667	42.349	1968.119	2	54.94	4
2	823	634	82.3	8.10619444444444	42.177	1973.623	2	54.8	4
2	824	634	82.4	8.10622222222222	41.991	1979.104	2	54.51	4
2	825	634	82.5	8.10625	41.888	1984.538	2	54.13	4
2	826	634	82.6	8.10627777777778	41.819	1989.911	2	53.9	4
2	827	634	82.7	8.10630555555556	41.848	1995.276	2	53.95	4
2	828	634	82.8	8.10633333333333	41.939	2000.692	2	53.99	4
2	829	634	82.9	8.10636111111111	42.044	2006.151	2	53.17	4
2	830	634	83	8.10638888888889	42.156	2011.323	2	51.11	4
2	831	634	83.1	8.10641666666667	42.188	2016.328	2	48.82	4
2	832	634	83.2	8.10644444444445	42.274	2021.14	2	47.3	4
2	833	634	83.3	8.10647222222222	42.296	2025.728	2	47.01	4
2	834	634	83.4	8.1065	42.405	2030.454	2	47.58	4
2	835	634	83.5	8.10652777777778	42.566	2035.28	2	47.96	4
2	836	634	83.6	8.10655555555556	42.709	2040.084	2	48.02	4
2	837	634	83.7	8.10658333333333	42.852	2044.891	2	48.01	4
2	838	634	83.8	8.10661111111111	42.995	2049.688	2	48	4
2	839	634	83.9	8.10663888888889	43.139	2054.475	2	48.14	4
2	840	634	84	8.10666666666667	43.288	2059.277	2	48.55	4
2	841	634	84.1	8.10669444444444	43.385	2064.136	2	49.28	4
2	842	634	84.2	8.10672222222222	43.473	2069.1	2	50.27	4
2	843	634	84.3	8.10675	43.566	2074.189	2	51.25	4
2	844	634	84.4	8.10677777777778	43.65	2079.383	2	51.98	4
2	845	634	84.5	8.10680555555556	43.682	2084.665	2	52.11	4
2	846	634	84.6	8.10683333333333	43.719	2089.901	2	51.6	4
2	847	634	84.7	8.10686111111111	43.758	2095	2	51.13	4
2	848	634	84.8	8.10688888888889	43.799	2100.043	2	51.1	4
2	849	634	84.9	8.10691666666667	43.899	2105.129	2	51.6	4
2	850	634	85	8.10694444444444	43.998	2110.343	2	52.41	4
2	851	634	85.1	8.10697222222222	44.1	2115.645	2	52.97	4
2	852	634	85.2	8.107	44.206	2120.967	2	53.26	4
2	853	634	85.3	8.10702777777778	44.281	2126.33	2	53.31	4
2	854	634	85.4	8.10705555555556	44.314	2131.68	2	53.03	4
2	855	634	85.5	8.10708333333333	44.326	2136.965	2	52.56	4
2	856	634	85.6	8.10711111111111	44.307	2142.175	2	52.21	4
2	857	634	85.7	8.10713888888889	44.307	2147.373	2	52.04	4
2	858	634	85.8	8.10716666666667	44.302	2152.591	2	51.77	4
2	859	634	85.9	8.10719444444445	44.298	2157.857	2	51.77	4
2	860	634	86	8.10722222222222	44.294	2162.858	2	51.77	4
2	861	634	86.1	8.10725	44.291	2167.857	2	51.77	4
6	577	577	57.7	8.09936111111111	44.856	857.972	2	34.44	4
6	578	577	57.8	8.09938888888889	44.463	861.421	2	34.46	4
6	579	577	57.9	8.09941666666667	44.094	864.866	2	34.45	4
6	580	577	58	8.09944444444445	43.677	868.311	2	34.43	4
6	581	577	58.1	8.09947222222222	43.164	871.754	2	34.42	4
6	582	577	58.2	8.0995	42.615	875.194	2	34.42	4
6	583	577	58.3	8.09952777777778	42.113	878.636	2	34.42	4
6	584	577	58.4	8.09955555555556	41.705	882.078	2	34.42	4
6	585	577	58.5	8.09958333333333	41.349	885.523	2	34.4	4
6	586	577	58.6	8.09961111111111	40.968	888.965	2	34.34	4
6	587	577	58.7	8.09963888888889	40.586	892.394	2	34.26	4
6	588	577	58.8	8.09966666666667	40.157	895.811	2	34.23	4
6	589	577	58.9	8.09969444444445	39.97	899.226	2	34.3	4
6	590	577	59	8.09972222222222	39.909	902.661	2	34.43	4
6	591	577	59.1	8.09975	40.065	906.116	2	34.55	4
6	592	577	59.2	8.09977777777778	40.204	909.576	2	34.66	4
6	593	577	59.3	8.09980555555556	40.222	913.046	2	34.77	4
6	594	577	59.4	8.09983333333333	40.145	916.528	2	34.88	4
6	595	577	59.5	8.09986111111111	40.176	920.027	2	34.98	4
6	596	577	59.6	8.09988888888889	40.184	923.533	2	35.01	4
6	597	577	59.7	8.09991666666667	40.193	927.033	2	35	4
6	598	577	59.8	8.09994444444444	40.201	930.533	2	35	4
6	599	577	59.9	8.09997222222222	40.209	934.033	2	35	4
6	600	577	60	8.1	40.218	937.533	2	35	4
6	601	577	60.1	8.10002777777778	40.227	941.047	2	34.87	4
6	602	577	60.2	8.10005555555556	40.235	944.534	2	34.58	4
6	603	577	60.3	8.10008333333333	40.244	947.962	2	34.37	4
6	604	577	60.4	8.10011111111111	40.269	951.368	2	34.36	4
6	605	577	60.5	8.10013888888889	40.298	954.795	2	34.57	4
6	606	577	60.6	8.10016666666667	40.327	958.282	2	34.87	4
6	607	577	60.7	8.10019444444445	40.356	961.796	2	35	4
6	608	577	60.8	8.10022222222222	40.385	965.295	2	35	4
6	609	577	60.9	8.10025	40.414	968.795	2	35	4
6	610	577	61	8.10027777777778	40.444	972.295	2	35	4
6	611	577	61.1	8.10030555555556	40.472	975.797	2	34.98	4
6	612	577	61.2	8.10033333333333	40.501	979.292	2	34.97	4
6	613	577	61.3	8.10036111111111	40.531	982.775	2	35.1	4
6	614	577	61.4	8.10038888888889	40.559	986.268	2	35.53	4
6	615	577	61.5	8.10041666666667	40.548	989.822	2	36.37	4
6	616	577	61.6	8.10044444444445	40.556	993.516	2	37.52	4
6	617	577	61.7	8.10047222222222	40.61	997.329	2	38.63	4
6	618	577	61.8	8.1005	40.689	1001.285	2	39.31	4
6	619	577	61.9	8.10052777777778	40.723	1005.281	2	39.4	4
6	620	577	62	8.10055555555556	40.731	1009.232	2	39.02	4
6	621	577	62.1	8.10058333333333	40.706	1013.099	2	38.5	4
6	622	577	62.2	8.10061111111111	40.653	1016.907	2	38.13	4
6	623	577	62.3	8.10063888888889	40.601	1020.695	2	37.96	4
6	624	577	62.4	8.10066666666667	40.564	1024.478	2	37.96	4
6	625	577	62.5	8.10069444444444	40.528	1028.263	2	38.15	4
6	626	577	62.6	8.10072222222222	40.491	1032.074	2	38.56	4
6	627	577	62.7	8.10075	40.462	1035.95	2	39.1	4
6	628	577	62.8	8.10077777777778	40.448	1039.902	2	39.61	4
6	629	577	62.9	8.10080555555556	40.455	1043.904	2	39.92	4
6	630	577	63	8.10083333333333	40.464	1047.916	2	40.02	4
6	631	577	63.1	8.10086111111111	40.47	1051.921	2	40.02	4
6	632	577	63.2	8.10088888888889	40.476	1055.922	2	40.01	4
6	633	577	63.3	8.10091666666667	40.482	1059.921	2	40	4
6	634	577	63.4	8.10094444444445	40.488	1063.919	2	40.02	4
6	635	577	63.5	8.10097222222222	40.495	1067.924	2	40.03	4
6	636	577	63.6	8.101	40.501	1071.937	2	39.93	4
6	637	577	63.7	8.10102777777778	40.507	1075.94	2	39.63	4
6	638	577	63.8	8.10105555555556	40.53	1079.899	2	39.07	4
6	639	577	63.9	8.10108333333333	40.536	1083.782	2	38.31	4
6	640	577	64	8.10111111111111	40.544	1087.562	2	37.57	4
6	641	577	64.1	8.10113888888889	40.531	1091.254	2	37.14	4
6	642	577	64.2	8.10116666666667	40.537	1094.913	2	37.24	4
6	643	577	64.3	8.10119444444445	40.504	1098.624	2	37.88	4
6	644	577	64.4	8.10122222222222	40.507	1102.454	2	38.76	4
6	645	577	64.5	8.10125	40.554	1106.396	2	39.5	4
6	646	577	64.6	8.10127777777778	40.56	1110.404	2	39.93	4
6	647	577	64.7	8.10130555555556	40.566	1114.435	2	39.95	4
6	648	577	64.8	8.10133333333333	40.572	1118.441	2	39.63	4
6	649	577	64.9	8.10136111111111	40.595	1122.386	2	39.15	4
6	650	577	65	8.10138888888889	40.584	1126.256	2	38.78	4
6	651	577	65.1	8.10141666666667	40.59	1130.087	2	38.78	4
6	652	577	65.2	8.10144444444444	40.579	1133.957	2	39.14	4
6	653	577	65.3	8.10147222222222	40.602	1137.903	2	39.61	4
6	654	577	65.4	8.1015	40.608	1141.904	2	39.92	4
6	655	577	65.5	8.10152777777778	40.614	1145.918	2	40.03	4
6	656	577	65.6	8.10155555555556	40.621	1149.923	2	40.02	4
6	657	577	65.7	8.10158333333333	40.627	1153.921	2	40	4
6	658	577	65.8	8.10161111111111	40.633	1157.921	2	40	4
6	659	577	65.9	8.10163888888889	40.639	1161.921	2	40	4
6	660	577	66	8.10166666666667	40.645	1165.921	2	40	4
6	661	577	66.1	8.10169444444445	40.651	1169.921	2	40	4
6	662	577	66.2	8.10172222222222	40.657	1173.921	2	40	4
6	663	577	66.3	8.10175	40.663	1177.921	2	40	4
6	664	577	66.4	8.10177777777778	40.67	1181.921	2	40	4
6	665	577	66.5	8.10180555555556	40.676	1185.921	2	40	4
6	666	577	66.6	8.10183333333333	40.682	1189.921	2	40	4
6	667	577	66.7	8.10186111111111	40.688	1193.913	2	40.06	4
6	668	577	66.8	8.10188888888889	40.694	1197.92	2	40.21	4
6	669	577	66.9	8.10191666666667	40.7	1201.956	2	40.32	4
6	670	577	67	8.10194444444445	40.698	1206.003	2	40.32	4
6	671	577	67.1	8.10197222222222	40.692	1210.039	2	40.21	4
6	672	577	67.2	8.102	40.686	1214.046	2	40.06	4
6	673	577	67.3	8.10202777777778	40.681	1218.039	2	40	4
6	674	577	67.4	8.10205555555556	40.676	1222.039	2	40	4
6	675	577	67.5	8.10208333333333	40.67	1226.039	2	40	4
6	676	577	67.6	8.10211111111111	40.665	1230.039	2	40	4
6	677	577	67.7	8.10213888888889	40.659	1234.039	2	40	4
6	678	577	67.8	8.10216666666667	40.654	1238.039	2	40	4
6	679	577	67.9	8.10219444444444	40.648	1242.039	2	40	4
6	680	577	68	8.10222222222222	40.643	1246.039	2	40	4
6	681	577	68.1	8.10225	40.638	1250.039	2	40	4
6	682	577	68.2	8.10227777777778	40.632	1254.039	2	40	4
6	683	577	68.3	8.10230555555556	40.627	1258.041	2	39.98	4
6	684	577	68.4	8.10233333333333	40.621	1262.034	2	39.97	4
6	685	577	68.5	8.10236111111111	40.616	1266.01	2	40.18	4
6	686	577	68.6	8.10238888888889	40.6	1270.008	2	40.81	4
6	687	577	68.7	8.10241666666667	40.576	1274.134	2	41.95	4
6	688	577	68.8	8.10244444444445	40.636	1278.41	2	43.47	4
6	689	577	68.9	8.10247222222222	40.733	1282.829	2	45	4
6	690	577	69	8.1025	40.913	1287.397	2	46.15	4
6	691	577	69.1	8.10252777777778	41.082	1292.1	2	46.76	4
6	692	577	69.2	8.10255555555556	41.252	1296.827	2	46.83	4
6	693	577	69.3	8.10258333333333	41.415	1301.518	2	46.48	4
6	694	577	69.4	8.10261111111111	41.53	1306.148	2	45.97	4
6	695	577	69.5	8.10263888888889	41.579	1310.71	2	45.48	4
6	696	577	69.6	8.10266666666667	41.578	1315.221	2	45.15	4
6	697	577	69.7	8.10269444444445	41.567	1319.712	2	45	4
6	698	577	69.8	8.10272222222222	41.567	1324.204	2	44.97	4
6	699	577	69.9	8.10275	41.537	1328.701	2	44.98	4
6	700	577	70	8.10277777777778	41.575	1333.199	2	45.01	4
6	701	577	70.1	8.10280555555556	41.716	1337.71	2	44.95	4
6	702	577	70.2	8.10283333333333	41.914	1342.208	2	44.76	4
6	703	577	70.3	8.10286111111111	42.055	1346.666	2	44.62	4
6	704	577	70.4	8.10288888888889	42.102	1351.106	2	44.6	4
6	705	577	70.5	8.10291666666667	42.088	1355.559	2	44.73	4
6	706	577	70.6	8.10294444444444	42.103	1360.05	2	44.92	4
6	707	577	70.7	8.10297222222222	42.117	1364.559	2	45	4
6	708	577	70.8	8.103	42.132	1369.059	2	45	4
6	709	577	70.9	8.10302777777778	42.147	1373.559	2	45	4
6	710	577	71	8.10305555555556	42.162	1378.059	2	45	4
6	711	577	71.1	8.10308333333333	42.177	1382.559	2	45	4
6	712	577	71.2	8.10311111111111	42.192	1387.059	2	45	4
6	713	577	71.3	8.10313888888889	42.207	1391.558	2	45	4
6	714	577	71.4	8.10316666666667	42.222	1396.058	2	45	4
6	715	577	71.5	8.10319444444445	42.237	1400.558	2	45	4
6	716	577	71.6	8.10322222222222	42.252	1405.058	2	45	4
6	717	577	71.7	8.10325	42.267	1409.559	2	45	4
6	718	577	71.8	8.10327777777778	42.282	1414.059	2	45	4
6	719	577	71.9	8.10330555555556	42.297	1418.559	2	45	4
6	720	577	72	8.10333333333333	42.312	1423.058	2	45	4
6	721	577	72.1	8.10336111111111	42.327	1427.558	2	45	4
6	722	577	72.2	8.10338888888889	42.341	1432.058	2	45	4
6	723	577	72.3	8.10341666666667	42.357	1436.559	2	45	4
6	724	577	72.4	8.10344444444445	42.372	1441.059	2	45	4
6	725	577	72.5	8.10347222222222	42.386	1445.559	2	45	4
6	726	577	72.6	8.1035	42.401	1450.046	2	45.12	4
6	727	577	72.7	8.10352777777778	42.416	1454.558	2	45.4	4
6	728	577	72.8	8.10355555555556	42.431	1459.127	2	45.6	4
6	729	577	72.9	8.10358333333333	42.445	1463.716	2	45.6	4
6	730	577	73	8.10361111111111	42.436	1468.284	2	45.4	4
6	731	577	73.1	8.10363888888889	42.428	1472.797	2	45.12	4
6	732	577	73.2	8.10366666666667	42.419	1477.283	2	45	4
6	733	577	73.3	8.10369444444444	42.41	1481.783	2	45	4
6	734	577	73.4	8.10372222222222	42.401	1486.283	2	45	4
6	735	577	73.5	8.10375	42.392	1490.783	2	45	4
6	736	577	73.6	8.10377777777778	42.383	1495.283	2	45	4
6	737	577	73.7	8.10380555555556	42.374	1499.783	2	45	4
6	738	577	73.8	8.10383333333333	42.365	1504.283	2	45	4
6	739	577	73.9	8.10386111111111	42.356	1508.783	2	45	4
6	740	577	74	8.10388888888889	42.347	1513.283	2	45	4
6	741	577	74.1	8.10391666666667	42.338	1517.783	2	45	4
6	742	577	74.2	8.10394444444444	42.33	1522.283	2	45	4
6	743	577	74.3	8.10397222222222	42.321	1526.783	2	45	4
6	744	577	74.4	8.104	42.312	1531.283	2	45	4
6	745	577	74.5	8.10402777777778	42.303	1535.781	2	45.02	4
6	746	577	74.6	8.10405555555556	42.294	1540.286	2	45.03	4
6	747	577	74.7	8.10408333333333	42.285	1544.8	2	44.92	4
6	748	577	74.8	8.10411111111111	42.277	1549.301	2	44.61	4
6	749	577	74.9	8.10413888888889	42.284	1553.748	2	44.14	4
6	750	577	75	8.10416666666667	42.259	1558.117	2	43.78	4
6	751	577	75.1	8.10419444444445	42.251	1562.449	2	43.78	4
6	752	577	75.2	8.10422222222222	42.226	1566.818	2	44.14	4
6	753	577	75.3	8.10425	42.233	1571.264	2	44.61	4
6	754	577	75.4	8.10427777777778	42.224	1575.784	2	44.76	4
6	755	577	75.5	8.10430555555556	42.215	1580.282	2	44.49	4
6	756	577	75.6	8.10433333333333	42.211	1584.695	2	44.19	4
6	757	577	75.7	8.10436111111111	42.211	1589.072	2	44.13	4
6	758	577	75.8	8.10438888888889	42.21	1593.472	2	44.34	4
6	759	577	75.9	8.10441666666667	42.173	1597.938	2	44.65	4
6	760	577	76	8.10444444444444	42.117	1602.432	2	44.79	4
6	761	577	76.1	8.10447222222222	42.063	1606.911	2	44.78	4
6	762	577	76.2	8.1045	42.019	1611.402	2	44.65	4
6	763	577	76.3	8.10452777777778	41.967	1615.88	2	44.24	4
6	764	577	76.4	8.10455555555556	41.955	1620.293	2	43.56	4
6	765	577	76.5	8.10458333333333	41.912	1624.594	2	42.88	4
6	766	577	76.6	8.10461111111111	41.852	1628.807	2	42.63	4
6	767	577	76.7	8.10463888888889	41.817	1633.028	2	42.99	4
6	768	577	76.8	8.10466666666667	41.821	1637.347	2	43.75	4
6	769	577	76.9	8.10469444444444	41.865	1641.786	2	44.48	4
6	770	577	77	8.10472222222222	41.867	1646.292	2	44.9	4
6	771	577	77.1	8.10475	41.869	1650.808	2	45.03	4
6	772	577	77.2	8.10477777777778	41.873	1655.313	2	45.01	4
6	773	577	77.3	8.10480555555556	41.876	1659.811	2	45	4
6	774	577	77.4	8.10483333333333	41.878	1664.311	2	45	4
6	775	577	77.5	8.10486111111111	41.881	1668.81	2	45	4
6	776	577	77.6	8.10488888888889	41.884	1673.311	2	45	4
6	777	577	77.7	8.10491666666667	41.886	1677.811	2	45	4
6	778	577	77.8	8.10494444444445	41.89	1682.271	2	45.36	4
6	779	577	77.9	8.10497222222222	41.892	1686.81	2	46.2	4
6	780	577	78	8.105	41.895	1691.514	2	46.8	4
6	781	577	78.1	8.10502777777778	41.834	1696.282	2	46.8	4
6	782	577	78.2	8.10505555555556	41.765	1700.987	2	46.2	4
6	783	577	78.3	8.10508333333333	41.696	1705.524	2	45.36	4
6	784	577	78.4	8.10511111111111	41.626	1709.985	2	44.98	4
6	785	577	78.5	8.10513888888889	41.556	1714.48	2	44.97	4
6	786	577	78.6	8.10516666666667	41.486	1718.965	2	45.07	4
6	787	577	78.7	8.10519444444444	41.418	1723.463	2	45.39	4
6	788	577	78.8	8.10522222222222	41.331	1728.017	2	45.85	4
6	789	577	78.9	8.10525	41.275	1732.647	2	46.21	4
6	790	577	79	8.10527777777778	41.202	1737.315	2	46.21	4
6	791	577	79.1	8.10530555555556	41.147	1741.946	2	45.83	4
6	792	577	79.2	8.10533333333333	41.06	1746.495	2	45.36	4
6	793	577	79.3	8.10536111111111	40.991	1750.993	2	45.02	4
6	794	577	79.4	8.10538888888889	40.922	1755.498	2	44.61	4
6	795	577	79.5	8.10541666666667	40.835	1759.93	2	44.22	4
6	796	577	79.6	8.10544444444444	40.759	1764.276	2	44.46	4
6	797	577	79.7	8.10547222222222	40.779	1768.742	2	45.5	4
6	798	577	79.8	8.1055	40.804	1773.378	2	47.14	4
6	799	577	79.9	8.10552777777778	40.828	1778.15	2	48.76	4
6	800	577	80	8.10555555555556	40.867	1783.134	2	49.62	4
6	801	577	80.1	8.10558333333333	40.891	1788.134	2	49.94	4
6	802	577	80.2	8.10561111111111	40.914	1793.152	2	50.04	4
6	803	577	80.3	8.10563888888889	40.939	1798.166	2	49.95	4
6	804	577	80.4	8.10566666666667	40.969	1803.152	2	49.8	4
6	805	577	80.5	8.10569444444445	40.998	1808.106	2	49.83	4
6	806	577	80.6	8.10572222222222	40.945	1813.058	2	50.27	4
6	807	577	80.7	8.10575	40.806	1818.099	2	51.23	4
6	808	577	80.8	8.10577777777778	40.668	1823.298	2	52.63	4
6	809	577	80.9	8.10580555555556	40.56	1828.63	2	54.05	4
6	810	577	81	8.10583333333333	40.398	1834.122	2	54.96	4
6	811	577	81.1	8.10586111111111	40.219	1839.7	2	55.22	4
6	812	577	81.2	8.10588888888889	40.009	1845.239	2	54.99	4
6	813	577	81.3	8.10591666666667	39.799	1850.703	2	54.63	4
6	814	577	81.4	8.10594444444444	39.588	1856.136	2	54.47	4
6	815	577	81.5	8.10597222222222	39.358	1861.58	2	54.47	4
6	816	577	81.6	8.106	39.155	1867.023	2	54.5	4
6	817	577	81.7	8.10602777777778	39.057	1872.474	2	54.58	4
6	818	577	81.8	8.10605555555556	39.065	1877.939	2	54.65	4
6	819	577	81.9	8.10608333333333	39.178	1883.412	2	54.69	4
6	820	577	82	8.10611111111111	39.318	1888.883	2	54.68	4
6	821	577	82.1	8.10613888888889	39.438	1894.349	2	54.67	4
6	822	577	82.2	8.10616666666667	39.559	1899.815	2	54.66	4
6	823	577	82.3	8.10619444444444	39.679	1905.282	2	54.64	4
6	824	577	82.4	8.10622222222222	39.78	1910.747	2	54.58	4
6	825	577	82.5	8.10625	39.924	1916.24	2	54.15	4
6	826	577	82.6	8.10627777777778	40.167	1921.641	2	53.19	4
6	827	577	82.7	8.10630555555556	40.471	1926.897	2	52.29	4
6	828	577	82.8	8.10633333333333	40.805	1932.041	2	51.73	4
6	829	577	82.9	8.10636111111111	40.989	1937.169	2	51.53	4
6	830	577	83	8.10638888888889	41.03	1942.346	2	51.56	4
6	831	577	83.1	8.10641666666667	40.925	1947.51	2	51.43	4
6	832	577	83.2	8.10644444444445	40.905	1952.611	2	51.35	4
6	833	577	83.3	8.10647222222222	41.071	1957.745	2	51.48	4
6	834	577	83.4	8.1065	41.39	1962.919	2	51.58	4
6	835	577	83.5	8.10652777777778	41.567	1968.084	2	51.57	4
6	836	577	83.6	8.10655555555556	41.595	1973.227	2	51.57	4
6	837	577	83.7	8.10658333333333	41.576	1978.375	2	51.7	4
6	838	577	83.8	8.10661111111111	41.627	1983.557	2	51.9	4
6	839	577	83.9	8.10663888888889	41.736	1988.768	2	52.04	4
6	840	577	84	8.10666666666667	41.823	1993.981	2	52.07	4
6	841	577	84.1	8.10669444444444	41.911	1999.186	2	52.06	4
6	842	577	84.2	8.10672222222222	41.998	2004.439	2	51.62	4
6	843	577	84.3	8.10675	42.086	2009.574	2	50.59	4
6	844	577	84.4	8.10677777777778	42.181	2014.563	2	49.78	4
6	845	577	84.5	8.10680555555556	42.308	2019.436	2	49.59	4
6	846	577	84.6	8.10683333333333	42.452	2024.358	2	50.06	4
6	847	577	84.7	8.10686111111111	42.537	2029.445	2	50.82	4
6	848	577	84.8	8.10688888888889	42.576	2034.599	2	51.08	4
6	849	577	84.9	8.10691666666667	42.607	2039.695	2	51.01	4
6	850	577	85	8.10694444444444	42.646	2044.792	2	51	4
6	851	577	85.1	8.10697222222222	42.686	2049.892	2	51.01	4
6	852	577	85.2	8.107	42.726	2054.994	2	51.03	4
6	853	577	85.3	8.10702777777778	42.765	2060.101	2	51	4
6	854	577	85.4	8.10705555555556	42.804	2065.208	2	50.88	4
6	855	577	85.5	8.10708333333333	42.851	2070.296	2	50.65	4
6	856	577	85.6	8.10711111111111	42.894	2075.348	2	50.34	4
6	857	577	85.7	8.10713888888889	42.908	2080.358	2	50.09	4
6	858	577	85.8	8.10716666666667	42.882	2085.376	2	49.7	4
6	859	577	85.9	8.10719444444445	42.824	2090.336	2	49.06	4
6	860	577	86	8.10722222222222	42.758	2095.181	2	48.64	4
6	861	577	86.1	8.10725	42.702	2099.983	2	48.65	4
6	862	577	86.2	8.10727777777778	42.702	2104.83	2	49.1	4
6	863	577	86.3	8.10730555555556	42.702	2109.801	2	49.72	4
6	864	577	86.4	8.10733333333333	42.701	2114.83	2	50	4
6	865	577	86.5	8.10736111111111	42.702	2119.83	2	50	4
6	866	577	86.6	8.10738888888889	42.701	2124.828	2	50.02	4
6	867	577	86.7	8.10741666666667	42.7	2129.833	2	50.03	4
6	868	577	86.8	8.10744444444444	42.701	2134.845	2	49.94	4
6	869	577	86.9	8.10747222222222	42.7	2139.857	2	49.58	4
6	870	577	87	8.1075	42.716	2144.796	2	49.03	4
6	871	577	87.1	8.10752777777778	42.697	2149.637	2	48.73	4
6	872	577	87.2	8.10755555555556	42.693	2154.361	2	48.73	4
6	873	577	87.3	8.10758333333333	42.69	2159.361	2	48.73	4
6	874	577	87.4	8.10761111111111	42.686	2164.361	2	48.73	4
10	248	651	24.8	8.09022222222222	38.876	79.877	2	19.17	4
10	249	651	24.9	8.09025	38.979	81.314	2	19.17	4
10	250	651	25	8.09027777777778	39.003	83.231	2	19.17	4
10	251	651	25.1	8.09030555555556	39.027	85.148	2	19.17	4
10	252	651	25.2	8.09033333333333	39.049	87.065	2	19.17	4
10	253	651	25.3	8.09036111111111	39.074	88.982	2	19.17	4
10	254	651	25.4	8.09038888888889	39.096	90.898	2	19.17	4
10	255	651	25.5	8.09041666666667	39.121	92.815	2	19.17	4
10	256	651	25.6	8.09044444444445	39.143	94.732	2	19.17	4
10	257	651	25.7	8.09047222222222	39.167	96.649	2	19.17	4
10	258	651	25.8	8.0905	39.19	98.566	2	19.17	4
10	259	651	25.9	8.09052777777778	39.214	100.482	2	19.17	4
10	260	651	26	8.09055555555556	39.238	102.399	2	19.17	4
10	261	651	26.1	8.09058333333333	39.261	104.316	2	19.17	4
10	262	651	26.2	8.09061111111111	39.284	106.233	2	19.17	4
10	263	651	26.3	8.09063888888889	39.308	108.15	2	19.17	4
10	264	651	26.4	8.09066666666667	39.332	110.066	2	19.17	4
10	265	651	26.5	8.09069444444444	39.355	111.983	2	19.17	4
10	266	651	26.6	8.09072222222222	39.379	113.9	2	19.17	4
10	267	651	26.7	8.09075	39.401	115.817	2	19.17	4
10	268	651	26.8	8.09077777777778	39.426	117.734	2	19.17	4
10	269	651	26.9	8.09080555555556	39.448	119.65	2	19.17	4
10	270	651	27	8.09083333333333	39.473	121.567	2	19.17	4
10	271	651	27.1	8.09086111111111	39.495	123.484	2	19.17	4
10	272	651	27.2	8.09088888888889	39.519	125.401	2	19.17	4
10	273	651	27.3	8.09091666666667	39.543	127.349	2	18.88	4
10	274	651	27.4	8.09094444444444	39.566	129.244	2	18.15	4
10	275	651	27.5	8.09097222222222	39.59	130.994	2	17.51	4
10	276	651	27.6	8.091	39.616	132.666	2	17.31	4
10	277	651	27.7	8.09102777777778	39.675	134.372	2	17.49	4
10	278	651	27.8	8.09105555555556	39.743	136.183	2	17.69	4
10	279	651	27.9	8.09108333333333	39.801	138.005	2	17.33	4
10	280	651	28	8.09111111111111	39.818	139.697	2	16.57	4
10	281	651	28.1	8.09113888888889	39.827	141.29	2	15.97	4
10	282	651	28.2	8.09116666666667	39.844	142.844	2	15.69	4
10	283	651	28.3	8.09119444444445	39.863	144.398	2	15.63	4
10	284	651	28.4	8.09122222222222	39.882	145.963	2	15.65	4
10	285	651	28.5	8.09125	39.901	147.53	2	15.66	4
10	286	651	28.6	8.09127777777778	39.92	149.097	2	15.67	4
10	287	651	28.7	8.09130555555556	39.939	150.663	2	15.67	4
10	288	651	28.8	8.09133333333333	39.958	152.23	2	15.67	4
10	289	651	28.9	8.09136111111111	39.977	153.797	2	15.67	4
10	290	651	29	8.09138888888889	39.996	155.363	2	15.66	4
10	291	651	29.1	8.09141666666667	40.015	156.929	2	15.66	4
10	292	651	29.2	8.09144444444444	40.034	158.496	2	15.66	4
10	293	651	29.3	8.09147222222222	40.053	160.062	2	15.66	4
10	294	651	29.4	8.0915	40.072	161.629	2	15.67	4
10	295	651	29.5	8.09152777777778	40.091	163.195	2	15.67	4
10	296	651	29.6	8.09155555555556	40.11	164.762	2	15.66	4
10	297	651	29.7	8.09158333333333	40.129	166.328	2	15.66	4
10	298	651	29.8	8.09161111111111	40.148	167.895	2	15.67	4
10	299	651	29.9	8.09163888888889	40.167	169.461	2	15.67	4
10	300	651	30	8.09166666666667	40.186	171.028	2	15.67	4
10	301	651	30.1	8.09169444444444	40.206	172.594	2	15.67	4
10	302	651	30.2	8.09172222222222	40.225	174.161	2	15.67	4
10	303	651	30.3	8.09175	40.243	175.728	2	15.67	4
10	304	651	30.4	8.09177777777778	40.262	177.292	2	15.69	4
10	305	651	30.5	8.09180555555556	40.281	178.866	2	15.7	4
10	306	651	30.6	8.09183333333333	40.3	180.458	2	15.48	4
10	307	651	30.7	8.09186111111111	40.322	182.026	2	14.8	4
10	308	651	30.8	8.09188888888889	40.383	183.452	2	13.6	4
10	309	651	30.9	8.09191666666667	40.386	184.728	2	12	4
10	310	651	31	8.09194444444445	40.38	185.852	2	10.4	4
10	311	651	31.1	8.09197222222222	40.315	186.826	2	9.2	4
10	312	651	31.2	8.092	40.288	187.658	2	8.53	4
10	313	651	31.3	8.09202777777778	40.265	188.467	2	8.31	4
10	314	651	31.4	8.09205555555556	40.241	189.294	2	8.31	4
10	315	651	31.5	8.09208333333333	40.218	190.13	2	8.34	4
10	316	651	31.6	8.09211111111111	40.196	190.963	2	8.34	4
10	317	651	31.7	8.09213888888889	40.172	191.797	2	8.34	4
10	318	651	31.8	8.09216666666667	40.149	192.63	2	8.34	4
10	319	651	31.9	8.09219444444444	40.126	193.464	2	8.34	4
10	320	651	32	8.09222222222222	40.102	194.298	2	8.34	4
10	321	651	32.1	8.09225	40.08	195.131	2	8.34	4
10	322	651	32.2	8.09227777777778	40.056	195.965	2	8.34	4
10	323	651	32.3	8.09230555555556	40.033	196.799	2	8.34	4
10	324	651	32.4	8.09233333333333	40.01	197.632	2	8.34	4
10	325	651	32.5	8.09236111111111	39.986	198.466	2	8.34	4
10	326	651	32.6	8.09238888888889	39.964	199.3	2	8.34	4
10	327	651	32.7	8.09241666666667	39.94	200.133	2	8.34	4
10	328	651	32.8	8.09244444444444	39.917	200.967	2	8.34	4
10	329	651	32.9	8.09247222222222	39.894	201.801	2	8.34	4
10	330	651	33	8.0925	39.87	202.635	2	8.34	4
10	331	651	33.1	8.09252777777778	39.848	203.468	2	8.34	4
10	332	651	33.2	8.09255555555556	39.824	204.302	2	8.34	4
10	333	651	33.3	8.09258333333333	39.801	205.136	2	8.34	4
10	334	651	33.4	8.09261111111111	39.778	206.004	2	8.03	4
10	335	651	33.5	8.09263888888889	39.754	206.804	2	7.31	4
10	336	651	33.6	8.09266666666667	39.732	207.459	2	6.84	4
10	337	651	33.7	8.09269444444445	39.719	208.061	2	7.01	4
10	338	651	33.8	8.09272222222222	39.7	208.77	2	7.86	4
10	339	651	33.9	8.09275	39.669	209.613	2	9.03	4
10	340	651	34	8.09277777777778	39.641	210.616	2	9.75	4
10	341	651	34.1	8.09280555555556	39.634	211.624	2	9.98	4
10	342	651	34.2	8.09283333333333	39.657	212.638	2	10.05	4
10	343	651	34.3	8.09286111111111	39.689	213.643	2	10.02	4
10	344	651	34.4	8.09288888888889	39.716	214.641	2	10	4
10	345	651	34.5	8.09291666666667	39.742	215.641	2	10	4
10	346	651	34.6	8.09294444444444	39.768	216.642	2	9.98	4
10	347	651	34.7	8.09297222222222	39.788	217.641	2	9.95	4
10	348	651	34.8	8.093	39.822	218.631	2	9.92	4
10	349	651	34.9	8.09302777777778	39.881	219.616	2	9.96	4
10	350	651	35	8.09305555555556	39.944	220.608	2	10.09	4
10	351	651	35.1	8.09308333333333	39.986	221.625	2	10.26	4
10	352	651	35.2	8.09311111111111	39.995	222.666	2	10.42	4
10	353	651	35.3	8.09313888888889	39.99	223.719	2	10.5	4
10	354	651	35.4	8.09316666666667	39.993	224.774	2	10.51	4
10	355	651	35.5	8.09319444444444	39.994	225.824	2	10.51	4
10	356	651	35.6	8.09322222222222	39.997	226.874	2	10.5	4
10	357	651	35.7	8.09325	40.001	227.924	2	10.5	4
10	358	651	35.8	8.09327777777778	40.003	228.975	2	10.5	4
10	359	651	35.9	8.09330555555556	40.005	230.025	2	10.5	4
10	360	651	36	8.09333333333333	40.008	231.076	2	10.5	4
10	361	651	36.1	8.09336111111111	40.011	232.126	2	10.5	4
10	362	651	36.2	8.09338888888889	40.013	233.176	2	10.5	4
10	363	651	36.3	8.09341666666667	40.015	234.227	2	10.5	4
10	364	651	36.4	8.09344444444445	40.019	235.277	2	10.5	4
10	365	651	36.5	8.09347222222222	40.022	236.327	2	10.5	4
10	366	651	36.6	8.0935	40.023	237.377	2	10.5	4
10	367	651	36.7	8.09352777777778	40.026	238.428	2	10.5	4
10	368	651	36.8	8.09355555555556	40.029	239.478	2	10.5	4
10	369	651	36.9	8.09358333333333	40.032	240.528	2	10.5	4
10	370	651	37	8.09361111111111	40.034	241.579	2	10.5	4
10	371	651	37.1	8.09363888888889	40.037	242.629	2	10.5	4
10	372	651	37.2	8.09366666666667	40.04	243.679	2	10.5	4
10	373	651	37.3	8.09369444444445	40.043	244.729	2	10.5	4
10	374	651	37.4	8.09372222222222	40.044	245.78	2	10.5	4
10	375	651	37.5	8.09375	40.047	246.83	2	10.5	4
10	376	651	37.6	8.09377777777778	40.05	247.88	2	10.5	4
10	377	651	37.7	8.09380555555556	40.052	248.931	2	10.5	4
10	378	651	37.8	8.09383333333333	40.055	249.981	2	10.5	4
10	379	651	37.9	8.09386111111111	40.058	251.031	2	10.5	4
10	380	651	38	8.09388888888889	40.061	252.081	2	10.5	4
10	381	651	38.1	8.09391666666667	40.063	253.132	2	10.5	4
10	382	651	38.2	8.09394444444444	40.066	254.182	2	10.5	4
10	383	651	38.3	8.09397222222222	40.068	255.233	2	10.5	4
10	384	651	38.4	8.094	40.072	256.283	2	10.5	4
10	385	651	38.5	8.09402777777778	40.073	257.335	2	10.48	4
10	386	651	38.6	8.09405555555556	40.076	258.374	2	10.51	4
10	387	651	38.7	8.09408333333333	40.079	259.397	2	10.89	4
10	388	651	38.8	8.09411111111111	40.062	260.493	2	11.89	4
10	389	651	38.9	8.09413888888889	40.017	261.783	2	13.57	4
10	390	651	39	8.09416666666667	40.001	263.255	2	15.76	4
10	391	651	39.1	8.09419444444445	39.975	264.936	2	17.95	4
10	392	651	39.2	8.09422222222222	39.979	266.798	2	19.63	4
10	393	651	39.3	8.09425	39.953	268.925	2	19.97	4
10	394	651	39.4	8.09427777777778	39.908	270.879	2	18.65	4
10	395	651	39.5	8.09430555555556	39.863	272.681	2	17.18	4
10	396	651	39.6	8.09433333333333	39.836	274.242	2	16.86	4
10	397	651	39.7	8.09436111111111	39.873	275.971	2	17.95	4
10	398	651	39.8	8.09438888888889	39.911	277.828	2	19.77	4
10	399	651	39.9	8.09441666666667	39.948	279.928	2	20.84	4
10	400	651	40	8.09444444444445	39.985	282.05	2	21.02	4
10	401	651	40.1	8.09447222222222	40.023	284.152	2	21.02	4
10	402	651	40.2	8.0945	40.06	286.254	2	21.02	4
10	403	651	40.3	8.09452777777778	40.097	288.356	2	21.02	4
10	404	651	40.4	8.09455555555556	40.134	290.458	2	21.02	4
10	405	651	40.5	8.09458333333333	40.172	292.558	2	21.04	4
10	406	651	40.6	8.09461111111111	40.209	294.665	2	21.05	4
10	407	651	40.7	8.09463888888889	40.247	296.783	2	20.93	4
10	408	651	40.8	8.09466666666667	40.286	298.887	2	20.57	4
10	409	651	40.9	8.09469444444444	40.34	300.933	2	20	4
10	410	651	41	8.09472222222222	40.357	302.886	2	19.43	4
10	411	651	41.1	8.09475	40.386	304.771	2	19.19	4
10	412	651	41.2	8.09477777777778	40.476	306.667	2	19.32	4
10	413	651	41.3	8.09480555555556	40.604	308.611	2	19.63	4
10	414	651	41.4	8.09483333333333	40.742	310.593	2	20	4
10	415	651	41.5	8.09486111111111	40.88	312.599	2	20.46	4
10	416	651	41.6	8.09488888888889	40.964	314.649	2	21.14	4
10	417	651	41.7	8.09491666666667	41.031	316.793	2	22.07	4
10	418	651	41.8	8.09494444444445	41.098	319.059	2	23.01	4
10	419	651	41.9	8.09497222222222	41.146	321.429	2	23.73	4
10	420	651	42	8.095	41.142	323.862	2	24.03	4
10	421	651	42.1	8.09502777777778	41.175	326.299	2	23.88	4
10	422	651	42.2	8.09505555555556	41.148	328.679	2	23.47	4
10	423	651	42.3	8.09508333333333	40.992	330.983	2	23.13	4
10	424	651	42.4	8.09511111111111	40.787	333.254	2	23.13	4
10	425	651	42.5	8.09513888888889	40.631	335.56	2	23.45	4
10	426	651	42.6	8.09516666666667	40.604	337.935	2	23.85	4
10	427	651	42.7	8.09519444444445	40.637	340.354	2	24.13	4
10	428	651	42.8	8.09522222222222	40.641	342.781	2	24.27	4
10	429	651	42.9	8.09525	40.643	345.206	2	24.39	4
10	430	651	43	8.09527777777778	40.643	347.649	2	24.59	4
10	431	651	43.1	8.09530555555556	40.64	350.122	2	24.79	4
10	432	651	43.2	8.09533333333333	40.634	352.617	2	24.94	4
10	433	651	43.3	8.09536111111111	40.628	355.121	2	25	4
10	434	651	43.4	8.09538888888889	40.621	357.624	2	25.01	4
10	435	651	43.5	8.09541666666667	40.617	360.124	2	25	4
10	436	651	43.6	8.09544444444444	40.61	362.624	2	25	4
10	437	651	43.7	8.09547222222222	40.604	365.126	2	24.98	4
10	438	651	43.8	8.0955	40.599	367.622	2	24.97	4
10	439	651	43.9	8.09552777777778	40.592	370.105	2	25.09	4
10	440	651	44	8.09555555555556	40.586	372.596	2	25.52	4
10	441	651	44.1	8.09558333333333	40.541	375.146	2	26.37	4
10	442	651	44.2	8.09561111111111	40.513	377.844	2	27.53	4
10	443	651	44.3	8.09563888888889	40.528	380.666	2	28.56	4
10	444	651	44.4	8.09566666666667	40.561	383.662	2	28.64	4
10	445	651	44.5	8.09569444444445	40.571	386.499	2	27.53	4
10	446	651	44.6	8.09572222222222	40.548	389.203	2	26.45	4
10	447	651	44.7	8.09575	40.578	391.677	2	26.47	4
10	448	651	44.8	8.09577777777778	40.633	394.404	2	27.8	4
10	449	651	44.9	8.09580555555556	40.739	397.257	2	29.72	4
10	450	651	45	8.09583333333333	40.827	400.332	2	30.93	4
10	451	651	45.1	8.09586111111111	40.87	403.484	2	31.29	4
10	452	651	45.2	8.09588888888889	40.92	406.627	2	31.35	4
10	453	651	45.3	8.09591666666667	40.97	409.761	2	31.34	4
10	454	651	45.4	8.09594444444445	41.021	412.893	2	31.33	4
10	455	651	45.5	8.09597222222222	41.071	416.026	2	31.33	4
10	456	651	45.6	8.096	41.121	419.159	2	31.33	4
10	457	651	45.7	8.09602777777778	41.172	422.292	2	31.33	4
10	458	651	45.8	8.09605555555556	41.222	425.425	2	31.33	4
10	459	651	45.9	8.09608333333333	41.272	428.558	2	31.33	4
10	460	651	46	8.09611111111111	41.324	431.691	2	31.33	4
10	461	651	46.1	8.09613888888889	41.374	434.824	2	31.33	4
10	462	651	46.2	8.09616666666667	41.424	437.957	2	31.33	4
10	463	651	46.3	8.09619444444444	41.474	441.09	2	31.33	4
10	464	651	46.4	8.09622222222222	41.525	444.223	2	31.33	4
10	465	651	46.5	8.09625	41.575	447.356	2	31.33	4
10	466	651	46.6	8.09627777777778	41.626	450.488	2	31.33	4
10	467	651	46.7	8.09630555555556	41.676	453.621	2	31.33	4
10	468	651	46.8	8.09633333333333	41.727	456.754	2	31.33	4
10	469	651	46.9	8.09636111111111	41.777	459.887	2	31.33	4
10	470	651	47	8.09638888888889	41.827	463.02	2	31.33	4
10	471	651	47.1	8.09641666666667	41.877	466.153	2	31.33	4
10	472	651	47.2	8.09644444444445	41.929	469.286	2	31.33	4
10	473	651	47.3	8.09647222222222	41.979	472.421	2	31.32	4
10	474	651	47.4	8.0965	42.029	475.548	2	31.32	4
10	475	651	47.5	8.09652777777778	42.079	478.662	2	31.51	4
10	476	651	47.6	8.09655555555556	42.13	481.795	2	32.09	4
10	477	651	47.7	8.09658333333333	42.11	485.034	2	33.14	4
10	478	651	47.8	8.09661111111111	42.093	488.423	2	34.55	4
10	479	651	47.9	8.09663888888889	42.092	491.944	2	35.96	4
10	480	651	48	8.09666666666667	42.092	495.615	2	37.02	4
10	481	651	48.1	8.09669444444445	42.023	499.393	2	37.6	4
10	482	651	48.2	8.09672222222222	41.954	503.189	2	37.79	4
10	483	651	48.3	8.09675	41.885	506.973	2	37.79	4
10	484	651	48.4	8.09677777777778	41.815	510.749	2	37.77	4
10	485	651	48.5	8.09680555555556	41.747	514.526	2	37.77	4
10	486	651	48.6	8.09683333333333	41.677	518.303	2	37.77	4
10	487	651	48.7	8.09686111111111	41.608	522.08	2	37.77	4
10	488	651	48.8	8.09688888888889	41.539	525.894	2	37.44	4
10	489	651	48.9	8.09691666666667	41.469	529.637	2	36.67	4
10	490	651	49	8.09694444444444	41.401	533.226	2	36.12	4
10	491	651	49.1	8.09697222222222	41.382	536.758	2	36.12	4
10	492	651	49.2	8.097	41.369	540.348	2	36.67	4
10	493	651	49.3	8.09702777777778	41.356	544.091	2	37.45	4
10	494	651	49.4	8.09705555555556	41.344	547.906	2	37.78	4
10	495	651	49.5	8.09708333333333	41.331	551.684	2	37.78	4
10	496	651	49.6	8.09711111111111	41.317	555.462	2	37.77	4
10	497	651	49.7	8.09713888888889	41.304	559.24	2	37.76	4
10	498	651	49.8	8.09716666666667	41.299	563.015	2	37.73	4
10	499	651	49.9	8.09719444444445	41.304	566.787	2	37.71	4
10	500	651	50	8.09722222222222	41.317	570.556	2	37.7	4
10	501	651	50.1	8.09725	41.33	574.324	2	37.69	4
10	502	651	50.2	8.09727777777778	41.342	578.093	2	37.69	4
10	503	651	50.3	8.09730555555556	41.355	581.862	2	37.69	4
10	504	651	50.4	8.09733333333333	41.367	585.631	2	37.69	4
10	505	651	50.5	8.09736111111111	41.379	589.398	2	37.7	4
10	506	651	50.6	8.09738888888889	41.392	593.169	2	37.72	4
10	507	651	50.7	8.09741666666667	41.404	596.95	2	37.65	4
10	508	651	50.8	8.09744444444445	41.44	600.724	2	37.43	4
10	509	651	50.9	8.09747222222222	41.429	604.457	2	37.08	4
10	510	651	51	8.0975	41.32	608.132	2	36.81	4
10	511	651	51.1	8.09752777777778	41.173	611.776	2	36.81	4
10	512	651	51.2	8.09755555555556	41.063	615.451	2	37.08	4
10	513	651	51.3	8.09758333333333	41.053	619.184	2	37.43	4
10	514	651	51.4	8.09761111111111	41.089	622.957	2	37.65	4
10	515	651	51.5	8.09763888888889	41.101	626.738	2	37.71	4
10	516	651	51.6	8.09766666666667	41.113	630.509	2	37.7	4
10	517	651	51.7	8.09769444444444	41.126	634.276	2	37.69	4
10	518	651	51.8	8.09772222222222	41.138	638.046	2	37.69	4
10	519	651	51.9	8.09775	41.15	641.815	2	37.69	4
10	520	651	52	8.09777777777778	41.163	645.584	2	37.69	4
10	521	651	52.1	8.09780555555556	41.175	649.352	2	37.69	4
10	522	651	52.2	8.09783333333333	41.187	653.121	2	37.69	4
10	523	651	52.3	8.09786111111111	41.2	656.888	2	37.71	4
10	524	651	52.4	8.09788888888889	41.212	660.666	2	37.7	4
10	525	651	52.5	8.09791666666667	41.224	664.482	2	37.21	4
10	526	651	52.6	8.09794444444445	41.249	668.152	2	35.94	4
10	527	651	52.7	8.09797222222222	41.306	671.652	2	34.23	4
10	528	651	52.8	8.098	41.319	674.999	2	32.42	4
10	529	651	52.9	8.09802777777778	41.336	678.177	2	30.94	4
10	530	651	53	8.09805555555556	41.291	681.192	2	30.04	4
10	531	651	53.1	8.09808333333333	41.277	684.138	2	29.44	4
10	532	651	53.2	8.09811111111111	41.275	687.03	2	29.16	4
10	533	651	53.3	8.09813888888889	41.273	689.937	2	29.15	4
10	534	651	53.4	8.09816666666667	41.272	692.856	2	29.17	4
10	535	651	53.5	8.09819444444445	41.27	695.773	2	29.17	4
10	536	651	53.6	8.09822222222222	41.268	698.69	2	29.17	4
10	537	651	53.7	8.09825	41.267	701.607	2	29.17	4
10	538	651	53.8	8.09827777777778	41.265	704.523	2	29.17	4
10	539	651	53.9	8.09830555555556	41.263	707.44	2	29.17	4
10	540	651	54	8.09833333333333	41.261	710.357	2	29.16	4
10	541	651	54.1	8.09836111111111	41.26	713.273	2	29.16	4
10	542	651	54.2	8.09838888888889	41.258	716.189	2	29.17	4
10	543	651	54.3	8.09841666666667	41.257	719.106	2	29.17	4
10	544	651	54.4	8.09844444444444	41.255	722.023	2	29.17	4
10	545	651	54.5	8.09847222222222	41.253	724.94	2	29.17	4
10	546	651	54.6	8.0985	41.252	727.856	2	29.17	4
10	547	651	54.7	8.09852777777778	41.25	730.773	2	29.17	4
10	548	651	54.8	8.09855555555556	41.248	733.69	2	29.17	4
10	549	651	54.9	8.09858333333333	41.246	736.606	2	29.17	4
10	550	651	55	8.09861111111111	41.245	739.523	2	29.17	4
10	551	651	55.1	8.09863888888889	41.243	742.44	2	29.17	4
10	552	651	55.2	8.09866666666667	41.242	745.357	2	29.17	4
10	553	651	55.3	8.09869444444445	41.24	748.273	2	29.18	4
10	554	651	55.4	8.09872222222222	41.238	751.191	2	29.19	4
10	555	651	55.5	8.09875	41.237	754.118	2	29.14	4
10	556	651	55.6	8.09877777777778	41.236	757.044	2	28.9	4
10	557	651	55.7	8.09880555555556	41.243	759.937	2	28.41	4
10	558	651	55.8	8.09883333333333	41.249	762.756	2	27.71	4
10	559	651	55.9	8.09886111111111	41.225	765.479	2	27.01	4
10	560	651	56	8.09888888888889	41.198	768.127	2	26.51	4
10	561	651	56.1	8.09891666666667	41.181	770.743	2	26.28	4
10	562	651	56.2	8.09894444444445	41.165	773.358	2	26.23	4
10	563	651	56.3	8.09897222222222	41.148	775.981	2	26.24	4
10	564	651	56.4	8.099	41.132	778.607	2	26.25	4
10	565	651	56.5	8.09902777777778	41.115	781.232	2	26.25	4
10	566	651	56.6	8.09905555555556	41.099	783.857	2	26.25	4
10	567	651	56.7	8.09908333333333	41.082	786.482	2	26.25	4
10	568	651	56.8	8.09911111111111	41.066	789.107	2	26.25	4
10	569	651	56.9	8.09913888888889	41.049	791.732	2	26.25	4
10	570	651	57	8.09916666666667	41.032	794.357	2	26.25	4
10	571	651	57.1	8.09919444444444	41.016	796.981	2	26.25	4
10	572	651	57.2	8.09922222222222	41	799.607	2	26.25	4
10	573	651	57.3	8.09925	40.983	802.232	2	26.25	4
10	574	651	57.4	8.09927777777778	40.967	804.825	2	26.54	4
10	575	651	57.5	8.09930555555556	40.95	807.492	2	27.73	4
10	576	651	57.6	8.09933333333333	40.855	810.425	2	30.16	4
10	577	651	57.7	8.09936111111111	40.788	813.61	2	33.34	4
10	578	651	57.8	8.09938888888889	40.674	817.044	2	36.05	4
10	579	651	57.9	8.09941666666667	40.635	820.795	2	37.02	4
10	580	651	58	8.09944444444445	40.507	824.505	2	35.98	4
10	581	651	58.1	8.09947222222222	40.365	827.996	2	33.96	4
10	582	651	58.2	8.0995	40.159	831.341	2	32.38	4
10	583	651	58.3	8.09952777777778	40.068	834.431	2	31.89	4
10	584	651	58.4	8.09955555555556	40.087	837.598	2	32.26	4
10	585	651	58.5	8.09958333333333	40.044	840.884	2	32.76	4
10	586	651	58.6	8.09961111111111	39.966	844.198	2	32.97	4
10	587	651	58.7	8.09963888888889	39.877	847.495	2	33	4
10	588	651	58.8	8.09966666666667	39.799	850.798	2	33	4
10	589	651	58.9	8.09969444444445	39.748	854.118	2	32.83	4
10	590	651	59	8.09972222222222	39.721	857.412	2	32.36	4
10	591	651	59.1	8.09975	39.684	860.628	2	31.61	4
10	592	651	59.2	8.09977777777778	39.612	863.737	2	30.84	4
10	593	651	59.3	8.09980555555556	39.535	866.764	2	30.29	4
10	594	651	59.4	8.09983333333333	39.471	869.754	2	30.03	4
10	595	651	59.5	8.09986111111111	39.408	872.742	2	29.97	4
10	596	651	59.6	8.09988888888889	39.345	875.739	2	29.98	4
10	597	651	59.7	8.09991666666667	39.281	878.74	2	29.99	4
10	598	651	59.8	8.09994444444444	39.217	881.739	2	29.99	4
10	599	651	59.9	8.09997222222222	39.154	884.74	2	29.99	4
10	600	651	60	8.1	39.09	887.741	2	29.94	4
10	601	651	60.1	8.10002777777778	39.028	890.733	2	29.88	4
10	602	651	60.2	8.10005555555556	38.925	893.702	2	29.94	4
10	603	651	60.3	8.10008333333333	38.945	896.673	2	30.34	4
10	604	651	60.4	8.10011111111111	39.123	899.711	2	31.12	4
10	605	651	60.5	8.10013888888889	39.262	902.865	2	32.17	4
10	606	651	60.6	8.10016666666667	39.393	906.143	2	33.26	4
10	607	651	60.7	8.10019444444445	39.438	909.541	2	34.13	4
10	608	651	60.8	8.10022222222222	39.386	913.011	2	34.71	4
10	609	651	60.9	8.10025	39.418	916.527	2	34.99	4
10	610	651	61	8.10027777777778	39.427	920.052	2	34.94	4
10	611	651	61.1	8.10030555555556	39.435	923.553	2	34.61	4
10	612	651	61.2	8.10033333333333	39.459	927	2	34.14	4
10	613	651	61.3	8.10036111111111	39.451	930.369	2	33.78	4
10	614	651	61.4	8.10038888888889	39.459	933.7	2	33.78	4
10	615	651	61.5	8.10041666666667	39.451	937.069	2	34.14	4
10	616	651	61.6	8.10044444444445	39.475	940.529	2	34.48	4
10	617	651	61.7	8.10047222222222	39.484	944.018	2	34.51	4
10	618	651	61.8	8.1005	39.493	947.461	2	34.4	4
10	619	651	61.9	8.10052777777778	39.515	950.873	2	34.39	4
10	620	651	62	8.10055555555556	39.544	954.3	2	34.58	4
10	621	651	62.1	8.10058333333333	39.573	957.787	2	34.87	4
10	622	651	62.2	8.10061111111111	39.602	961.3	2	35	4
10	623	651	62.3	8.10063888888889	39.631	964.8	2	35	4
10	624	651	62.4	8.10066666666667	39.66	968.3	2	35	4
10	625	651	62.5	8.10069444444444	39.689	971.8	2	35	4
10	626	651	62.6	8.10072222222222	39.718	975.3	2	35	4
10	627	651	62.7	8.10075	39.747	978.801	2	34.98	4
10	628	651	62.8	8.10077777777778	39.776	982.297	2	34.97	4
10	629	651	62.9	8.10080555555556	39.805	985.78	2	35.1	4
10	630	651	63	8.10083333333333	39.834	989.273	2	35.53	4
10	631	651	63.1	8.10086111111111	39.822	992.826	2	36.37	4
10	632	651	63.2	8.10088888888889	39.831	996.522	2	37.53	4
10	633	651	63.3	8.10091666666667	39.885	1000.335	2	38.64	4
10	634	651	63.4	8.10094444444445	39.965	1004.293	2	39.31	4
10	635	651	63.5	8.10097222222222	39.998	1008.296	2	39.28	4
10	636	651	63.6	8.101	40.022	1012.241	2	38.63	4
10	637	651	63.7	8.10102777777778	39.954	1016.057	2	37.72	4
10	638	651	63.8	8.10105555555556	39.811	1019.755	2	37.01	4
10	639	651	63.9	8.10108333333333	39.712	1023.398	2	36.7	4
10	640	651	64	8.10111111111111	39.729	1027.047	2	36.74	4
10	641	651	64.1	8.10113888888889	39.9	1030.731	2	36.91	4
10	642	651	64.2	8.10116666666667	40.129	1034.44	2	37.02	4
10	643	651	64.3	8.10119444444445	40.316	1038.15	2	37.02	4
10	644	651	64.4	8.10122222222222	40.504	1041.852	2	36.97	4
10	645	651	64.5	8.10125	40.691	1045.543	2	36.9	4
10	646	651	64.6	8.10127777777778	40.879	1049.227	2	36.88	4
10	647	651	64.7	8.10130555555556	41.067	1052.908	2	36.94	4
10	648	651	64.8	8.10133333333333	41.265	1056.597	2	37.14	4
10	649	651	64.9	8.10136111111111	41.43	1060.313	2	37.48	4
10	650	651	65	8.10138888888889	41.546	1064.078	2	37.94	4
10	651	651	65.1	8.10141666666667	41.623	1067.902	2	38.4	4
10	652	651	65.2	8.10144444444444	41.651	1071.774	2	38.75	4
10	653	651	65.3	8.10147222222222	41.646	1075.674	2	38.94	4
10	654	651	65.4	8.1015	41.652	1079.582	2	39.01	4
10	655	651	65.5	8.10152777777778	41.659	1083.482	2	39.02	4
10	656	651	65.6	8.10155555555556	41.665	1087.386	2	39.02	4
10	657	651	65.7	8.10158333333333	41.67	1091.3	2	38.9	4
10	658	651	65.8	8.10161111111111	41.669	1095.203	2	38.52	4
10	659	651	65.9	8.10163888888889	41.723	1099.053	2	37.82	4
10	660	651	66	8.10166666666667	41.773	1102.801	2	36.86	4
10	661	651	66.1	8.10169444444445	41.791	1106.422	2	35.95	4
10	662	651	66.2	8.10172222222222	41.809	1109.949	2	35.31	4
10	663	651	66.3	8.10175	41.82	1113.433	2	35.01	4
10	664	651	66.4	8.10177777777778	41.82	1116.92	2	34.95	4
10	665	651	66.5	8.10180555555556	41.825	1120.415	2	34.96	4
10	666	651	66.6	8.10183333333333	41.831	1123.903	2	35.07	4
10	667	651	66.7	8.10186111111111	41.836	1127.4	2	35.38	4
10	668	651	66.8	8.10188888888889	41.826	1130.943	2	35.92	4
10	669	651	66.9	8.10191666666667	41.831	1134.571	2	36.57	4
10	670	651	67	8.10194444444445	41.853	1138.274	2	37.1	4
10	671	651	67.1	8.10197222222222	41.859	1142.013	2	37.5	4
10	672	651	67.2	8.102	41.865	1145.773	2	37.9	4
10	673	651	67.3	8.10202777777778	41.854	1149.57	2	38.44	4
10	674	651	67.4	8.10205555555556	41.86	1153.444	2	39.08	4
10	675	651	67.5	8.10208333333333	41.883	1157.401	2	39.62	4
10	676	651	67.6	8.10211111111111	41.889	1161.404	2	39.93	4
10	677	651	67.7	8.10213888888889	41.895	1165.417	2	40.02	4
10	678	651	67.8	8.10216666666667	41.901	1169.421	2	40.01	4
10	679	651	67.9	8.10219444444444	41.907	1173.419	2	40	4
10	680	651	68	8.10222222222222	41.913	1177.419	2	40	4
10	681	651	68.1	8.10225	41.919	1181.42	2	40	4
10	682	651	68.2	8.10227777777778	41.925	1185.42	2	40	4
10	683	651	68.3	8.10230555555556	41.931	1189.42	2	40	4
10	684	651	68.4	8.10233333333333	41.937	1193.413	2	40.07	4
10	685	651	68.5	8.10236111111111	41.943	1197.42	2	40.22	4
10	686	651	68.6	8.10238888888889	41.949	1201.457	2	40.32	4
10	687	651	68.7	8.10241666666667	41.948	1205.503	2	40.34	4
10	688	651	68.8	8.10244444444445	41.942	1209.544	2	40.24	4
10	689	651	68.9	8.10247222222222	41.937	1213.567	2	39.97	4
10	690	651	69	8.1025	41.931	1217.566	2	39.47	4
10	691	651	69.1	8.10252777777778	41.967	1221.504	2	38.74	4
10	692	651	69.2	8.10255555555556	41.959	1225.321	2	38	4
10	693	651	69.3	8.10258333333333	41.916	1229.041	2	37.68	4
10	694	651	69.4	8.10261111111111	41.873	1232.76	2	38	4
10	695	651	69.5	8.10263888888889	41.864	1236.576	2	38.76	4
10	696	651	69.6	8.10266666666667	41.9	1240.518	2	39.5	4
10	697	651	69.7	8.10269444444445	41.895	1244.537	2	39.82	4
10	698	651	69.8	8.10272222222222	41.889	1248.556	2	39.64	4
10	699	651	69.9	8.10275	41.901	1252.506	2	39.17	4
10	700	651	70	8.10277777777778	41.879	1256.375	2	38.8	4
10	701	651	70.1	8.10280555555556	41.874	1260.221	2	38.69	4
10	702	651	70.2	8.10283333333333	41.869	1264.087	2	38.76	4
10	703	651	70.3	8.10286111111111	41.863	1267.962	2	39	4
10	704	651	70.4	8.10288888888889	41.849	1271.847	2	39.55	4
10	705	651	70.5	8.10291666666667	41.825	1275.828	2	40.61	4
10	706	651	70.6	8.10294444444444	41.884	1279.978	2	42.21	4
10	707	651	70.7	8.10297222222222	41.981	1284.279	2	43.91	4
10	708	651	70.8	8.103	42.161	1288.731	2	45.2	4
10	709	651	70.9	8.10302777777778	42.331	1293.348	2	45.9	4
10	710	651	71	8.10305555555556	42.502	1297.989	2	46.05	4
10	711	651	71.1	8.10308333333333	42.665	1302.6	2	45.85	4
10	712	651	71.2	8.10311111111111	42.78	1307.173	2	45.55	4
10	713	651	71.3	8.10313888888889	42.829	1311.708	2	45.27	4
10	714	651	71.4	8.10316666666667	42.828	1316.214	2	45.08	4
10	715	651	71.5	8.10319444444445	42.818	1320.709	2	45	4
10	716	651	71.6	8.10322222222222	42.817	1325.205	2	44.99	4
10	717	651	71.7	8.10325	42.817	1329.705	2	44.99	4
10	718	651	71.8	8.10327777777778	42.816	1334.205	2	45	4
10	719	651	71.9	8.10330555555556	42.815	1338.713	2	44.92	4
10	720	651	72	8.10333333333333	42.814	1343.205	2	44.74	4
10	721	651	72.1	8.10336111111111	42.814	1347.658	2	44.62	4
10	722	651	72.2	8.10338888888889	42.826	1352.104	2	44.63	4
10	723	651	72.3	8.10341666666667	42.841	1356.573	2	44.66	4
10	724	651	72.4	8.10344444444445	42.856	1361.067	2	44.54	4
10	725	651	72.5	8.10347222222222	42.887	1365.535	2	44.06	4
10	726	651	72.6	8.1035	42.902	1369.904	2	43.4	4
10	727	651	72.7	8.10352777777778	42.899	1374.185	2	42.95	4
10	728	651	72.8	8.10355555555556	42.914	1378.438	2	42.87	4
10	729	651	72.9	8.10358333333333	42.927	1382.72	2	43.04	4
10	730	651	73	8.10361111111111	42.942	1387.056	2	43.16	4
10	731	651	73.1	8.10363888888889	42.957	1391.392	2	43.05	4
10	732	651	73.2	8.10366666666667	42.971	1395.676	2	42.88	4
10	733	651	73.3	8.10369444444444	42.985	1399.938	2	42.86	4
10	734	651	73.4	8.10372222222222	42.999	1404.219	2	43.01	4
10	735	651	73.5	8.10375	43.014	1408.537	2	43.22	4
10	736	651	73.6	8.10377777777778	43.028	1412.87	2	43.43	4
10	737	651	73.7	8.10380555555556	43.042	1417.207	2	43.72	4
10	738	651	73.8	8.10383333333333	43.04	1421.589	2	44.17	4
10	739	651	73.9	8.10386111111111	43.072	1426.042	2	44.6	4
10	740	651	74	8.10388888888889	43.086	1430.533	2	44.91	4
10	741	651	74.1	8.10391666666667	43.102	1435.027	2	45.25	4
10	742	651	74.2	8.10394444444444	43.098	1439.542	2	45.84	4
10	743	651	74.3	8.10397222222222	43.07	1444.153	2	46.67	4
10	744	651	74.4	8.104	43.134	1448.9	2	47.31	4
10	745	651	74.5	8.10402777777778	43.178	1453.696	2	47.44	4
10	746	651	74.6	8.10405555555556	43.242	1458.459	2	47.11	4
10	747	651	74.7	8.10408333333333	43.214	1463.156	2	46.38	4
10	748	651	74.8	8.10411111111111	43.194	1467.766	2	45.45	4
10	749	651	74.9	8.10413888888889	43.195	1472.263	2	44.38	4
10	750	651	75	8.10416666666667	43.164	1476.643	2	43.27	4
10	751	651	75.1	8.10419444444445	43.096	1480.886	2	42.45	4
10	752	651	75.2	8.10422222222222	43.043	1485.076	2	42.05	4
10	753	651	75.3	8.10425	43.028	1489.253	2	41.93	4
10	754	651	75.4	8.10427777777778	43.026	1493.443	2	41.96	4
10	755	651	75.5	8.10430555555556	43.018	1497.646	2	42	4
10	756	651	75.6	8.10433333333333	43.01	1501.847	2	42.01	4
10	757	651	75.7	8.10436111111111	43.001	1506.047	2	42.03	4
10	758	651	75.8	8.10438888888889	42.993	1510.257	2	42	4
10	759	651	75.9	8.10441666666667	42.988	1514.468	2	41.8	4
10	760	651	76	8.10444444444444	42.98	1518.652	2	41.37	4
10	761	651	76.1	8.10447222222222	42.965	1522.771	2	40.75	4
10	762	651	76.2	8.1045	42.914	1526.802	2	40.13	4
10	763	651	76.3	8.10452777777778	42.856	1530.767	2	39.7	4
10	764	651	76.4	8.10455555555556	42.795	1534.706	2	39.51	4
10	765	651	76.5	8.10458333333333	42.737	1538.647	2	39.47	4
10	766	651	76.6	8.10461111111111	42.679	1542.597	2	39.49	4
10	767	651	76.7	8.10463888888889	42.622	1546.547	2	39.48	4
10	768	651	76.8	8.10466666666667	42.564	1550.491	2	39.5	4
10	769	651	76.9	8.10469444444444	42.506	1554.434	2	39.61	4
10	770	651	77	8.10472222222222	42.448	1558.392	2	39.87	4
10	771	651	77.1	8.10475	42.39	1562.39	2	40.25	4
10	772	651	77.2	8.10477777777778	42.332	1566.442	2	40.63	4
10	773	651	77.3	8.10480555555556	42.274	1570.533	2	40.89	4
10	774	651	77.4	8.10483333333333	42.216	1574.641	2	41	4
10	775	651	77.5	8.10486111111111	42.158	1578.764	2	40.85	4
10	776	651	77.6	8.10488888888889	42.099	1582.848	2	40.46	4
10	777	651	77.7	8.10491666666667	42.041	1586.855	2	40.17	4
10	778	651	77.8	8.10494444444445	42.005	1590.826	2	40.2	4
10	779	651	77.9	8.10497222222222	41.973	1594.823	2	40.66	4
10	780	651	78	8.105	41.942	1598.921	2	41.47	4
10	781	651	78.1	8.10502777777778	41.928	1603.119	2	42.28	4
10	782	651	78.2	8.10505555555556	41.956	1607.393	2	42.93	4
10	783	651	78.3	8.10508333333333	42	1611.744	2	43.3	4
10	784	651	78.4	8.10511111111111	42.046	1616.119	2	43.19	4
10	785	651	78.5	8.10513888888889	42.093	1620.45	2	42.63	4
10	786	651	78.6	8.10516666666667	42.128	1624.684	2	41.77	4
10	787	651	78.7	8.10519444444444	42.125	1628.804	2	40.92	4
10	788	651	78.8	8.10522222222222	42.111	1632.832	2	40.31	4
10	789	651	78.9	8.10525	42.111	1636.809	2	40.12	4
10	790	651	79	8.10527777777778	42.114	1640.794	2	40.35	4
10	791	651	79.1	8.10530555555556	42.1	1644.833	2	40.91	4
10	792	651	79.2	8.10533333333333	42.102	1648.951	2	41.67	4
10	793	651	79.3	8.10536111111111	42.103	1653.158	2	42.5	4
10	794	651	79.4	8.10538888888889	42.107	1657.451	2	43.33	4
10	795	651	79.5	8.10541666666667	42.111	1661.834	2	44.08	4
10	796	651	79.6	8.10544444444444	42.129	1666.293	2	44.63	4
10	797	651	79.7	8.10547222222222	42.132	1670.795	2	44.93	4
10	798	651	79.8	8.1055	42.135	1675.309	2	45.03	4
10	799	651	79.9	8.10552777777778	42.138	1679.772	2	45.4	4
10	800	651	80	8.10555555555556	42.14	1684.313	2	46.24	4
10	801	651	80.1	8.10558333333333	42.144	1689.034	2	46.74	4
10	802	651	80.2	8.10561111111111	42.123	1693.804	2	46.42	4
10	803	651	80.3	8.10563888888889	42.071	1698.394	2	45.35	4
10	804	651	80.4	8.10566666666667	41.987	1702.864	2	44.14	4
10	805	651	80.5	8.10569444444445	41.919	1707.157	2	43.76	4
10	806	651	80.6	8.10572222222222	41.836	1711.521	2	44.11	4
10	807	651	80.7	8.10575	41.783	1715.95	2	44.7	4
10	808	651	80.8	8.10577777777778	41.714	1720.447	2	45.43	4
10	809	651	80.9	8.10580555555556	41.602	1725.017	2	46.26	4
10	810	651	81	8.10583333333333	41.532	1729.691	2	47.13	4
10	811	651	81.1	8.10586111111111	41.496	1734.478	2	47.74	4
10	812	651	81.2	8.10588888888889	41.421	1739.305	2	47.92	4
10	813	651	81.3	8.10591666666667	41.346	1744.099	2	47.88	4
10	814	651	81.4	8.10594444444444	41.275	1748.857	2	47.96	4
10	815	651	81.5	8.10597222222222	41.183	1753.684	2	47.95	4
10	816	651	81.6	8.106	41.108	1758.507	2	47.58	4
10	817	651	81.7	8.10602777777778	41.047	1763.213	2	47.4	4
10	818	651	81.8	8.10605555555556	41.044	1767.887	2	47.71	4
10	819	651	81.9	8.10608333333333	41.068	1772.674	2	48.54	4
10	820	651	82	8.10611111111111	41.091	1777.605	2	49.57	4
10	821	651	82.1	8.10613888888889	41.115	1782.652	2	50	4
10	822	651	82.2	8.10616666666667	41.139	1787.652	2	50	4
10	823	651	82.3	8.10619444444444	41.162	1792.652	2	50	4
10	824	651	82.4	8.10622222222222	41.187	1797.652	2	50	4
10	825	651	82.5	8.10625	41.21	1802.652	2	50	4
10	826	651	82.6	8.10627777777778	41.233	1807.652	2	50	4
10	827	651	82.7	8.10630555555556	41.257	1812.652	2	50	4
10	828	651	82.8	8.10633333333333	41.281	1817.652	2	50	4
10	829	651	82.9	8.10636111111111	41.304	1822.652	2	50	4
10	830	651	83	8.10638888888889	41.329	1827.637	2	50.13	4
10	831	651	83.1	8.10641666666667	41.352	1832.648	2	50.47	4
10	832	651	83.2	8.10644444444445	41.376	1837.718	2	50.82	4
10	833	651	83.3	8.10647222222222	41.374	1842.826	2	51.13	4
10	834	651	83.4	8.1065	41.347	1847.963	2	51.35	4
10	835	651	83.5	8.10652777777778	41.354	1853.112	2	51.35	4
10	836	651	83.6	8.10655555555556	41.344	1858.26	2	51.19	4
10	837	651	83.7	8.10658333333333	41.351	1863.376	2	50.93	4
10	838	651	83.8	8.10661111111111	41.324	1868.43	2	50.77	4
10	839	651	83.9	8.10663888888889	41.298	1873.479	2	50.89	4
10	840	651	84	8.10666666666667	41.305	1878.577	2	51.24	4
10	841	651	84.1	8.10669444444444	41.295	1883.725	2	51.67	4
10	842	651	84.2	8.10672222222222	41.284	1888.901	2	52.17	4
10	843	651	84.3	8.10675	41.236	1894.121	2	52.94	4
10	844	651	84.4	8.10677777777778	41.208	1899.456	2	54	4
10	845	651	84.5	8.10680555555556	41.244	1904.913	2	55.16	4
10	846	651	84.6	8.10683333333333	41.311	1910.496	2	56.21	4
10	847	651	84.7	8.10686111111111	41.491	1916.225	2	56.65	4
10	848	651	84.8	8.10688888888889	41.823	1921.953	2	56.17	4
10	849	651	84.9	8.10691666666667	42.245	1927.541	2	55.32	4
10	850	651	85	8.10694444444444	42.519	1933.006	2	54.4	4
10	851	651	85.1	8.10697222222222	42.781	1938.378	2	53.59	4
10	852	651	85.2	8.107	42.985	1943.729	2	52.94	4
10	853	651	85.3	8.10702777777778	43.12	1949.007	2	52.04	4
10	854	651	85.4	8.10705555555556	43.269	1954.135	2	51.09	4
10	855	651	85.5	8.10708333333333	43.452	1959.181	2	50.47	4
10	856	651	85.6	8.10711111111111	43.617	1964.187	2	50.15	4
10	857	651	85.7	8.10713888888889	43.78	1969.181	2	50.04	4
10	858	651	85.8	8.10716666666667	43.954	1974.181	2	50.07	4
10	859	651	85.9	8.10719444444445	44.154	1979.191	2	50.11	4
10	860	651	86	8.10722222222222	44.461	1984.205	2	50.15	4
10	861	651	86.1	8.10725	44.863	1989.224	2	50.16	4
10	862	651	86.2	8.10727777777778	45.171	1994.242	2	50.14	4
10	863	651	86.3	8.10730555555556	45.391	1999.255	2	50.08	4
10	864	651	86.4	8.10733333333333	45.536	2004.311	2	49.56	4
10	865	651	86.5	8.10736111111111	45.558	2009.222	2	48.43	4
10	866	651	86.6	8.10738888888889	45.553	2013.989	2	47.65	4
10	867	651	86.7	8.10741666666667	45.599	2018.64	2	47.66	4
10	868	651	86.8	8.10744444444444	45.709	2023.412	2	48.44	4
10	869	651	86.9	8.10747222222222	45.795	2028.329	2	49.53	4
10	870	651	87	8.1075	45.772	2033.38	2	49.99	4
10	871	651	87.1	8.10752777777778	45.683	2038.377	2	49.98	4
10	872	651	87.2	8.10755555555556	45.624	2043.375	2	49.99	4
10	873	651	87.3	8.10758333333333	45.565	2048.376	2	50	4
10	874	651	87.4	8.10761111111111	45.506	2053.374	2	50.01	4
10	875	651	87.5	8.10763888888889	45.446	2058.378	2	50.02	4
10	876	651	87.6	8.10766666666667	45.387	2063.394	2	49.89	4
10	877	651	87.7	8.10769444444444	45.328	2068.398	2	49.46	4
10	878	651	87.8	8.10772222222222	45.311	2073.334	2	48.74	4
10	879	651	87.9	8.10775	45.251	2078.151	2	48.01	4
10	880	651	88	8.10777777777778	45.156	2082.873	2	47.7	4
10	881	651	88.1	8.10780555555556	45.061	2087.639	2	47.62	4
10	882	651	88.2	8.10783333333333	45.026	2092.433	2	47.3	4
10	883	651	88.3	8.10786111111111	45.002	2097.154	2	46.84	4
10	884	651	88.4	8.10788888888889	44.992	2101.785	2	46.41	4
10	885	651	88.5	8.10791666666667	44.952	2106.367	2	46.26	4
10	886	651	88.6	8.10794444444445	44.952	2111.013	2	46.41	4
10	887	651	88.7	8.10797222222222	44.952	2115.695	2	46.27	4
10	888	651	88.8	8.108	44.969	2120.307	2	45.81	4
10	889	651	88.9	8.10802777777778	44.951	2124.858	2	45.38	4
10	890	651	89	8.10805555555556	44.951	2129.359	2	45.08	4
10	891	651	89.1	8.10808333333333	44.951	2133.843	2	44.99	4
10	892	651	89.2	8.10811111111111	44.951	2138.34	2	45.04	4
10	893	651	89.3	8.10813888888889	44.951	2142.852	2	45.09	4
10	894	651	89.4	8.10816666666667	44.95	2147.365	2	45.09	4
10	895	651	89.5	8.10819444444444	44.946	2151.874	2	45.06	4
10	896	651	89.6	8.10822222222222	44.943	2156.374	2	45.06	4
10	897	651	89.7	8.10825	44.939	2160.875	2	45.06	4
10	898	651	89.8	8.10827777777778	44.935	2165.375	2	45.06	4
11	871	654	87.1	8.10752777777778	35.269	2036.04	2	52.53	4
11	872	654	87.2	8.10755555555556	35.408	2041.234	2	51.39	4
11	873	654	87.3	8.10758333333333	35.405	2046.293	2	50.53	4
11	874	654	87.4	8.10761111111111	35.316	2051.282	2	50.08	4
11	875	654	87.5	8.10763888888889	35.257	2056.251	2	50.04	4
11	876	654	87.6	8.10766666666667	35.197	2061.244	2	50.37	4
14	278	629	27.8	8.09105555555556	38.969	82.389	2	25	4
14	279	629	27.9	8.09108333333333	38.959	84.389	2	25	4
14	280	629	28	8.09111111111111	38.949	86.389	2	25	4
14	281	629	28.1	8.09113888888889	38.935	88.889	2	25	4
14	282	629	28.2	8.09116666666667	38.923	91.389	2	25	4
14	283	629	28.3	8.09119444444445	38.91	93.889	2	25	4
14	284	629	28.4	8.09122222222222	38.897	96.389	2	25	4
14	285	629	28.5	8.09125	38.884	98.889	2	25	4
14	286	629	28.6	8.09127777777778	38.871	101.387	2	25.01	4
14	287	629	28.7	8.09130555555556	38.858	103.891	2	25.03	4
14	288	629	28.8	8.09133333333333	38.846	106.408	2	24.92	4
14	289	629	28.9	8.09136111111111	38.834	108.917	2	24.52	4
14	290	629	29	8.09138888888889	38.858	111.363	2	23.78	4
14	291	629	29.1	8.09141666666667	38.844	113.696	2	22.9	4
14	292	629	29.2	8.09144444444444	38.797	115.919	2	22.17	4
14	293	629	29.3	8.09147222222222	38.785	118.09	2	21.68	4
14	294	629	29.4	8.0915	38.774	120.243	2	21.27	4
14	295	629	29.5	8.09152777777778	38.776	122.357	2	20.82	4
14	296	629	29.6	8.09155555555556	38.753	124.407	2	20.37	4
14	297	629	29.7	8.09158333333333	38.743	126.406	2	20.07	4
14	298	629	29.8	8.09161111111111	38.733	128.431	2	19.61	4
14	299	629	29.9	8.09163888888889	38.723	130.388	2	18.78	4
14	300	629	30	8.09166666666667	38.712	132.186	2	18.21	4
14	301	629	30.1	8.09169444444444	38.728	133.92	2	18.21	4
14	302	629	30.2	8.09172222222222	38.752	135.716	2	18.8	4
14	303	629	30.3	8.09175	38.777	137.678	2	19.64	4
14	304	629	30.4	8.09177777777778	38.801	139.716	2	20.02	4
14	305	629	30.5	8.09180555555556	38.825	141.72	2	20.03	4
14	306	629	30.6	8.09183333333333	38.849	143.737	2	19.92	4
14	307	629	30.7	8.09186111111111	38.874	145.747	2	19.49	4
14	308	629	30.8	8.09188888888889	38.936	147.698	2	18.66	4
14	309	629	30.9	8.09191666666667	38.973	149.504	2	17.5	4
14	310	629	31	8.09194444444445	38.978	151.198	2	16.34	4
14	311	629	31.1	8.09197222222222	38.959	152.747	2	15.5	4
14	312	629	31.2	8.092	38.978	154.237	2	15.08	4
14	313	629	31.3	8.09202777777778	38.995	155.719	2	14.96	4
14	314	629	31.4	8.09205555555556	39.014	157.213	2	15	4
14	315	629	31.5	8.09208333333333	39.032	158.719	2	15.03	4
14	316	629	31.6	8.09211111111111	39.05	160.236	2	14.92	4
14	317	629	31.7	8.09213888888889	39.069	161.746	2	14.49	4
14	318	629	31.8	8.09216666666667	39.125	163.196	2	13.66	4
14	319	629	31.9	8.09219444444444	39.156	164.503	2	12.5	4
14	320	629	32	8.09222222222222	39.154	165.696	2	11.34	4
14	321	629	32.1	8.09225	39.13	166.746	2	10.5	4
14	322	629	32.2	8.09227777777778	39.141	167.735	2	10.08	4
14	323	629	32.3	8.09230555555556	39.154	168.718	2	9.97	4
14	324	629	32.4	8.09233333333333	39.165	169.714	2	9.99	4
14	325	629	32.5	8.09236111111111	39.178	170.714	2	10.02	4
14	326	629	32.6	8.09238888888889	39.19	171.718	2	10.03	4
14	327	629	32.7	8.09241666666667	39.203	172.735	2	9.92	4
14	328	629	32.8	8.09244444444444	39.215	173.745	2	9.49	4
14	329	629	32.9	8.09247222222222	39.264	174.696	2	8.66	4
14	330	629	33	8.0925	39.289	175.503	2	7.5	4
14	331	629	33.1	8.09252777777778	39.282	176.196	2	6.34	4
14	332	629	33.2	8.09255555555556	39.251	176.745	2	5.5	4
14	333	629	33.3	8.09258333333333	39.257	177.235	2	5.08	4
14	334	629	33.4	8.09261111111111	39.263	177.717	2	4.96	4
14	335	629	33.5	8.09263888888889	39.269	178.214	2	4.98	4
14	336	629	33.6	8.09266666666667	39.275	178.715	2	5	4
14	337	629	33.7	8.09269444444445	39.281	179.215	2	5	4
14	338	629	33.8	8.09272222222222	39.287	179.715	2	5	4
14	339	629	33.9	8.09275	39.294	180.215	2	5	4
14	340	629	34	8.09277777777778	39.3	180.715	2	5	4
14	341	629	34.1	8.09280555555556	39.306	181.215	2	5	4
14	342	629	34.2	8.09283333333333	39.312	181.714	2	5	4
14	343	629	34.3	8.09286111111111	39.318	182.214	2	5	4
14	344	629	34.4	8.09288888888889	39.324	182.715	2	5	4
14	345	629	34.5	8.09291666666667	39.33	183.215	2	5	4
14	346	629	34.6	8.09294444444444	39.336	183.715	2	5	4
14	347	629	34.7	8.09297222222222	39.342	184.217	2	4.98	4
14	348	629	34.8	8.093	39.349	184.713	2	4.96	4
14	349	629	34.9	8.09302777777778	39.355	185.195	2	5.08	4
14	350	629	35	8.09305555555556	39.36	185.685	2	5.5	4
14	351	629	35.1	8.09308333333333	39.329	186.234	2	6.34	4
14	352	629	35.2	8.09311111111111	39.322	186.927	2	7.5	4
14	353	629	35.3	8.09313888888889	39.348	187.734	2	8.66	4
14	354	629	35.4	8.09316666666667	39.397	188.684	2	9.5	4
14	355	629	35.5	8.09319444444444	39.409	189.695	2	9.92	4
14	356	629	35.6	8.09322222222222	39.421	190.712	2	10.03	4
14	357	629	35.7	8.09325	39.433	191.716	2	10.01	4
14	358	629	35.8	8.09327777777778	39.446	192.714	2	10	4
14	359	629	35.9	8.09330555555556	39.458	193.714	2	10	4
14	360	629	36	8.09333333333333	39.47	194.714	2	10	4
14	361	629	36.1	8.09336111111111	39.482	195.715	2	10	4
14	362	629	36.2	8.09338888888889	39.494	196.716	2	9.96	4
14	363	629	36.3	8.09341666666667	39.5	197.706	2	9.97	4
14	364	629	36.4	8.09344444444445	39.519	198.688	2	10.13	4
14	365	629	36.5	8.09347222222222	39.565	199.694	2	10.55	4
14	366	629	36.6	8.0935	39.589	200.764	2	11.19	4
14	367	629	36.7	8.09352777777778	39.629	201.927	2	11.87	4
14	368	629	36.8	8.09355555555556	39.657	203.165	2	12.37	4
14	369	629	36.9	8.09358333333333	39.649	204.469	2	12.33	4
14	370	629	37	8.09361111111111	39.647	205.717	2	11.72	4
14	371	629	37.1	8.09363888888889	39.646	206.823	2	11.2	4
14	372	629	37.2	8.09366666666667	39.648	207.868	2	11.17	4
14	373	629	37.3	8.09369444444445	39.665	208.962	2	11.64	4
14	374	629	37.4	8.09372222222222	39.682	210.191	2	12.33	4
14	375	629	37.5	8.09375	39.699	211.488	2	12.65	4
14	376	629	37.6	8.09377777777778	39.715	212.756	2	12.67	4
14	377	629	37.7	8.09380555555556	39.732	214.022	2	12.67	4
14	378	629	37.8	8.09383333333333	39.749	215.289	2	12.67	4
14	379	629	37.9	8.09386111111111	39.765	216.556	2	12.67	4
14	380	629	38	8.09388888888889	39.782	217.822	2	12.67	4
14	381	629	38.1	8.09391666666667	39.799	219.089	2	12.67	4
14	382	629	38.2	8.09394444444444	39.815	220.356	2	12.67	4
14	383	629	38.3	8.09397222222222	39.831	221.623	2	12.67	4
14	384	629	38.4	8.094	39.849	222.889	2	12.67	4
14	385	629	38.5	8.09402777777778	39.865	224.156	2	12.67	4
14	386	629	38.6	8.09405555555556	39.882	225.423	2	12.67	4
14	387	629	38.7	8.09408333333333	39.899	226.689	2	12.67	4
14	388	629	38.8	8.09411111111111	39.915	227.956	2	12.67	4
14	389	629	38.9	8.09413888888889	39.932	229.223	2	12.67	4
14	390	629	39	8.09416666666667	39.948	230.489	2	12.67	4
14	391	629	39.1	8.09419444444445	39.965	231.758	2	12.64	4
14	392	629	39.2	8.09422222222222	39.982	233.018	2	12.64	4
14	393	629	39.3	8.09425	39.999	234.261	2	12.84	4
14	394	629	39.4	8.09427777777778	40.013	235.525	2	13.48	4
14	395	629	39.5	8.09430555555556	39.976	236.918	2	14.62	4
14	396	629	39.6	8.09433333333333	39.993	238.462	2	16.17	4
14	397	629	39.7	8.09436111111111	40.011	240.151	2	17.71	4
14	398	629	39.8	8.09438888888889	40.083	241.991	2	18.86	4
14	399	629	39.9	8.09441666666667	40.103	243.962	2	19.5	4
14	400	629	40	8.09444444444445	40.122	245.952	2	19.7	4
14	401	629	40.1	8.09447222222222	40.14	247.926	2	19.69	4
14	402	629	40.2	8.0945	40.159	249.89	2	19.67	4
14	403	629	40.3	8.09452777777778	40.177	251.857	2	19.67	4
14	404	629	40.4	8.09455555555556	40.196	253.824	2	19.67	4
14	405	629	40.5	8.09458333333333	40.214	255.791	2	19.67	4
14	406	629	40.6	8.09461111111111	40.232	257.758	2	19.67	4
14	407	629	40.7	8.09463888888889	40.251	259.725	2	19.67	4
14	408	629	40.8	8.09466666666667	40.269	261.692	2	19.67	4
14	409	629	40.9	8.09469444444444	40.288	263.658	2	19.67	4
14	410	629	41	8.09472222222222	40.306	265.625	2	19.67	4
14	411	629	41.1	8.09475	40.325	267.592	2	19.67	4
14	412	629	41.2	8.09477777777778	40.343	269.627	2	18.87	4
14	413	629	41.3	8.09480555555556	40.361	271.375	2	16.96	4
14	414	629	41.4	8.09483333333333	40.38	273.022	2	15.53	4
14	415	629	41.5	8.09486111111111	40.425	274.393	2	15.44	4
14	416	629	41.6	8.09488888888889	40.521	276.029	2	16.75	4
14	417	629	41.7	8.09491666666667	40.615	277.761	2	18.68	4
14	418	629	41.8	8.09494444444445	40.711	279.771	2	19.6	4
14	419	629	41.9	8.09497222222222	40.806	281.741	2	19.65	4
14	420	629	42	8.095	40.901	283.706	2	19.65	4
14	421	629	42.1	8.09502777777778	40.996	285.672	2	19.63	4
14	422	629	42.2	8.09505555555556	41.091	287.631	2	19.62	4
14	423	629	42.3	8.09508333333333	41.187	289.576	2	19.79	4
14	424	629	42.4	8.09511111111111	41.285	291.536	2	20.32	4
14	425	629	42.5	8.09513888888889	41.317	293.59	2	21.32	4
14	426	629	42.6	8.09516666666667	41.373	295.793	2	22.66	4
14	427	629	42.7	8.09519444444445	41.447	298.121	2	24	4
14	428	629	42.8	8.09522222222222	41.542	300.6	2	25	4
14	429	629	42.9	8.09525	41.574	303.172	2	25.53	4
14	430	629	43	8.09527777777778	41.608	305.759	2	25.7	4
14	431	629	43.1	8.09530555555556	41.643	308.332	2	25.69	4
14	432	629	43.2	8.09533333333333	41.676	310.897	2	25.67	4
14	433	629	43.3	8.09536111111111	41.711	313.465	2	25.67	4
14	434	629	43.4	8.09538888888889	41.745	316.032	2	25.67	4
14	435	629	43.5	8.09541666666667	41.78	318.599	2	25.67	4
14	436	629	43.6	8.09544444444444	41.814	321.165	2	25.69	4
14	437	629	43.7	8.09547222222222	41.847	323.736	2	25.7	4
14	438	629	43.8	8.0955	41.882	326.316	2	25.62	4
14	439	629	43.9	8.09552777777778	41.952	328.887	2	25.34	4
14	440	629	44	8.09555555555556	41.945	331.408	2	24.92	4
14	441	629	44.1	8.09558333333333	41.801	333.859	2	24.58	4
14	442	629	44.2	8.09561111111111	41.595	336.274	2	24.58	4
14	443	629	44.3	8.09563888888889	41.452	338.725	2	24.92	4
14	444	629	44.4	8.09566666666667	41.444	341.247	2	25.34	4
14	445	629	44.5	8.09569444444445	41.514	343.818	2	25.62	4
14	446	629	44.6	8.09572222222222	41.548	346.398	2	25.7	4
14	447	629	44.7	8.09575	41.582	348.969	2	25.69	4
14	448	629	44.8	8.09577777777778	41.617	351.535	2	25.67	4
14	449	629	44.9	8.09580555555556	41.651	354.102	2	25.67	4
14	450	629	45	8.09583333333333	41.685	356.67	2	25.67	4
14	451	629	45.1	8.09586111111111	41.719	359.239	2	25.65	4
14	452	629	45.2	8.09588888888889	41.753	361.8	2	25.65	4
14	453	629	45.3	8.09591666666667	41.788	364.345	2	25.84	4
14	454	629	45.4	8.09594444444445	41.82	366.909	2	26.46	4
14	455	629	45.5	8.09597222222222	41.791	369.596	2	27.58	4
14	456	629	45.6	8.096	41.819	372.434	2	29.08	4
14	457	629	45.7	8.09602777777778	41.842	375.413	2	30.59	4
14	458	629	45.8	8.09605555555556	41.923	378.543	2	31.71	4
14	459	629	45.9	8.09608333333333	41.942	381.802	2	32.27	4
14	460	629	46	8.09611111111111	41.96	385.122	2	31.85	4
14	461	629	46.1	8.09613888888889	41.977	388.243	2	30.64	4
14	462	629	46.2	8.09616666666667	41.985	391.228	2	29.83	4
14	463	629	46.3	8.09619444444444	42.08	394.092	2	29.92	4
14	464	629	46.4	8.09622222222222	42.174	397.114	2	30.85	4
14	465	629	46.5	8.09625	42.268	400.27	2	32.01	4
14	466	629	46.6	8.09627777777778	42.364	403.571	2	32.48	4
14	467	629	46.7	8.09630555555556	42.458	406.819	2	32.49	4
14	468	629	46.8	8.09633333333333	42.552	410.068	2	32.49	4
14	469	629	46.9	8.09636111111111	42.647	413.317	2	32.49	4
14	470	629	47	8.09638888888889	42.742	416.566	2	32.49	4
14	471	629	47.1	8.09641666666667	42.836	419.815	2	32.48	4
14	472	629	47.2	8.09644444444445	42.93	423.063	2	32.48	4
14	473	629	47.3	8.09647222222222	43.025	426.309	2	32.49	4
14	474	629	47.4	8.0965	43.127	429.554	2	32.55	4
14	475	629	47.5	8.09652777777778	43.223	432.808	2	32.69	4
14	476	629	47.6	8.09655555555556	43.275	436.083	2	32.88	4
14	477	629	47.7	8.09658333333333	43.288	439.384	2	33.07	4
14	478	629	47.8	8.09661111111111	43.259	442.705	2	33.2	4
14	479	629	47.9	8.09663888888889	43.223	446.034	2	33.26	4
14	480	629	48	8.09666666666667	43.194	449.364	2	33.27	4
14	481	629	48.1	8.09669444444445	43.165	452.69	2	33.27	4
14	482	629	48.2	8.09672222222222	43.136	456.017	2	33.26	4
14	483	629	48.3	8.09675	43.107	459.343	2	33.26	4
14	484	629	48.4	8.09677777777778	43.078	462.669	2	33.26	4
14	485	629	48.5	8.09680555555556	43.05	465.995	2	33.26	4
14	486	629	48.6	8.09683333333333	43.021	469.322	2	33.26	4
14	487	629	48.7	8.09686111111111	42.992	472.648	2	33.26	4
14	488	629	48.8	8.09688888888889	42.963	475.974	2	33.26	4
14	489	629	48.9	8.09691666666667	42.934	479.301	2	33.26	4
14	490	629	49	8.09694444444444	42.905	482.627	2	33.26	4
14	491	629	49.1	8.09697222222222	42.877	485.955	2	33.25	4
14	492	629	49.2	8.097	42.849	489.276	2	33.26	4
14	493	629	49.3	8.09702777777778	42.819	492.586	2	33.44	4
14	494	629	49.4	8.09705555555556	42.796	495.915	2	33.97	4
14	495	629	49.5	8.09708333333333	42.696	499.325	2	34.91	4
14	496	629	49.6	8.09711111111111	42.577	502.883	2	36.16	4
14	497	629	49.7	8.09713888888889	42.451	506.557	2	37.41	4
14	498	629	49.8	8.09716666666667	42.304	510.379	2	38.35	4
14	499	629	49.9	8.09719444444445	42.084	514.282	2	38.88	4
14	500	629	50	8.09722222222222	41.867	518.204	2	39.06	4
14	501	629	50.1	8.09725	41.651	522.135	2	38.88	4
14	502	629	50.2	8.09727777777778	41.434	526.037	2	38.28	4
14	503	629	50.3	8.09730555555556	41.218	529.828	2	37.55	4
14	504	629	50.4	8.09733333333333	40.991	533.506	2	37.12	4
14	505	629	50.5	8.09736111111111	40.851	537.157	2	37.21	4
14	506	629	50.6	8.09738888888889	40.738	540.881	2	37.82	4
14	507	629	50.7	8.09741666666667	40.725	544.712	2	38.58	4
14	508	629	50.8	8.09744444444445	40.832	548.612	2	39.2	4
14	509	629	50.9	8.09747222222222	40.987	552.57	2	39.66	4
14	510	629	51	8.0975	41.141	556.575	2	39.94	4
14	511	629	51.1	8.09752777777778	41.286	560.587	2	40.01	4
14	512	629	51.2	8.09755555555556	41.432	564.587	2	39.99	4
14	513	629	51.3	8.09758333333333	41.578	568.583	2	39.97	4
14	514	629	51.4	8.09761111111111	41.723	572.58	2	39.97	4
14	515	629	51.5	8.09763888888889	41.868	576.577	2	39.97	4
14	516	629	51.6	8.09766666666667	42.014	580.575	2	39.97	4
14	517	629	51.7	8.09769444444444	42.159	584.572	2	39.96	4
14	518	629	51.8	8.09772222222222	42.304	588.565	2	39.97	4
14	519	629	51.9	8.09775	42.454	592.556	2	40.07	4
14	520	629	52	8.09777777777778	42.599	596.562	2	40.27	4
14	521	629	52.1	8.09780555555556	42.72	600.606	2	40.47	4
14	522	629	52.2	8.09783333333333	42.843	604.681	2	40.5	4
14	523	629	52.3	8.09786111111111	42.887	608.741	2	40.32	4
14	524	629	52.4	8.09788888888889	42.811	612.752	2	40.11	4
14	525	629	52.5	8.09791666666667	42.704	616.737	2	40.06	4
14	526	629	52.6	8.09794444444445	42.633	620.751	2	40.03	4
14	527	629	52.7	8.09797222222222	42.637	624.788	2	39.69	4
14	528	629	52.8	8.098	42.672	628.762	2	38.84	4
14	529	629	52.9	8.09802777777778	42.638	632.58	2	37.61	4
14	530	629	53	8.09805555555556	42.559	636.286	2	36.39	4
14	531	629	53.1	8.09808333333333	42.464	639.835	2	35.54	4
14	532	629	53.2	8.09811111111111	42.41	643.332	2	35.12	4
14	533	629	53.3	8.09813888888889	42.356	646.832	2	34.87	4
14	534	629	53.4	8.09816666666667	42.302	650.334	2	34.45	4
14	535	629	53.5	8.09819444444445	42.289	653.781	2	33.63	4
14	536	629	53.6	8.09822222222222	42.26	657.088	2	32.49	4
14	537	629	53.7	8.09825	42.188	660.279	2	31.36	4
14	538	629	53.8	8.09827777777778	42.1	663.333	2	30.53	4
14	539	629	53.9	8.09830555555556	42.054	666.349	2	29.89	4
14	540	629	54	8.09833333333333	42.007	669.31	2	29.28	4
14	541	629	54.1	8.09836111111111	41.961	672.188	2	28.95	4
14	542	629	54.2	8.09838888888889	41.931	675.036	2	28.99	4
14	543	629	54.3	8.09841666666667	41.912	677.923	2	29.34	4
14	544	629	54.4	8.09844444444444	41.894	680.915	2	29.72	4
14	545	629	54.5	8.09847222222222	41.876	683.94	2	29.62	4
14	546	629	54.6	8.0985	41.873	686.9	2	29.07	4
14	547	629	54.7	8.09852777777778	41.855	689.78	2	28.32	4
14	548	629	54.8	8.09855555555556	41.84	692.564	2	27.59	4
14	549	629	54.9	8.09858333333333	41.803	695.271	2	27.06	4
14	550	629	55	8.09861111111111	41.787	697.94	2	26.76	4
14	551	629	55.1	8.09863888888889	41.77	700.606	2	26.57	4
14	552	629	55.2	8.09866666666667	41.753	703.27	2	26.28	4
14	553	629	55.3	8.09869444444445	41.753	705.888	2	25.83	4
14	554	629	55.4	8.09872222222222	41.721	708.437	2	25.38	4
14	555	629	55.5	8.09875	41.705	710.938	2	25.08	4
14	556	629	55.6	8.09877777777778	41.689	713.424	2	24.97	4
14	557	629	55.7	8.09880555555556	41.674	715.919	2	24.98	4
14	558	629	55.8	8.09883333333333	41.658	718.421	2	25	4
14	559	629	55.9	8.09886111111111	41.643	720.92	2	25	4
14	560	629	56	8.09888888888889	41.626	723.42	2	25	4
14	561	629	56.1	8.09891666666667	41.611	725.92	2	25	4
14	562	629	56.2	8.09894444444445	41.594	728.421	2	25	4
14	563	629	56.3	8.09897222222222	41.579	730.921	2	25	4
14	564	629	56.4	8.099	41.563	733.421	2	25	4
14	565	629	56.5	8.09902777777778	41.548	735.92	2	25	4
14	566	629	56.6	8.09905555555556	41.531	738.42	2	25	4
14	567	629	56.7	8.09908333333333	41.516	740.92	2	25	4
14	568	629	56.8	8.09911111111111	41.5	743.42	2	25	4
14	569	629	56.9	8.09913888888889	41.485	745.92	2	25	4
14	570	629	57	8.09916666666667	41.469	748.42	2	25	4
14	571	629	57.1	8.09919444444444	41.453	750.92	2	25	4
14	572	629	57.2	8.09922222222222	41.437	753.42	2	25	4
14	573	629	57.3	8.09925	41.422	755.92	2	25	4
14	574	629	57.4	8.09927777777778	41.406	758.42	2	25	4
14	575	629	57.5	8.09930555555556	41.39	760.919	2	25	4
14	576	629	57.6	8.09933333333333	41.374	763.419	2	25	4
14	577	629	57.7	8.09936111111111	41.359	765.919	2	25	4
14	578	629	57.8	8.09938888888889	41.343	768.42	2	25	4
14	579	629	57.9	8.09941666666667	41.327	770.92	2	25	4
14	580	629	58	8.09944444444445	41.311	773.42	2	25	4
14	581	629	58.1	8.09947222222222	41.295	775.92	2	25	4
14	582	629	58.2	8.0995	41.28	778.42	2	25	4
14	583	629	58.3	8.09952777777778	41.264	780.92	2	25	4
14	584	629	58.4	8.09955555555556	41.248	783.42	2	25	4
14	585	629	58.5	8.09958333333333	41.232	785.92	2	25	4
14	586	629	58.6	8.09961111111111	41.217	788.419	2	25	4
14	587	629	58.7	8.09963888888889	41.201	790.919	2	25	4
14	588	629	58.8	8.09966666666667	41.186	793.419	2	25	4
14	589	629	58.9	8.09969444444445	41.17	795.919	2	25	4
14	590	629	59	8.09972222222222	41.154	798.419	2	25	4
14	591	629	59.1	8.09975	41.138	800.919	2	25	4
14	592	629	59.2	8.09977777777778	41.123	803.419	2	25	4
14	593	629	59.3	8.09980555555556	41.107	805.921	2	24.98	4
14	594	629	59.4	8.09983333333333	41.091	808.416	2	24.97	4
14	595	629	59.5	8.09986111111111	41.075	810.899	2	25.1	4
14	596	629	59.6	8.09988888888889	41.059	813.39	2	25.56	4
14	597	629	59.7	8.09991666666667	41.002	815.949	2	26.44	4
14	598	629	59.8	8.09994444444444	40.963	818.655	2	27.61	4
14	599	629	59.9	8.09997222222222	40.968	821.477	2	28.72	4
14	600	629	60	8.1	40.987	824.43	2	29.51	4
14	601	629	60.1	8.10002777777778	40.965	827.422	2	30.02	4
14	602	629	60.2	8.10005555555556	40.945	830.431	2	30.56	4
14	603	629	60.3	8.10008333333333	40.88	833.491	2	31.36	4
14	604	629	60.4	8.10011111111111	40.826	836.672	2	32.43	4
14	605	629	60.5	8.10013888888889	40.813	839.982	2	33.46	4
14	606	629	60.6	8.10016666666667	40.798	843.403	2	34.16	4
14	607	629	60.7	8.10019444444445	40.707	846.868	2	34.51	4
14	608	629	60.8	8.10022222222222	40.605	850.334	2	34.63	4
14	609	629	60.9	8.10025	40.517	853.797	2	34.71	4
14	610	629	61	8.10027777777778	40.459	857.272	2	34.81	4
14	611	629	61.1	8.10030555555556	40.414	860.762	2	34.9	4
14	612	629	61.2	8.10033333333333	40.355	864.257	2	34.94	4
14	613	629	61.3	8.10036111111111	40.289	867.753	2	34.97	4
14	614	629	61.4	8.10038888888889	40.214	871.251	2	34.98	4
14	615	629	61.5	8.10041666666667	40.14	874.751	2	34.99	4
14	616	629	61.6	8.10044444444445	40.065	878.252	2	34.98	4
14	617	629	61.7	8.10047222222222	39.992	881.748	2	34.96	4
14	618	629	61.8	8.1005	39.918	885.234	2	35.04	4
14	619	629	61.9	8.10052777777778	39.845	888.729	2	35.3	4
14	620	629	62	8.10055555555556	39.712	892.271	2	35.68	4
14	621	629	62.1	8.10058333333333	39.74	895.88	2	35.93	4
14	622	629	62.2	8.10061111111111	39.928	899.513	2	35.82	4
14	623	629	62.3	8.10063888888889	40.125	903.093	2	35.41	4
14	624	629	62.4	8.10066666666667	40.236	906.593	2	35.01	4
14	625	629	62.5	8.10069444444444	40.199	910.054	2	34.83	4
14	626	629	62.6	8.10072222222222	40.133	913.528	2	34.88	4
14	627	629	62.7	8.10075	40.164	917.028	2	34.98	4
14	628	629	62.8	8.10077777777778	40.173	920.534	2	35.01	4
14	629	629	62.9	8.10080555555556	40.181	924.034	2	35	4
14	630	629	63	8.10083333333333	40.189	927.533	2	35	4
14	631	629	63.1	8.10086111111111	40.198	931.033	2	35	4
14	632	629	63.2	8.10088888888889	40.206	934.533	2	35	4
14	633	629	63.3	8.10091666666667	40.215	938.033	2	35	4
14	634	629	63.4	8.10094444444445	40.223	941.547	2	34.87	4
14	635	629	63.5	8.10097222222222	40.231	945.035	2	34.56	4
14	636	629	63.6	8.101	40.24	948.459	2	34.34	4
14	637	629	63.7	8.10102777777778	40.268	951.848	2	34.46	4
14	638	629	63.8	8.10105555555556	40.296	955.269	2	35.11	4
14	639	629	63.9	8.10108333333333	40.285	958.828	2	36.24	4
14	640	629	64	8.10111111111111	40.294	962.515	2	37.5	4
14	641	629	64.1	8.10113888888889	40.348	966.323	2	38.63	4
14	642	629	64.2	8.10116666666667	40.421	970.268	2	39.47	4
14	643	629	64.3	8.10119444444445	40.455	974.275	2	39.9	4
14	644	629	64.4	8.10122222222222	40.488	978.292	2	40.03	4
14	645	629	64.5	8.10125	40.521	982.296	2	40.01	4
14	646	629	64.6	8.10127777777778	40.554	986.294	2	40	4
14	647	629	64.7	8.10130555555556	40.588	990.294	2	40	4
14	648	629	64.8	8.10133333333333	40.621	994.294	2	40.01	4
14	649	629	64.9	8.10136111111111	40.654	998.297	2	40	4
14	650	629	65	8.10138888888889	40.693	1002.3	2	39.95	4
14	651	629	65.1	8.10141666666667	40.726	1006.296	2	39.83	4
14	652	629	65.2	8.10144444444444	40.732	1010.274	2	39.65	4
14	653	629	65.3	8.10147222222222	40.697	1014.227	2	39.48	4
14	654	629	65.4	8.1015	40.639	1018.161	2	39.35	4
14	655	629	65.5	8.10152777777778	40.589	1022.086	2	39.31	4
14	656	629	65.6	8.10155555555556	40.543	1026.008	2	39.37	4
14	657	629	65.7	8.10158333333333	40.499	1029.945	2	39.55	4
14	658	629	65.8	8.10161111111111	40.462	1033.911	2	39.77	4
14	659	629	65.9	8.10163888888889	40.447	1037.906	2	39.94	4
14	660	629	66	8.10166666666667	40.453	1041.915	2	40.02	4
14	661	629	66.1	8.10169444444445	40.464	1045.921	2	40.02	4
14	662	629	66.2	8.10172222222222	40.47	1049.921	2	40.01	4
14	663	629	66.3	8.10175	40.476	1053.921	2	40	4
14	664	629	66.4	8.10177777777778	40.482	1057.921	2	40	4
14	665	629	66.5	8.10180555555556	40.488	1061.921	2	40	4
14	666	629	66.6	8.10183333333333	40.494	1065.921	2	40	4
14	667	629	66.7	8.10186111111111	40.5	1069.921	2	40	4
14	668	629	66.8	8.10188888888889	40.506	1073.921	2	40	4
14	669	629	66.9	8.10191666666667	40.512	1077.919	2	40.02	4
14	670	629	67	8.10194444444445	40.518	1081.927	2	40.02	4
14	671	629	67.1	8.10197222222222	40.524	1085.95	2	39.77	4
14	672	629	67.2	8.102	40.548	1089.942	2	39.11	4
14	673	629	67.3	8.10202777777778	40.589	1093.816	2	38.07	4
14	674	629	67.4	8.10205555555556	40.569	1097.565	2	36.98	4
14	675	629	67.5	8.10208333333333	40.52	1101.164	2	36.33	4
14	676	629	67.6	8.10211111111111	40.584	1104.739	2	36.28	4
14	677	629	67.7	8.10213888888889	40.733	1108.368	2	36.58	4
14	678	629	67.8	8.10216666666667	40.904	1112.062	2	36.91	4
14	679	629	67.9	8.10219444444444	41.06	1115.78	2	37.04	4
14	680	629	68	8.10222222222222	41.216	1119.486	2	37.01	4
14	681	629	68.1	8.10225	41.372	1123.182	2	36.99	4
14	682	629	68.2	8.10227777777778	41.527	1126.876	2	37.04	4
14	683	629	68.3	8.10230555555556	41.694	1130.576	2	37.18	4
14	684	629	68.4	8.10233333333333	41.835	1134.296	2	37.43	4
14	685	629	68.5	8.10236111111111	41.916	1138.051	2	37.75	4
14	686	629	68.6	8.10238888888889	41.947	1141.846	2	38.07	4
14	687	629	68.7	8.10241666666667	41.918	1145.676	2	38.32	4
[truncated: 275,664 more rows]
