# Supplementary material for: Spatiotemporal filtering method for detecting kinematic waves in a connected environment
Source: PLoS One. 2020 Dec 21;15(12):e0244329. doi: 10.1371/journal.pone.0244329 (PMC7751863; doi:10.1371/journal.pone.0244329)
Supplement: S1 Dataset — (ZIP) [file pone.0244329.s001.zip › US-101_0820-0835_lane1_rev.csv]

veh_ID	frame_ID	Total_frame	local_time	time	Local_X	Local_Y	veh_class	speed	lane
3	5	786	.5	8.33347222222222	4.912	68.639	2	31.61	1
3	6	786	.6	8.3335	4.896	71.639	2	31.61	1
3	7	786	.7	8.33352777777778	4.878	75.138	2	31.61	1
3	8	786	.8	8.33355555555556	4.86	78.639	2	31.61	1
3	9	786	.9	8.33358333333333	4.845	81.638	2	31.61	1
3	10	786	1	8.33361111111111	4.841	84.961	2	31.61	1
3	11	786	1.1	8.33363888888889	4.827	88.103	2	30.98	1
3	12	786	1.2	8.33366666666667	4.808	91.166	2	30.27	1
3	13	786	1.3	8.33369444444445	4.811	94.133	2	29.68	1
3	14	786	1.4	8.33372222222222	4.855	97.069	2	29.34	1
3	15	786	1.5	8.33375	4.908	99.982	2	29.13	1
3	16	786	1.6	8.33377777777778	4.95	102.882	2	29.03	1
3	17	786	1.7	8.33380555555556	4.981	105.778	2	28.99	1
3	18	786	1.8	8.33383333333333	5.016	108.676	2	29	1
3	19	786	1.9	8.33386111111111	5.051	111.576	2	29	1
3	20	786	2	8.33388888888889	5.086	114.477	2	29	1
3	21	786	2.1	8.33391666666667	5.122	117.377	2	29	1
3	22	786	2.2	8.33394444444444	5.157	120.283	2	28.95	1
3	23	786	2.3	8.33397222222222	5.192	123.178	2	28.84	1
3	24	786	2.4	8.334	5.226	126.05	2	28.76	1
3	25	786	2.5	8.33402777777778	5.294	128.914	2	28.75	1
3	26	786	2.6	8.33405555555556	5.38	131.786	2	28.83	1
3	27	786	2.7	8.33408333333333	5.465	134.68	2	28.94	1
3	28	786	2.8	8.33411111111111	5.551	137.584	2	28.99	1
3	29	786	2.9	8.33413888888889	5.635	140.483	2	28.99	1
3	30	786	3	8.33416666666667	5.721	143.383	2	28.99	1
3	31	786	3.1	8.33419444444445	5.806	146.282	2	28.99	1
3	32	786	3.2	8.33422222222222	5.896	149.181	2	28.99	1
3	33	786	3.3	8.33425	5.982	152.08	2	28.99	1
3	34	786	3.4	8.33427777777778	6.044	154.979	2	29	1
3	35	786	3.5	8.33430555555556	6.077	157.879	2	29	1
3	36	786	3.6	8.33433333333333	6.087	160.779	2	29	1
3	37	786	3.7	8.33436111111111	6.093	163.68	2	29	1
3	38	786	3.8	8.33438888888889	6.103	166.58	2	29	1
3	39	786	3.9	8.33441666666667	6.113	169.48	2	29	1
3	40	786	4	8.33444444444445	6.124	172.38	2	29	1
3	41	786	4.1	8.33447222222222	6.134	175.28	2	29	1
3	42	786	4.2	8.3345	6.145	178.18	2	29	1
3	43	786	4.3	8.33452777777778	6.155	181.08	2	29	1
3	44	786	4.4	8.33455555555556	6.165	183.981	2	29	1
3	45	786	4.5	8.33458333333333	6.175	186.881	2	29	1
3	46	786	4.6	8.33461111111111	6.185	189.781	2	29	1
3	47	786	4.7	8.33463888888889	6.196	192.68	2	29	1
3	48	786	4.8	8.33466666666667	6.206	195.586	2	28.95	1
3	49	786	4.9	8.33469444444444	6.216	198.48	2	28.85	1
3	50	786	5	8.33472222222222	6.227	201.354	2	28.78	1
3	51	786	5.1	8.33475	6.265	204.225	2	28.76	1
3	52	786	5.2	8.33477777777778	6.326	207.106	2	28.71	1
3	53	786	5.3	8.33480555555556	6.377	209.992	2	28.53	1
3	54	786	5.4	8.33483333333333	6.382	212.841	2	28.14	1
3	55	786	5.5	8.33486111111111	6.326	215.625	2	27.71	1
3	56	786	5.6	8.33488888888889	6.223	218.363	2	27.42	1
3	57	786	5.7	8.33491666666667	6.11	221.084	2	27.29	1
3	58	786	5.8	8.33494444444445	6.007	223.806	2	27.27	1
3	59	786	5.9	8.33497222222222	5.903	226.534	2	27.28	1
3	60	786	6	8.335	5.8	229.263	2	27.29	1
3	61	786	6.1	8.33502777777778	5.697	231.992	2	27.29	1
3	62	786	6.2	8.33505555555556	5.593	234.721	2	27.29	1
3	63	786	6.3	8.33508333333333	5.49	237.45	2	27.29	1
3	64	786	6.4	8.33511111111111	5.387	240.178	2	27.29	1
3	65	786	6.5	8.33513888888889	5.284	242.907	2	27.29	1
3	66	786	6.6	8.33516666666667	5.181	245.635	2	27.29	1
3	67	786	6.7	8.33519444444445	5.077	248.364	2	27.29	1
3	68	786	6.8	8.33522222222222	4.974	251.093	2	27.29	1
3	69	786	6.9	8.33525	4.871	253.819	2	27.31	1
3	70	786	7	8.33527777777778	4.767	256.56	2	27.27	1
3	71	786	7.1	8.33530555555556	4.664	259.314	2	26.91	1
3	72	786	7.2	8.33533333333333	4.586	261.998	2	25.89	1
3	73	786	7.3	8.33536111111111	4.526	264.483	2	24.17	1
3	74	786	7.4	8.33538888888889	4.46	266.804	2	22.2	1
3	75	786	7.5	8.33541666666667	4.416	268.967	2	20.64	1
3	76	786	7.6	8.33544444444444	4.427	270.917	2	19.86	1
3	77	786	7.7	8.33547222222222	4.557	272.855	2	19.76	1
3	78	786	7.8	8.3355	4.696	274.841	2	19.91	1
3	79	786	7.9	8.33552777777778	4.826	276.861	2	19.88	1
3	80	786	8	8.33555555555556	4.959	278.871	2	19.46	1
3	81	786	8.1	8.33558333333333	5.125	280.815	2	18.62	1
3	82	786	8.2	8.33561111111111	5.259	282.618	2	17.45	1
3	83	786	8.3	8.33563888888889	5.353	284.308	2	16.28	1
3	84	786	8.4	8.33566666666667	5.409	285.84	2	15.51	1
3	85	786	8.5	8.33569444444445	5.516	287.313	2	15.42	1
3	86	786	8.6	8.33572222222222	5.612	288.827	2	15.99	1
3	87	786	8.7	8.33575	5.688	290.458	2	16.99	1
3	88	786	8.8	8.33577777777778	5.774	292.222	2	18.03	1
3	89	786	8.9	8.33580555555556	5.852	294.098	2	18.8	1
3	90	786	9	8.33583333333333	5.858	296.033	2	19.22	1
3	91	786	9.1	8.33586111111111	5.873	297.983	2	19.36	1
3	92	786	9.2	8.33588888888889	5.889	299.923	2	19.36	1
3	93	786	9.3	8.33591666666667	5.904	301.856	2	19.35	1
3	94	786	9.4	8.33594444444445	5.919	303.791	2	19.35	1
3	95	786	9.5	8.33597222222222	5.934	305.726	2	19.35	1
3	96	786	9.6	8.336	5.949	307.661	2	19.35	1
3	97	786	9.7	8.33602777777778	5.964	309.597	2	19.35	1
3	98	786	9.8	8.33605555555556	5.979	311.532	2	19.35	1
3	99	786	9.9	8.33608333333333	5.994	313.467	2	19.35	1
3	100	786	10	8.33611111111111	6.01	315.4	2	19.36	1
3	101	786	10.1	8.33613888888889	6.025	317.337	2	19.37	1
3	102	786	10.2	8.33616666666667	6.039	319.283	2	19.31	1
3	103	786	10.3	8.33619444444444	6.085	321.223	2	19.09	1
3	104	786	10.4	8.33622222222222	6.071	323.123	2	18.75	1
3	105	786	10.5	8.33625	5.927	324.965	2	18.48	1
3	106	786	10.6	8.33627777777778	5.734	326.777	2	18.48	1
3	107	786	10.7	8.33630555555556	5.591	328.618	2	18.75	1
3	108	786	10.8	8.33633333333333	5.577	330.518	2	19.09	1
3	109	786	10.9	8.33636111111111	5.623	332.457	2	19.31	1
3	110	786	11	8.33638888888889	5.637	334.403	2	19.38	1
3	111	786	11.1	8.33641666666667	5.653	336.341	2	19.36	1
3	112	786	11.2	8.33644444444445	5.667	338.274	2	19.35	1
3	113	786	11.3	8.33647222222222	5.683	340.209	2	19.35	1
3	114	786	11.4	8.3365	5.697	342.145	2	19.35	1
3	115	786	11.5	8.33652777777778	5.714	344.08	2	19.34	1
3	116	786	11.6	8.33655555555556	5.729	346.015	2	19.33	1
3	117	786	11.7	8.33658333333333	5.738	347.947	2	19.3	1
3	118	786	11.8	8.33661111111111	5.74	349.875	2	19.27	1
3	119	786	11.9	8.33663888888889	5.734	351.8	2	19.26	1
3	120	786	12	8.33666666666667	5.73	353.725	2	19.25	1
3	121	786	12.1	8.33669444444445	5.724	355.65	2	19.25	1
3	122	786	12.2	8.33672222222222	5.72	357.575	2	19.25	1
3	123	786	12.3	8.33675	5.715	359.499	2	19.25	1
3	124	786	12.4	8.33677777777778	5.712	361.424	2	19.25	1
3	125	786	12.5	8.33680555555556	5.707	363.349	2	19.25	1
3	126	786	12.6	8.33683333333333	5.702	365.274	2	19.25	1
3	127	786	12.7	8.33686111111111	5.698	367.199	2	19.25	1
3	128	786	12.8	8.33688888888889	5.693	369.125	2	19.25	1
3	129	786	12.9	8.33691666666667	5.689	371.05	2	19.25	1
3	130	786	13	8.33694444444444	5.684	372.975	2	19.25	1
3	131	786	13.1	8.33697222222222	5.679	374.899	2	19.25	1
3	132	786	13.2	8.337	5.675	376.823	2	19.26	1
3	133	786	13.3	8.33702777777778	5.671	378.749	2	19.27	1
3	134	786	13.4	8.33705555555556	5.665	380.691	2	19.17	1
3	135	786	13.5	8.33708333333333	5.662	382.618	2	18.81	1
3	136	786	13.6	8.33711111111111	5.66	384.485	2	18.27	1
3	137	786	13.7	8.33713888888889	5.675	386.277	2	17.67	1
3	138	786	13.8	8.33716666666667	5.701	387.998	2	17.2	1
3	139	786	13.9	8.33719444444445	5.735	389.689	2	16.95	1
3	140	786	14	8.33722222222222	5.77	391.369	2	16.83	1
3	141	786	14.1	8.33725	5.806	393.041	2	16.79	1
3	142	786	14.2	8.33727777777778	5.842	394.721	2	16.81	1
3	143	786	14.3	8.33730555555556	5.879	396.402	2	16.83	1
3	144	786	14.4	8.33733333333333	5.915	398.088	2	16.85	1
3	145	786	14.5	8.33736111111111	5.951	399.788	2	16.73	1
3	146	786	14.6	8.33738888888889	5.994	401.477	2	16.29	1
3	147	786	14.7	8.33741666666667	6.048	403.102	2	15.5	1
3	148	786	14.8	8.33744444444445	6.064	404.607	2	14.48	1
3	149	786	14.9	8.33747222222222	6.033	405.987	2	13.55	1
3	150	786	15	8.3375	6	407.284	2	12.81	1
3	151	786	15.1	8.33752777777778	6.022	408.531	2	12.2	1
3	152	786	15.2	8.33755555555556	6.069	409.73	2	11.57	1
3	153	786	15.3	8.33758333333333	6.093	410.852	2	10.91	1
3	154	786	15.4	8.33761111111111	6.1	411.894	2	10.37	1
3	155	786	15.5	8.33763888888889	6.121	412.889	2	10.08	1
3	156	786	15.6	8.33766666666667	6.142	413.88	2	9.99	1
3	157	786	15.7	8.33769444444444	6.164	414.897	2	9.82	1
3	158	786	15.8	8.33772222222222	6.18	415.905	2	9.23	1
3	159	786	15.9	8.33775	6.276	416.786	2	8.1	1
3	160	786	16	8.33777777777778	6.327	417.51	2	6.51	1
3	161	786	16.1	8.33780555555556	6.362	418.077	2	4.79	1
3	162	786	16.2	8.33783333333333	6.373	418.495	2	3.36	1
3	163	786	16.3	8.33786111111111	6.363	418.743	2	2.44	1
3	164	786	16.4	8.33788888888889	6.361	418.922	2	2.04	1
3	165	786	16.5	8.33791666666667	6.364	419.107	2	1.97	1
3	166	786	16.6	8.33794444444444	6.369	419.307	2	1.99	1
3	167	786	16.7	8.33797222222222	6.373	419.508	2	2	1
3	168	786	16.8	8.338	6.377	419.707	2	2	1
3	169	786	16.9	8.33802777777778	6.382	419.907	2	2	1
3	170	786	17	8.33805555555556	6.387	420.107	2	2	1
3	171	786	17.1	8.33808333333333	6.39	420.307	2	2	1
3	172	786	17.2	8.33811111111111	6.394	420.507	2	2	1
3	173	786	17.3	8.33813888888889	6.399	420.707	2	2	1
3	174	786	17.4	8.33816666666667	6.403	420.907	2	2	1
3	175	786	17.5	8.33819444444445	6.408	421.107	2	2	1
3	176	786	17.6	8.33822222222222	6.412	421.307	2	2	1
3	177	786	17.7	8.33825	6.416	421.507	2	2	1
3	178	786	17.8	8.33827777777778	6.421	421.707	2	2	1
3	179	786	17.9	8.33830555555556	6.425	421.907	2	2	1
3	180	786	18	8.33833333333333	6.428	422.107	2	2	1
3	181	786	18.1	8.33836111111111	6.433	422.307	2	2	1
3	182	786	18.2	8.33838888888889	6.438	422.507	2	2	1
3	183	786	18.3	8.33841666666667	6.442	422.707	2	2	1
3	184	786	18.4	8.33844444444444	6.446	422.907	2	2	1
3	185	786	18.5	8.33847222222222	6.451	423.107	2	2	1
3	186	786	18.6	8.3385	6.455	423.307	2	2	1
3	187	786	18.7	8.33852777777778	6.459	423.506	2	2	1
3	188	786	18.8	8.33855555555556	6.463	423.706	2	2	1
3	189	786	18.9	8.33858333333333	6.467	423.906	2	2	1
3	190	786	19	8.33861111111111	6.472	424.106	2	2	1
3	191	786	19.1	8.33863888888889	6.476	424.306	2	2	1
3	192	786	19.2	8.33866666666667	6.48	424.506	2	2	1
3	193	786	19.3	8.33869444444444	6.485	424.706	2	2	1
3	194	786	19.4	8.33872222222222	6.488	424.906	2	2	1
3	195	786	19.5	8.33875	6.493	425.106	2	2	1
3	196	786	19.6	8.33877777777778	6.497	425.307	2	1.99	1
3	197	786	19.7	8.33880555555556	6.501	425.506	2	1.97	1
3	198	786	19.8	8.33883333333333	6.506	425.696	2	2.02	1
3	199	786	19.9	8.33886111111111	6.51	425.887	2	2.22	1
3	200	786	20	8.33888888888889	6.51	426.106	2	2.65	1
3	201	786	20.1	8.33891666666667	6.504	426.39	2	3.27	1
3	202	786	20.2	8.33894444444445	6.524	426.76	2	3.89	1
3	203	786	20.3	8.33897222222222	6.538	427.195	2	4.32	1
3	204	786	20.4	8.339	6.548	427.659	2	4.53	1
3	205	786	20.5	8.33902777777778	6.557	428.123	2	4.57	1
3	206	786	20.6	8.33905555555556	6.568	428.579	2	4.55	1
3	207	786	20.7	8.33908333333333	6.577	429.031	2	4.56	1
3	208	786	20.8	8.33911111111111	6.587	429.488	2	4.57	1
3	209	786	20.9	8.33913888888889	6.597	429.955	2	4.5	1
3	210	786	21	8.33916666666667	6.613	430.413	2	4.25	1
3	211	786	21.1	8.33919444444444	6.616	430.826	2	3.9	1
3	212	786	21.2	8.33922222222222	6.589	431.176	2	3.7	1
3	213	786	21.3	8.33925	6.553	431.499	2	3.94	1
3	214	786	21.4	8.33927777777778	6.501	431.881	2	4.76	1
3	215	786	21.5	8.33930555555556	6.482	432.426	2	6	1
3	216	786	21.6	8.33933333333333	6.492	433.095	2	7.4	1
3	217	786	21.7	8.33936111111111	6.53	433.893	2	8.63	1
3	218	786	21.8	8.33938888888889	6.591	434.843	2	9.46	1
3	219	786	21.9	8.33941666666667	6.613	435.847	2	9.88	1
3	220	786	22	8.33944444444444	6.635	436.847	2	10.12	1
3	221	786	22.1	8.33947222222222	6.656	437.843	2	10.53	1
3	222	786	22.2	8.3395	6.638	438.893	2	11.35	1
3	223	786	22.3	8.33952777777778	6.642	440.085	2	12.5	1
3	224	786	22.4	8.33955555555556	6.691	441.392	2	13.64	1
3	225	786	22.5	8.33958333333333	6.763	442.84	2	14.48	1
3	226	786	22.6	8.33961111111111	6.796	444.35	2	14.89	1
3	227	786	22.7	8.33963888888889	6.827	445.862	2	15	1
3	228	786	22.8	8.33966666666667	6.859	447.352	2	15.08	1
3	229	786	22.9	8.33969444444445	6.891	448.848	2	15.36	1
3	230	786	23	8.33972222222222	6.909	450.387	2	15.9	1
3	231	786	23.1	8.33975	6.943	452.001	2	16.63	1
3	232	786	23.2	8.33977777777778	6.98	453.705	2	17.41	1
3	233	786	23.3	8.33980555555556	7.034	455.491	2	18.14	1
3	234	786	23.4	8.33983333333333	7.108	457.354	2	18.7	1
3	235	786	23.5	8.33986111111111	7.186	459.266	2	19.01	1
3	236	786	23.6	8.33988888888889	7.243	461.189	2	19.1	1
3	237	786	23.7	8.33991666666667	7.265	463.102	2	19.06	1
3	238	786	23.8	8.33994444444444	7.272	465.002	2	19.01	1
3	239	786	23.9	8.33997222222222	7.288	466.899	2	18.99	1
3	240	786	24	8.34	7.304	468.799	2	19	1
3	241	786	24.1	8.34002777777778	7.319	470.699	2	19	1
3	242	786	24.2	8.34005555555556	7.335	472.599	2	19	1
3	243	786	24.3	8.34008333333333	7.351	474.499	2	19	1
3	244	786	24.4	8.34011111111111	7.367	476.399	2	19	1
3	245	786	24.5	8.34013888888889	7.382	478.299	2	19	1
3	246	786	24.6	8.34016666666667	7.397	480.199	2	19	1
3	247	786	24.7	8.34019444444444	7.413	482.1	2	19	1
3	248	786	24.8	8.34022222222222	7.429	484	2	19	1
3	249	786	24.9	8.34025	7.445	485.9	2	19	1
3	250	786	25	8.34027777777778	7.46	487.802	2	18.98	1
3	251	786	25.1	8.34030555555556	7.476	489.697	2	18.97	1
3	252	786	25.2	8.34033333333333	7.492	491.577	2	19.13	1
3	253	786	25.3	8.34036111111111	7.508	493.472	2	19.64	1
3	254	786	25.4	8.34038888888889	7.471	495.45	2	20.59	1
3	255	786	25.5	8.34041666666667	7.466	497.578	2	21.88	1
3	256	786	25.6	8.34044444444445	7.489	499.825	2	23.17	1
3	257	786	25.7	8.34047222222222	7.545	502.223	2	24.12	1
3	258	786	25.8	8.3405	7.548	504.704	2	24.63	1
3	259	786	25.9	8.34052777777778	7.55	507.199	2	24.78	1
3	260	786	26	8.34055555555556	7.554	509.68	2	24.77	1
3	261	786	26.1	8.34058333333333	7.557	512.153	2	24.75	1
3	262	786	26.2	8.34061111111111	7.56	514.629	2	24.75	1
3	263	786	26.3	8.34063888888889	7.562	517.104	2	24.76	1
3	264	786	26.4	8.34066666666667	7.566	519.58	2	24.76	1
3	265	786	26.5	8.34069444444444	7.568	522.062	2	24.69	1
3	266	786	26.6	8.34072222222222	7.572	524.531	2	24.55	1
3	267	786	26.7	8.34075	7.575	526.972	2	24.45	1
3	268	786	26.8	8.34077777777778	7.598	529.402	2	24.45	1
3	269	786	26.9	8.34080555555556	7.639	531.843	2	24.55	1
3	270	786	27	8.34083333333333	7.679	534.314	2	24.68	1
3	271	786	27.1	8.34086111111111	7.719	536.791	2	24.73	1
3	272	786	27.2	8.34088888888889	7.759	539.252	2	24.85	1
3	273	786	27.3	8.34091666666667	7.804	541.723	2	25.23	1
3	274	786	27.4	8.34094444444444	7.803	544.249	2	25.96	1
3	275	786	27.5	8.34097222222222	7.798	546.878	2	26.94	1
3	276	786	27.6	8.341	7.812	549.636	2	27.92	1
3	277	786	27.7	8.34102777777778	7.822	552.497	2	28.64	1
3	278	786	27.8	8.34105555555556	7.788	555.414	2	29.02	1
3	279	786	27.9	8.34108333333333	7.757	558.34	2	29.14	1
3	280	786	28	8.34111111111111	7.727	561.257	2	29.13	1
3	281	786	28.1	8.34113888888889	7.696	564.165	2	29.14	1
3	282	786	28.2	8.34116666666667	7.666	567.082	2	29.14	1
3	283	786	28.3	8.34119444444445	7.635	570.008	2	29.04	1
3	284	786	28.4	8.34122222222222	7.603	572.92	2	28.72	1
3	285	786	28.5	8.34125	7.592	575.782	2	28.22	1
3	286	786	28.6	8.34127777777778	7.566	578.564	2	27.73	1
3	287	786	28.7	8.34130555555556	7.561	581.288	2	27.51	1
3	288	786	28.8	8.34133333333333	7.614	584.017	2	27.62	1
3	289	786	28.9	8.34136111111111	7.69	586.79	2	27.88	1
3	290	786	29	8.34138888888889	7.768	589.602	2	28.1	1
3	291	786	29.1	8.34141666666667	7.841	592.43	2	28.19	1
3	292	786	29.2	8.34144444444444	7.915	595.257	2	28.12	1
3	293	786	29.3	8.34147222222222	8.012	598.074	2	27.92	1
3	294	786	29.4	8.3415	8.064	600.858	2	27.63	1
3	295	786	29.5	8.34152777777778	8.016	603.592	2	27.39	1
3	296	786	29.6	8.34155555555556	7.93	606.3	2	27.39	1
3	297	786	29.7	8.34158333333333	7.882	609.034	2	27.62	1
3	298	786	29.8	8.34161111111111	7.933	611.818	2	27.92	1
3	299	786	29.9	8.34163888888889	8.03	614.633	2	28.13	1
3	300	786	30	8.34166666666667	8.104	617.462	2	28.2	1
3	301	786	30.1	8.34169444444444	8.178	620.297	2	28.07	1
3	302	786	30.2	8.34172222222222	8.258	623.116	2	27.66	1
3	303	786	30.3	8.34175	8.351	625.871	2	27	1
3	304	786	30.4	8.34177777777778	8.374	628.517	2	26.35	1
3	305	786	30.5	8.34180555555556	8.37	631.086	2	26.07	1
3	306	786	30.6	8.34183333333333	8.315	633.661	2	26.23	1
3	307	786	30.7	8.34186111111111	8.282	636.302	2	26.6	1
3	308	786	30.8	8.34188888888889	8.241	638.999	2	26.91	1
3	309	786	30.9	8.34191666666667	8.198	641.712	2	27.02	1
3	310	786	31	8.34194444444445	8.157	644.416	2	27.01	1
3	311	786	31.1	8.34197222222222	8.115	647.115	2	27	1
3	312	786	31.2	8.342	8.073	649.814	2	27	1
3	313	786	31.3	8.34202777777778	8.031	652.514	2	27	1
3	314	786	31.4	8.34205555555556	7.99	655.214	2	27	1
3	315	786	31.5	8.34208333333333	7.948	657.913	2	27	1
3	316	786	31.6	8.34211111111111	7.906	660.617	2	26.96	1
3	317	786	31.7	8.34213888888889	7.864	663.313	2	26.87	1
3	318	786	31.8	8.34216666666667	7.822	665.991	2	26.81	1
3	319	786	31.9	8.34219444444444	7.789	668.661	2	26.82	1
3	320	786	32	8.34222222222222	7.772	671.343	2	26.9	1
3	321	786	32.1	8.34225	7.755	674.058	2	26.85	1
3	322	786	32.2	8.34227777777778	7.739	676.769	2	26.4	1
3	323	786	32.3	8.34230555555556	7.768	679.401	2	25.49	1
3	324	786	32.4	8.34233333333333	7.758	681.883	2	24.25	1
3	325	786	32.5	8.34236111111111	7.713	684.251	2	23.01	1
3	326	786	32.6	8.34238888888889	7.628	686.469	2	22.1	1
3	327	786	32.7	8.34241666666667	7.588	688.612	2	21.61	1
3	328	786	32.8	8.34244444444444	7.549	690.743	2	21.47	1
3	329	786	32.9	8.34247222222222	7.511	692.888	2	21.48	1
3	330	786	33	8.3425	7.473	695.04	2	21.5	1
3	331	786	33.1	8.34252777777778	7.434	697.189	2	21.5	1
3	332	786	33.2	8.34255555555556	7.396	699.339	2	21.5	1
3	333	786	33.3	8.34258333333333	7.357	701.489	2	21.5	1
3	334	786	33.4	8.34261111111111	7.319	703.638	2	21.5	1
3	335	786	33.5	8.34263888888889	7.28	705.788	2	21.5	1
3	336	786	33.6	8.34266666666667	7.242	707.938	2	21.5	1
3	337	786	33.7	8.34269444444445	7.204	710.087	2	21.5	1
3	338	786	33.8	8.34272222222222	7.165	712.237	2	21.5	1
3	339	786	33.9	8.34275	7.126	714.385	2	21.52	1
3	340	786	34	8.34277777777778	7.088	716.54	2	21.53	1
3	341	786	34.1	8.34280555555556	7.049	718.708	2	21.38	1
3	342	786	34.2	8.34283333333333	7.009	720.863	2	20.91	1
3	343	786	34.3	8.34286111111111	7.019	722.951	2	20.04	1
3	344	786	34.4	8.34288888888889	7.014	724.891	2	18.84	1
3	345	786	34.5	8.34291666666667	6.97	726.72	2	17.65	1
3	346	786	34.6	8.34294444444444	6.911	728.4	2	16.77	1
3	347	786	34.7	8.34297222222222	6.903	730.014	2	16.31	1
3	348	786	34.8	8.343	6.892	731.616	2	16.17	1
3	349	786	34.9	8.34302777777778	6.882	733.23	2	16.17	1
3	350	786	35	8.34305555555556	6.872	734.851	2	16.19	1
3	351	786	35.1	8.34308333333333	6.862	736.47	2	16.19	1
3	352	786	35.2	8.34311111111111	6.852	738.089	2	16.19	1
3	353	786	35.3	8.34313888888889	6.841	739.707	2	16.19	1
3	354	786	35.4	8.34316666666667	6.831	741.326	2	16.19	1
3	355	786	35.5	8.34319444444444	6.822	742.945	2	16.19	1
3	356	786	35.6	8.34322222222222	6.811	744.565	2	16.19	1
3	357	786	35.7	8.34325	6.801	746.184	2	16.19	1
3	358	786	35.8	8.34327777777778	6.79	747.803	2	16.19	1
3	359	786	35.9	8.34330555555556	6.781	749.422	2	16.19	1
3	360	786	36	8.34333333333333	6.77	751.039	2	16.21	1
3	361	786	36.1	8.34336111111111	6.76	752.662	2	16.23	1
3	362	786	36.2	8.34338888888889	6.75	754.298	2	16.11	1
3	363	786	36.3	8.34341666666667	6.746	755.922	2	15.74	1
3	364	786	36.4	8.34344444444445	6.748	757.486	2	15.13	1
3	365	786	36.5	8.34347222222222	6.695	758.95	2	14.51	1
3	366	786	36.6	8.3435	6.635	760.339	2	14.23	1
3	367	786	36.7	8.34352777777778	6.592	761.732	2	14.35	1
3	368	786	36.8	8.34355555555556	6.577	763.182	2	14.68	1
3	369	786	36.9	8.34358333333333	6.574	764.683	2	14.94	1
3	370	786	37	8.34361111111111	6.564	766.197	2	15.03	1
3	371	786	37.1	8.34363888888889	6.555	767.7	2	15.01	1
3	372	786	37.2	8.34366666666667	6.546	769.198	2	15	1
3	373	786	37.3	8.34369444444445	6.536	770.698	2	15	1
3	374	786	37.4	8.34372222222222	6.527	772.198	2	15	1
3	375	786	37.5	8.34375	6.517	773.698	2	15	1
3	376	786	37.6	8.34377777777778	6.508	775.198	2	15	1
3	377	786	37.7	8.34380555555556	6.498	776.698	2	15	1
3	378	786	37.8	8.34383333333333	6.489	778.198	2	15	1
3	379	786	37.9	8.34386111111111	6.479	779.698	2	15	1
3	380	786	38	8.34388888888889	6.47	781.197	2	15	1
3	381	786	38.1	8.34391666666667	6.46	782.697	2	15	1
3	382	786	38.2	8.34394444444444	6.451	784.198	2	15	1
3	383	786	38.3	8.34397222222222	6.441	785.697	2	15	1
3	384	786	38.4	8.344	6.432	787.198	2	15	1
3	385	786	38.5	8.34402777777778	6.422	788.698	2	15	1
3	386	786	38.6	8.34405555555556	6.413	790.197	2	15	1
3	387	786	38.7	8.34408333333333	6.403	791.697	2	15	1
3	388	786	38.8	8.34411111111111	6.395	793.197	2	15	1
3	389	786	38.9	8.34413888888889	6.384	794.697	2	15	1
3	390	786	39	8.34416666666667	6.376	796.197	2	15	1
3	391	786	39.1	8.34419444444445	6.365	797.697	2	15	1
3	392	786	39.2	8.34422222222222	6.357	799.197	2	15	1
3	393	786	39.3	8.34425	6.346	800.697	2	15	1
3	394	786	39.4	8.34427777777778	6.338	802.199	2	14.98	1
3	395	786	39.5	8.34430555555556	6.328	803.694	2	14.97	1
3	396	786	39.6	8.34433333333333	6.319	805.178	2	15.1	1
3	397	786	39.7	8.34436111111111	6.309	806.671	2	15.53	1
3	398	786	39.8	8.34438888888889	6.259	808.226	2	16.36	1
3	399	786	39.9	8.34441666666667	6.225	809.917	2	17.5	1
3	400	786	40	8.34444444444445	6.236	811.725	2	18.64	1
3	401	786	40.1	8.34447222222222	6.265	813.672	2	19.48	1
3	402	786	40.2	8.3445	6.252	815.682	2	19.92	1
3	403	786	40.3	8.34452777777778	6.238	817.702	2	20.02	1
3	404	786	40.4	8.34455555555556	6.223	819.702	2	19.99	1
3	405	786	40.5	8.34458333333333	6.208	821.682	2	20.11	1
3	406	786	40.6	8.34461111111111	6.195	823.676	2	20.59	1
3	407	786	40.7	8.34463888888889	6.131	825.74	2	21.48	1
3	408	786	40.8	8.34466666666667	6.085	827.953	2	22.69	1
3	409	786	40.9	8.34469444444444	6.079	830.278	2	23.89	1
3	410	786	41	8.34472222222222	6.098	832.755	2	24.72	1
3	411	786	41.1	8.34475	6.053	835.29	2	25.11	1
3	412	786	41.2	8.34477777777778	5.983	837.822	2	25.18	1
3	413	786	41.3	8.34480555555556	5.903	840.334	2	25.17	1
3	414	786	41.4	8.34483333333333	5.835	842.846	2	25.23	1
3	415	786	41.5	8.34486111111111	5.791	845.374	2	25.31	1
3	416	786	41.6	8.34488888888889	5.76	847.914	2	25.37	1
3	417	786	41.7	8.34491666666667	5.723	850.457	2	25.35	1
3	418	786	41.8	8.34494444444445	5.686	852.993	2	25.28	1
3	419	786	41.9	8.34497222222222	5.643	855.517	2	25.18	1
3	420	786	42	8.345	5.596	858.029	2	25.09	1
3	421	786	42.1	8.34502777777778	5.543	860.532	2	25.01	1
3	422	786	42.2	8.34505555555556	5.489	863.025	2	24.97	1
3	423	786	42.3	8.34508333333333	5.436	865.507	2	25.09	1
3	424	786	42.4	8.34511111111111	5.384	867.999	2	25.53	1
3	425	786	42.5	8.34513888888889	5.289	870.554	2	26.36	1
3	426	786	42.6	8.34516666666667	5.21	873.245	2	27.49	1
3	427	786	42.7	8.34519444444445	5.173	876.055	2	28.6	1
3	428	786	42.8	8.34522222222222	5.152	878.993	2	29.43	1
3	429	786	42.9	8.34525	5.088	881.982	2	30.01	1
3	430	786	43	8.34527777777778	4.969	885.001	2	30.53	1
3	431	786	43.1	8.34530555555556	5.019	888.076	2	31.08	1
3	432	786	43.2	8.34533333333333	5.176	891.236	2	31.46	1
3	433	786	43.3	8.34536111111111	5.385	894.435	2	31.41	1
3	434	786	43.4	8.34538888888889	5.473	897.581	2	30.95	1
3	435	786	43.5	8.34541666666667	5.443	900.634	2	30.4	1
3	436	786	43.6	8.34544444444444	5.376	903.626	2	30.05	1
3	437	786	43.7	8.34547222222222	5.407	906.608	2	29.96	1
3	438	786	43.8	8.3455	5.414	909.605	2	29.98	1
3	439	786	43.9	8.34552777777778	5.421	912.607	2	30	1
3	440	786	44	8.34555555555556	5.428	915.607	2	30	1
3	441	786	44.1	8.34558333333333	5.436	918.607	2	30	1
3	442	786	44.2	8.34561111111111	5.443	921.607	2	30	1
3	443	786	44.3	8.34563888888889	5.451	924.607	2	30	1
3	444	786	44.4	8.34566666666667	5.458	927.607	2	30	1
3	445	786	44.5	8.34569444444445	5.465	930.607	2	30	1
3	446	786	44.6	8.34572222222222	5.472	933.607	2	30	1
3	447	786	44.7	8.34575	5.48	936.609	2	29.98	1
3	448	786	44.8	8.34577777777778	5.487	939.607	2	29.94	1
3	449	786	44.9	8.34580555555556	5.494	942.597	2	29.91	1
3	450	786	45	8.34583333333333	5.516	945.586	2	29.9	1
3	451	786	45.1	8.34586111111111	5.541	948.571	2	29.91	1
3	452	786	45.2	8.34588888888889	5.565	951.556	2	30.05	1
3	453	786	45.3	8.34591666666667	5.59	954.556	2	30.37	1
3	454	786	45.4	8.34594444444445	5.599	957.596	2	30.92	1
3	455	786	45.5	8.34597222222222	5.625	960.712	2	31.67	1
3	456	786	45.6	8.346	5.65	963.919	2	32.5	1
3	457	786	45.7	8.34602777777778	5.679	967.212	2	33.33	1
3	458	786	45.8	8.34605555555556	5.707	970.596	2	34.08	1
3	459	786	45.9	8.34608333333333	5.752	974.055	2	34.62	1
3	460	786	46	8.34611111111111	5.782	977.557	2	34.93	1
3	461	786	46.1	8.34613888888889	5.811	981.07	2	35.03	1
3	462	786	46.2	8.34616666666667	5.84	984.575	2	35.01	1
3	463	786	46.3	8.34619444444444	5.869	988.073	2	34.99	1
3	464	786	46.4	8.34622222222222	5.898	991.572	2	34.99	1
3	465	786	46.5	8.34625	5.927	995.067	2	35.02	1
3	466	786	46.6	8.34627777777778	5.965	998.565	2	35.13	1
3	467	786	46.7	8.34630555555556	5.987	1002.078	2	35.34	1
3	468	786	46.8	8.34633333333333	5.959	1005.623	2	35.64	1
3	469	786	46.9	8.34636111111111	5.893	1009.206	2	35.93	1
3	470	786	47	8.34638888888889	5.774	1012.821	2	36.13	1
3	471	786	47.1	8.34641666666667	5.645	1016.449	2	36.22	1
3	472	786	47.2	8.34644444444445	5.535	1020.068	2	36.31	1
3	473	786	47.3	8.34647222222222	5.422	1023.683	2	36.6	1
3	474	786	47.4	8.3465	5.302	1027.337	2	37.24	1
3	475	786	47.5	8.34652777777778	5.211	1031.088	2	38.16	1
3	476	786	47.6	8.34655555555556	5.188	1034.97	2	39.08	1
3	477	786	47.7	8.34658333333333	5.201	1038.958	2	39.61	1
3	478	786	47.8	8.34661111111111	5.215	1042.974	2	39.59	1
3	479	786	47.9	8.34663888888889	5.237	1046.934	2	39.18	1
3	480	786	48	8.34666666666667	5.227	1050.805	2	38.79	1
3	481	786	48.1	8.34669444444445	5.233	1054.636	2	38.78	1
3	482	786	48.2	8.34672222222222	5.222	1058.503	2	39.16	1
3	483	786	48.3	8.34675	5.245	1062.454	2	39.64	1
3	484	786	48.4	8.34677777777778	5.251	1066.47	2	39.85	1
3	485	786	48.5	8.34680555555556	5.257	1070.484	2	39.65	1
3	486	786	48.6	8.34683333333333	5.28	1074.439	2	39.19	1
3	487	786	48.7	8.34686111111111	5.27	1078.319	2	38.72	1
3	488	786	48.8	8.34688888888889	5.276	1082.155	2	38.43	1
3	489	786	48.9	8.34691666666667	5.281	1085.987	2	38.24	1
3	490	786	49	8.34694444444444	5.287	1089.808	2	38.04	1
3	491	786	49.1	8.34697222222222	5.292	1093.605	2	37.81	1
3	492	786	49.2	8.347	5.298	1097.376	2	37.5	1
3	493	786	49.3	8.34702777777778	5.304	1101.116	2	37.09	1
3	494	786	49.4	8.34705555555556	5.326	1104.807	2	36.63	1
3	495	786	49.5	8.34708333333333	5.315	1108.429	2	36.28	1
3	496	786	49.6	8.34711111111111	5.321	1112.009	2	36.28	1
3	497	786	49.7	8.34713888888889	5.31	1115.62	2	36.74	1
3	498	786	49.8	8.34716666666667	5.314	1119.316	2	37.49	1
3	499	786	49.9	8.34719444444445	5.321	1123.108	2	38.32	1
3	500	786	50	8.34722222222222	5.327	1126.992	2	39.08	1
3	501	786	50.1	8.34725	5.35	1130.951	2	39.62	1
3	502	786	50.2	8.34727777777778	5.356	1134.953	2	39.93	1
3	503	786	50.3	8.34730555555556	5.362	1138.966	2	40.03	1
3	504	786	50.4	8.34733333333333	5.368	1142.971	2	40.02	1
3	505	786	50.5	8.34736111111111	5.374	1146.969	2	40	1
3	506	786	50.6	8.34738888888889	5.381	1150.969	2	40	1
3	507	786	50.7	8.34741666666667	5.387	1154.969	2	40	1
3	508	786	50.8	8.34744444444445	5.393	1158.969	2	40	1
3	509	786	50.9	8.34747222222222	5.399	1162.969	2	40	1
3	510	786	51	8.3475	5.405	1166.969	2	40	1
3	511	786	51.1	8.34752777777778	5.412	1170.969	2	40	1
3	512	786	51.2	8.34755555555556	5.418	1174.971	2	39.99	1
3	513	786	51.3	8.34758333333333	5.424	1178.967	2	39.98	1
3	514	786	51.4	8.34761111111111	5.43	1182.95	2	40.1	1
3	515	786	51.5	8.34763888888889	5.436	1186.943	2	40.54	1
3	516	786	51.6	8.34766666666667	5.401	1190.998	2	41.39	1
3	517	786	51.7	8.34769444444444	5.385	1195.196	2	42.54	1
3	518	786	51.8	8.34772222222222	5.408	1199.509	2	43.68	1
3	519	786	51.9	8.34775	5.443	1203.959	2	44.49	1
3	520	786	52	8.34777777777778	5.437	1208.467	2	44.91	1
3	521	786	52.1	8.34780555555556	5.43	1212.982	2	45.03	1
3	522	786	52.2	8.34783333333333	5.425	1217.487	2	45.02	1
3	523	786	52.3	8.34786111111111	5.418	1221.985	2	45	1
3	524	786	52.4	8.34788888888889	5.412	1226.485	2	45	1
3	525	786	52.5	8.34791666666667	5.406	1230.985	2	45	1
3	526	786	52.6	8.34794444444445	5.4	1235.485	2	45	1
3	527	786	52.7	8.34797222222222	5.394	1239.985	2	45	1
3	528	786	52.8	8.348	5.387	1244.485	2	45	1
3	529	786	52.9	8.34802777777778	5.382	1248.986	2	44.99	1
3	530	786	53	8.34805555555556	5.375	1253.484	2	44.99	1
3	531	786	53.1	8.34808333333333	5.369	1257.976	2	45.05	1
3	532	786	53.2	8.34811111111111	5.373	1262.475	2	45.23	1
3	533	786	53.3	8.34813888888889	5.348	1267	2	45.56	1
3	534	786	53.4	8.34816666666667	5.277	1271.573	2	46.01	1
3	535	786	53.5	8.34819444444445	5.171	1276.202	2	46.46	1
3	536	786	53.6	8.34822222222222	5.017	1280.88	2	46.79	1
3	537	786	53.7	8.34825	4.833	1285.589	2	46.91	1
3	538	786	53.8	8.34827777777778	4.65	1290.298	2	46.78	1
3	539	786	53.9	8.34830555555556	4.499	1294.975	2	46.45	1
3	540	786	54	8.34833333333333	4.396	1299.593	2	46.08	1
3	541	786	54.1	8.34836111111111	4.309	1304.162	2	45.94	1
3	542	786	54.2	8.34838888888889	4.309	1308.738	2	46.06	1
3	543	786	54.3	8.34841666666667	4.319	1313.363	2	46.24	1
3	544	786	54.4	8.34844444444444	4.317	1318.011	2	46.3	1
3	545	786	54.5	8.34847222222222	4.316	1322.633	2	46.34	1
3	546	786	54.6	8.3485	4.299	1327.241	2	46.6	1
3	547	786	54.7	8.34852777777778	4.277	1331.905	2	47.15	1
3	548	786	54.8	8.34855555555556	4.314	1336.666	2	47.78	1
3	549	786	54.9	8.34858333333333	4.314	1341.486	2	48.27	1
3	550	786	55	8.34861111111111	4.325	1346.329	2	48.69	1
3	551	786	55.1	8.34863888888889	4.324	1351.212	2	49.16	1
3	552	786	55.2	8.34866666666667	4.357	1356.16	2	49.62	1
3	553	786	55.3	8.34869444444445	4.374	1361.161	2	49.92	1
3	554	786	55.4	8.34872222222222	4.391	1366.175	2	50.03	1
3	555	786	55.5	8.34875	4.407	1371.179	2	50.01	1
3	556	786	55.6	8.34877777777778	4.424	1376.177	2	50	1
3	557	786	55.7	8.34880555555556	4.441	1381.176	2	50.02	1
3	558	786	55.8	8.34883333333333	4.457	1386.18	2	50.03	1
3	559	786	55.9	8.34886111111111	4.474	1391.197	2	49.9	1
3	560	786	56	8.34888888888889	4.491	1396.203	2	49.47	1
3	561	786	56.1	8.34891666666667	4.549	1401.149	2	48.63	1
3	562	786	56.2	8.34894444444445	4.587	1405.957	2	47.5	1
3	563	786	56.3	8.34897222222222	4.58	1410.649	2	46.36	1
3	564	786	56.4	8.349	4.554	1415.203	2	45.53	1
3	565	786	56.5	8.34902777777778	4.569	1419.696	2	45.1	1
3	566	786	56.6	8.34905555555556	4.583	1424.18	2	44.97	1
3	567	786	56.7	8.34908333333333	4.599	1428.676	2	44.98	1
3	568	786	56.8	8.34911111111111	4.614	1433.177	2	45	1
3	569	786	56.9	8.34913888888889	4.628	1437.677	2	45	1
3	570	786	57	8.34916666666667	4.643	1442.177	2	45	1
3	571	786	57.1	8.34919444444444	4.658	1446.676	2	45.01	1
3	572	786	57.2	8.34922222222222	4.673	1451.177	2	45.05	1
3	573	786	57.3	8.34925	4.688	1455.683	2	45.08	1
3	574	786	57.4	8.34927777777778	4.691	1460.197	2	45.09	1
3	575	786	57.5	8.34930555555556	4.682	1464.721	2	44.94	1
3	576	786	57.6	8.34933333333333	4.673	1469.229	2	44.48	1
3	577	786	57.7	8.34936111111111	4.706	1473.673	2	43.64	1
3	578	786	57.8	8.34938888888889	4.72	1477.982	2	42.5	1
3	579	786	57.9	8.34941666666667	4.689	1482.171	2	41.25	1
3	580	786	58	8.34944444444445	4.66	1486.234	2	40	1
3	581	786	58.1	8.34947222222222	4.673	1490.171	2	38.75	1
3	582	786	58.2	8.3495	4.688	1493.982	2	37.5	1
3	583	786	58.3	8.34952777777778	4.658	1497.673	2	36.36	1
3	584	786	58.4	8.34955555555556	4.61	1501.228	2	35.53	1
3	585	786	58.5	8.34958333333333	4.604	1504.723	2	35.08	1
3	586	786	58.6	8.34961111111111	4.596	1508.202	2	34.94	1
3	587	786	58.7	8.34963888888889	4.59	1511.683	2	35.06	1
3	588	786	58.8	8.34966666666667	4.583	1515.183	2	35.39	1
3	589	786	58.9	8.34969444444445	4.559	1518.737	2	35.85	1
3	590	786	59	8.34972222222222	4.569	1522.367	2	36.2	1
3	591	786	59.1	8.34975	4.561	1526.024	2	36.29	1
3	592	786	59.2	8.34977777777778	4.554	1529.65	2	36.23	1
3	593	786	59.3	8.34980555555556	4.547	1533.253	2	36.23	1
3	594	786	59.4	8.34983333333333	4.539	1536.879	2	36.29	1
3	595	786	59.5	8.34986111111111	4.532	1540.536	2	36.21	1
3	596	786	59.6	8.34988888888889	4.541	1544.166	2	35.85	1
3	597	786	59.7	8.34991666666667	4.519	1547.722	2	35.38	1
3	598	786	59.8	8.34994444444444	4.512	1551.216	2	35.05	1
3	599	786	59.9	8.34997222222222	4.505	1554.687	2	35.05	1
3	600	786	60	8.35	4.498	1558.183	2	35.36	1
3	601	786	60.1	8.35002777777778	4.475	1561.734	2	35.83	1
3	602	786	60.2	8.35005555555556	4.484	1565.351	2	36.3	1
3	603	786	60.3	8.35008333333333	4.477	1569.018	2	36.61	1
3	604	786	60.4	8.35011111111111	4.47	1572.706	2	36.68	1
3	605	786	60.5	8.35013888888889	4.462	1576.391	2	36.48	1
3	606	786	60.6	8.35016666666667	4.453	1580.04	2	36	1
3	607	786	60.7	8.35019444444445	4.501	1583.621	2	35.33	1
3	608	786	60.8	8.35022222222222	4.539	1587.111	2	34.61	1
3	609	786	60.9	8.35025	4.594	1590.523	2	34.03	1
3	610	786	61	8.35027777777778	4.711	1593.885	2	33.68	1
3	611	786	61.1	8.35030555555556	4.836	1597.229	2	33.53	1
3	612	786	61.2	8.35033333333333	4.961	1600.573	2	33.51	1
3	613	786	61.3	8.35036111111111	5.093	1603.925	2	33.54	1
3	614	786	61.4	8.35038888888889	5.228	1607.29	2	33.5	1
3	615	786	61.5	8.35041666666667	5.367	1610.655	2	33.22	1
3	616	786	61.6	8.35044444444445	5.494	1613.982	2	32.61	1
3	617	786	61.7	8.35047222222222	5.59	1617.217	2	31.75	1
3	618	786	61.8	8.3505	5.617	1620.333	2	30.89	1
3	619	786	61.9	8.35052777777778	5.614	1623.355	2	30.31	1
3	620	786	62	8.35055555555556	5.608	1626.346	2	30.05	1
3	621	786	62.1	8.35058333333333	5.61	1629.35	2	29.87	1
3	622	786	62.2	8.35061111111111	5.611	1632.355	2	29.45	1
3	623	786	62.3	8.35063888888889	5.655	1635.302	2	28.63	1
3	624	786	62.4	8.35066666666667	5.679	1638.11	2	27.5	1
3	625	786	62.5	8.35069444444444	5.658	1640.801	2	26.37	1
3	626	786	62.6	8.35072222222222	5.618	1643.356	2	25.53	1
3	627	786	62.7	8.35075	5.62	1645.849	2	25.1	1
3	628	786	62.8	8.35077777777778	5.621	1648.331	2	24.99	1
3	629	786	62.9	8.35080555555556	5.623	1650.83	2	25.01	1
3	630	786	63	8.35083333333333	5.625	1653.345	2	24.93	1
3	631	786	63.1	8.35086111111111	5.633	1655.846	2	24.67	1
3	632	786	63.2	8.35088888888889	5.622	1658.296	2	24.32	1
3	633	786	63.3	8.35091666666667	5.584	1660.685	2	24.16	1
3	634	786	63.4	8.35094444444445	5.602	1663.063	2	24.41	1
3	635	786	63.5	8.35097222222222	5.711	1665.514	2	25	1
3	636	786	63.6	8.351	5.906	1668.064	2	25.59	1
3	637	786	63.7	8.35102777777778	6.126	1670.673	2	25.95	1
3	638	786	63.8	8.35105555555556	6.327	1673.291	2	26.04	1
3	639	786	63.9	8.35108333333333	6.529	1675.894	2	26.02	1
3	640	786	64	8.35111111111111	6.73	1678.493	2	26.01	1
3	641	786	64.1	8.35113888888889	6.932	1681.089	2	26.06	1
3	642	786	64.2	8.35116666666667	7.143	1683.7	2	26.14	1
3	643	786	64.3	8.35119444444445	7.345	1686.331	2	26.07	1
3	644	786	64.4	8.35122222222222	7.465	1688.947	2	25.83	1
3	645	786	64.5	8.35125	7.522	1691.517	2	25.47	1
3	646	786	64.6	8.35127777777778	7.533	1694.03	2	25.15	1
3	647	786	64.7	8.35130555555556	7.535	1696.518	2	25.01	1
3	648	786	64.8	8.35133333333333	7.546	1699.015	2	24.99	1
3	649	786	64.9	8.35136111111111	7.558	1701.513	2	25.02	1
3	650	786	65	8.35138888888889	7.569	1704.024	2	24.99	1
3	651	786	65.1	8.35141666666667	7.58	1706.545	2	24.69	1
3	652	786	65.2	8.35144444444444	7.612	1709.029	2	23.94	1
3	653	786	65.3	8.35147222222222	7.681	1711.36	2	22.71	1
3	654	786	65.4	8.3515	7.7	1713.558	2	21.25	1
3	655	786	65.5	8.35152777777778	7.674	1715.611	2	20.12	1
3	656	786	65.6	8.35155555555556	7.666	1717.531	2	19.63	1
3	657	786	65.7	8.35158333333333	7.645	1719.457	2	19.64	1
3	658	786	65.8	8.35161111111111	7.609	1721.437	2	19.87	1
3	659	786	65.9	8.35163888888889	7.578	1723.452	2	20.01	1
3	660	786	66	8.35166666666667	7.547	1725.457	2	20.01	1
3	661	786	66.1	8.35169444444445	7.515	1727.455	2	20	1
3	662	786	66.2	8.35172222222222	7.485	1729.454	2	20	1
3	663	786	66.3	8.35175	7.453	1731.454	2	20	1
3	664	786	66.4	8.35177777777778	7.423	1733.454	2	20	1
3	665	786	66.5	8.35180555555556	7.392	1735.454	2	20	1
3	666	786	66.6	8.35183333333333	7.361	1737.454	2	20	1
3	667	786	66.7	8.35186111111111	7.33	1739.453	2	20	1
3	668	786	66.8	8.35188888888889	7.299	1741.455	2	19.98	1
3	669	786	66.9	8.35191666666667	7.268	1743.45	2	19.97	1
3	670	786	67	8.35194444444445	7.237	1745.433	2	20.1	1
3	671	786	67.1	8.35197222222222	7.207	1747.426	2	20.53	1
3	672	786	67.2	8.352	7.134	1749.48	2	21.36	1
3	673	786	67.3	8.35202777777778	7.078	1751.669	2	22.46	1
3	674	786	67.4	8.35205555555556	7.064	1753.984	2	23.47	1
3	675	786	67.5	8.35208333333333	7.067	1756.404	2	24.15	1
3	676	786	67.6	8.35211111111111	7.028	1758.86	2	24.52	1
3	677	786	67.7	8.35213888888889	7.04	1761.327	2	24.71	1
3	678	786	67.8	8.35216666666667	7.052	1763.806	2	24.85	1
3	679	786	67.9	8.35219444444444	7.064	1766.305	2	24.96	1
3	680	786	68	8.35222222222222	7.075	1768.809	2	25	1
3	681	786	68.1	8.35225	7.087	1771.309	2	25	1
3	682	786	68.2	8.35227777777778	7.099	1773.809	2	25	1
3	683	786	68.3	8.35230555555556	7.11	1776.309	2	25	1
3	684	786	68.4	8.35233333333333	7.123	1778.809	2	25	1
3	685	786	68.5	8.35236111111111	7.135	1781.309	2	25	1
3	686	786	68.6	8.35238888888889	7.146	1783.809	2	25	1
3	687	786	68.7	8.35241666666667	7.158	1786.309	2	25	1
3	688	786	68.8	8.35244444444445	7.17	1788.809	2	25	1
3	689	786	68.9	8.35247222222222	7.182	1791.308	2	25	1
3	690	786	69	8.3525	7.194	1793.808	2	25	1
3	691	786	69.1	8.35252777777778	7.206	1796.308	2	25	1
3	692	786	69.2	8.35255555555556	7.217	1798.808	2	25	1
3	693	786	69.3	8.35258333333333	7.229	1801.308	2	25	1
3	694	786	69.4	8.35261111111111	7.242	1803.808	2	25	1
3	695	786	69.5	8.35263888888889	7.253	1806.31	2	24.99	1
3	696	786	69.6	8.35266666666667	7.265	1808.806	2	24.97	1
3	697	786	69.7	8.35269444444445	7.277	1811.292	2	25.08	1
3	698	786	69.8	8.35272222222222	7.288	1813.792	2	25.38	1
3	699	786	69.9	8.35275	7.284	1816.343	2	25.81	1
3	700	786	70	8.35277777777778	7.313	1818.955	2	26.26	1
3	701	786	70.1	8.35280555555556	7.326	1821.606	2	26.69	1
3	702	786	70.2	8.35283333333333	7.338	1824.281	2	27.19	1
3	703	786	70.3	8.35286111111111	7.312	1827.007	2	27.94	1
3	704	786	70.4	8.35288888888889	7.323	1829.843	2	28.86	1
3	705	786	70.5	8.35291666666667	7.379	1832.799	2	29.62	1
3	706	786	70.6	8.35294444444444	7.378	1835.823	2	30.03	1
3	707	786	70.7	8.35297222222222	7.371	1838.854	2	30.12	1
3	708	786	70.8	8.353	7.365	1841.862	2	30.04	1
3	709	786	70.9	8.35302777777778	7.36	1844.859	2	29.99	1
3	710	786	71	8.35305555555556	7.354	1847.855	2	29.97	1
3	711	786	71.1	8.35308333333333	7.348	1850.841	2	30.07	1
3	712	786	71.2	8.35311111111111	7.342	1853.839	2	30.38	1
3	713	786	71.3	8.35313888888889	7.32	1856.881	2	30.92	1
3	714	786	71.4	8.35316666666667	7.313	1860.004	2	31.59	1
3	715	786	71.5	8.35319444444445	7.324	1863.217	2	32.14	1
3	716	786	71.6	8.35322222222222	7.318	1866.48	2	32.34	1
3	717	786	71.7	8.35325	7.317	1869.722	2	32.36	1
3	718	786	71.8	8.35327777777778	7.306	1872.92	2	32.63	1
3	719	786	71.9	8.35330555555556	7.211	1876.175	2	33.52	1
3	720	786	72	8.35333333333333	7.15	1879.621	2	35.12	1
3	721	786	72.1	8.35336111111111	7.114	1883.231	2	37.07	1
3	722	786	72.2	8.35338888888889	7.101	1887.008	2	38.73	1
3	723	786	72.3	8.35341666666667	7.124	1890.985	2	39.59	1
3	724	786	72.4	8.35344444444445	7.104	1895.051	2	39.31	1
3	725	786	72.5	8.35347222222222	7.163	1898.916	2	37.99	1
3	726	786	72.6	8.3535	7.181	1902.633	2	36.33	1
3	727	786	72.7	8.35352777777778	7.2	1906.175	2	35.29	1
3	728	786	72.8	8.35355555555556	7.154	1909.569	2	35.57	1
3	729	786	72.9	8.35358333333333	7.262	1913.226	2	37.1	1
3	730	786	73	8.35361111111111	7.386	1917.027	2	39.02	1
3	731	786	73.1	8.35363888888889	7.592	1920.99	2	40.46	1
3	732	786	73.2	8.35366666666667	7.721	1925.139	2	41.19	1
3	733	786	73.3	8.35369444444444	7.814	1929.289	2	41.4	1
3	734	786	73.4	8.35372222222222	7.88	1933.424	2	41.48	1
3	735	786	73.5	8.35375	7.966	1937.585	2	41.61	1
3	736	786	73.6	8.35377777777778	8.052	1941.757	2	41.67	1
3	737	786	73.7	8.35380555555556	8.137	1945.923	2	41.7	1
3	738	786	73.8	8.35383333333333	8.222	1950.102	2	41.67	1
3	739	786	73.9	8.35386111111111	8.319	1954.292	2	41.37	1
3	740	786	74	8.35388888888889	8.404	1958.441	2	40.62	1
3	741	786	74.1	8.35391666666667	8.419	1962.444	2	39.42	1
3	742	786	74.2	8.35394444444444	8.384	1966.31	2	37.94	1
3	743	786	74.3	8.35397222222222	8.297	1970.04	2	36.55	1
3	744	786	74.4	8.354	8.133	1973.615	2	35.57	1
3	745	786	74.5	8.35402777777778	8.025	1977.088	2	35.2	1
3	746	786	74.6	8.35405555555556	7.916	1980.564	2	35.47	1
3	747	786	74.7	8.35408333333333	7.763	1984.116	2	36.21	1
3	748	786	74.8	8.35411111111111	7.651	1987.786	2	37.1	1
3	749	786	74.9	8.35413888888889	7.572	1991.571	2	37.71	1
3	750	786	75	8.35416666666667	7.452	1995.395	2	37.9	1
3	751	786	75.1	8.35419444444445	7.333	1999.189	2	37.87	1
3	752	786	75.2	8.35422222222222	7.217	2002.964	2	37.78	1
3	753	786	75.3	8.35425	7.099	2006.733	2	37.75	1
3	754	786	75.4	8.35427777777778	6.978	2010.508	2	37.85	1
3	755	786	75.5	8.35430555555556	6.902	2014.288	2	38.06	1
3	756	786	75.6	8.35433333333333	6.856	2018.084	2	38.48	1
3	757	786	75.7	8.35436111111111	6.794	2021.958	2	39.1	1
3	758	786	75.8	8.35438888888889	6.764	2025.916	2	39.62	1
3	759	786	75.9	8.35441666666667	6.716	2029.915	2	39.92	1
3	760	786	76	8.35444444444444	6.669	2033.928	2	40.02	1
3	761	786	76.1	8.35447222222222	6.622	2037.933	2	40.02	1
3	762	786	76.2	8.3545	6.574	2041.931	2	40	1
3	763	786	76.3	8.35452777777778	6.527	2045.931	2	40	1
3	764	786	76.4	8.35455555555556	6.479	2049.931	2	40	1
3	765	786	76.5	8.35458333333333	6.432	2053.931	2	40	1
3	766	786	76.6	8.35461111111111	6.384	2057.93	2	39.99	1
3	767	786	76.7	8.35463888888889	6.338	2061.929	2	40	1
3	768	786	76.8	8.35466666666667	6.29	2065.931	2	39.98	1
3	769	786	76.9	8.35469444444444	6.243	2069.926	2	39.97	1
3	770	786	77	8.35472222222222	6.195	2073.912	2	40.07	1
3	771	786	77.1	8.35475	6.148	2077.911	2	40.38	1
3	772	786	77.2	8.35477777777778	6.083	2081.956	2	40.89	1
3	773	786	77.3	8.35480555555556	6.034	2086.07	2	41.55	1
3	774	786	77.4	8.35483333333333	5.983	2090.255	2	42.31	1
3	775	786	77.5	8.35486111111111	5.936	2094.52	2	43.14	1
3	776	786	77.6	8.35488888888889	5.937	2098.881	2	43.95	1
3	777	786	77.7	8.35491666666667	5.954	2103.335	2	44.58	1
3	778	786	77.8	8.35494444444445	5.953	2107.841	2	44.92	1
3	779	786	77.9	8.35497222222222	5.953	2112.354	2	45.03	1
3	780	786	78	8.355	5.953	2116.859	2	45.02	1
3	781	786	78.1	8.35502777777778	5.952	2121.357	2	45	1
3	782	786	78.2	8.35505555555556	5.952	2125.857	2	45	1
3	783	786	78.3	8.35508333333333	5.951	2130.357	2	45	1
3	784	786	78.4	8.35511111111111	5.952	2134.858	2	45.01	1
3	785	786	78.5	8.35513888888889	5.952	2139.359	2	45.01	1
3	786	786	78.6	8.35516666666667	5.949	2143.861	2	45.01	1
3	787	786	78.7	8.35519444444444	5.946	2148.362	2	45	1
3	788	786	78.8	8.35522222222222	5.942	2152.861	2	45	1
3	789	786	78.9	8.35525	5.939	2157.361	2	45	1
3	790	786	79	8.35527777777778	5.935	2161.861	2	45	1
11	14	809	1.4	8.33372222222222	2.256	35.11	2	30.26	1
11	15	809	1.5	8.33375	2.275	38.135	2	30.26	1
11	16	809	1.6	8.33377777777778	2.293	41.161	2	30.26	1
11	17	809	1.7	8.33380555555556	2.312	44.187	2	30.26	1
11	18	809	1.8	8.33383333333333	2.331	47.212	2	30.26	1
11	19	809	1.9	8.33386111111111	2.35	50.239	2	30.26	1
11	20	809	2	8.33388888888889	2.369	53.265	2	30.26	1
11	21	809	2.1	8.33391666666667	2.387	56.292	2	30.24	1
11	22	809	2.2	8.33394444444444	2.406	59.316	2	30.2	1
11	23	809	2.3	8.33397222222222	2.425	62.332	2	30.17	1
11	24	809	2.4	8.334	2.479	65.345	2	30.17	1
11	25	809	2.5	8.33402777777778	2.539	68.36	2	30.2	1
11	26	809	2.6	8.33405555555556	2.599	71.383	2	30.24	1
11	27	809	2.7	8.33408333333333	2.658	74.411	2	30.25	1
11	28	809	2.8	8.33411111111111	2.717	77.436	2	30.25	1
11	29	809	2.9	8.33413888888889	2.777	80.461	2	30.26	1
11	30	809	3	8.33416666666667	2.836	83.487	2	30.27	1
11	31	809	3.1	8.33419444444445	2.896	86.518	2	30.25	1
11	32	809	3.2	8.33422222222222	2.956	89.552	2	30.13	1
11	33	809	3.3	8.33425	3.016	92.568	2	29.84	1
11	34	809	3.4	8.33427777777778	3.067	95.539	2	29.41	1
11	35	809	3.5	8.33430555555556	3.108	98.451	2	28.99	1
11	36	809	3.6	8.33433333333333	3.142	101.317	2	28.7	1
11	37	809	3.7	8.33436111111111	3.173	104.166	2	28.57	1
11	38	809	3.8	8.33438888888889	3.206	107.017	2	28.56	1
11	39	809	3.9	8.33441666666667	3.238	109.874	2	28.57	1
11	40	809	4	8.33444444444445	3.271	112.732	2	28.57	1
11	41	809	4.1	8.33447222222222	3.305	115.59	2	28.57	1
11	42	809	4.2	8.3345	3.337	118.447	2	28.57	1
11	43	809	4.3	8.33452777777778	3.371	121.308	2	28.54	1
11	44	809	4.4	8.33455555555556	3.403	124.162	2	28.47	1
11	45	809	4.5	8.33458333333333	3.436	127.001	2	28.41	1
11	46	809	4.6	8.33461111111111	3.517	129.835	2	28.41	1
11	47	809	4.7	8.33463888888889	3.6	132.673	2	28.46	1
11	48	809	4.8	8.33466666666667	3.682	135.525	2	28.53	1
11	49	809	4.9	8.33469444444444	3.764	138.385	2	28.56	1
11	50	809	5	8.33472222222222	3.847	141.238	2	28.59	1
11	51	809	5.1	8.33475	3.929	144.102	2	28.6	1
11	52	809	5.2	8.33477777777778	4.012	146.982	2	28.42	1
11	53	809	5.3	8.33480555555556	4.103	149.841	2	27.86	1
11	54	809	5.4	8.33483333333333	4.198	152.604	2	26.88	1
11	55	809	5.5	8.33486111111111	4.236	155.236	2	25.74	1
11	56	809	5.6	8.33488888888889	4.212	157.72	2	24.9	1
11	57	809	5.7	8.33491666666667	4.208	160.141	2	24.61	1
11	58	809	5.8	8.33494444444445	4.228	162.582	2	24.7	1
11	59	809	5.9	8.33497222222222	4.265	165.071	2	24.91	1
11	60	809	6	8.335	4.295	167.584	2	25.02	1
11	61	809	6.1	8.33502777777778	4.326	170.088	2	25.01	1
11	62	809	6.2	8.33505555555556	4.356	172.586	2	25	1
11	63	809	6.3	8.33508333333333	4.387	175.086	2	25	1
11	64	809	6.4	8.33511111111111	4.417	177.586	2	25	1
11	65	809	6.5	8.33513888888889	4.447	180.085	2	25	1
11	66	809	6.6	8.33516666666667	4.478	182.585	2	25	1
11	67	809	6.7	8.33519444444445	4.508	185.085	2	25	1
11	68	809	6.8	8.33522222222222	4.538	187.585	2	25	1
11	69	809	6.9	8.33525	4.569	190.085	2	25	1
11	70	809	7	8.33527777777778	4.599	192.584	2	25	1
11	71	809	7.1	8.33530555555556	4.63	195.088	2	24.97	1
11	72	809	7.2	8.33533333333333	4.661	197.583	2	24.9	1
11	73	809	7.3	8.33536111111111	4.691	200.069	2	24.84	1
11	74	809	7.4	8.33538888888889	4.72	202.561	2	24.65	1
11	75	809	7.5	8.33541666666667	4.804	205.04	2	24.15	1
11	76	809	7.6	8.33544444444444	4.942	207.447	2	23.24	1
11	77	809	7.7	8.33547222222222	5.005	209.701	2	21.94	1
11	78	809	7.8	8.3355	5.053	211.836	2	20.65	1
11	79	809	7.9	8.33552777777778	5.043	213.817	2	19.72	1
11	80	809	8	8.33555555555556	5.033	215.722	2	19.25	1
11	81	809	8.1	8.33558333333333	5.034	217.619	2	19.13	1
11	82	809	8.2	8.33561111111111	5.034	219.533	2	19.16	1
11	83	809	8.3	8.33563888888889	5.034	221.452	2	19.17	1
11	84	809	8.4	8.33566666666667	5.035	223.37	2	19.17	1
11	85	809	8.5	8.33569444444445	5.035	225.287	2	19.17	1
11	86	809	8.6	8.33572222222222	5.036	227.205	2	19.17	1
11	87	809	8.7	8.33575	5.037	229.122	2	19.17	1
11	88	809	8.8	8.33577777777778	5.037	231.039	2	19.17	1
11	89	809	8.9	8.33580555555556	5.037	232.957	2	19.17	1
11	90	809	9	8.33583333333333	5.038	234.874	2	19.17	1
11	91	809	9.1	8.33586111111111	5.039	236.791	2	19.17	1
11	92	809	9.2	8.33588888888889	5.038	238.709	2	19.17	1
11	93	809	9.3	8.33591666666667	5.039	240.626	2	19.17	1
11	94	809	9.4	8.33594444444445	5.039	242.543	2	19.17	1
11	95	809	9.5	8.33597222222222	5.04	244.461	2	19.17	1
11	96	809	9.6	8.336	5.04	246.378	2	19.17	1
11	97	809	9.7	8.33602777777778	5.041	248.295	2	19.17	1
11	98	809	9.8	8.33605555555556	5.041	250.212	2	19.17	1
11	99	809	9.9	8.33608333333333	5.041	252.13	2	19.17	1
11	100	809	10	8.33611111111111	5.042	254.047	2	19.17	1
11	101	809	10.1	8.33613888888889	5.043	255.964	2	19.17	1
11	102	809	10.2	8.33616666666667	5.042	257.879	2	19.19	1
11	103	809	10.3	8.33619444444444	5.043	259.801	2	19.21	1
11	104	809	10.4	8.33622222222222	5.044	261.74	2	19.06	1
11	105	809	10.5	8.33625	5.045	263.677	2	18.42	1
11	106	809	10.6	8.33627777777778	5.097	265.461	2	17.18	1
11	107	809	10.7	8.33630555555556	5.092	267.101	2	15.65	1
11	108	809	10.8	8.33633333333333	5.09	268.613	2	14.29	1
11	109	809	10.9	8.33636111111111	5.077	269.938	2	13.47	1
11	110	809	11	8.33638888888889	5.111	271.236	2	13.18	1
11	111	809	11.1	8.33641666666667	5.146	272.543	2	13.13	1
11	112	809	11.2	8.33644444444445	5.182	273.855	2	13.15	1
11	113	809	11.3	8.33647222222222	5.219	275.175	2	13.17	1
11	114	809	11.4	8.3365	5.255	276.492	2	13.17	1
11	115	809	11.5	8.33652777777778	5.291	277.809	2	13.17	1
11	116	809	11.6	8.33655555555556	5.327	279.126	2	13.17	1
11	117	809	11.7	8.33658333333333	5.363	280.443	2	13.17	1
11	118	809	11.8	8.33661111111111	5.399	281.76	2	13.17	1
11	119	809	11.9	8.33663888888889	5.435	283.077	2	13.17	1
11	120	809	12	8.33666666666667	5.471	284.395	2	13.17	1
11	121	809	12.1	8.33669444444445	5.507	285.712	2	13.17	1
11	122	809	12.2	8.33672222222222	5.543	287.029	2	13.17	1
11	123	809	12.3	8.33675	5.579	288.346	2	13.17	1
11	124	809	12.4	8.33677777777778	5.616	289.663	2	13.17	1
11	125	809	12.5	8.33680555555556	5.652	290.98	2	13.17	1
11	126	809	12.6	8.33683333333333	5.687	292.297	2	13.17	1
11	127	809	12.7	8.33686111111111	5.724	293.614	2	13.17	1
11	128	809	12.8	8.33688888888889	5.76	294.931	2	13.17	1
11	129	809	12.9	8.33691666666667	5.796	296.248	2	13.17	1
11	130	809	13	8.33694444444444	5.832	297.565	2	13.17	1
11	131	809	13.1	8.33697222222222	5.868	298.883	2	13.17	1
11	132	809	13.2	8.337	5.903	300.202	2	13.16	1
11	133	809	13.3	8.33702777777778	5.939	301.516	2	13.15	1
11	134	809	13.4	8.33705555555556	5.976	302.818	2	13.24	1
11	135	809	13.5	8.33708333333333	6.013	304.128	2	13.6	1
11	136	809	13.6	8.33711111111111	6.017	305.489	2	14.3	1
11	137	809	13.7	8.33713888888889	6.02	306.951	2	15.26	1
11	138	809	13.8	8.33716666666667	6.05	308.541	2	16.22	1
11	139	809	13.9	8.33719444444445	6.081	310.232	2	16.92	1
11	140	809	14	8.33722222222222	6.076	311.974	2	17.28	1
11	141	809	14.1	8.33725	6.073	313.724	2	17.38	1
11	142	809	14.2	8.33727777777778	6.07	315.462	2	17.36	1
11	143	809	14.3	8.33730555555556	6.068	317.195	2	17.36	1
11	144	809	14.4	8.33733333333333	6.065	318.932	2	17.38	1
11	145	809	14.5	8.33736111111111	6.062	320.679	2	17.31	1
11	146	809	14.6	8.33738888888889	6.092	322.419	2	17.07	1
11	147	809	14.7	8.33741666666667	6.057	324.115	2	16.7	1
11	148	809	14.8	8.33744444444445	5.885	325.749	2	16.4	1
11	149	809	14.9	8.33747222222222	5.663	327.35	2	16.4	1
11	150	809	15	8.3375	5.49	328.984	2	16.7	1
11	151	809	15.1	8.33752777777778	5.456	330.681	2	17.07	1
11	152	809	15.2	8.33755555555556	5.486	332.421	2	17.31	1
11	153	809	15.3	8.33758333333333	5.483	334.168	2	17.38	1
11	154	809	15.4	8.33761111111111	5.481	335.905	2	17.36	1
11	155	809	15.5	8.33763888888889	5.477	337.639	2	17.35	1
11	156	809	15.6	8.33766666666667	5.475	339.374	2	17.35	1
11	157	809	15.7	8.33769444444444	5.472	341.109	2	17.35	1
11	158	809	15.8	8.33772222222222	5.47	342.844	2	17.35	1
11	159	809	15.9	8.33775	5.466	344.579	2	17.35	1
11	160	809	16	8.33777777777778	5.464	346.314	2	17.35	1
11	161	809	16.1	8.33780555555556	5.461	348.049	2	17.35	1
11	162	809	16.2	8.33783333333333	5.459	349.782	2	17.38	1
11	163	809	16.3	8.33786111111111	5.456	351.528	2	17.35	1
11	164	809	16.4	8.33788888888889	5.453	353.287	2	17.04	1
11	165	809	16.5	8.33791666666667	5.478	355.005	2	16.27	1
11	166	809	16.6	8.33794444444444	5.488	356.565	2	15.01	1
11	167	809	16.7	8.33797222222222	5.462	357.997	2	13.59	1
11	168	809	16.8	8.338	5.376	359.267	2	12.66	1
11	169	809	16.9	8.33802777777778	5.32	360.45	2	12.44	1
11	170	809	17	8.33805555555556	5.32	361.687	2	12.62	1
11	171	809	17.1	8.33808333333333	5.357	363.002	2	12.69	1
11	172	809	17.2	8.33811111111111	5.418	364.306	2	12.26	1
11	173	809	17.3	8.33813888888889	5.445	365.498	2	11.5	1
11	174	809	17.4	8.33816666666667	5.432	366.586	2	10.87	1
11	175	809	17.5	8.33819444444445	5.423	367.625	2	10.54	1
11	176	809	17.6	8.33822222222222	5.42	368.66	2	10.47	1
11	177	809	17.7	8.33825	5.418	369.708	2	10.49	1
11	178	809	17.8	8.33827777777778	5.416	370.759	2	10.5	1
11	179	809	17.9	8.33830555555556	5.413	371.809	2	10.5	1
11	180	809	18	8.33833333333333	5.411	372.859	2	10.5	1
11	181	809	18.1	8.33836111111111	5.409	373.909	2	10.5	1
11	182	809	18.2	8.33838888888889	5.406	374.96	2	10.5	1
11	183	809	18.3	8.33841666666667	5.403	376.01	2	10.5	1
11	184	809	18.4	8.33844444444444	5.401	377.059	2	10.5	1
11	185	809	18.5	8.33847222222222	5.398	378.109	2	10.5	1
11	186	809	18.6	8.3385	5.396	379.159	2	10.5	1
11	187	809	18.7	8.33852777777778	5.394	380.207	2	10.52	1
11	188	809	18.8	8.33855555555556	5.391	381.262	2	10.53	1
11	189	809	18.9	8.33858333333333	5.388	382.333	2	10.37	1
11	190	809	19	8.33861111111111	5.386	383.39	2	9.84	1
11	191	809	19.1	8.33863888888889	5.438	384.347	2	8.78	1
11	192	809	19.2	8.33866666666667	5.443	385.142	2	7.27	1
11	193	809	19.3	8.33869444444444	5.434	385.803	2	5.81	1
11	194	809	19.4	8.33872222222222	5.388	386.3	2	4.82	1
11	195	809	19.5	8.33875	5.397	386.705	2	4.4	1
11	196	809	19.6	8.33877777777778	5.407	387.127	2	4.4	1
11	197	809	19.7	8.33880555555556	5.417	387.579	2	4.48	1
11	198	809	19.8	8.33883333333333	5.426	388.031	2	4.5	1
11	199	809	19.9	8.33886111111111	5.436	388.481	2	4.5	1
11	200	809	20	8.33888888888889	5.445	388.931	2	4.5	1
11	201	809	20.1	8.33891666666667	5.455	389.381	2	4.5	1
11	202	809	20.2	8.33894444444445	5.464	389.831	2	4.5	1
11	203	809	20.3	8.33897222222222	5.474	390.281	2	4.5	1
11	204	809	20.4	8.339	5.484	390.731	2	4.5	1
11	205	809	20.5	8.33902777777778	5.493	391.181	2	4.5	1
11	206	809	20.6	8.33905555555556	5.503	391.63	2	4.5	1
11	207	809	20.7	8.33908333333333	5.513	392.077	2	4.52	1
11	208	809	20.8	8.33911111111111	5.522	392.536	2	4.52	1
11	209	809	20.9	8.33913888888889	5.531	393.009	2	4.28	1
11	210	809	21	8.33916666666667	5.556	393.455	2	3.62	1
11	211	809	21.1	8.33919444444444	5.59	393.776	2	2.56	1
11	212	809	21.2	8.33922222222222	5.576	393.973	2	1.47	1
11	213	809	21.3	8.33925	5.48	394.01	2	.93	1
11	214	809	21.4	8.33927777777778	5.441	394.026	2	1.32	1
11	215	809	21.5	8.33930555555556	5.446	394.211	2	2.51	1
11	216	809	21.6	8.33933333333333	5.475	394.534	2	3.99	1
11	217	809	21.7	8.33936111111111	5.542	395	2	5.18	1
11	218	809	21.8	8.33938888888889	5.538	395.606	2	5.82	1
11	219	809	21.9	8.33941666666667	5.535	396.227	2	6.02	1
11	220	809	22	8.33944444444444	5.531	396.833	2	6.02	1
11	221	809	22.1	8.33947222222222	5.527	397.431	2	6	1
11	222	809	22.2	8.3395	5.523	398.031	2	6	1
11	223	809	22.3	8.33952777777778	5.519	398.631	2	6	1
11	224	809	22.4	8.33955555555556	5.515	399.231	2	6	1
11	225	809	22.5	8.33958333333333	5.512	399.831	2	6	1
11	226	809	22.6	8.33961111111111	5.508	400.432	2	6	1
11	227	809	22.7	8.33963888888889	5.504	401.032	2	6	1
11	228	809	22.8	8.33966666666667	5.5	401.632	2	6	1
11	229	809	22.9	8.33969444444445	5.496	402.232	2	6	1
11	230	809	23	8.33972222222222	5.493	402.833	2	6	1
11	231	809	23.1	8.33975	5.489	403.433	2	6	1
11	232	809	23.2	8.33977777777778	5.485	404.033	2	6	1
11	233	809	23.3	8.33980555555556	5.481	404.634	2	6	1
11	234	809	23.4	8.33983333333333	5.477	405.234	2	6	1
11	235	809	23.5	8.33986111111111	5.474	405.834	2	6	1
11	236	809	23.6	8.33988888888889	5.47	406.434	2	6	1
11	237	809	23.7	8.33991666666667	5.466	407.035	2	6	1
11	238	809	23.8	8.33994444444444	5.462	407.635	2	6	1
11	239	809	23.9	8.33997222222222	5.458	408.235	2	6	1
11	240	809	24	8.34	5.455	408.838	2	5.98	1
11	241	809	24.1	8.34002777777778	5.45	409.427	2	6.01	1
11	242	809	24.2	8.34005555555556	5.446	410.001	2	6.37	1
11	243	809	24.3	8.34008333333333	5.425	410.637	2	7.31	1
11	244	809	24.4	8.34011111111111	5.367	411.464	2	8.9	1
11	245	809	24.5	8.34013888888889	5.35	412.464	2	10.98	1
11	246	809	24.6	8.34016666666667	5.326	413.661	2	13.06	1
11	247	809	24.7	8.34019444444444	5.343	415.031	2	14.66	1
11	248	809	24.8	8.34022222222222	5.324	416.591	2	15.6	1
11	249	809	24.9	8.34025	5.286	418.214	2	15.95	1
11	250	809	25	8.34027777777778	5.249	419.821	2	15.98	1
11	251	809	25.1	8.34030555555556	5.211	421.415	2	15.96	1
11	252	809	25.2	8.34033333333333	5.174	423.011	2	15.96	1
11	253	809	25.3	8.34036111111111	5.137	424.607	2	15.96	1
11	254	809	25.4	8.34038888888889	5.1	426.203	2	15.96	1
11	255	809	25.5	8.34041666666667	5.063	427.8	2	15.96	1
11	256	809	25.6	8.34044444444445	5.025	429.396	2	15.97	1
11	257	809	25.7	8.34047222222222	4.988	430.993	2	15.97	1
11	258	809	25.8	8.3405	4.95	432.589	2	15.97	1
11	259	809	25.9	8.34052777777778	4.914	434.186	2	15.97	1
11	260	809	26	8.34055555555556	4.876	435.782	2	15.97	1
11	261	809	26.1	8.34058333333333	4.839	437.377	2	15.98	1
11	262	809	26.2	8.34061111111111	4.802	438.978	2	15.99	1
11	263	809	26.3	8.34063888888889	4.765	440.591	2	15.86	1
11	264	809	26.4	8.34066666666667	4.73	442.175	2	15.61	1
11	265	809	26.5	8.34069444444444	4.685	443.701	2	15.5	1
11	266	809	26.6	8.34072222222222	4.633	445.206	2	15.82	1
11	267	809	26.7	8.34075	4.571	446.795	2	16.74	1
11	268	809	26.8	8.34077777777778	4.572	448.534	2	18.01	1
11	269	809	26.9	8.34080555555556	4.633	450.403	2	19.11	1
11	270	809	27	8.34083333333333	4.693	452.395	2	19.77	1
11	271	809	27.1	8.34086111111111	4.737	454.417	2	20.01	1
11	272	809	27.2	8.34088888888889	4.779	456.426	2	20.02	1
11	273	809	27.3	8.34091666666667	4.822	458.423	2	20	1
11	274	809	27.4	8.34094444444444	4.865	460.422	2	20	1
11	275	809	27.5	8.34097222222222	4.908	462.422	2	20	1
11	276	809	27.6	8.341	4.95	464.422	2	19.99	1
11	277	809	27.7	8.34102777777778	4.994	466.421	2	19.99	1
11	278	809	27.8	8.34105555555556	5.036	468.42	2	19.99	1
11	279	809	27.9	8.34108333333333	5.079	470.42	2	20	1
11	280	809	28	8.34111111111111	5.122	472.42	2	20	1
11	281	809	28.1	8.34113888888889	5.164	474.419	2	20	1
11	282	809	28.2	8.34116666666667	5.208	476.419	2	20	1
11	283	809	28.3	8.34119444444445	5.25	478.418	2	19.99	1
11	284	809	28.4	8.34122222222222	5.293	480.418	2	19.99	1
11	285	809	28.5	8.34125	5.336	482.417	2	20	1
11	286	809	28.6	8.34127777777778	5.379	484.417	2	20	1
11	287	809	28.7	8.34130555555556	5.421	486.417	2	20	1
11	288	809	28.8	8.34133333333333	5.464	488.418	2	19.98	1
11	289	809	28.9	8.34136111111111	5.507	490.413	2	19.96	1
11	290	809	29	8.34138888888889	5.55	492.395	2	20.09	1
11	291	809	29.1	8.34141666666667	5.592	494.387	2	20.52	1
11	292	809	29.2	8.34144444444444	5.596	496.439	2	21.35	1
11	293	809	29.3	8.34147222222222	5.621	498.631	2	22.5	1
11	294	809	29.4	8.3415	5.693	500.938	2	23.64	1
11	295	809	29.5	8.34152777777778	5.785	503.385	2	24.47	1
11	296	809	29.6	8.34155555555556	5.839	505.893	2	24.9	1
11	297	809	29.7	8.34158333333333	5.892	508.409	2	25.03	1
11	298	809	29.8	8.34161111111111	5.946	510.913	2	25.01	1
11	299	809	29.9	8.34163888888889	6	513.413	2	24.97	1
11	300	809	30	8.34166666666667	6.047	515.908	2	24.95	1
11	301	809	30.1	8.34169444444444	6.109	518.396	2	24.99	1
11	302	809	30.2	8.34172222222222	6.196	520.893	2	25.11	1
11	303	809	30.3	8.34175	6.269	523.408	2	25.3	1
11	304	809	30.4	8.34177777777778	6.323	525.946	2	25.56	1
11	305	809	30.5	8.34180555555556	6.352	528.517	2	25.83	1
11	306	809	30.6	8.34183333333333	6.388	531.117	2	26.06	1
11	307	809	30.7	8.34186111111111	6.434	533.743	2	26.21	1
11	308	809	30.8	8.34188888888889	6.479	536.375	2	26.26	1
11	309	809	30.9	8.34191666666667	6.525	538.999	2	26.25	1
11	310	809	31	8.34194444444445	6.571	541.624	2	26.25	1
11	311	809	31.1	8.34197222222222	6.616	544.249	2	26.25	1
11	312	809	31.2	8.342	6.661	546.874	2	26.25	1
11	313	809	31.3	8.34202777777778	6.707	549.499	2	26.25	1
11	314	809	31.4	8.34205555555556	6.752	552.125	2	26.25	1
11	315	809	31.5	8.34208333333333	6.798	554.75	2	26.25	1
11	316	809	31.6	8.34211111111111	6.842	557.375	2	26.25	1
11	317	809	31.7	8.34213888888889	6.888	560	2	26.25	1
11	318	809	31.8	8.34216666666667	6.934	562.627	2	26.23	1
11	319	809	31.9	8.34219444444444	6.979	565.245	2	26.23	1
11	320	809	32	8.34222222222222	7.025	567.851	2	26.41	1
11	321	809	32.1	8.34225	7.063	570.478	2	26.93	1
11	322	809	32.2	8.34227777777778	7.063	573.184	2	27.8	1
11	323	809	32.3	8.34230555555556	7.124	576.025	2	28.76	1
11	324	809	32.4	8.34233333333333	7.215	578.986	2	29.37	1
11	325	809	32.5	8.34236111111111	7.262	581.978	2	29.47	1
11	326	809	32.6	8.34238888888889	7.304	584.929	2	29.24	1
11	327	809	32.7	8.34241666666667	7.344	587.824	2	28.97	1
11	328	809	32.8	8.34244444444444	7.385	590.696	2	28.87	1
11	329	809	32.9	8.34247222222222	7.427	593.582	2	28.9	1
11	330	809	33	8.3425	7.468	596.483	2	28.85	1
11	331	809	33.1	8.34252777777778	7.534	599.376	2	28.65	1
11	332	809	33.2	8.34255555555556	7.551	602.232	2	28.33	1
11	333	809	33.3	8.34258333333333	7.462	605.034	2	28.07	1
11	334	809	33.4	8.34261111111111	7.333	607.808	2	28.07	1
11	335	809	33.5	8.34263888888889	7.245	610.61	2	28.33	1
11	336	809	33.6	8.34266666666667	7.262	613.466	2	28.65	1
11	337	809	33.7	8.34269444444445	7.328	616.359	2	28.85	1
11	338	809	33.8	8.34272222222222	7.369	619.257	2	28.92	1
11	339	809	33.9	8.34275	7.411	622.149	2	28.92	1
11	340	809	34	8.34277777777778	7.451	625.045	2	28.89	1
11	341	809	34.1	8.34280555555556	7.496	627.944	2	28.73	1
11	342	809	34.2	8.34283333333333	7.538	630.821	2	28.36	1
11	343	809	34.3	8.34286111111111	7.562	633.641	2	27.82	1
11	344	809	34.4	8.34288888888889	7.563	636.385	2	27.28	1
11	345	809	34.5	8.34291666666667	7.546	639.071	2	26.91	1
11	346	809	34.6	8.34294444444444	7.526	641.736	2	26.75	1
11	347	809	34.7	8.34297222222222	7.51	644.404	2	26.73	1
11	348	809	34.8	8.343	7.493	647.078	2	26.74	1
11	349	809	34.9	8.34302777777778	7.477	649.754	2	26.75	1
11	350	809	35	8.34305555555556	7.46	652.429	2	26.75	1
11	351	809	35.1	8.34308333333333	7.444	655.104	2	26.75	1
11	352	809	35.2	8.34311111111111	7.428	657.779	2	26.75	1
11	353	809	35.3	8.34313888888889	7.411	660.458	2	26.71	1
11	354	809	35.4	8.34316666666667	7.395	663.129	2	26.63	1
11	355	809	35.5	8.34319444444444	7.379	665.783	2	26.57	1
11	356	809	35.6	8.34322222222222	7.369	668.432	2	26.57	1
11	357	809	35.7	8.34325	7.377	671.087	2	26.63	1
11	358	809	35.8	8.34327777777778	7.385	673.756	2	26.73	1
11	359	809	35.9	8.34330555555556	7.393	676.439	2	26.78	1
11	360	809	36	8.34333333333333	7.401	679.129	2	26.67	1
11	361	809	36.1	8.34336111111111	7.41	681.812	2	26.29	1
11	362	809	36.2	8.34338888888889	7.449	684.442	2	25.55	1
11	363	809	36.3	8.34341666666667	7.47	686.958	2	24.51	1
11	364	809	36.4	8.34344444444445	7.443	689.345	2	23.48	1
11	365	809	36.5	8.34347222222222	7.398	691.617	2	22.73	1
11	366	809	36.6	8.3435	7.383	693.836	2	22.35	1
11	367	809	36.7	8.34352777777778	7.369	696.049	2	22.24	1
11	368	809	36.8	8.34355555555556	7.355	698.272	2	22.26	1
11	369	809	36.9	8.34358333333333	7.341	700.5	2	22.28	1
11	370	809	37	8.34361111111111	7.327	702.729	2	22.3	1
11	371	809	37.1	8.34363888888889	7.313	704.969	2	22.24	1
11	372	809	37.2	8.34366666666667	7.312	707.204	2	21.99	1
11	373	809	37.3	8.34369444444445	7.287	709.397	2	21.56	1
11	374	809	37.4	8.34372222222222	7.205	711.518	2	21.13	1
11	375	809	37.5	8.34375	7.095	713.585	2	20.93	1
11	376	809	37.6	8.34377777777778	6.997	715.658	2	21.03	1
11	377	809	37.7	8.34380555555556	6.946	717.773	2	21.27	1
11	378	809	37.8	8.34383333333333	6.919	719.924	2	21.46	1
11	379	809	37.9	8.34386111111111	6.88	722.083	2	21.52	1
11	380	809	38	8.34388888888889	6.841	724.236	2	21.51	1
11	381	809	38.1	8.34391666666667	6.803	726.383	2	21.51	1
11	382	809	38.2	8.34394444444444	6.764	728.536	2	21.52	1
11	383	809	38.3	8.34397222222222	6.726	730.697	2	21.43	1
11	384	809	38.4	8.344	6.684	732.851	2	21.14	1
11	385	809	38.5	8.34402777777778	6.67	734.965	2	20.59	1
11	386	809	38.6	8.34405555555556	6.671	736.999	2	19.84	1
11	387	809	38.7	8.34408333333333	6.666	738.933	2	19.09	1
11	388	809	38.8	8.34411111111111	6.674	740.788	2	18.54	1
11	389	809	38.9	8.34413888888889	6.713	742.602	2	18.25	1
11	390	809	39	8.34416666666667	6.747	744.409	2	18.16	1
11	391	809	39.1	8.34419444444445	6.78	746.224	2	18.17	1
11	392	809	39.2	8.34422222222222	6.814	748.041	2	18.21	1
11	393	809	39.3	8.34425	6.849	749.867	2	18.22	1
11	394	809	39.4	8.34427777777778	6.883	751.707	2	18.05	1
11	395	809	39.5	8.34430555555556	6.926	753.528	2	17.51	1
11	396	809	39.6	8.34433333333333	6.988	755.265	2	16.59	1
11	397	809	39.7	8.34436111111111	6.979	756.865	2	15.54	1
11	398	809	39.8	8.34438888888889	6.903	758.319	2	14.93	1
11	399	809	39.9	8.34441666666667	6.849	759.735	2	15.12	1
11	400	809	40	8.34444444444445	6.786	761.256	2	16.05	1
11	401	809	40.1	8.34447222222222	6.775	762.929	2	17.4	1
11	402	809	40.2	8.3445	6.785	764.727	2	18.65	1
11	403	809	40.3	8.34452777777778	6.815	766.689	2	19.39	1
11	404	809	40.4	8.34455555555556	6.801	768.697	2	19.51	1
11	405	809	40.5	8.34458333333333	6.805	770.66	2	19.17	1
11	406	809	40.6	8.34461111111111	6.777	772.534	2	18.8	1
11	407	809	40.7	8.34463888888889	6.766	774.364	2	18.78	1
11	408	809	40.8	8.34466666666667	6.738	776.233	2	19.15	1
11	409	809	40.9	8.34469444444444	6.742	778.18	2	19.61	1
11	410	809	41	8.34472222222222	6.729	780.181	2	19.92	1
11	411	809	41.1	8.34475	6.716	782.195	2	20.03	1
11	412	809	41.2	8.34477777777778	6.704	784.198	2	20.03	1
11	413	809	41.3	8.34480555555556	6.692	786.201	2	20.03	1
11	414	809	41.4	8.34483333333333	6.678	788.215	2	19.92	1
11	415	809	41.5	8.34486111111111	6.666	790.216	2	19.61	1
11	416	809	41.6	8.34488888888889	6.67	792.162	2	19.14	1
11	417	809	41.7	8.34491666666667	6.642	794.031	2	18.78	1
11	418	809	41.8	8.34494444444445	6.63	795.863	2	18.78	1
11	419	809	41.9	8.34497222222222	6.602	797.733	2	19.14	1
11	420	809	42	8.345	6.606	799.679	2	19.61	1
11	421	809	42.1	8.34502777777778	6.594	801.68	2	19.92	1
11	422	809	42.2	8.34505555555556	6.58	803.694	2	20.03	1
11	423	809	42.3	8.34508333333333	6.568	805.699	2	20.02	1
11	424	809	42.4	8.34511111111111	6.556	807.697	2	20	1
11	425	809	42.5	8.34513888888889	6.543	809.697	2	20	1
11	426	809	42.6	8.34516666666667	6.53	811.697	2	20.01	1
11	427	809	42.7	8.34519444444445	6.518	813.699	2	20.02	1
11	428	809	42.8	8.34522222222222	6.505	815.701	2	20.02	1
11	429	809	42.9	8.34525	6.491	817.705	2	19.99	1
11	430	809	43	8.34527777777778	6.475	819.7	2	19.98	1
11	431	809	43.1	8.34530555555556	6.461	821.68	2	20.13	1
11	432	809	43.2	8.34533333333333	6.449	823.676	2	20.66	1
11	433	809	43.3	8.34536111111111	6.378	825.758	2	21.62	1
11	434	809	43.4	8.34538888888889	6.337	827.989	2	22.92	1
11	435	809	43.5	8.34541666666667	6.326	830.342	2	24.22	1
11	436	809	43.6	8.34544444444444	6.345	832.846	2	25.17	1
11	437	809	43.7	8.34547222222222	6.314	835.435	2	25.63	1
11	438	809	43.8	8.3455	6.27	838.029	2	25.7	1
11	439	809	43.9	8.34552777777778	6.198	840.593	2	25.62	1
11	440	809	44	8.34555555555556	6.116	843.141	2	25.6	1
11	441	809	44.1	8.34558333333333	6.044	845.699	2	25.68	1
11	442	809	44.2	8.34561111111111	6.002	848.277	2	25.77	1
11	443	809	44.3	8.34563888888889	5.972	850.866	2	25.76	1
11	444	809	44.4	8.34566666666667	5.934	853.448	2	25.63	1
11	445	809	44.5	8.34569444444445	5.893	856.004	2	25.42	1
11	446	809	44.6	8.34572222222222	5.844	858.532	2	25.19	1
11	447	809	44.7	8.34575	5.792	861.032	2	25.03	1
11	448	809	44.8	8.34577777777778	5.739	863.513	2	25.07	1
11	449	809	44.9	8.34580555555556	5.686	866.012	2	25.34	1
11	450	809	45	8.34583333333333	5.616	868.556	2	25.78	1
11	451	809	45.1	8.34586111111111	5.576	871.152	2	26.37	1
11	452	809	45.2	8.34588888888889	5.483	873.814	2	27.07	1
11	453	809	45.3	8.34591666666667	5.491	876.55	2	27.84	1
11	454	809	45.4	8.34594444444445	5.583	879.389	2	28.57	1
11	455	809	45.5	8.34597222222222	5.677	882.314	2	28.94	1
11	456	809	45.6	8.346	5.719	885.243	2	28.87	1
11	457	809	45.7	8.34602777777778	5.647	888.12	2	28.6	1
11	458	809	45.8	8.34605555555556	5.595	890.941	2	28.46	1
11	459	809	45.9	8.34608333333333	5.624	893.757	2	28.67	1
11	460	809	46	8.34611111111111	5.615	896.637	2	29.16	1
11	461	809	46.1	8.34613888888889	5.637	899.591	2	29.63	1
11	462	809	46.2	8.34616666666667	5.645	902.591	2	29.92	1
11	463	809	46.3	8.34619444444444	5.653	905.605	2	30.03	1
11	464	809	46.4	8.34622222222222	5.66	908.609	2	30.02	1
11	465	809	46.5	8.34625	5.667	911.607	2	30	1
11	466	809	46.6	8.34627777777778	5.675	914.608	2	30	1
11	467	809	46.7	8.34630555555556	5.682	917.607	2	30	1
11	468	809	46.8	8.34633333333333	5.688	920.607	2	30	1
11	469	809	46.9	8.34636111111111	5.696	923.607	2	30	1
11	470	809	47	8.34638888888889	5.703	926.607	2	30	1
11	471	809	47.1	8.34641666666667	5.71	929.607	2	30	1
11	472	809	47.2	8.34644444444445	5.718	932.607	2	30	1
11	473	809	47.3	8.34647222222222	5.725	935.609	2	29.98	1
11	474	809	47.4	8.3465	5.732	938.607	2	29.94	1
11	475	809	47.5	8.34652777777778	5.74	941.597	2	29.91	1
11	476	809	47.6	8.34655555555556	5.756	944.584	2	29.91	1
11	477	809	47.7	8.34658333333333	5.781	947.573	2	29.94	1
11	478	809	47.8	8.34661111111111	5.805	950.573	2	29.96	1
11	479	809	47.9	8.34663888888889	5.83	953.57	2	29.97	1
11	480	809	48	8.34666666666667	5.855	956.553	2	30.1	1
11	481	809	48.1	8.34669444444445	5.88	959.546	2	30.53	1
11	482	809	48.2	8.34672222222222	5.864	962.601	2	31.36	1
11	483	809	48.3	8.34675	5.868	965.793	2	32.5	1
11	484	809	48.4	8.34677777777778	5.918	969.101	2	33.63	1
11	485	809	48.5	8.34680555555556	5.988	972.546	2	34.46	1
11	486	809	48.6	8.34683333333333	6.017	976.052	2	34.9	1
11	487	809	48.7	8.34686111111111	6.046	979.569	2	35.03	1
11	488	809	48.8	8.34688888888889	6.075	983.074	2	35.02	1
11	489	809	48.9	8.34691666666667	6.104	986.574	2	34.98	1
11	490	809	49	8.34694444444444	6.133	990.068	2	34.98	1
11	491	809	49.1	8.34697222222222	6.163	993.554	2	35.09	1
11	492	809	49.2	8.347	6.191	997.057	2	35.41	1
11	493	809	49.3	8.34702777777778	6.208	1000.614	2	35.86	1
11	494	809	49.4	8.34705555555556	6.251	1004.246	2	36.19	1
11	495	809	49.5	8.34708333333333	6.239	1007.91	2	36.12	1
11	496	809	49.6	8.34711111111111	6.144	1011.528	2	35.68	1
11	497	809	49.7	8.34713888888889	5.998	1015.058	2	35.16	1
11	498	809	49.8	8.34716666666667	5.854	1018.515	2	34.95	1
11	499	809	49.9	8.34719444444445	5.715	1021.969	2	35.31	1
11	500	809	50	8.34722222222222	5.553	1025.505	2	36.2	1
11	501	809	50.1	8.34725	5.471	1029.192	2	37.44	1
11	502	809	50.2	8.34727777777778	5.42	1032.991	2	38.65	1
11	503	809	50.3	8.34730555555556	5.447	1036.953	2	39.41	1
11	504	809	50.4	8.34733333333333	5.462	1040.966	2	39.53	1
11	505	809	50.5	8.34736111111111	5.485	1044.932	2	39.18	1
11	506	809	50.6	8.34738888888889	5.475	1048.805	2	38.8	1
11	507	809	50.7	8.34741666666667	5.48	1052.634	2	38.78	1
11	508	809	50.8	8.34744444444445	5.47	1056.504	2	39.14	1
11	509	809	50.9	8.34747222222222	5.493	1060.45	2	39.61	1
11	510	809	51	8.3475	5.499	1064.451	2	39.92	1
11	511	809	51.1	8.34752777777778	5.505	1068.465	2	40.03	1
11	512	809	51.2	8.34755555555556	5.511	1072.47	2	40.02	1
11	513	809	51.3	8.34758333333333	5.517	1076.468	2	40	1
11	514	809	51.4	8.34761111111111	5.523	1080.468	2	40	1
11	515	809	51.5	8.34763888888889	5.529	1084.469	2	40	1
11	516	809	51.6	8.34766666666667	5.535	1088.469	2	40	1
11	517	809	51.7	8.34769444444444	5.542	1092.467	2	40.02	1
11	518	809	51.8	8.34772222222222	5.548	1096.472	2	40.03	1
11	519	809	51.9	8.34775	5.554	1100.486	2	39.92	1
11	520	809	52	8.34777777777778	5.56	1104.487	2	39.61	1
11	521	809	52.1	8.34780555555556	5.583	1108.434	2	39.14	1
11	522	809	52.2	8.34783333333333	5.573	1112.303	2	38.78	1
11	523	809	52.3	8.34786111111111	5.578	1116.135	2	38.78	1
11	524	809	52.4	8.34788888888889	5.568	1120.004	2	39.14	1
11	525	809	52.5	8.34791666666667	5.591	1123.95	2	39.61	1
11	526	809	52.6	8.34794444444445	5.596	1127.952	2	39.92	1
11	527	809	52.7	8.34797222222222	5.602	1131.966	2	40.03	1
11	528	809	52.8	8.348	5.608	1135.971	2	40.02	1
11	529	809	52.9	8.34802777777778	5.615	1139.969	2	40	1
11	530	809	53	8.34805555555556	5.621	1143.969	2	40	1
11	531	809	53.1	8.34808333333333	5.627	1147.969	2	40	1
11	532	809	53.2	8.34811111111111	5.633	1151.969	2	40	1
11	533	809	53.3	8.34813888888889	5.639	1155.969	2	40	1
11	534	809	53.4	8.34816666666667	5.645	1159.969	2	40	1
11	535	809	53.5	8.34819444444445	5.651	1163.969	2	40	1
11	536	809	53.6	8.34822222222222	5.658	1167.969	2	40	1
11	537	809	53.7	8.34825	5.664	1171.968	2	40	1
11	538	809	53.8	8.34827777777778	5.67	1175.968	2	40	1
11	539	809	53.9	8.34830555555556	5.676	1179.968	2	40	1
11	540	809	54	8.34833333333333	5.682	1183.968	2	40	1
11	541	809	54.1	8.34836111111111	5.688	1187.967	2	40.01	1
11	542	809	54.2	8.34838888888889	5.694	1191.968	2	40.03	1
11	543	809	54.3	8.34841666666667	5.7	1195.973	2	40.04	1
11	544	809	54.4	8.34844444444444	5.699	1199.98	2	40.04	1
11	545	809	54.5	8.34847222222222	5.693	1203.984	2	40.03	1
11	546	809	54.6	8.3485	5.688	1207.985	2	40.01	1
11	547	809	54.7	8.34852777777778	5.683	1211.984	2	40	1
11	548	809	54.8	8.34855555555556	5.677	1215.985	2	40.01	1
11	549	809	54.9	8.34858333333333	5.672	1219.985	2	40	1
11	550	809	55	8.34861111111111	5.666	1223.986	2	40	1
11	551	809	55.1	8.34863888888889	5.661	1227.986	2	40	1
11	552	809	55.2	8.34866666666667	5.655	1231.987	2	39.98	1
11	553	809	55.3	8.34869444444445	5.65	1235.982	2	39.97	1
11	554	809	55.4	8.34872222222222	5.645	1239.966	2	40.1	1
11	555	809	55.5	8.34875	5.639	1243.959	2	40.53	1
11	556	809	55.6	8.34877777777778	5.593	1248.013	2	41.37	1
11	557	809	55.7	8.34880555555556	5.565	1252.207	2	42.51	1
11	558	809	55.8	8.34883333333333	5.581	1256.513	2	43.69	1
11	559	809	55.9	8.34886111111111	5.62	1260.961	2	44.63	1
11	560	809	56	8.34888888888889	5.608	1265.486	2	45.24	1
11	561	809	56.1	8.34891666666667	5.512	1270.045	2	45.6	1
11	562	809	56.2	8.34894444444445	5.347	1274.621	2	45.84	1
11	563	809	56.3	8.34897222222222	5.111	1279.219	2	46.02	1
11	564	809	56.4	8.349	4.839	1283.839	2	46.09	1
11	565	809	56.5	8.34902777777778	4.567	1288.458	2	46.01	1
11	566	809	56.6	8.34905555555556	4.328	1293.057	2	45.83	1
11	567	809	56.7	8.34908333333333	4.164	1297.63	2	45.59	1
11	568	809	56.8	8.34911111111111	4.072	1302.177	2	45.34	1
11	569	809	56.9	8.34913888888889	4.054	1306.692	2	45.14	1
11	570	809	57	8.34916666666667	4.068	1311.181	2	45.12	1
11	571	809	57.1	8.34919444444444	4.068	1315.675	2	45.39	1
11	572	809	57.2	8.34922222222222	4.051	1320.227	2	45.85	1
11	573	809	57.3	8.34925	4.067	1324.858	2	46.22	1
11	574	809	57.4	8.34927777777778	4.066	1329.528	2	46.21	1
11	575	809	57.5	8.34930555555556	4.081	1334.159	2	45.82	1
11	576	809	57.6	8.34933333333333	4.065	1338.704	2	45.33	1
11	577	809	57.7	8.34936111111111	4.065	1343.181	2	45.14	1
11	578	809	57.8	8.34938888888889	4.08	1347.655	2	45.48	1
11	579	809	57.9	8.34941666666667	4.054	1352.204	2	46.34	1
11	580	809	58	8.34944444444445	4.047	1356.893	2	47.42	1
11	581	809	58.1	8.34947222222222	4.11	1361.72	2	48.27	1
11	582	809	58.2	8.3495	4.143	1366.627	2	48.57	1
11	583	809	58.3	8.34952777777778	4.176	1371.514	2	48.34	1
11	584	809	58.4	8.34955555555556	4.175	1376.324	2	47.88	1
11	585	809	58.5	8.34958333333333	4.19	1381.067	2	47.56	1
11	586	809	58.6	8.34961111111111	4.206	1385.791	2	47.55	1
11	587	809	58.7	8.34963888888889	4.223	1390.542	2	47.78	1
11	588	809	58.8	8.34966666666667	4.238	1395.339	2	48.07	1
11	589	809	58.9	8.34969444444445	4.254	1400.18	2	48.19	1
11	590	809	59	8.34972222222222	4.269	1405.027	2	47.98	1
11	591	809	59.1	8.34975	4.305	1409.824	2	47.42	1
11	592	809	59.2	8.34977777777778	4.319	1414.538	2	46.67	1
11	593	809	59.3	8.34980555555556	4.334	1419.157	2	45.92	1
11	594	809	59.4	8.34983333333333	4.332	1423.696	2	45.37	1
11	595	809	59.5	8.34986111111111	4.347	1428.192	2	45.09	1
11	596	809	59.6	8.34988888888889	4.362	1432.683	2	45	1
11	597	809	59.7	8.34991666666667	4.378	1437.195	2	44.89	1
11	598	809	59.8	8.34994444444444	4.392	1441.704	2	44.47	1
11	599	809	59.9	8.34997222222222	4.448	1446.148	2	43.65	1
11	600	809	60	8.35	4.485	1450.465	2	42.62	1
11	601	809	60.1	8.35002777777778	4.451	1454.644	2	41.8	1
11	602	809	60.2	8.35005555555556	4.445	1458.757	2	41.43	1
11	603	809	60.3	8.35008333333333	4.436	1462.883	2	41.34	1
11	604	809	60.4	8.35011111111111	4.428	1467.035	2	41.23	1
11	605	809	60.5	8.35013888888889	4.436	1471.168	2	40.88	1
11	606	809	60.6	8.35016666666667	4.412	1475.239	2	40.29	1
11	607	809	60.7	8.35019444444445	4.404	1479.244	2	39.54	1
11	608	809	60.8	8.35022222222222	4.437	1483.176	2	38.61	1
11	609	809	60.9	8.35025	4.453	1486.983	2	37.48	1
11	610	809	61	8.35027777777778	4.423	1490.673	2	36.36	1
11	611	809	61.1	8.35030555555556	4.374	1494.228	2	35.53	1
11	612	809	61.2	8.35033333333333	4.367	1497.721	2	35.1	1
11	613	809	61.3	8.35036111111111	4.361	1501.204	2	34.97	1
11	614	809	61.4	8.35038888888889	4.354	1504.699	2	34.98	1
11	615	809	61.5	8.35041666666667	4.347	1508.201	2	35	1
11	616	809	61.6	8.35044444444445	4.34	1511.701	2	35	1
11	617	809	61.7	8.35047222222222	4.333	1515.2	2	35.02	1
11	618	809	61.8	8.3505	4.326	1518.704	2	35.03	1
11	619	809	61.9	8.35052777777778	4.319	1522.217	2	34.93	1
11	620	809	62	8.35055555555556	4.312	1525.72	2	34.62	1
11	621	809	62.1	8.35058333333333	4.321	1529.18	2	34.06	1
11	622	809	62.2	8.35061111111111	4.315	1532.549	2	33.4	1
11	623	809	62.3	8.35063888888889	4.293	1535.83	2	32.95	1
11	624	809	62.4	8.35066666666667	4.286	1539.083	2	32.87	1
11	625	809	62.5	8.35069444444444	4.279	1542.365	2	33.04	1
11	626	809	62.6	8.35072222222222	4.273	1545.699	2	33.18	1
11	627	809	62.7	8.35075	4.267	1549.038	2	33.08	1
11	628	809	62.8	8.35077777777778	4.259	1552.338	2	32.83	1
11	629	809	62.9	8.35080555555556	4.253	1555.607	2	32.51	1
11	630	809	63	8.35083333333333	4.247	1558.848	2	32.1	1
11	631	809	63.1	8.35086111111111	4.257	1562.051	2	31.57	1
11	632	809	63.2	8.35088888888889	4.25	1565.178	2	30.92	1
11	633	809	63.3	8.35091666666667	4.228	1568.221	2	30.38	1
11	634	809	63.4	8.35094444444445	4.222	1571.217	2	30.07	1
11	635	809	63.5	8.35097222222222	4.216	1574.205	2	29.96	1
11	636	809	63.6	8.351	4.21	1577.2	2	29.94	1
11	637	809	63.7	8.35102777777778	4.205	1580.2	2	29.89	1
11	638	809	63.8	8.35105555555556	4.198	1583.192	2	29.71	1
11	639	809	63.9	8.35108333333333	4.225	1586.162	2	29.4	1
11	640	809	64	8.35111111111111	4.286	1589.09	2	28.96	1
11	641	809	64.1	8.35113888888889	4.361	1591.958	2	28.51	1
11	642	809	64.2	8.35116666666667	4.47	1594.774	2	28.16	1
11	643	809	64.3	8.35119444444445	4.593	1597.565	2	27.98	1
11	644	809	64.4	8.35122222222222	4.715	1600.352	2	27.95	1
11	645	809	64.5	8.35125	4.847	1603.147	2	27.98	1
11	646	809	64.6	8.35127777777778	4.981	1605.954	2	27.95	1
11	647	809	64.7	8.35130555555556	5.12	1608.763	2	27.72	1
11	648	809	64.8	8.35133333333333	5.243	1611.54	2	27.21	1
11	649	809	64.9	8.35136111111111	5.331	1614.241	2	26.46	1
11	650	809	65	8.35138888888889	5.362	1616.833	2	25.71	1
11	651	809	65.1	8.35141666666667	5.363	1619.336	2	25.31	1
11	652	809	65.2	8.35144444444444	5.358	1621.822	2	25.4	1
11	653	809	65.3	8.35147222222222	5.343	1624.364	2	25.82	1
11	654	809	65.4	8.3515	5.361	1626.994	2	26.21	1
11	655	809	65.5	8.35152777777778	5.363	1629.663	2	26.22	1
11	656	809	65.6	8.35155555555556	5.381	1632.293	2	25.86	1
11	657	809	65.7	8.35158333333333	5.366	1634.847	2	25.39	1
11	658	809	65.8	8.35161111111111	5.368	1637.346	2	25.08	1
11	659	809	65.9	8.35163888888889	5.369	1639.832	2	24.97	1
11	660	809	66	8.35166666666667	5.37	1642.327	2	24.98	1
11	661	809	66.1	8.35169444444445	5.372	1644.829	2	25	1
11	662	809	66.2	8.35172222222222	5.373	1647.329	2	25	1
11	663	809	66.3	8.35175	5.375	1649.829	2	25	1
11	664	809	66.4	8.35177777777778	5.377	1652.327	2	25.02	1
11	665	809	66.5	8.35180555555556	5.378	1654.832	2	25.03	1
11	666	809	66.6	8.35183333333333	5.38	1657.346	2	24.92	1
11	667	809	66.7	8.35186111111111	5.382	1659.845	2	24.62	1
11	668	809	66.8	8.35188888888889	5.399	1662.294	2	24.19	1
11	669	809	66.9	8.35191666666667	5.385	1664.682	2	23.73	1
11	670	809	67	8.35194444444445	5.386	1667.028	2	23.33	1
11	671	809	67.1	8.35197222222222	5.388	1669.347	2	22.96	1
11	672	809	67.2	8.352	5.402	1671.632	2	22.51	1
11	673	809	67.3	8.35202777777778	5.39	1673.864	2	21.95	1
11	674	809	67.4	8.35205555555556	5.398	1676.034	2	21.29	1
11	675	809	67.5	8.35208333333333	5.407	1678.128	2	20.61	1
11	676	809	67.6	8.35211111111111	5.384	1680.132	2	20.12	1
11	677	809	67.7	8.35213888888889	5.367	1682.082	2	20.14	1
11	678	809	67.8	8.35216666666667	5.483	1684.08	2	20.66	1
11	679	809	67.9	8.35219444444444	5.669	1686.193	2	21.3	1
11	680	809	68	8.35222222222222	5.862	1688.386	2	21.69	1
11	681	809	68.1	8.35225	6.029	1690.588	2	21.73	1
11	682	809	68.2	8.35227777777778	6.195	1692.749	2	21.6	1
11	683	809	68.3	8.35230555555556	6.362	1694.895	2	21.54	1
11	684	809	68.4	8.35233333333333	6.529	1697.051	2	21.53	1
11	685	809	68.5	8.35236111111111	6.704	1699.209	2	21.45	1
11	686	809	68.6	8.35238888888889	6.872	1701.357	2	21.27	1
11	687	809	68.7	8.35241666666667	6.993	1703.477	2	21.02	1
11	688	809	68.8	8.35244444444445	7.056	1705.56	2	20.76	1
11	689	809	68.9	8.35247222222222	7.074	1707.616	2	20.58	1
11	690	809	69	8.3525	7.084	1709.661	2	20.5	1
11	691	809	69.1	8.35252777777778	7.102	1711.708	2	20.5	1
11	692	809	69.2	8.35255555555556	7.12	1713.759	2	20.49	1
11	693	809	69.3	8.35258333333333	7.139	1715.808	2	20.49	1
11	694	809	69.4	8.35261111111111	7.157	1717.846	2	20.57	1
11	695	809	69.5	8.35263888888889	7.178	1719.891	2	20.87	1
11	696	809	69.6	8.35266666666667	7.17	1721.979	2	21.46	1
11	697	809	69.7	8.35269444444445	7.154	1724.152	2	22.25	1
11	698	809	69.8	8.35272222222222	7.151	1726.43	2	23.05	1
11	699	809	69.9	8.35275	7.141	1728.792	2	23.63	1
11	700	809	70	8.35277777777778	7.1	1731.196	2	23.93	1
11	701	809	70.1	8.35280555555556	7.063	1733.608	2	24.02	1
11	702	809	70.2	8.35283333333333	7.026	1736.011	2	24.01	1
11	703	809	70.3	8.35286111111111	6.988	1738.41	2	23.99	1
11	704	809	70.4	8.35288888888889	6.951	1740.808	2	24	1
11	705	809	70.5	8.35291666666667	6.912	1743.205	2	24.04	1
11	706	809	70.6	8.35294444444444	6.874	1745.607	2	24.12	1
11	707	809	70.7	8.35297222222222	6.852	1748.024	2	24.25	1
11	708	809	70.8	8.353	6.849	1750.457	2	24.38	1
11	709	809	70.9	8.35302777777778	6.861	1752.913	2	24.39	1
11	710	809	71	8.35305555555556	6.876	1755.358	2	24.25	1
11	711	809	71.1	8.35308333333333	6.888	1757.768	2	24.14	1
11	712	809	71.2	8.35311111111111	6.926	1760.164	2	24.12	1
11	713	809	71.3	8.35313888888889	6.988	1762.571	2	24.23	1
11	714	809	71.4	8.35316666666667	7.049	1765.005	2	24.43	1
11	715	809	71.5	8.35319444444445	7.111	1767.454	2	24.66	1
11	716	809	71.6	8.35322222222222	7.173	1769.917	2	25	1
11	717	809	71.7	8.35325	7.227	1772.432	2	25.5	1
11	718	809	71.8	8.35327777777778	7.297	1775.016	2	25.99	1
11	719	809	71.9	8.35330555555556	7.36	1777.653	2	26.33	1
11	720	809	72	8.35333333333333	7.422	1780.311	2	26.49	1
11	721	809	72.1	8.35336111111111	7.485	1782.968	2	26.52	1
11	722	809	72.2	8.35338888888889	7.547	1785.62	2	26.5	1
11	723	809	72.3	8.35341666666667	7.61	1788.268	2	26.47	1
11	724	809	72.4	8.35344444444445	7.673	1790.906	2	26.53	1
11	725	809	72.5	8.35347222222222	7.732	1793.546	2	26.8	1
11	726	809	72.6	8.3535	7.789	1796.223	2	27.34	1
11	727	809	72.7	8.35352777777778	7.845	1798.982	2	28.12	1
11	728	809	72.8	8.35355555555556	7.921	1801.844	2	28.92	1
11	729	809	72.9	8.35358333333333	7.997	1804.794	2	29.51	1
11	730	809	73	8.35361111111111	8.019	1807.786	2	29.85	1
11	731	809	73.1	8.35363888888889	8.026	1810.782	2	30.08	1
11	732	809	73.2	8.35366666666667	8.04	1813.786	2	30.41	1
11	733	809	73.3	8.35369444444444	8.039	1816.84	2	30.85	1
11	734	809	73.4	8.35372222222222	8.07	1819.97	2	31.2	1
11	735	809	73.5	8.35375	8.085	1823.123	2	31.3	1
11	736	809	73.6	8.35377777777778	8.1	1826.241	2	31.37	1
11	737	809	73.7	8.35380555555556	8.098	1829.351	2	31.7	1
11	738	809	73.8	8.35383333333333	8.091	1832.531	2	32.31	1
11	739	809	73.9	8.35386111111111	8.13	1835.815	2	32.95	1
11	740	809	74	8.35388888888889	8.123	1839.156	2	33.4	1
11	741	809	74.1	8.35391666666667	8.117	1842.507	2	33.76	1
11	742	809	74.2	8.35394444444444	8.094	1845.894	2	34.17	1
11	743	809	74.3	8.35397222222222	8.104	1849.338	2	34.59	1
11	744	809	74.4	8.354	8.096	1852.821	2	35.02	1
11	745	809	74.5	8.35402777777778	8.09	1856.328	2	35.56	1
11	746	809	74.6	8.35405555555556	8.042	1859.888	2	36.38	1
11	747	809	74.7	8.35408333333333	8.012	1863.578	2	37.5	1
11	748	809	74.8	8.35411111111111	8.027	1867.386	2	38.63	1
11	749	809	74.9	8.35413888888889	8.06	1871.331	2	39.46	1
11	750	809	75	8.35416666666667	8.052	1875.338	2	39.9	1
11	751	809	75.1	8.35419444444445	8.045	1879.355	2	40.03	1
11	752	809	75.2	8.35422222222222	8.038	1883.36	2	40	1
11	753	809	75.3	8.35425	8.03	1887.356	2	39.96	1
11	754	809	75.4	8.35427777777778	8.022	1891.338	2	40.06	1
11	755	809	75.5	8.35430555555556	8.004	1895.325	2	40.47	1
11	756	809	75.6	8.35433333333333	7.979	1899.371	2	41.28	1
11	757	809	75.7	8.35436111111111	8.039	1903.552	2	42.41	1
11	758	809	75.8	8.35438888888889	8.151	1907.853	2	43.54	1
11	759	809	75.9	8.35441666666667	8.319	1912.288	2	44.36	1
11	760	809	76	8.35444444444444	8.601	1916.792	2	44.72	1
11	761	809	76.1	8.35447222222222	8.906	1921.302	2	44.54	1
11	762	809	76.2	8.3545	9.197	1925.753	2	44.01	1
11	763	809	76.3	8.35452777777778	9.394	1930.129	2	43.29	1
11	764	809	76.4	8.35455555555556	9.498	1934.408	2	42.56	1
11	765	809	76.5	8.35458333333333	9.523	1938.607	2	42.11	1
11	766	809	76.6	8.35461111111111	9.384	1942.779	2	41.99	1
11	767	809	76.7	8.35463888888889	9.24	1946.963	2	42.13	1
11	768	809	76.8	8.35466666666667	9.077	1951.187	2	42.46	1
11	769	809	76.9	8.35469444444444	8.973	1955.453	2	42.82	1
11	770	809	77	8.35472222222222	8.991	1959.757	2	43.1	1
11	771	809	77.1	8.35475	9.053	1964.097	2	43.21	1
11	772	809	77.2	8.35477777777778	9.07	1968.438	2	43.07	1
11	773	809	77.3	8.35480555555556	8.963	1972.735	2	42.77	1
11	774	809	77.4	8.35483333333333	8.801	1976.983	2	42.53	1
11	775	809	77.5	8.35486111111111	8.668	1981.206	2	42.53	1
11	776	809	77.6	8.35488888888889	8.537	1985.447	2	42.85	1
11	777	809	77.7	8.35491666666667	8.385	1989.74	2	43.4	1
11	778	809	77.8	8.35494444444445	8.249	1994.113	2	44.06	1
11	779	809	77.9	8.35497222222222	8.127	1998.567	2	44.6	1
11	780	809	78	8.355	7.985	2003.074	2	44.84	1
11	781	809	78.1	8.35502777777778	7.845	2007.581	2	44.77	1
11	782	809	78.2	8.35505555555556	7.705	2012.053	2	44.52	1
11	783	809	78.3	8.35508333333333	7.649	2016.492	2	44.2	1
11	784	809	78.4	8.35511111111111	7.614	2020.892	2	43.87	1
11	785	809	78.5	8.35513888888889	7.545	2025.253	2	43.7	1
11	786	809	78.6	8.35516666666667	7.494	2029.593	2	43.8	1
11	787	809	78.7	8.35519444444444	7.425	2033.967	2	44.17	1
11	788	809	78.8	8.35522222222222	7.389	2038.427	2	44.52	1
11	789	809	78.9	8.35525	7.335	2042.928	2	44.52	1
11	790	809	79	8.35527777777778	7.299	2047.387	2	44.17	1
11	791	809	79.1	8.35530555555556	7.231	2051.762	2	43.81	1
11	792	809	79.2	8.35533333333333	7.18	2056.104	2	43.71	1
11	793	809	79.3	8.35536111111111	7.129	2060.476	2	43.78	1
11	794	809	79.4	8.35538888888889	7.075	2064.874	2	43.81	1
11	795	809	79.5	8.35541666666667	7.024	2069.266	2	43.66	1
11	796	809	79.6	8.35544444444444	6.972	2073.626	2	43.31	1
11	797	809	79.7	8.35547222222222	6.921	2077.951	2	42.8	1
11	798	809	79.8	8.3555	6.91	2082.224	2	42.02	1
11	799	809	79.9	8.35552777777778	6.862	2086.378	2	41.14	1
11	800	809	80	8.35555555555556	6.765	2090.407	2	40.6	1
11	801	809	80.1	8.35558333333333	6.685	2094.401	2	40.66	1
11	802	809	80.2	8.35561111111111	6.686	2098.462	2	41.24	1
11	803	809	80.3	8.35563888888889	6.757	2102.64	2	41.93	1
11	804	809	80.4	8.35566666666667	6.901	2106.889	2	42.36	1
11	805	809	80.5	8.35569444444445	7.066	2111.15	2	42.51	1
11	806	809	80.6	8.35572222222222	7.215	2115.407	2	42.52	1
11	807	809	80.7	8.35575	7.365	2119.657	2	42.52	1
11	808	809	80.8	8.35577777777778	7.516	2123.907	2	42.53	1
11	809	809	80.9	8.35580555555556	7.666	2128.168	2	42.5	1
11	810	809	81	8.35583333333333	7.824	2132.432	2	42.28	1
11	811	809	81.1	8.35586111111111	7.973	2136.667	2	41.77	1
11	812	809	81.2	8.35588888888889	8.083	2140.822	2	41.02	1
11	813	809	81.3	8.35591666666667	8.121	2144.871	2	40.26	1
11	814	809	81.4	8.35594444444444	8.118	2148.839	2	39.73	1
11	815	809	81.5	8.35597222222222	8.105	2152.774	2	39.5	1
11	816	809	81.6	8.356	8.102	2156.713	2	39.47	1
11	817	809	81.7	8.35602777777778	8.099	2160.662	2	39.49	1
11	818	809	81.8	8.35605555555556	8.096	2164.613	2	39.5	1
11	819	809	81.9	8.35608333333333	8.094	2168.563	2	39.5	1
11	820	809	82	8.35611111111111	8.09	2172.513	2	39.5	1
11	821	809	82.1	8.35613888888889	8.088	2176.463	2	39.5	1
11	822	809	82.2	8.35616666666667	8.084	2180.413	2	39.5	1
14	44	800	4.4	8.33455555555556	4.912	68.639	2	27.39	1
14	45	800	4.5	8.33458333333333	4.896	71.639	2	27.39	1
14	46	800	4.6	8.33461111111111	4.881	74.638	2	27.39	1
14	47	800	4.7	8.33463888888889	4.865	77.638	2	27.39	1
14	48	800	4.8	8.33466666666667	4.85	80.638	2	27.39	1
14	49	800	4.9	8.33469444444444	4.851	83.343	2	27.39	1
14	50	800	5	8.33472222222222	4.836	86.014	2	26.49	1
14	51	800	5.1	8.33475	4.822	88.613	2	25.83	1
14	52	800	5.2	8.33477777777778	4.796	91.159	2	25.35	1
14	53	800	5.3	8.33480555555556	4.783	93.654	2	25.06	1
14	54	800	5.4	8.33483333333333	4.771	96.14	2	24.97	1
14	55	800	5.5	8.33486111111111	4.757	98.636	2	24.98	1
14	56	800	5.6	8.33488888888889	4.745	101.136	2	25.01	1
14	57	800	5.7	8.33491666666667	4.732	103.639	2	25.03	1
14	58	800	5.8	8.33494444444445	4.719	106.157	2	24.92	1
14	59	800	5.9	8.33497222222222	4.706	108.666	2	24.52	1
14	60	800	6	8.335	4.731	111.113	2	23.77	1
14	61	800	6.1	8.33502777777778	4.716	113.444	2	22.86	1
14	62	800	6.2	8.33505555555556	4.67	115.65	2	22.2	1
14	63	800	6.3	8.33508333333333	4.659	117.803	2	22.1	1
14	64	800	6.4	8.33511111111111	4.633	119.995	2	22.5	1
14	65	800	6.5	8.33513888888889	4.623	122.268	2	23.19	1
14	66	800	6.6	8.33516666666667	4.611	124.634	2	23.91	1
14	67	800	6.7	8.33519444444445	4.612	127.082	2	24.36	1
14	68	800	6.8	8.33522222222222	4.643	129.564	2	24.4	1
14	69	800	6.9	8.33525	4.686	132.019	2	24.12	1
14	70	800	7	8.33527777777778	4.701	134.394	2	23.78	1
14	71	800	7.1	8.33530555555556	4.729	136.721	2	23.76	1
14	72	800	7.2	8.33533333333333	4.745	139.089	2	24.14	1
14	73	800	7.3	8.33536111111111	4.788	141.536	2	24.61	1
14	74	800	7.4	8.33538888888889	4.819	144.039	2	24.93	1
14	75	800	7.5	8.33541666666667	4.849	146.554	2	25.03	1
14	76	800	7.6	8.33544444444444	4.88	149.057	2	25.01	1
14	77	800	7.7	8.33547222222222	4.91	151.556	2	25	1
14	78	800	7.8	8.3355	4.94	154.054	2	25.02	1
14	79	800	7.9	8.33552777777778	4.971	156.558	2	25.03	1
14	80	800	8	8.33555555555556	5.001	159.072	2	24.94	1
14	81	800	8.1	8.33558333333333	5.032	161.576	2	24.64	1
14	82	800	8.2	8.33561111111111	5.075	164.039	2	24.09	1
14	83	800	8.3	8.33563888888889	5.104	166.422	2	23.32	1
14	84	800	8.4	8.33566666666667	5.134	168.705	2	22.56	1
14	85	800	8.5	8.33569444444445	5.146	170.906	2	22	1
14	86	800	8.6	8.33572222222222	5.171	173.054	2	21.81	1
14	87	800	8.7	8.33575	5.198	175.217	2	21.95	1
14	88	800	8.8	8.33577777777778	5.224	177.436	2	22.13	1
14	89	800	8.9	8.33580555555556	5.252	179.686	2	22.02	1
14	90	800	9	8.33583333333333	5.296	181.908	2	21.48	1
14	91	800	9.1	8.33586111111111	5.351	184.034	2	20.54	1
14	92	800	9.2	8.33588888888889	5.405	186.036	2	19.44	1
14	93	800	9.3	8.33591666666667	5.432	187.918	2	18.39	1
14	94	800	9.4	8.33594444444445	5.453	189.685	2	17.55	1
14	95	800	9.5	8.33597222222222	5.447	191.38	2	17.04	1
14	96	800	9.6	8.336	5.425	193.049	2	16.83	1
14	97	800	9.7	8.33602777777778	5.412	194.723	2	16.81	1
14	98	800	9.8	8.33605555555556	5.4	196.406	2	16.83	1
14	99	800	9.9	8.33608333333333	5.386	198.095	2	16.8	1
14	100	800	10	8.33611111111111	5.374	199.775	2	16.7	1
14	101	800	10.1	8.33613888888889	5.361	201.435	2	16.63	1
14	102	800	10.2	8.33616666666667	5.361	203.089	2	16.63	1
14	103	800	10.3	8.33619444444444	5.372	204.75	2	16.7	1
14	104	800	10.4	8.33622222222222	5.383	206.429	2	16.79	1
14	105	800	10.5	8.33625	5.394	208.117	2	16.84	1
14	106	800	10.6	8.33627777777778	5.405	209.8	2	16.84	1
14	107	800	10.7	8.33630555555556	5.415	211.484	2	16.84	1
14	108	800	10.8	8.33633333333333	5.426	213.168	2	16.84	1
14	109	800	10.9	8.33636111111111	5.437	214.852	2	16.84	1
14	110	800	11	8.33638888888889	5.449	216.535	2	16.83	1
14	111	800	11.1	8.33641666666667	5.459	218.218	2	16.83	1
14	112	800	11.2	8.33644444444445	5.47	219.902	2	16.84	1
14	113	800	11.3	8.33647222222222	5.481	221.585	2	16.84	1
14	114	800	11.4	8.3365	5.492	223.269	2	16.84	1
14	115	800	11.5	8.33652777777778	5.503	224.953	2	16.84	1
14	116	800	11.6	8.33655555555556	5.514	226.637	2	16.84	1
14	117	800	11.7	8.33658333333333	5.525	228.32	2	16.84	1
14	118	800	11.8	8.33661111111111	5.536	230.002	2	16.85	1
14	119	800	11.9	8.33663888888889	5.547	231.69	2	16.87	1
14	120	800	12	8.33666666666667	5.558	233.394	2	16.73	1
14	121	800	12.1	8.33669444444445	5.57	235.086	2	16.24	1
14	122	800	12.2	8.33672222222222	5.627	236.698	2	15.3	1
14	123	800	12.3	8.33675	5.638	238.158	2	14	1
14	124	800	12.4	8.33677777777778	5.633	239.498	2	12.71	1
14	125	800	12.5	8.33680555555556	5.584	240.688	2	11.77	1
14	126	800	12.6	8.33683333333333	5.579	241.796	2	11.28	1
14	127	800	12.7	8.33686111111111	5.575	242.893	2	11.14	1
14	128	800	12.8	8.33688888888889	5.571	244.006	2	11.15	1
14	129	800	12.9	8.33691666666667	5.567	245.125	2	11.17	1
14	130	800	13	8.33694444444444	5.563	246.242	2	11.17	1
14	131	800	13.1	8.33697222222222	5.559	247.359	2	11.17	1
14	132	800	13.2	8.337	5.555	248.476	2	11.17	1
14	133	800	13.3	8.33702777777778	5.551	249.593	2	11.17	1
14	134	800	13.4	8.33705555555556	5.547	250.71	2	11.17	1
14	135	800	13.5	8.33708333333333	5.543	251.828	2	11.17	1
14	136	800	13.6	8.33711111111111	5.539	252.945	2	11.17	1
14	137	800	13.7	8.33713888888889	5.536	254.062	2	11.17	1
14	138	800	13.8	8.33716666666667	5.532	255.179	2	11.17	1
14	139	800	13.9	8.33719444444445	5.527	256.297	2	11.17	1
14	140	800	14	8.33722222222222	5.524	257.414	2	11.17	1
14	141	800	14.1	8.33725	5.52	258.531	2	11.17	1
14	142	800	14.2	8.33727777777778	5.516	259.648	2	11.17	1
14	143	800	14.3	8.33730555555556	5.511	260.765	2	11.17	1
14	144	800	14.4	8.33733333333333	5.507	261.882	2	11.17	1
14	145	800	14.5	8.33736111111111	5.504	262.999	2	11.17	1
14	146	800	14.6	8.33738888888889	5.5	264.117	2	11.17	1
14	147	800	14.7	8.33741666666667	5.497	265.241	2	11.11	1
14	148	800	14.8	8.33744444444445	5.492	266.357	2	10.9	1
14	149	800	14.9	8.33747222222222	5.488	267.432	2	10.66	1
14	150	800	15	8.3375	5.485	268.467	2	10.6	1
14	151	800	15.1	8.33752777777778	5.522	269.502	2	10.83	1
14	152	800	15.2	8.33755555555556	5.562	270.592	2	11.35	1
14	153	800	15.3	8.33758333333333	5.615	271.764	2	11.95	1
14	154	800	15.4	8.33761111111111	5.685	272.999	2	12.42	1
14	155	800	15.5	8.33763888888889	5.769	274.273	2	12.7	1
14	156	800	15.6	8.33766666666667	5.855	275.564	2	12.83	1
14	157	800	15.7	8.33769444444444	5.939	276.853	2	12.85	1
14	158	800	15.8	8.33772222222222	6.023	278.137	2	12.83	1
14	159	800	15.9	8.33775	6.107	279.419	2	12.83	1
14	160	800	16	8.33777777777778	6.191	280.701	2	12.83	1
14	161	800	16.1	8.33780555555556	6.276	281.984	2	12.83	1
14	162	800	16.2	8.33783333333333	6.359	283.268	2	12.83	1
14	163	800	16.3	8.33786111111111	6.443	284.551	2	12.83	1
14	164	800	16.4	8.33788888888889	6.527	285.834	2	12.83	1
14	165	800	16.5	8.33791666666667	6.611	287.116	2	12.83	1
14	166	800	16.6	8.33794444444444	6.695	288.399	2	12.83	1
14	167	800	16.7	8.33797222222222	6.778	289.682	2	12.83	1
14	168	800	16.8	8.338	6.862	290.965	2	12.83	1
14	169	800	16.9	8.33802777777778	6.946	292.247	2	12.84	1
14	170	800	17	8.33805555555556	7.03	293.531	2	12.86	1
14	171	800	17.1	8.33808333333333	7.114	294.823	2	12.82	1
14	172	800	17.2	8.33811111111111	7.205	296.116	2	12.63	1
14	173	800	17.3	8.33813888888889	7.283	297.376	2	12.28	1
14	174	800	17.4	8.33816666666667	7.328	298.578	2	11.91	1
14	175	800	17.5	8.33819444444445	7.359	299.726	2	11.74	1
14	176	800	17.6	8.33822222222222	7.4	300.87	2	11.97	1
14	177	800	17.7	8.33825	7.465	302.07	2	12.56	1
14	178	800	17.8	8.33827777777778	7.549	303.357	2	13.34	1
14	179	800	17.9	8.33830555555556	7.64	304.741	2	14.11	1
14	180	800	18	8.33833333333333	7.743	306.203	2	14.7	1
14	181	800	18.1	8.33836111111111	7.822	307.712	2	15.07	1
14	182	800	18.2	8.33838888888889	7.845	309.243	2	15.25	1
14	183	800	18.3	8.33841666666667	7.837	310.776	2	15.31	1
14	184	800	18.4	8.33844444444444	7.823	312.309	2	15.32	1
14	185	800	18.5	8.33847222222222	7.814	313.843	2	15.33	1
14	186	800	18.6	8.3385	7.805	315.376	2	15.33	1
14	187	800	18.7	8.33852777777778	7.797	316.909	2	15.33	1
14	188	800	18.8	8.33855555555556	7.788	318.44	2	15.34	1
14	189	800	18.9	8.33858333333333	7.78	319.974	2	15.35	1
14	190	800	19	8.33861111111111	7.772	321.518	2	15.29	1
14	191	800	19.1	8.33863888888889	7.794	323.055	2	15.06	1
14	192	800	19.2	8.33866666666667	7.756	324.552	2	14.72	1
14	193	800	19.3	8.33869444444444	7.588	325.991	2	14.45	1
14	194	800	19.4	8.33872222222222	7.372	327.4	2	14.45	1
14	195	800	19.5	8.33875	7.206	328.839	2	14.72	1
14	196	800	19.6	8.33877777777778	7.168	330.337	2	15.07	1
14	197	800	19.7	8.33880555555556	7.19	331.873	2	15.29	1
14	198	800	19.8	8.33883333333333	7.181	333.417	2	15.37	1
14	199	800	19.9	8.33886111111111	7.172	334.958	2	15.34	1
14	200	800	20	8.33888888888889	7.164	336.505	2	15.13	1
14	201	800	20.1	8.33891666666667	7.157	338.033	2	14.58	1
14	202	800	20.2	8.33894444444445	7.199	339.471	2	13.59	1
14	203	800	20.3	8.33897222222222	7.232	340.756	2	12.23	1
14	204	800	20.4	8.339	7.251	341.907	2	10.77	1
14	205	800	20.5	8.33902777777778	7.242	342.927	2	9.52	1
14	206	800	20.6	8.33905555555556	7.253	343.791	2	8.68	1
14	207	800	20.7	8.33908333333333	7.257	344.602	2	8.27	1
14	208	800	20.8	8.33911111111111	7.248	345.407	2	8.16	1
14	209	800	20.9	8.33913888888889	7.247	346.22	2	8.15	1
14	210	800	21	8.33916666666667	7.245	347.036	2	8.16	1
14	211	800	21.1	8.33919444444444	7.243	347.853	2	8.17	1
14	212	800	21.2	8.33922222222222	7.241	348.67	2	8.17	1
14	213	800	21.3	8.33925	7.239	349.486	2	8.17	1
14	214	800	21.4	8.33927777777778	7.237	350.303	2	8.17	1
14	215	800	21.5	8.33930555555556	7.235	351.12	2	8.17	1
14	216	800	21.6	8.33933333333333	7.234	351.936	2	8.17	1
14	217	800	21.7	8.33936111111111	7.231	352.753	2	8.16	1
14	218	800	21.8	8.33938888888889	7.23	353.569	2	8.17	1
14	219	800	21.9	8.33941666666667	7.227	354.386	2	8.17	1
14	220	800	22	8.33944444444444	7.226	355.203	2	8.17	1
14	221	800	22.1	8.33947222222222	7.224	356.019	2	8.17	1
14	222	800	22.2	8.3395	7.222	356.836	2	8.17	1
14	223	800	22.3	8.33952777777778	7.22	357.653	2	8.17	1
14	224	800	22.4	8.33955555555556	7.218	358.47	2	8.17	1
14	225	800	22.5	8.33958333333333	7.216	359.286	2	8.17	1
14	226	800	22.6	8.33961111111111	7.214	360.103	2	8.17	1
14	227	800	22.7	8.33963888888889	7.213	360.92	2	8.17	1
14	228	800	22.8	8.33966666666667	7.21	361.737	2	8.17	1
14	229	800	22.9	8.33969444444445	7.209	362.553	2	8.17	1
14	230	800	23	8.33972222222222	7.206	363.37	2	8.16	1
14	231	800	23.1	8.33975	7.205	364.186	2	8.16	1
14	232	800	23.2	8.33977777777778	7.202	365.002	2	8.17	1
14	233	800	23.3	8.33980555555556	7.203	365.818	2	8.18	1
14	234	800	23.4	8.33983333333333	7.201	366.635	2	8.22	1
14	235	800	23.5	8.33986111111111	7.189	367.459	2	8.28	1
14	236	800	23.6	8.33988888888889	7.164	368.291	2	8.33	1
14	237	800	23.7	8.33991666666667	7.131	369.128	2	8.37	1
14	238	800	23.8	8.33994444444444	7.095	369.968	2	8.39	1
14	239	800	23.9	8.33997222222222	7.06	370.808	2	8.39	1
14	240	800	24	8.34	7.026	371.646	2	8.39	1
14	241	800	24.1	8.34002777777778	6.992	372.484	2	8.39	1
14	242	800	24.2	8.34005555555556	6.957	373.323	2	8.39	1
14	243	800	24.3	8.34008333333333	6.924	374.162	2	8.39	1
14	244	800	24.4	8.34011111111111	6.889	375.001	2	8.39	1
14	245	800	24.5	8.34013888888889	6.855	375.839	2	8.38	1
14	246	800	24.6	8.34016666666667	6.821	376.677	2	8.39	1
14	247	800	24.7	8.34019444444444	6.786	377.516	2	8.39	1
14	248	800	24.8	8.34022222222222	6.752	378.355	2	8.39	1
14	249	800	24.9	8.34025	6.718	379.194	2	8.39	1
14	250	800	25	8.34027777777778	6.683	380.033	2	8.39	1
14	251	800	25.1	8.34030555555556	6.65	380.871	2	8.38	1
14	252	800	25.2	8.34033333333333	6.615	381.709	2	8.39	1
14	253	800	25.3	8.34036111111111	6.581	382.548	2	8.39	1
14	254	800	25.4	8.34038888888889	6.547	383.387	2	8.39	1
14	255	800	25.5	8.34041666666667	6.512	384.235	2	8.3	1
14	256	800	25.6	8.34044444444445	6.478	385.065	2	8.11	1
14	257	800	25.7	8.34047222222222	6.445	385.857	2	7.98	1
14	258	800	25.8	8.3405	6.427	386.635	2	7.98	1
14	259	800	25.9	8.34052777777778	6.412	387.428	2	8.12	1
14	260	800	26	8.34055555555556	6.398	388.259	2	8.31	1
14	261	800	26.1	8.34058333333333	6.383	389.106	2	8.4	1
14	262	800	26.2	8.34061111111111	6.37	389.947	2	8.41	1
14	263	800	26.3	8.34063888888889	6.355	390.795	2	8.35	1
14	264	800	26.4	8.34066666666667	6.347	391.632	2	8.19	1
14	265	800	26.5	8.34069444444444	6.325	392.43	2	8.09	1
14	266	800	26.6	8.34072222222222	6.284	393.202	2	8.33	1
14	267	800	26.7	8.34075	6.222	394.014	2	9.1	1
14	268	800	26.8	8.34077777777778	6.197	394.994	2	10.34	1
14	269	800	26.9	8.34080555555556	6.204	396.089	2	11.65	1
14	270	800	27	8.34083333333333	6.289	397.333	2	12.65	1
14	271	800	27.1	8.34086111111111	6.318	398.661	2	13.28	1
14	272	800	27.2	8.34088888888889	6.346	400.013	2	13.73	1
14	273	800	27.3	8.34091666666667	6.36	401.4	2	14.18	1
14	274	800	27.4	8.34094444444444	6.406	402.849	2	14.62	1
14	275	800	27.5	8.34097222222222	6.439	404.351	2	14.91	1
14	276	800	27.6	8.341	6.471	405.86	2	14.99	1
14	277	800	27.7	8.34102777777778	6.503	407.347	2	15.1	1
14	278	800	27.8	8.34105555555556	6.534	408.837	2	15.52	1
14	279	800	27.9	8.34108333333333	6.527	410.389	2	16.35	1
14	280	800	28	8.34111111111111	6.542	412.073	2	17.4	1
14	281	800	28.1	8.34113888888889	6.63	413.9	2	18.21	1
14	282	800	28.2	8.34116666666667	6.692	415.792	2	18.53	1
14	283	800	28.3	8.34119444444445	6.759	417.66	2	18.51	1
14	284	800	28.4	8.34122222222222	6.834	419.481	2	18.54	1
14	285	800	28.5	8.34125	6.858	421.318	2	18.85	1
14	286	800	28.6	8.34127777777778	6.91	423.232	2	19.32	1
14	287	800	28.7	8.34130555555556	6.921	425.205	2	19.65	1
14	288	800	28.8	8.34133333333333	6.938	427.193	2	19.77	1
14	289	800	28.9	8.34136111111111	6.955	429.174	2	19.77	1
14	290	800	29	8.34138888888889	6.973	431.147	2	19.75	1
14	291	800	29.1	8.34141666666667	6.99	433.122	2	19.75	1
14	292	800	29.2	8.34144444444444	7.007	435.097	2	19.75	1
14	293	800	29.3	8.34147222222222	7.024	437.072	2	19.75	1
14	294	800	29.4	8.3415	7.041	439.047	2	19.75	1
14	295	800	29.5	8.34152777777778	7.06	441.023	2	19.75	1
14	296	800	29.6	8.34155555555556	7.077	442.998	2	19.75	1
14	297	800	29.7	8.34158333333333	7.093	444.973	2	19.75	1
14	298	800	29.8	8.34161111111111	7.111	446.948	2	19.75	1
14	299	800	29.9	8.34163888888889	7.128	448.925	2	19.74	1
14	300	800	30	8.34166666666667	7.146	450.896	2	19.72	1
14	301	800	30.1	8.34169444444444	7.163	452.855	2	19.84	1
14	302	800	30.2	8.34172222222222	7.181	454.823	2	20.25	1
14	303	800	30.3	8.34175	7.159	456.848	2	21.04	1
14	304	800	30.4	8.34177777777778	7.15	459	2	22.13	1
14	305	800	30.5	8.34180555555556	7.179	461.274	2	23.21	1
14	306	800	30.6	8.34183333333333	7.22	463.674	2	24	1
14	307	800	30.7	8.34186111111111	7.222	466.131	2	24.42	1
14	308	800	30.8	8.34188888888889	7.224	468.598	2	24.53	1
14	309	800	30.9	8.34191666666667	7.227	471.052	2	24.52	1
14	310	800	31	8.34194444444445	7.229	473.501	2	24.51	1
14	311	800	31.1	8.34197222222222	7.232	475.952	2	24.51	1
14	312	800	31.2	8.342	7.234	478.402	2	24.51	1
14	313	800	31.3	8.34202777777778	7.237	480.853	2	24.51	1
14	314	800	31.4	8.34205555555556	7.239	483.304	2	24.51	1
14	315	800	31.5	8.34208333333333	7.242	485.754	2	24.51	1
14	316	800	31.6	8.34211111111111	7.244	488.205	2	24.5	1
14	317	800	31.7	8.34213888888889	7.246	490.655	2	24.51	1
14	318	800	31.8	8.34216666666667	7.249	493.106	2	24.51	1
14	319	800	31.9	8.34219444444444	7.252	495.558	2	24.48	1
14	320	800	32	8.34222222222222	7.254	497.999	2	24.5	1
14	321	800	32.1	8.34225	7.256	500.428	2	24.79	1
14	322	800	32.2	8.34227777777778	7.24	502.89	2	25.52	1
14	323	800	32.3	8.34230555555556	7.192	505.503	2	26.74	1
14	324	800	32.4	8.34233333333333	7.185	508.249	2	28.18	1
14	325	800	32.5	8.34236111111111	7.222	511.138	2	29.3	1
14	326	800	32.6	8.34238888888889	7.22	514.159	2	29.81	1
14	327	800	32.7	8.34241666666667	7.192	517.177	2	29.84	1
14	328	800	32.8	8.34244444444444	7.164	520.154	2	29.59	1
14	329	800	32.9	8.34247222222222	7.136	523.091	2	29.35	1
14	330	800	33	8.3425	7.108	526.007	2	29.28	1
14	331	800	33.1	8.34252777777778	7.095	528.931	2	29.29	1
14	332	800	33.2	8.34255555555556	7.112	531.877	2	29.15	1
14	333	800	33.3	8.34258333333333	7.143	534.821	2	28.62	1
14	334	800	33.4	8.34261111111111	7.204	537.651	2	27.56	1
14	335	800	33.5	8.34263888888889	7.224	540.342	2	26.25	1
14	336	800	33.6	8.34266666666667	7.189	542.89	2	25.23	1
14	337	800	33.7	8.34269444444445	7.212	545.332	2	24.77	1
14	338	800	33.8	8.34272222222222	7.3	547.779	2	24.74	1
14	339	800	33.9	8.34275	7.398	550.261	2	24.88	1
14	340	800	34	8.34277777777778	7.49	552.756	2	25.08	1
14	341	800	34.1	8.34280555555556	7.58	555.257	2	25.39	1
14	342	800	34.2	8.34283333333333	7.656	557.807	2	25.84	1
14	343	800	34.3	8.34286111111111	7.767	560.438	2	26.19	1
14	344	800	34.4	8.34288888888889	7.865	563.102	2	26.18	1
14	345	800	34.5	8.34291666666667	7.976	565.717	2	25.91	1
14	346	800	34.6	8.34294444444444	8.053	568.265	2	25.75	1
14	347	800	34.7	8.34297222222222	8.13	570.803	2	25.98	1
14	348	800	34.8	8.343	8.224	573.413	2	26.52	1
14	349	800	34.9	8.34302777777778	8.339	576.112	2	27.07	1
14	350	800	35	8.34305555555556	8.439	578.852	2	27.48	1
14	351	800	35.1	8.34308333333333	8.538	581.61	2	27.89	1
14	352	800	35.2	8.34311111111111	8.624	584.405	2	28.41	1
14	353	800	35.3	8.34313888888889	8.733	587.28	2	29	1
14	354	800	35.4	8.34316666666667	8.851	590.231	2	29.42	1
14	355	800	35.5	8.34319444444444	8.962	593.21	2	29.54	1
14	356	800	35.6	8.34322222222222	9.076	596.178	2	29.38	1
14	357	800	35.7	8.34325	9.216	599.108	2	29.03	1
14	358	800	35.8	8.34327777777778	9.308	601.991	2	28.66	1
14	359	800	35.9	8.34330555555556	9.301	604.825	2	28.41	1
14	360	800	36	8.34333333333333	9.257	607.634	2	28.43	1
14	361	800	36.1	8.34336111111111	9.26	610.469	2	28.74	1
14	362	800	36.2	8.34338888888889	9.353	613.362	2	29.19	1
14	363	800	36.3	8.34341666666667	9.431	616.316	2	29.58	1
14	364	800	36.4	8.34344444444445	9.444	619.312	2	29.73	1
14	365	800	36.5	8.34347222222222	9.398	622.308	2	29.55	1
14	366	800	36.6	8.3435	9.359	625.269	2	29.06	1
14	367	800	36.7	8.34352777777778	9.316	628.153	2	28.33	1
14	368	800	36.8	8.34355555555556	9.274	630.936	2	27.59	1
14	369	800	36.9	8.34358333333333	9.213	633.643	2	27.06	1
14	370	800	37	8.34361111111111	9.172	636.312	2	26.76	1
14	371	800	37.1	8.34363888888889	9.131	638.978	2	26.57	1
14	372	800	37.2	8.34366666666667	9.09	641.642	2	26.28	1
14	373	800	37.3	8.34369444444445	9.065	644.26	2	25.82	1
14	374	800	37.4	8.34372222222222	9.009	646.808	2	25.37	1
14	375	800	37.5	8.34375	8.971	649.308	2	25.07	1
14	376	800	37.6	8.34377777777778	8.933	651.793	2	24.97	1
14	377	800	37.7	8.34380555555556	8.894	654.289	2	24.98	1
14	378	800	37.8	8.34383333333333	8.855	656.79	2	25	1
14	379	800	37.9	8.34386111111111	8.816	659.29	2	25	1
14	380	800	38	8.34388888888889	8.778	661.794	2	24.95	1
14	381	800	38.1	8.34391666666667	8.739	664.288	2	24.87	1
14	382	800	38.2	8.34394444444444	8.701	666.768	2	24.81	1
14	383	800	38.3	8.34397222222222	8.675	669.25	2	24.71	1
14	384	800	38.4	8.344	8.659	671.726	2	24.48	1
14	385	800	38.5	8.34402777777778	8.66	674.172	2	24.13	1
14	386	800	38.6	8.34405555555556	8.629	676.558	2	23.72	1
14	387	800	38.7	8.34408333333333	8.615	678.894	2	23.43	1
14	388	800	38.8	8.34411111111111	8.599	681.228	2	23.24	1
14	389	800	38.9	8.34413888888889	8.585	683.559	2	22.94	1
14	390	800	39	8.34416666666667	8.589	685.852	2	22.41	1
14	391	800	39.1	8.34419444444445	8.573	688.068	2	21.67	1
14	392	800	39.2	8.34422222222222	8.56	690.187	2	20.93	1
14	393	800	39.3	8.34425	8.531	692.227	2	20.37	1
14	394	800	39.4	8.34427777777778	8.518	694.225	2	20.07	1
14	395	800	39.5	8.34430555555556	8.506	696.212	2	19.97	1
14	396	800	39.6	8.34433333333333	8.493	698.207	2	19.98	1
14	397	800	39.7	8.34436111111111	8.48	700.209	2	20	1
14	398	800	39.8	8.34438888888889	8.468	702.209	2	20	1
14	399	800	39.9	8.34441666666667	8.455	704.209	2	20	1
14	400	800	40	8.34444444444445	8.442	706.209	2	20	1
14	401	800	40.1	8.34447222222222	8.43	708.209	2	20	1
14	402	800	40.2	8.3445	8.417	710.209	2	20	1
14	403	800	40.3	8.34452777777778	8.405	712.209	2	20	1
14	404	800	40.4	8.34455555555556	8.392	714.209	2	20	1
14	405	800	40.5	8.34458333333333	8.379	716.209	2	20	1
14	406	800	40.6	8.34461111111111	8.367	718.208	2	20	1
14	407	800	40.7	8.34463888888889	8.355	720.208	2	20	1
14	408	800	40.8	8.34466666666667	8.341	722.209	2	20	1
14	409	800	40.9	8.34469444444444	8.329	724.209	2	20	1
14	410	800	41	8.34472222222222	8.317	726.208	2	20	1
14	411	800	41.1	8.34475	8.304	728.208	2	20	1
14	412	800	41.2	8.34477777777778	8.291	730.208	2	20	1
14	413	800	41.3	8.34480555555556	8.279	732.208	2	20	1
14	414	800	41.4	8.34483333333333	8.266	734.208	2	20	1
14	415	800	41.5	8.34486111111111	8.254	736.206	2	20.02	1
14	416	800	41.6	8.34488888888889	8.241	738.211	2	20.03	1
14	417	800	41.7	8.34491666666667	8.228	740.225	2	19.92	1
14	418	800	41.8	8.34494444444445	8.215	742.226	2	19.61	1
14	419	800	41.9	8.34497222222222	8.22	744.172	2	19.14	1
14	420	800	42	8.345	8.191	746.042	2	18.78	1
14	421	800	42.1	8.34502777777778	8.18	747.874	2	18.78	1
14	422	800	42.2	8.34505555555556	8.152	749.743	2	19.14	1
14	423	800	42.3	8.34508333333333	8.156	751.689	2	19.61	1
14	424	800	42.4	8.34511111111111	8.143	753.691	2	19.92	1
14	425	800	42.5	8.34513888888889	8.13	755.705	2	20.03	1
14	426	800	42.6	8.34516666666667	8.118	757.709	2	20.01	1
14	427	800	42.7	8.34519444444445	8.105	759.707	2	20	1
14	428	800	42.8	8.34522222222222	8.092	761.707	2	20	1
14	429	800	42.9	8.34525	8.08	763.707	2	20	1
14	430	800	43	8.34527777777778	8.067	765.707	2	20	1
14	431	800	43.1	8.34530555555556	8.056	767.707	2	20	1
14	432	800	43.2	8.34533333333333	8.042	769.708	2	20	1
14	433	800	43.3	8.34536111111111	8.03	771.708	2	20	1
14	434	800	43.4	8.34538888888889	8.018	773.707	2	20	1
14	435	800	43.5	8.34541666666667	8.005	775.707	2	20	1
14	436	800	43.6	8.34544444444444	7.992	777.707	2	20	1
14	437	800	43.7	8.34547222222222	7.98	779.707	2	20	1
14	438	800	43.8	8.3455	7.967	781.707	2	20	1
14	439	800	43.9	8.34552777777778	7.955	783.707	2	20	1
14	440	800	44	8.34555555555556	7.942	785.707	2	20	1
14	441	800	44.1	8.34558333333333	7.929	787.707	2	20	1
14	442	800	44.2	8.34561111111111	7.917	789.707	2	20	1
14	443	800	44.3	8.34563888888889	7.904	791.707	2	20	1
14	444	800	44.4	8.34566666666667	7.891	793.707	2	20	1
14	445	800	44.5	8.34569444444445	7.879	795.707	2	20	1
14	446	800	44.6	8.34572222222222	7.866	797.707	2	20	1
14	447	800	44.7	8.34575	7.854	799.707	2	20	1
[truncated: 303,175 more rows]
