# Supplementary material for: Spatiotemporal filtering method for detecting kinematic waves in a connected environment
Source: PLoS One. 2020 Dec 21;15(12):e0244329. doi: 10.1371/journal.pone.0244329 (PMC7751863; doi:10.1371/journal.pone.0244329)
Supplement: S1 Dataset — (ZIP) [file pone.0244329.s001.zip › US-101_0820-0835_lane2_rev.csv]

veh_ID	frame_ID	Total_frame	local_time	time	Local_X	Local_Y	veh_class	speed	lane
4	814	456	81.4	8.35594444444444	22.8	2180.45	2	32.53	2
4	815	456	81.5	8.35597222222222	22.172	2183.699	2	32.53	2
4	816	456	81.6	8.356	21.559	2186.528	2	32.53	2
7	124	627	12.4	8.33677777777778	15.587	75.718	2	25	2
7	125	627	12.5	8.33680555555556	15.574	78.217	2	25	2
7	126	627	12.6	8.33683333333333	15.561	80.717	2	25	2
7	127	627	12.7	8.33686111111111	15.548	83.218	2	25	2
7	128	627	12.8	8.33688888888889	15.535	85.717	2	25	2
7	129	627	12.9	8.33691666666667	15.523	88.217	2	25	2
7	130	627	13	8.33694444444444	15.509	90.717	2	25	2
7	131	627	13.1	8.33697222222222	15.498	93.217	2	25	2
7	132	627	13.2	8.337	15.485	95.718	2	25	2
7	133	627	13.3	8.33702777777778	15.472	98.218	2	25	2
7	134	627	13.4	8.33705555555556	15.459	100.718	2	25	2
7	135	627	13.5	8.33708333333333	15.446	103.217	2	25	2
7	136	627	13.6	8.33711111111111	15.433	105.717	2	25	2
7	137	627	13.7	8.33713888888889	15.42	108.217	2	25	2
7	138	627	13.8	8.33716666666667	15.407	110.717	2	25	2
7	139	627	13.9	8.33719444444445	15.394	113.217	2	25	2
7	140	627	14	8.33722222222222	15.382	115.717	2	25	2
7	141	627	14.1	8.33725	15.368	118.217	2	25	2
7	142	627	14.2	8.33727777777778	15.356	120.733	2	24.86	2
7	143	627	14.3	8.33730555555556	15.342	123.218	2	24.53	2
7	144	627	14.4	8.33733333333333	15.33	125.637	2	24.29	2
7	145	627	14.5	8.33736111111111	15.335	128.032	2	24.29	2
7	146	627	14.6	8.33738888888889	15.365	130.451	2	24.52	2
7	147	627	14.7	8.33741666666667	15.396	132.936	2	24.86	2
7	148	627	14.8	8.33744444444445	15.427	135.451	2	25	2
7	149	627	14.9	8.33747222222222	15.456	137.951	2	25	2
7	150	627	15	8.3375	15.487	140.45	2	25	2
7	151	627	15.1	8.33752777777778	15.518	142.95	2	25	2
7	152	627	15.2	8.33755555555556	15.548	145.45	2	25	2
7	153	627	15.3	8.33758333333333	15.579	147.95	2	25	2
7	154	627	15.4	8.33761111111111	15.609	150.45	2	25	2
7	155	627	15.5	8.33763888888889	15.64	152.95	2	25	2
7	156	627	15.6	8.33766666666667	15.67	155.449	2	25.01	2
7	157	627	15.7	8.33769444444444	15.7	157.952	2	25.01	2
7	158	627	15.8	8.33772222222222	15.724	160.461	2	24.94	2
7	159	627	15.9	8.33775	15.763	162.965	2	24.69	2
7	160	627	16	8.33777777777778	15.832	165.434	2	24.22	2
7	161	627	16.1	8.33780555555556	15.891	167.831	2	23.59	2
7	162	627	16.2	8.33783333333333	15.936	170.146	2	23.02	2
7	163	627	16.3	8.33786111111111	15.944	172.403	2	22.64	2
7	164	627	16.4	8.33788888888889	15.938	174.642	2	22.49	2
7	165	627	16.5	8.33791666666667	15.941	176.885	2	22.48	2
7	166	627	16.6	8.33794444444444	15.943	179.134	2	22.49	2
7	167	627	16.7	8.33797222222222	15.946	181.385	2	22.5	2
7	168	627	16.8	8.338	15.948	183.635	2	22.5	2
7	169	627	16.9	8.33802777777778	15.95	185.885	2	22.5	2
7	170	627	17	8.33805555555556	15.953	188.136	2	22.5	2
7	171	627	17.1	8.33808333333333	15.955	190.386	2	22.5	2
7	172	627	17.2	8.33811111111111	15.958	192.636	2	22.5	2
7	173	627	17.3	8.33813888888889	15.96	194.886	2	22.5	2
7	174	627	17.4	8.33816666666667	15.962	197.149	2	22.38	2
7	175	627	17.5	8.33819444444445	15.964	199.387	2	22.1	2
7	176	627	17.6	8.33822222222222	15.966	201.566	2	21.91	2
7	177	627	17.7	8.33825	15.991	203.731	2	21.93	2
7	178	627	17.8	8.33827777777778	16.026	205.932	2	22	2
7	179	627	17.9	8.33830555555556	16.061	208.178	2	21.8	2
7	180	627	18	8.33833333333333	16.139	210.376	2	21.01	2
7	181	627	18.1	8.33836111111111	16.175	212.409	2	19.75	2
7	182	627	18.2	8.33838888888889	16.193	214.326	2	18.49	2
7	183	627	18.3	8.33841666666667	16.169	216.091	2	17.58	2
7	184	627	18.4	8.33844444444444	16.188	217.783	2	17.1	2
7	185	627	18.5	8.33847222222222	16.207	219.463	2	16.97	2
7	186	627	18.6	8.3385	16.227	221.159	2	16.98	2
7	187	627	18.7	8.33852777777778	16.247	222.861	2	17	2
7	188	627	18.8	8.33855555555556	16.266	224.56	2	17	2
7	189	627	18.9	8.33858333333333	16.286	226.26	2	17	2
7	190	627	19	8.33861111111111	16.306	227.96	2	17	2
7	191	627	19.1	8.33863888888889	16.325	229.661	2	17	2
7	192	627	19.2	8.33866666666667	16.345	231.361	2	17	2
7	193	627	19.3	8.33869444444444	16.365	233.061	2	17	2
7	194	627	19.4	8.33872222222222	16.385	234.761	2	17	2
7	195	627	19.5	8.33875	16.405	236.461	2	17	2
7	196	627	19.6	8.33877777777778	16.425	238.162	2	16.99	2
7	197	627	19.7	8.33880555555556	16.444	239.86	2	16.99	2
7	198	627	19.8	8.33883333333333	16.464	241.553	2	17.04	2
7	199	627	19.9	8.33886111111111	16.492	243.25	2	17.23	2
7	200	627	20	8.33888888888889	16.492	244.974	2	17.58	2
7	201	627	20.1	8.33891666666667	16.449	246.749	2	18.07	2
7	202	627	20.2	8.33894444444445	16.381	248.588	2	18.55	2
7	203	627	20.3	8.33897222222222	16.268	250.477	2	18.9	2
7	204	627	20.4	8.339	16.128	252.393	2	19.09	2
7	205	627	20.5	8.33902777777778	15.997	254.313	2	19.14	2
7	206	627	20.6	8.33905555555556	15.865	256.228	2	19.14	2
7	207	627	20.7	8.33908333333333	15.733	258.139	2	19.15	2
7	208	627	20.8	8.33911111111111	15.602	260.06	2	19.15	2
7	209	627	20.9	8.33913888888889	15.47	261.995	2	18.93	2
7	210	627	21	8.33916666666667	15.347	263.914	2	18.06	2
7	211	627	21.1	8.33919444444444	15.278	265.612	2	16.39	2
7	212	627	21.2	8.33922222222222	15.173	267.166	2	14.59	2
7	213	627	21.3	8.33925	15.064	268.533	2	13.54	2
7	214	627	21.4	8.33927777777778	15.083	269.778	2	13.53	2
7	215	627	21.5	8.33930555555556	15.182	271.153	2	14.22	2
7	216	627	21.6	8.33933333333333	15.288	272.655	2	14.81	2
7	217	627	21.7	8.33936111111111	15.386	274.171	2	14.98	2
7	218	627	21.8	8.33938888888889	15.484	275.672	2	14.98	2
7	219	627	21.9	8.33941666666667	15.582	277.168	2	14.97	2
7	220	627	22	8.33944444444444	15.679	278.665	2	14.97	2
7	221	627	22.1	8.33947222222222	15.778	280.162	2	14.97	2
7	222	627	22.2	8.3395	15.875	281.658	2	14.97	2
7	223	627	22.3	8.33952777777778	15.974	283.155	2	14.97	2
7	224	627	22.4	8.33955555555556	16.071	284.652	2	14.97	2
7	225	627	22.5	8.33958333333333	16.169	286.149	2	14.97	2
7	226	627	22.6	8.33961111111111	16.267	287.646	2	14.97	2
7	227	627	22.7	8.33963888888889	16.365	289.142	2	14.97	2
7	228	627	22.8	8.33966666666667	16.463	290.639	2	14.97	2
7	229	627	22.9	8.33969444444445	16.561	292.136	2	14.97	2
7	230	627	23	8.33972222222222	16.658	293.633	2	14.97	2
7	231	627	23.1	8.33975	16.757	295.13	2	14.97	2
7	232	627	23.2	8.33977777777778	16.855	296.626	2	14.97	2
7	233	627	23.3	8.33980555555556	16.952	298.123	2	14.97	2
7	234	627	23.4	8.33983333333333	17.05	299.62	2	14.97	2
7	235	627	23.5	8.33986111111111	17.149	301.117	2	14.97	2
7	236	627	23.6	8.33988888888889	17.246	302.613	2	14.97	2
7	237	627	23.7	8.33991666666667	17.345	304.111	2	14.96	2
7	238	627	23.8	8.33994444444444	17.442	305.607	2	14.95	2
7	239	627	23.9	8.33997222222222	17.54	307.097	2	14.99	2
7	240	627	24	8.34	17.645	308.589	2	15.13	2
7	241	627	24.1	8.34002777777778	17.736	310.102	2	15.42	2
7	242	627	24.2	8.34005555555556	17.79	311.657	2	15.82	2
7	243	627	24.3	8.34008333333333	17.827	313.267	2	16.23	2
7	244	627	24.4	8.34011111111111	17.828	314.919	2	16.52	2
7	245	627	24.5	8.34013888888889	17.816	316.591	2	16.66	2
7	246	627	24.6	8.34016666666667	17.81	318.266	2	16.69	2
7	247	627	24.7	8.34019444444444	17.805	319.934	2	16.68	2
7	248	627	24.8	8.34022222222222	17.798	321.6	2	16.69	2
7	249	627	24.9	8.34025	17.793	323.271	2	16.7	2
7	250	627	25	8.34027777777778	17.787	324.951	2	16.62	2
7	251	627	25.1	8.34030555555556	17.822	326.621	2	16.37	2
7	252	627	25.2	8.34033333333333	17.765	328.248	2	16	2
7	253	627	25.3	8.34036111111111	17.561	329.811	2	15.71	2
7	254	627	25.4	8.34038888888889	17.279	331.344	2	15.71	2
7	255	627	25.5	8.34041666666667	17.075	332.908	2	16	2
7	256	627	25.6	8.34044444444445	17.018	334.534	2	16.37	2
7	257	627	25.7	8.34047222222222	17.054	336.203	2	16.63	2
7	258	627	25.8	8.3405	17.048	337.885	2	16.7	2
7	259	627	25.9	8.34052777777778	17.043	339.56	2	16.64	2
7	260	627	26	8.34055555555556	17.036	341.215	2	16.59	2
7	261	627	26.1	8.34058333333333	17.03	342.855	2	16.71	2
7	262	627	26.2	8.34061111111111	17.016	344.51	2	17.16	2
7	263	627	26.3	8.34063888888889	16.982	346.236	2	17.94	2
7	264	627	26.4	8.34066666666667	16.984	348.081	2	18.84	2
7	265	627	26.5	8.34069444444444	17.012	350.033	2	19.54	2
7	266	627	26.6	8.34072222222222	17.007	352.038	2	19.92	2
7	267	627	26.7	8.34075	17.002	354.056	2	20.01	2
7	268	627	26.8	8.34077777777778	16.998	356.056	2	19.99	2
7	269	627	26.9	8.34080555555556	16.992	358.037	2	20.09	2
7	270	627	27	8.34083333333333	16.988	360.029	2	20.52	2
7	271	627	27.1	8.34086111111111	16.943	362.08	2	21.35	2
7	272	627	27.2	8.34088888888889	16.916	364.273	2	22.5	2
7	273	627	27.3	8.34091666666667	16.933	366.58	2	23.65	2
7	274	627	27.4	8.34094444444444	16.967	369.029	2	24.48	2
7	275	627	27.5	8.34097222222222	16.961	371.537	2	24.91	2
7	276	627	27.6	8.341	16.956	374.054	2	25.03	2
7	277	627	27.7	8.34102777777778	16.949	376.558	2	25.02	2
7	278	627	27.8	8.34105555555556	16.943	379.08	2	24.78	2
7	279	627	27.9	8.34108333333333	16.937	381.557	2	24.28	2
7	280	627	28	8.34111111111111	16.931	383.936	2	23.92	2
7	281	627	28.1	8.34113888888889	16.936	386.278	2	23.89	2
7	282	627	28.2	8.34116666666667	16.982	388.646	2	24.24	2
7	283	627	28.3	8.34119444444445	17.042	391.105	2	24.89	2
7	284	627	28.4	8.34122222222222	17.128	393.632	2	25.5	2
7	285	627	28.5	8.34125	17.204	396.197	2	26.1	2
7	286	627	28.6	8.34127777777778	17.298	398.848	2	26.74	2
7	287	627	28.7	8.34130555555556	17.382	401.569	2	27.21	2
7	288	627	28.8	8.34133333333333	17.435	404.323	2	27.45	2
7	289	627	28.9	8.34136111111111	17.494	407.083	2	27.51	2
7	290	627	29	8.34138888888889	17.553	409.835	2	27.5	2
7	291	627	29.1	8.34141666666667	17.611	412.583	2	27.5	2
7	292	627	29.2	8.34144444444444	17.67	415.333	2	27.49	2
7	293	627	29.3	8.34147222222222	17.729	418.082	2	27.49	2
7	294	627	29.4	8.3415	17.788	420.832	2	27.49	2
7	295	627	29.5	8.34152777777778	17.846	423.581	2	27.49	2
7	296	627	29.6	8.34155555555556	17.906	426.33	2	27.49	2
7	297	627	29.7	8.34158333333333	17.965	429.079	2	27.49	2
7	298	627	29.8	8.34161111111111	18.024	431.829	2	27.49	2
7	299	627	29.9	8.34163888888889	18.082	434.578	2	27.5	2
7	300	627	30	8.34166666666667	18.141	437.328	2	27.49	2
7	301	627	30.1	8.34169444444444	18.2	440.077	2	27.49	2
7	302	627	30.2	8.34172222222222	18.259	442.824	2	27.49	2
7	303	627	30.3	8.34175	18.322	445.569	2	27.55	2
7	304	627	30.4	8.34177777777778	18.381	448.322	2	27.68	2
7	305	627	30.5	8.34180555555556	18.419	451.096	2	27.88	2
7	306	627	30.6	8.34183333333333	18.425	453.898	2	28.07	2
7	307	627	30.7	8.34186111111111	18.411	456.72	2	28.2	2
7	308	627	30.8	8.34188888888889	18.392	459.549	2	28.26	2
7	309	627	30.9	8.34191666666667	18.377	462.378	2	28.27	2
7	310	627	31	8.34194444444445	18.363	465.204	2	28.26	2
7	311	627	31.1	8.34197222222222	18.348	468.03	2	28.26	2
7	312	627	31.2	8.342	18.334	470.856	2	28.26	2
7	313	627	31.3	8.34202777777778	18.32	473.682	2	28.26	2
7	314	627	31.4	8.34205555555556	18.305	476.508	2	28.26	2
7	315	627	31.5	8.34208333333333	18.29	479.334	2	28.26	2
7	316	627	31.6	8.34211111111111	18.276	482.159	2	28.26	2
7	317	627	31.7	8.34213888888889	18.261	484.986	2	28.26	2
7	318	627	31.8	8.34216666666667	18.247	487.812	2	28.26	2
7	319	627	31.9	8.34219444444444	18.232	490.638	2	28.26	2
7	320	627	32	8.34222222222222	18.218	493.465	2	28.25	2
7	321	627	32.1	8.34225	18.203	496.288	2	28.23	2
7	322	627	32.2	8.34227777777778	18.189	499.101	2	28.32	2
7	323	627	32.3	8.34230555555556	18.175	501.919	2	28.65	2
7	324	627	32.4	8.34233333333333	18.134	504.783	2	29.3	2
7	325	627	32.5	8.34236111111111	18.098	507.743	2	30.21	2
7	326	627	32.6	8.34238888888889	18.094	510.824	2	31.11	2
7	327	627	32.7	8.34241666666667	18.093	514.001	2	31.76	2
7	328	627	32.8	8.34244444444444	18.066	517.225	2	32.1	2
7	329	627	32.9	8.34247222222222	18.04	520.47	2	32.04	2
7	330	627	33	8.3425	18.013	523.673	2	31.69	2
7	331	627	33.1	8.34252777777778	17.987	526.806	2	31.44	2
7	332	627	33.2	8.34255555555556	17.99	529.915	2	31.44	2
7	333	627	33.3	8.34258333333333	18.012	533.049	2	31.68	2
7	334	627	33.4	8.34261111111111	18.033	536.249	2	32.01	2
7	335	627	33.5	8.34263888888889	18.055	539.481	2	32.16	2
7	336	627	33.6	8.34266666666667	18.076	542.697	2	32.16	2
7	337	627	33.7	8.34269444444445	18.099	545.912	2	32.16	2
7	338	627	33.8	8.34272222222222	18.119	549.128	2	32.16	2
7	339	627	33.9	8.34275	18.141	552.343	2	32.16	2
7	340	627	34	8.34277777777778	18.163	555.559	2	32.16	2
7	341	627	34.1	8.34280555555556	18.185	558.772	2	32.18	2
7	342	627	34.2	8.34283333333333	18.206	561.994	2	32.19	2
7	343	627	34.3	8.34286111111111	18.228	565.229	2	32.03	2
7	344	627	34.4	8.34288888888889	18.252	568.444	2	31.57	2
7	345	627	34.5	8.34291666666667	18.307	571.589	2	30.83	2
7	346	627	34.6	8.34294444444444	18.315	574.618	2	30.02	2
7	347	627	34.7	8.34297222222222	18.309	577.547	2	29.53	2
7	348	627	34.8	8.343	18.38	580.457	2	29.47	2
7	349	627	34.9	8.34302777777778	18.487	583.403	2	29.66	2
7	350	627	35	8.34305555555556	18.603	586.39	2	29.92	2
7	351	627	35.1	8.34308333333333	18.714	589.394	2	30.15	2
7	352	627	35.2	8.34311111111111	18.824	592.406	2	30.45	2
7	353	627	35.3	8.34313888888889	18.911	595.462	2	30.88	2
7	354	627	35.4	8.34316666666667	18.999	598.589	2	31.24	2
7	355	627	35.5	8.34319444444444	19.097	601.754	2	31.32	2
7	356	627	35.6	8.34322222222222	19.132	604.897	2	31.12	2
7	357	627	35.7	8.34325	19.037	607.984	2	30.89	2
7	358	627	35.8	8.34327777777778	18.893	611.04	2	30.86	2
7	359	627	35.9	8.34330555555556	18.805	614.127	2	30.99	2
7	360	627	36	8.34333333333333	18.842	617.255	2	31.04	2
7	361	627	36.1	8.34336111111111	18.906	620.376	2	30.83	2
7	362	627	36.2	8.34338888888889	18.893	623.445	2	30.45	2
7	363	627	36.3	8.34341666666667	18.84	626.459	2	30.09	2
7	364	627	36.4	8.34344444444445	18.792	629.447	2	29.83	2
7	365	627	36.5	8.34347222222222	18.78	632.42	2	29.64	2
7	366	627	36.6	8.3435	18.785	635.373	2	29.46	2
7	367	627	36.7	8.34352777777778	18.791	638.306	2	29.33	2
7	368	627	36.8	8.34355555555556	18.777	641.229	2	29.26	2
7	369	627	36.9	8.34358333333333	18.751	644.151	2	29.25	2
7	370	627	37	8.34361111111111	18.731	647.076	2	29.25	2
7	371	627	37.1	8.34363888888889	18.71	650.001	2	29.25	2
7	372	627	37.2	8.34366666666667	18.691	652.926	2	29.25	2
7	373	627	37.3	8.34369444444445	18.67	655.851	2	29.25	2
7	374	627	37.4	8.34372222222222	18.65	658.776	2	29.25	2
7	375	627	37.5	8.34375	18.63	661.711	2	29.16	2
7	376	627	37.6	8.34377777777778	18.609	664.627	2	28.95	2
7	377	627	37.7	8.34380555555556	18.589	667.5	2	28.79	2
7	378	627	37.8	8.34383333333333	18.593	670.357	2	28.79	2
7	379	627	37.9	8.34386111111111	18.6	673.231	2	28.95	2
7	380	627	38	8.34388888888889	18.606	676.146	2	29.16	2
7	381	627	38.1	8.34391666666667	18.613	679.082	2	29.25	2
7	382	627	38.2	8.34394444444444	18.619	682.006	2	29.24	2
7	383	627	38.3	8.34397222222222	18.626	684.927	2	29.25	2
7	384	627	38.4	8.344	18.626	687.846	2	29.34	2
7	385	627	38.5	8.34402777777778	18.632	690.777	2	29.55	2
7	386	627	38.6	8.34405555555556	18.672	693.742	2	29.86	2
7	387	627	38.7	8.34408333333333	18.756	696.749	2	30.16	2
7	388	627	38.8	8.34411111111111	18.873	699.789	2	30.37	2
7	389	627	38.9	8.34413888888889	18.997	702.841	2	30.46	2
7	390	627	39	8.34416666666667	19.115	705.892	2	30.47	2
7	391	627	39.1	8.34419444444445	19.232	708.938	2	30.46	2
7	392	627	39.2	8.34422222222222	19.349	711.984	2	30.46	2
7	393	627	39.3	8.34425	19.466	715.03	2	30.46	2
7	394	627	39.4	8.34427777777778	19.583	718.073	2	30.48	2
7	395	627	39.5	8.34430555555556	19.715	721.112	2	30.62	2
7	396	627	39.6	8.34433333333333	19.806	724.165	2	31.01	2
7	397	627	39.7	8.34436111111111	19.806	727.267	2	31.72	2
7	398	627	39.8	8.34438888888889	19.779	730.469	2	32.71	2
7	399	627	39.9	8.34441666666667	19.76	733.803	2	33.73	2
7	400	627	40	8.34444444444445	19.754	737.251	2	34.51	2
7	401	627	40.1	8.34447222222222	19.739	740.76	2	34.92	2
7	402	627	40.2	8.3445	19.717	744.276	2	35.03	2
7	403	627	40.3	8.34452777777778	19.695	747.779	2	35.01	2
7	404	627	40.4	8.34455555555556	19.672	751.277	2	35	2
7	405	627	40.5	8.34458333333333	19.651	754.777	2	35	2
7	406	627	40.6	8.34461111111111	19.628	758.277	2	35	2
7	407	627	40.7	8.34463888888889	19.606	761.777	2	35	2
7	408	627	40.8	8.34466666666667	19.585	765.277	2	35	2
7	409	627	40.9	8.34469444444444	19.563	768.777	2	35	2
7	410	627	41	8.34472222222222	19.541	772.277	2	35	2
7	411	627	41.1	8.34475	19.519	775.777	2	35	2
7	412	627	41.2	8.34477777777778	19.497	779.277	2	35	2
7	413	627	41.3	8.34480555555556	19.474	782.777	2	35	2
7	414	627	41.4	8.34483333333333	19.453	786.277	2	35	2
7	415	627	41.5	8.34486111111111	19.43	789.777	2	35	2
7	416	627	41.6	8.34488888888889	19.408	793.276	2	35	2
7	417	627	41.7	8.34491666666667	19.386	796.776	2	35	2
7	418	627	41.8	8.34494444444445	19.364	800.276	2	35	2
7	419	627	41.9	8.34497222222222	19.342	803.776	2	35	2
7	420	627	42	8.345	19.321	807.275	2	35.01	2
7	421	627	42.1	8.34502777777778	19.298	810.778	2	35.02	2
7	422	627	42.2	8.34505555555556	19.276	814.279	2	35.03	2
7	423	627	42.3	8.34508333333333	19.251	817.772	2	35.14	2
7	424	627	42.4	8.34511111111111	19.228	821.271	2	35.51	2
7	425	627	42.5	8.34513888888889	19.164	824.821	2	36.24	2
7	426	627	42.6	8.34516666666667	19.11	828.481	2	37.26	2
7	427	627	42.7	8.34519444444445	19.087	832.274	2	38.26	2
7	428	627	42.8	8.34522222222222	19.079	836.175	2	38.94	2
7	429	627	42.9	8.34525	19.016	840.119	2	39.25	2
7	430	627	43	8.34527777777778	18.92	844.061	2	39.3	2
7	431	627	43.1	8.34530555555556	18.811	847.994	2	39.18	2
7	432	627	43.2	8.34533333333333	18.716	851.924	2	38.86	2
7	433	627	43.3	8.34536111111111	18.688	855.817	2	38.21	2
7	434	627	43.4	8.34538888888889	18.655	859.611	2	37.23	2
7	435	627	43.5	8.34541666666667	18.567	863.272	2	36.2	2
7	436	627	43.6	8.34544444444444	18.462	866.815	2	35.43	2
7	437	627	43.7	8.34547222222222	18.387	870.295	2	35.11	2
7	438	627	43.8	8.3455	18.275	873.776	2	35.22	2
7	439	627	43.9	8.34552777777778	18.256	877.309	2	35.54	2
7	440	627	44	8.34555555555556	18.355	880.898	2	35.78	2
7	441	627	44.1	8.34558333333333	18.442	884.505	2	35.74	2
7	442	627	44.2	8.34561111111111	18.466	888.083	2	35.46	2
7	443	627	44.3	8.34563888888889	18.393	891.611	2	35.07	2
7	444	627	44.4	8.34566666666667	18.353	895.08	2	34.8	2
7	445	627	44.5	8.34569444444445	18.378	898.516	2	34.96	2
7	446	627	44.6	8.34572222222222	18.312	901.986	2	35.7	2
7	447	627	44.7	8.34575	18.261	905.63	2	37.01	2
7	448	627	44.8	8.34577777777778	18.247	909.411	2	38.6	2
7	449	627	44.9	8.34580555555556	18.281	913.332	2	39.86	2
7	450	627	45	8.34583333333333	18.307	917.421	2	40.48	2
7	451	627	45.1	8.34586111111111	18.327	921.525	2	40.46	2
7	452	627	45.2	8.34588888888889	18.38	925.564	2	40.04	2
7	453	627	45.3	8.34591666666667	18.446	929.534	2	39.57	2
7	454	627	45.4	8.34594444444445	18.545	933.479	2	39.06	2
7	455	627	45.5	8.34597222222222	18.667	937.378	2	38.32	2
7	456	627	45.6	8.346	18.805	941.181	2	37.34	2
7	457	627	45.7	8.34602777777778	18.895	944.859	2	36.19	2
7	458	627	45.8	8.34605555555556	18.955	948.407	2	35.13	2
7	459	627	45.9	8.34608333333333	18.955	951.848	2	34.45	2
7	460	627	46	8.34611111111111	18.976	955.24	2	34.15	2
7	461	627	46.1	8.34613888888889	19.004	958.626	2	34.21	2
7	462	627	46.2	8.34616666666667	19.033	962.057	2	34.47	2
7	463	627	46.3	8.34619444444444	19.062	965.522	2	34.72	2
7	464	627	46.4	8.34622222222222	19.091	968.999	2	35.02	2
7	465	627	46.5	8.34625	19.119	972.497	2	35.53	2
7	466	627	46.6	8.34627777777778	19.108	976.055	2	36.38	2
7	467	627	46.7	8.34630555555556	19.116	979.747	2	37.51	2
7	468	627	46.8	8.34633333333333	19.17	983.557	2	38.63	2
7	469	627	46.9	8.34636111111111	19.238	987.504	2	39.42	2
7	470	627	47	8.34638888888889	19.278	991.504	2	39.79	2
7	471	627	47.1	8.34641666666667	19.344	995.503	2	39.87	2
7	472	627	47.2	8.34644444444445	19.426	999.485	2	39.85	2
7	473	627	47.3	8.34647222222222	19.494	1003.466	2	39.87	2
7	474	627	47.4	8.3465	19.504	1007.457	2	39.92	2
7	475	627	47.5	8.34652777777778	19.46	1011.456	2	39.93	2
7	476	627	47.6	8.34655555555556	19.401	1015.448	2	39.92	2
7	477	627	47.7	8.34658333333333	19.349	1019.424	2	40.05	2
7	478	627	47.8	8.34661111111111	19.306	1023.411	2	40.5	2
7	479	627	47.9	8.34663888888889	19.222	1027.464	2	41.36	2
7	480	627	48	8.34666666666667	19.178	1031.66	2	42.52	2
7	481	627	48.1	8.34669444444445	19.171	1035.971	2	43.66	2
7	482	627	48.2	8.34672222222222	19.211	1040.419	2	44.48	2
7	483	627	48.3	8.34675	19.222	1044.925	2	44.93	2
7	484	627	48.4	8.34677777777778	19.229	1049.448	2	45.06	2
7	485	627	48.5	8.34680555555556	19.236	1053.966	2	44.94	2
7	486	627	48.6	8.34683333333333	19.243	1058.465	2	44.61	2
7	487	627	48.7	8.34686111111111	19.266	1062.912	2	44.14	2
7	488	627	48.8	8.34688888888889	19.256	1067.28	2	43.8	2
7	489	627	48.9	8.34691666666667	19.263	1071.615	2	43.81	2
7	490	627	49	8.34694444444444	19.254	1076.001	2	44.04	2
7	491	627	49.1	8.34697222222222	19.277	1080.454	2	44.07	2
7	492	627	49.2	8.347	19.325	1084.902	2	43.56	2
7	493	627	49.3	8.34702777777778	19.354	1089.222	2	42.51	2
7	494	627	49.4	8.34705555555556	19.338	1093.418	2	41.36	2
7	495	627	49.5	8.34708333333333	19.303	1097.457	2	40.61	2
7	496	627	49.6	8.34711111111111	19.309	1101.448	2	40.48	2
7	497	627	49.7	8.34713888888889	19.299	1105.472	2	40.91	2
7	498	627	49.8	8.34716666666667	19.305	1109.597	2	41.59	2
7	499	627	49.9	8.34719444444445	19.328	1113.819	2	42.05	2
7	500	627	50	8.34722222222222	19.334	1118.075	2	42.05	2
7	501	627	50.1	8.34725	19.358	1122.296	2	41.61	2
7	502	627	50.2	8.34727777777778	19.364	1126.425	2	40.94	2
7	503	627	50.3	8.34730555555556	19.353	1130.466	2	40.38	2
7	504	627	50.4	8.34733333333333	19.36	1134.463	2	40.07	2
7	505	627	50.5	8.34736111111111	19.366	1138.45	2	39.97	2
7	506	627	50.6	8.34738888888889	19.372	1142.445	2	39.98	2
7	507	627	50.7	8.34741666666667	19.378	1146.447	2	40	2
7	508	627	50.8	8.34744444444445	19.384	1150.447	2	40	2
7	509	627	50.9	8.34747222222222	19.39	1154.447	2	40	2
7	510	627	51	8.3475	19.396	1158.449	2	39.98	2
7	511	627	51.1	8.34752777777778	19.403	1162.444	2	39.97	2
7	512	627	51.2	8.34755555555556	19.409	1166.428	2	40.1	2
7	513	627	51.3	8.34758333333333	19.415	1170.421	2	40.53	2
7	514	627	51.4	8.34761111111111	19.38	1174.475	2	41.36	2
7	515	627	51.5	8.34763888888889	19.364	1178.667	2	42.5	2
7	516	627	51.6	8.34766666666667	19.393	1182.975	2	43.63	2
7	517	627	51.7	8.34769444444444	19.441	1187.417	2	44.5	2
7	518	627	51.8	8.34772222222222	19.448	1191.928	2	45	2
7	519	627	51.9	8.34775	19.455	1196.462	2	45.18	2
7	520	627	52	8.34777777777778	19.451	1200.988	2	45.17	2
7	521	627	52.1	8.34780555555556	19.445	1205.504	2	45.1	2
7	522	627	52.2	8.34783333333333	19.439	1210.007	2	45.03	2
7	523	627	52.3	8.34786111111111	19.433	1214.503	2	45	2
7	524	627	52.4	8.34788888888889	19.427	1219.003	2	45	2
7	525	627	52.5	8.34791666666667	19.42	1223.503	2	45	2
7	526	627	52.6	8.34794444444445	19.415	1228.003	2	45	2
7	527	627	52.7	8.34797222222222	19.408	1232.503	2	45	2
7	528	627	52.8	8.348	19.402	1237.003	2	45	2
7	529	627	52.9	8.34802777777778	19.396	1241.504	2	45	2
7	530	627	53	8.34805555555556	19.39	1246.003	2	45	2
7	531	627	53.1	8.34808333333333	19.384	1250.505	2	44.98	2
7	532	627	53.2	8.34811111111111	19.377	1254.999	2	44.98	2
7	533	627	53.3	8.34813888888889	19.372	1259.48	2	45.18	2
7	534	627	53.4	8.34816666666667	19.366	1263.98	2	45.75	2
7	535	627	53.5	8.34819444444445	19.292	1268.584	2	46.8	2
7	536	627	53.6	8.34822222222222	19.225	1273.338	2	48.2	2
7	537	627	53.7	8.34825	19.181	1278.224	2	49.6	2
7	538	627	53.8	8.34827777777778	19.142	1283.265	2	50.59	2
7	539	627	53.9	8.34830555555556	19.026	1288.412	2	50.92	2
7	540	627	54	8.34833333333333	18.947	1293.542	2	50.6	2
7	541	627	54.1	8.34836111111111	18.905	1298.583	2	49.9	2
7	542	627	54.2	8.34838888888889	18.839	1303.524	2	49.16	2
7	543	627	54.3	8.34841666666667	18.814	1308.399	2	48.52	2
7	544	627	54.4	8.34844444444444	18.819	1313.227	2	47.87	2
7	545	627	54.5	8.34847222222222	18.857	1317.994	2	47.08	2
7	546	627	54.6	8.3485	18.859	1322.659	2	46.22	2
7	547	627	54.7	8.34852777777778	18.817	1327.217	2	45.51	2
7	548	627	54.8	8.34855555555556	18.817	1331.717	2	45.06	2
7	549	627	54.9	8.34858333333333	18.816	1336.197	2	44.86	2
7	550	627	55	8.34861111111111	18.815	1340.673	2	44.81	2
7	551	627	55.1	8.34863888888889	18.822	1345.149	2	44.83	2
7	552	627	55.2	8.34866666666667	18.837	1349.629	2	44.88	2
7	553	627	55.3	8.34869444444445	18.853	1354.126	2	44.96	2
7	554	627	55.4	8.34872222222222	18.867	1358.629	2	45	2
7	555	627	55.5	8.34875	18.882	1363.129	2	45	2
7	556	627	55.6	8.34877777777778	18.897	1367.627	2	45.02	2
7	557	627	55.7	8.34880555555556	18.912	1372.132	2	45.03	2
7	558	627	55.8	8.34883333333333	18.927	1376.645	2	44.93	2
7	559	627	55.9	8.34886111111111	18.942	1381.148	2	44.63	2
7	560	627	56	8.34888888888889	18.973	1385.607	2	44.08	2
7	561	627	56.1	8.34891666666667	18.988	1389.99	2	43.33	2
7	562	627	56.2	8.34894444444445	19.005	1394.283	2	42.5	2
7	563	627	56.3	8.34897222222222	19.017	1398.49	2	41.67	2
7	564	627	56.4	8.349	19.03	1402.606	2	40.92	2
7	565	627	56.5	8.34902777777778	19.026	1406.647	2	40.38	2
7	566	627	56.6	8.34905555555556	19.04	1410.645	2	40.07	2
7	567	627	56.7	8.34908333333333	19.053	1414.632	2	39.97	2
7	568	627	56.8	8.34911111111111	19.066	1418.628	2	39.98	2
7	569	627	56.9	8.34913888888889	19.08	1422.629	2	40	2
7	570	627	57	8.34916666666667	19.094	1426.629	2	40	2
7	571	627	57.1	8.34919444444444	19.106	1430.629	2	40	2
7	572	627	57.2	8.34922222222222	19.12	1434.629	2	40	2
7	573	627	57.3	8.34925	19.133	1438.629	2	40	2
7	574	627	57.4	8.34927777777778	19.146	1442.629	2	40	2
7	575	627	57.5	8.34930555555556	19.16	1446.623	2	40.05	2
7	576	627	57.6	8.34933333333333	19.173	1450.628	2	40.18	2
7	577	627	57.7	8.34936111111111	19.186	1454.659	2	40.27	2
7	578	627	57.8	8.34938888888889	19.195	1458.7	2	40.27	2
7	579	627	57.9	8.34941666666667	19.188	1462.731	2	40.18	2
7	580	627	58	8.34944444444445	19.18	1466.737	2	40.05	2
7	581	627	58.1	8.34947222222222	19.172	1470.73	2	40	2
7	582	627	58.2	8.3495	19.164	1474.73	2	40	2
7	583	627	58.3	8.34952777777778	19.156	1478.73	2	40	2
7	584	627	58.4	8.34955555555556	19.148	1482.73	2	40	2
7	585	627	58.5	8.34958333333333	19.14	1486.73	2	40	2
7	586	627	58.6	8.34961111111111	19.132	1490.73	2	40	2
7	587	627	58.7	8.34963888888889	19.124	1494.73	2	40	2
7	588	627	58.8	8.34966666666667	19.117	1498.73	2	40	2
7	589	627	58.9	8.34969444444445	19.109	1502.73	2	40	2
7	590	627	59	8.34972222222222	19.1	1506.73	2	40	2
7	591	627	59.1	8.34975	19.093	1510.73	2	40	2
7	592	627	59.2	8.34977777777778	19.085	1514.73	2	40	2
7	593	627	59.3	8.34980555555556	19.078	1518.73	2	40	2
7	594	627	59.4	8.34983333333333	19.069	1522.73	2	40	2
7	595	627	59.5	8.34986111111111	19.061	1526.73	2	40	2
7	596	627	59.6	8.34988888888889	19.054	1530.73	2	40	2
7	597	627	59.7	8.34991666666667	19.045	1534.73	2	40	2
7	598	627	59.8	8.34994444444444	19.037	1538.73	2	40	2
7	599	627	59.9	8.34997222222222	19.03	1542.73	2	40	2
7	600	627	60	8.35	19.022	1546.73	2	40	2
7	601	627	60.1	8.35002777777778	19.014	1550.73	2	40	2
7	602	627	60.2	8.35005555555556	19.006	1554.73	2	40	2
7	603	627	60.3	8.35008333333333	18.998	1558.73	2	40	2
7	604	627	60.4	8.35011111111111	18.99	1562.731	2	40	2
7	605	627	60.5	8.35013888888889	18.982	1566.73	2	40	2
7	606	627	60.6	8.35016666666667	18.975	1570.739	2	39.94	2
7	607	627	60.7	8.35019444444445	18.966	1574.737	2	39.73	2
7	608	627	60.8	8.35022222222222	18.951	1578.699	2	39.48	2
7	609	627	60.9	8.35025	18.952	1582.63	2	39.21	2
7	610	627	61	8.35027777777778	19.02	1586.534	2	38.96	2
7	611	627	61.1	8.35030555555556	19.11	1590.421	2	38.76	2
7	612	627	61.2	8.35033333333333	19.237	1594.285	2	38.56	2
7	613	627	61.3	8.35036111111111	19.384	1598.12	2	38.44	2
7	614	627	61.4	8.35038888888889	19.535	1601.956	2	38.43	2
7	615	627	61.5	8.35041666666667	19.691	1605.809	2	38.39	2
7	616	627	61.6	8.35044444444445	19.85	1609.665	2	38.13	2
7	617	627	61.7	8.35047222222222	19.99	1613.484	2	37.55	2
7	618	627	61.8	8.3505	20.095	1617.214	2	36.7	2
7	619	627	61.9	8.35052777777778	20.128	1620.824	2	35.86	2
7	620	627	62	8.35055555555556	20.127	1624.346	2	35.27	2
7	621	627	62.1	8.35058333333333	20.122	1627.831	2	35.01	2
7	622	627	62.2	8.35061111111111	20.124	1631.318	2	34.96	2
7	623	627	62.3	8.35063888888889	20.126	1634.817	2	34.99	2
7	624	627	62.4	8.35066666666667	20.128	1638.318	2	35	2
7	625	627	62.5	8.35069444444444	20.131	1641.818	2	35	2
7	626	627	62.6	8.35072222222222	20.133	1645.319	2	35	2
7	627	627	62.7	8.35075	20.135	1648.819	2	35	2
7	628	627	62.8	8.35077777777778	20.137	1652.318	2	35	2
7	629	627	62.9	8.35080555555556	20.139	1655.818	2	35	2
7	630	627	63	8.35083333333333	20.141	1659.318	2	35	2
7	631	627	63.1	8.35086111111111	20.143	1662.818	2	35	2
7	632	627	63.2	8.35088888888889	20.146	1666.318	2	35	2
7	633	627	63.3	8.35091666666667	20.149	1669.819	2	35	2
7	634	627	63.4	8.35094444444445	20.15	1673.318	2	35	2
7	635	627	63.5	8.35097222222222	20.152	1676.799	2	35.18	2
7	636	627	63.6	8.351	20.155	1680.318	2	35.58	2
7	637	627	63.7	8.35102777777778	20.156	1683.916	2	35.87	2
7	638	627	63.8	8.35105555555556	20.146	1687.545	2	35.87	2
7	639	627	63.9	8.35108333333333	20.092	1691.143	2	35.58	2
7	640	627	64	8.35111111111111	20.039	1694.661	2	35.17	2
7	641	627	64.1	8.35113888888889	19.984	1698.142	2	35	2
7	642	627	64.2	8.35116666666667	19.93	1701.641	2	35	2
7	643	627	64.3	8.35119444444445	19.876	1705.141	2	35	2
7	644	627	64.4	8.35122222222222	19.821	1708.641	2	34.99	2
7	645	627	64.5	8.35125	19.767	1712.14	2	34.99	2
7	646	627	64.6	8.35127777777778	19.713	1715.639	2	35	2
7	647	627	64.7	8.35130555555556	19.659	1719.139	2	35	2
7	648	627	64.8	8.35133333333333	19.605	1722.639	2	35	2
7	649	627	64.9	8.35136111111111	19.551	1726.137	2	35.01	2
7	650	627	65	8.35138888888889	19.496	1729.641	2	35.02	2
7	651	627	65.1	8.35141666666667	19.442	1733.154	2	34.92	2
7	652	627	65.2	8.35144444444444	19.387	1736.655	2	34.6	2
7	653	627	65.3	8.35147222222222	19.35	1740.101	2	34.14	2
7	654	627	65.4	8.3515	19.282	1743.471	2	33.77	2
7	655	627	65.5	8.35152777777778	19.231	1746.8	2	33.78	2
7	656	627	65.6	8.35155555555556	19.162	1750.181	2	34.05	2
7	657	627	65.7	8.35158333333333	19.105	1753.6	2	34.45	2
7	658	627	65.8	8.35161111111111	19.028	1757.037	2	35.24	2
7	659	627	65.9	8.35163888888889	18.985	1760.62	2	36.47	2
7	660	627	66	8.35166666666667	19.025	1764.343	2	37.95	2
7	661	627	66.1	8.35169444444445	19.085	1768.2	2	39.26	2
7	662	627	66.2	8.35172222222222	19.104	1772.23	2	39.9	2
7	663	627	66.3	8.35175	19.123	1776.247	2	40.03	2
7	664	627	66.4	8.35177777777778	19.142	1780.251	2	40.02	2
7	665	627	66.5	8.35180555555556	19.161	1784.25	2	40	2
7	666	627	66.6	8.35183333333333	19.181	1788.251	2	39.98	2
7	667	627	66.7	8.35186111111111	19.199	1792.246	2	39.97	2
7	668	627	66.8	8.35188888888889	19.218	1796.233	2	40.07	2
7	669	627	66.9	8.35191666666667	19.237	1800.231	2	40.37	2
7	670	627	67	8.35194444444445	19.24	1804.271	2	40.92	2
7	671	627	67.1	8.35197222222222	19.259	1808.388	2	41.67	2
7	672	627	67.2	8.352	19.276	1812.595	2	42.5	2
7	673	627	67.3	8.35202777777778	19.299	1816.888	2	43.33	2
7	674	627	67.4	8.35205555555556	19.32	1821.263	2	44.15	2
7	675	627	67.5	8.35208333333333	19.358	1825.73	2	44.86	2
7	676	627	67.6	8.35211111111111	19.379	1830.271	2	45.27	2
7	677	627	67.7	8.35213888888889	19.392	1834.836	2	45.37	2
7	678	627	67.8	8.35216666666667	19.382	1839.38	2	45.25	2
7	679	627	67.9	8.35219444444444	19.374	1843.886	2	45.07	2
7	680	627	68	8.35222222222222	19.366	1848.378	2	45	2
7	681	627	68.1	8.35225	19.357	1852.878	2	45	2
7	682	627	68.2	8.35227777777778	19.348	1857.376	2	45.02	2
7	683	627	68.3	8.35230555555556	19.339	1861.88	2	45.03	2
7	684	627	68.4	8.35233333333333	19.33	1866.395	2	44.92	2
7	685	627	68.5	8.35236111111111	19.321	1870.896	2	44.61	2
7	686	627	68.6	8.35238888888889	19.329	1875.343	2	44.14	2
7	687	627	68.7	8.35241666666667	19.305	1879.713	2	43.77	2
7	688	627	68.8	8.35244444444445	19.297	1884.044	2	43.75	2
7	689	627	68.9	8.35247222222222	19.272	1888.397	2	44.21	2
7	690	627	69	8.3525	19.258	1892.83	2	45.07	2
7	691	627	69.1	8.35252777777778	19.254	1897.387	2	46.18	2
7	692	627	69.2	8.35255555555556	19.335	1902.066	2	47.4	2
7	693	627	69.3	8.35258333333333	19.471	1906.867	2	48.52	2
7	694	627	69.4	8.35261111111111	19.682	1911.818	2	49.14	2
7	695	627	69.5	8.35263888888889	20.043	1916.8	2	49.03	2
7	696	627	69.6	8.35266666666667	20.457	1921.702	2	48.47	2
7	697	627	69.7	8.35269444444445	20.731	1926.51	2	47.7	2
7	698	627	69.8	8.35272222222222	20.89	1931.233	2	46.89	2
7	699	627	69.9	8.35275	20.921	1935.891	2	46.18	2
7	700	627	70	8.35277777777778	20.818	1940.465	2	45.52	2
7	701	627	70.1	8.35280555555556	20.653	1944.953	2	45.08	2
7	702	627	70.2	8.35283333333333	20.513	1949.436	2	44.97	2
7	703	627	70.3	8.35286111111111	20.372	1953.946	2	44.87	2
7	704	627	70.4	8.35288888888889	20.237	1958.448	2	44.5	2
7	705	627	70.5	8.35291666666667	20.105	1962.888	2	43.86	2
7	706	627	70.6	8.35294444444444	19.964	1967.233	2	43.11	2
7	707	627	70.7	8.35297222222222	19.854	1971.488	2	42.51	2
7	708	627	70.8	8.353	19.826	1975.695	2	42.18	2
7	709	627	70.9	8.35302777777778	19.929	1979.893	2	42.07	2
7	710	627	71	8.35305555555556	20.07	1984.095	2	42.05	2
7	711	627	71.1	8.35308333333333	20.187	1988.302	2	42.06	2
7	712	627	71.2	8.35311111111111	20.306	1992.51	2	42.06	2
7	713	627	71.3	8.35313888888889	20.425	1996.715	2	42.05	2
7	714	627	71.4	8.35316666666667	20.544	2000.94	2	41.85	2
7	715	627	71.5	8.35319444444445	20.672	2005.121	2	41.43	2
7	716	627	71.6	8.35322222222222	20.788	2009.212	2	41.22	2
7	717	627	71.7	8.35325	20.876	2013.29	2	41.45	2
7	718	627	71.8	8.35327777777778	20.98	2017.435	2	42.03	2
7	719	627	71.9	8.35330555555556	21.031	2021.704	2	42.7	2
7	720	627	72	8.35333333333333	21.071	2026.031	2	43	2
7	721	627	72.1	8.35336111111111	21.12	2030.336	2	43.02	2
7	722	627	72.2	8.35338888888889	21.169	2034.638	2	43.01	2
7	723	627	72.3	8.35341666666667	21.219	2038.938	2	42.99	2
7	724	627	72.4	8.35344444444445	21.268	2043.233	2	43.01	2
7	725	627	72.5	8.35347222222222	21.316	2047.526	2	43.15	2
7	726	627	72.6	8.3535	21.372	2051.838	2	43.44	2
7	727	627	72.7	8.35352777777778	21.407	2056.193	2	43.87	2
7	728	627	72.8	8.35355555555556	21.428	2060.607	2	44.33	2
7	729	627	72.9	8.35358333333333	21.425	2065.073	2	44.7	2
7	730	627	73	8.35361111111111	21.373	2069.569	2	44.91	2
7	731	627	73.1	8.35363888888889	21.312	2074.075	2	45	2
7	732	627	73.2	8.35366666666667	21.26	2078.578	2	45.01	2
7	733	627	73.3	8.35369444444444	21.207	2083.092	2	44.87	2
7	734	627	73.4	8.35372222222222	21.153	2087.578	2	44.55	2
7	735	627	73.5	8.35375	21.1	2092.002	2	44.33	2
7	736	627	73.6	8.35377777777778	21.071	2096.404	2	44.33	2
7	737	627	73.7	8.35380555555556	21.071	2100.828	2	44.55	2
7	738	627	73.8	8.35383333333333	21.071	2105.313	2	44.86	2
7	739	627	73.9	8.35386111111111	21.071	2109.828	2	45	2
7	740	627	74	8.35388888888889	21.071	2114.328	2	45	2
7	741	627	74.1	8.35391666666667	21.07	2118.828	2	45	2
7	742	627	74.2	8.35394444444444	21.071	2123.328	2	45	2
7	743	627	74.3	8.35397222222222	21.07	2127.828	2	45.01	2
7	744	627	74.4	8.354	21.07	2132.329	2	45.03	2
7	745	627	74.5	8.35402777777778	21.07	2136.834	2	45.04	2
7	746	627	74.6	8.35405555555556	21.069	2141.339	2	45.04	2
7	747	627	74.7	8.35408333333333	21.066	2145.844	2	45.02	2
7	748	627	74.8	8.35411111111111	21.062	2150.343	2	45.02	2
7	749	627	74.9	8.35413888888889	21.059	2154.843	2	45.02	2
7	750	627	75	8.35416666666667	21.055	2159.343	2	45.02	2
9	722	714	72.2	8.35338888888889	23.798	1826.864	2	37.52	2
9	723	714	72.3	8.35341666666667	23.415	1830.629	2	38.17	2
9	724	714	72.4	8.35344444444445	23.071	1834.488	2	38.92	2
9	725	714	72.5	8.35347222222222	22.769	1838.438	2	39.53	2
9	726	714	72.6	8.3535	22.512	1842.43	2	39.85	2
9	727	714	72.7	8.35352777777778	22.263	1846.434	2	39.99	2
9	728	714	72.8	8.35355555555556	22.005	1850.445	2	40.03	2
9	729	714	72.9	8.35358333333333	21.747	1854.445	2	40.01	2
9	730	714	73	8.35361111111111	21.49	1858.445	2	40.01	2
9	731	714	73.1	8.35363888888889	21.232	1862.453	2	39.95	2
9	732	714	73.2	8.35366666666667	20.968	1866.457	2	39.73	2
9	733	714	73.3	8.35369444444444	20.728	1870.429	2	39.32	2
9	734	714	73.4	8.35372222222222	20.516	1874.341	2	38.75	2
9	735	714	73.5	8.35375	20.313	1878.178	2	38.18	2
9	736	714	73.6	8.35377777777778	20.139	1881.955	2	37.76	2
9	737	714	73.7	8.35380555555556	19.987	1885.701	2	37.54	2
9	738	714	73.8	8.35383333333333	19.83	1889.442	2	37.48	2
9	739	714	73.9	8.35386111111111	19.671	1893.191	2	37.47	2
9	740	714	74	8.35388888888889	19.515	1896.938	2	37.46	2
9	741	714	74.1	8.35391666666667	19.357	1900.668	2	37.58	2
9	742	714	74.2	8.35394444444444	19.192	1904.408	2	38.04	2
9	743	714	74.3	8.35397222222222	19.027	1908.215	2	38.92	2
9	744	714	74.4	8.354	18.99	1912.173	2	40.15	2
9	745	714	74.5	8.35402777777778	19.011	1916.257	2	41.23	2
9	746	714	74.6	8.35405555555556	19.154	1920.468	2	41.78	2
9	747	714	74.7	8.35408333333333	19.283	1924.676	2	41.99	2
9	748	714	74.8	8.35411111111111	19.337	1928.868	2	42.1	2
9	749	714	74.9	8.35413888888889	19.346	1933.067	2	42.32	2
9	750	714	75	8.35416666666667	19.383	1937.329	2	42.66	2
9	751	714	75.1	8.35419444444445	19.42	1941.633	2	42.76	2
9	752	714	75.2	8.35422222222222	19.46	1945.922	2	42.51	2
9	753	714	75.3	8.35425	19.508	1950.177	2	41.97	2
9	754	714	75.4	8.35427777777778	19.528	1954.349	2	41.23	2
9	755	714	75.5	8.35430555555556	19.493	1958.418	2	40.53	2
9	756	714	75.6	8.35433333333333	19.403	1962.416	2	40.1	2
9	757	714	75.7	8.35436111111111	19.274	1966.395	2	39.94	2
9	758	714	75.8	8.35438888888889	19.142	1970.383	2	39.95	2
9	759	714	75.9	8.35441666666667	19.017	1974.383	2	39.98	2
9	760	714	76	8.35444444444444	18.893	1978.382	2	39.98	2
9	761	714	76.1	8.35447222222222	18.768	1982.38	2	39.98	2
9	762	714	76.2	8.3545	18.642	1986.378	2	39.98	2
9	763	714	76.3	8.35452777777778	18.517	1990.376	2	39.98	2
9	764	714	76.4	8.35455555555556	18.392	1994.374	2	39.98	2
9	765	714	76.5	8.35458333333333	18.268	1998.372	2	39.98	2
9	766	714	76.6	8.35461111111111	18.143	2002.392	2	39.78	2
9	767	714	76.7	8.35463888888889	18.018	2006.366	2	39.34	2
9	768	714	76.8	8.35466666666667	17.893	2010.245	2	39.14	2
9	769	714	76.9	8.35469444444444	17.808	2014.105	2	39.45	2
9	770	714	77	8.35472222222222	17.744	2018.057	2	40.3	2
9	771	714	77.1	8.35475	17.694	2022.15	2	41.37	2
9	772	714	77.2	8.35477777777778	17.662	2026.371	2	42.1	2
9	773	714	77.3	8.35480555555556	17.611	2030.612	2	42.52	2
9	774	714	77.4	8.35483333333333	17.561	2034.885	2	42.85	2
9	775	714	77.5	8.35486111111111	17.527	2039.19	2	43.09	2
9	776	714	77.6	8.35488888888889	17.452	2043.526	2	43.17	2
9	777	714	77.7	8.35491666666667	17.286	2047.858	2	43.02	2
9	778	714	77.8	8.35494444444445	17.009	2052.148	2	42.73	2
9	779	714	77.9	8.35497222222222	16.685	2056.394	2	42.52	2
9	780	714	78	8.355	16.379	2060.617	2	42.54	2
9	781	714	78.1	8.35502777777778	16.055	2064.869	2	42.78	2
9	782	714	78.2	8.35505555555556	15.807	2069.177	2	42.95	2
9	783	714	78.3	8.35508333333333	15.604	2073.513	2	42.77	2
9	784	714	78.4	8.35511111111111	15.424	2077.795	2	42.19	2
9	785	714	78.5	8.35513888888889	15.156	2081.96	2	41.55	2
9	786	714	78.6	8.35516666666667	14.834	2086.052	2	41.21	2
9	787	714	78.7	8.35519444444444	14.513	2090.135	2	41.35	2
9	788	714	78.8	8.35522222222222	14.205	2094.264	2	41.97	2
9	789	714	78.9	8.35525	13.982	2098.485	2	42.87	2
9	790	714	79	8.35527777777778	13.857	2102.823	2	43.82	2
9	791	714	79.1	8.35530555555556	13.827	2107.281	2	44.58	2
9	792	714	79.2	8.35533333333333	13.856	2111.798	2	44.96	2
9	793	714	79.3	8.35536111111111	13.856	2116.313	2	45.03	2
9	794	714	79.4	8.35538888888889	13.856	2120.816	2	45.01	2
9	795	714	79.5	8.35541666666667	13.856	2125.314	2	45	2
9	796	714	79.6	8.35544444444444	13.855	2129.814	2	45.01	2
9	797	714	79.7	8.35547222222222	13.854	2134.314	2	45.02	2
9	798	714	79.8	8.3555	13.854	2138.818	2	45.03	2
9	799	714	79.9	8.35552777777778	13.853	2143.322	2	45.03	2
9	800	714	80	8.35555555555556	13.85	2147.825	2	45.02	2
9	801	714	80.1	8.35558333333333	13.846	2152.325	2	45.02	2
9	802	714	80.2	8.35561111111111	13.843	2156.824	2	45.02	2
9	803	714	80.3	8.35563888888889	13.839	2161.324	2	45.02	2
10	142	628	14.2	8.33727777777778	16.317	70.687	2	25	2
10	143	628	14.3	8.33730555555556	16.304	73.187	2	25	2
10	144	628	14.4	8.33733333333333	16.291	75.687	2	25	2
10	145	628	14.5	8.33736111111111	16.278	78.187	2	25	2
10	146	628	14.6	8.33738888888889	16.266	80.687	2	25	2
10	147	628	14.7	8.33741666666667	16.252	83.187	2	25	2
10	148	628	14.8	8.33744444444445	16.24	85.687	2	25	2
10	149	628	14.9	8.33747222222222	16.227	88.187	2	25	2
10	150	628	15	8.3375	16.214	90.687	2	25	2
10	151	628	15.1	8.33752777777778	16.202	93.188	2	25	2
10	152	628	15.2	8.33755555555556	16.188	95.687	2	25	2
10	153	628	15.3	8.33758333333333	16.176	98.187	2	25	2
10	154	628	15.4	8.33761111111111	16.163	100.687	2	25	2
10	155	628	15.5	8.33763888888889	16.15	103.187	2	25	2
10	156	628	15.6	8.33766666666667	16.137	105.687	2	25	2
10	157	628	15.7	8.33769444444444	16.124	108.187	2	25	2
10	158	628	15.8	8.33772222222222	16.111	110.687	2	25	2
10	159	628	15.9	8.33775	16.098	113.187	2	25	2
10	160	628	16	8.33777777777778	16.085	115.687	2	25	2
10	161	628	16.1	8.33780555555556	16.072	118.187	2	25	2
10	162	628	16.2	8.33783333333333	16.06	120.703	2	24.85	2
10	163	628	16.3	8.33786111111111	16.046	123.188	2	24.5	2
10	164	628	16.4	8.33788888888889	16.034	125.601	2	24.27	2
10	165	628	16.5	8.33791666666667	16.039	127.995	2	24.29	2
10	166	628	16.6	8.33794444444444	16.069	130.425	2	24.44	2
10	167	628	16.7	8.33797222222222	16.1	132.913	2	24.49	2
10	168	628	16.8	8.338	16.142	135.391	2	24.1	2
10	169	628	16.9	8.33802777777778	16.172	137.776	2	23.34	2
10	170	628	17	8.33805555555556	16.201	140.07	2	22.5	2
10	171	628	17.1	8.33808333333333	16.226	142.276	2	21.66	2
10	172	628	17.2	8.33811111111111	16.252	144.391	2	20.9	2
10	173	628	17.3	8.33813888888889	16.264	146.429	2	20.36	2
10	174	628	17.4	8.33816666666667	16.288	148.424	2	20.06	2
10	175	628	17.5	8.33819444444445	16.312	150.41	2	19.97	2
10	176	628	17.6	8.33822222222222	16.336	152.406	2	19.98	2
10	177	628	17.7	8.33825	16.361	154.407	2	20	2
10	178	628	17.8	8.33827777777778	16.385	156.407	2	20	2
10	179	628	17.9	8.33830555555556	16.41	158.407	2	20	2
10	180	628	18	8.33833333333333	16.434	160.407	2	20	2
10	181	628	18.1	8.33836111111111	16.459	162.407	2	20	2
10	182	628	18.2	8.33838888888889	16.482	164.406	2	20	2
10	183	628	18.3	8.33841666666667	16.507	166.406	2	20	2
10	184	628	18.4	8.33844444444444	16.531	168.406	2	20	2
10	185	628	18.5	8.33847222222222	16.555	170.406	2	20	2
10	186	628	18.6	8.3385	16.58	172.406	2	20	2
10	187	628	18.7	8.33852777777778	16.605	174.406	2	20	2
10	188	628	18.8	8.33855555555556	16.629	176.405	2	20	2
10	189	628	18.9	8.33858333333333	16.653	178.405	2	20	2
10	190	628	19	8.33861111111111	16.677	180.405	2	20	2
10	191	628	19.1	8.33863888888889	16.702	182.405	2	20	2
10	192	628	19.2	8.33866666666667	16.726	184.403	2	20.02	2
10	193	628	19.3	8.33869444444444	16.75	186.407	2	20.03	2
10	194	628	19.4	8.33872222222222	16.775	188.424	2	19.92	2
10	195	628	19.5	8.33875	16.799	190.434	2	19.49	2
10	196	628	19.6	8.33877777777778	16.861	192.385	2	18.66	2
10	197	628	19.7	8.33880555555556	16.898	194.191	2	17.5	2
10	198	628	19.8	8.33883333333333	16.903	195.885	2	16.34	2
10	199	628	19.9	8.33886111111111	16.884	197.434	2	15.51	2
10	200	628	20	8.33888888888889	16.902	198.939	2	14.95	2
10	201	628	20.1	8.33891666666667	16.921	200.409	2	14.51	2
10	202	628	20.2	8.33894444444445	16.933	201.827	2	14.3	2
10	203	628	20.3	8.33897222222222	16.975	203.22	2	14.38	2
10	204	628	20.4	8.339	17.047	204.641	2	14.8	2
10	205	628	20.5	8.33902777777778	17.103	206.156	2	15.47	2
10	206	628	20.6	8.33905555555556	17.144	207.755	2	16.01	2
10	207	628	20.7	8.33908333333333	17.156	209.387	2	16.32	2
10	208	628	20.8	8.33911111111111	17.14	211.041	2	16.48	2
10	209	628	20.9	8.33913888888889	17.134	212.699	2	16.52	2
10	210	628	21	8.33916666666667	17.127	214.351	2	16.51	2
10	211	628	21.1	8.33919444444444	17.12	216.001	2	16.51	2
10	212	628	21.2	8.33922222222222	17.114	217.652	2	16.51	2
10	213	628	21.3	8.33925	17.107	219.302	2	16.51	2
10	214	628	21.4	8.33927777777778	17.101	220.953	2	16.51	2
10	215	628	21.5	8.33930555555556	17.094	222.604	2	16.51	2
10	216	628	21.6	8.33933333333333	17.087	224.255	2	16.51	2
10	217	628	21.7	8.33936111111111	17.08	225.906	2	16.51	2
10	218	628	21.8	8.33938888888889	17.074	227.557	2	16.51	2
10	219	628	21.9	8.33941666666667	17.068	229.208	2	16.51	2
10	220	628	22	8.33944444444444	17.061	230.858	2	16.51	2
10	221	628	22.1	8.33947222222222	17.055	232.509	2	16.51	2
10	222	628	22.2	8.3395	17.048	234.16	2	16.51	2
10	223	628	22.3	8.33952777777778	17.041	235.81	2	16.51	2
10	224	628	22.4	8.33955555555556	17.035	237.461	2	16.51	2
10	225	628	22.5	8.33958333333333	17.028	239.112	2	16.51	2
10	226	628	22.6	8.33961111111111	17.022	240.762	2	16.51	2
10	227	628	22.7	8.33963888888889	17.015	242.413	2	16.51	2
10	228	628	22.8	8.33966666666667	17.008	244.063	2	16.51	2
10	229	628	22.9	8.33969444444445	17.002	245.714	2	16.51	2
10	230	628	23	8.33972222222222	16.996	247.365	2	16.51	2
10	231	628	23.1	8.33975	16.989	249.016	2	16.51	2
10	232	628	23.2	8.33977777777778	16.982	250.666	2	16.51	2
10	233	628	23.3	8.33980555555556	16.978	252.315	2	16.53	2
10	234	628	23.4	8.33983333333333	16.971	253.968	2	16.59	2
10	235	628	23.5	8.33986111111111	16.953	255.629	2	16.67	2
10	236	628	23.6	8.33988888888889	16.918	257.301	2	16.75	2
10	237	628	23.7	8.33991666666667	16.871	258.983	2	16.81	2
10	238	628	23.8	8.33994444444444	16.822	260.669	2	16.84	2
10	239	628	23.9	8.33997222222222	16.776	262.354	2	16.84	2
10	240	628	24	8.34	16.73	264.074	2	16.5	2
10	241	628	24.1	8.34002777777778	16.683	265.722	2	15.73	2
10	242	628	24.2	8.34005555555556	16.636	267.22	2	15.16	2
10	243	628	24.3	8.34008333333333	16.601	268.668	2	15	2
10	244	628	24.4	8.34011111111111	16.624	270.155	2	15.13	2
10	245	628	24.5	8.34013888888889	16.668	271.731	2	15.22	2
10	246	628	24.6	8.34016666666667	16.667	273.275	2	14.84	2
10	247	628	24.7	8.34019444444444	16.654	274.691	2	14.44	2
10	248	628	24.8	8.34022222222222	16.711	276.099	2	14.46	2
10	249	628	24.9	8.34025	16.805	277.559	2	14.6	2
10	250	628	25	8.34027777777778	16.913	279.056	2	14.55	2
10	251	628	25.1	8.34030555555556	17.021	280.528	2	14.09	2
10	252	628	25.2	8.34033333333333	17.112	281.914	2	13.33	2
10	253	628	25.3	8.34036111111111	17.199	283.204	2	12.47	2
10	254	628	25.4	8.34038888888889	17.275	284.408	2	11.63	2
10	255	628	25.5	8.34041666666667	17.348	285.522	2	10.86	2
10	256	628	25.6	8.34044444444445	17.403	286.554	2	10.3	2
10	257	628	25.7	8.34047222222222	17.466	287.53	2	10.12	2
10	258	628	25.8	8.3405	17.529	288.504	2	10.46	2
10	259	628	25.9	8.34052777777778	17.56	289.548	2	11.31	2
10	260	628	26	8.34055555555556	17.621	290.74	2	12.47	2
10	261	628	26.1	8.34058333333333	17.722	292.047	2	13.61	2
10	262	628	26.2	8.34061111111111	17.855	293.489	2	14.43	2
10	263	628	26.3	8.34063888888889	17.956	294.981	2	14.95	2
10	264	628	26.4	8.34066666666667	18.052	296.491	2	15.37	2
10	265	628	26.5	8.34069444444444	18.14	298.032	2	15.9	2
10	266	628	26.6	8.34072222222222	18.245	299.654	2	16.53	2
10	267	628	26.7	8.34075	18.37	301.355	2	17.07	2
10	268	628	26.8	8.34077777777778	18.486	303.092	2	17.46	2
10	269	628	26.9	8.34080555555556	18.599	304.848	2	17.85	2
10	270	628	27	8.34083333333333	18.702	306.636	2	18.4	2
10	271	628	27.1	8.34086111111111	18.825	308.497	2	19.18	2
10	272	628	27.2	8.34088888888889	18.954	310.453	2	20.12	2
10	273	628	27.3	8.34091666666667	19.053	312.509	2	21.13	2
10	274	628	27.4	8.34094444444444	19.104	314.672	2	22.19	2
10	275	628	27.5	8.34097222222222	19.144	316.956	2	23.18	2
10	276	628	27.6	8.341	19.161	319.35	2	23.84	2
10	277	628	27.7	8.34102777777778	19.146	321.795	2	24.03	2
10	278	628	27.8	8.34105555555556	19.073	324.215	2	23.83	2
10	279	628	27.9	8.34108333333333	18.86	326.568	2	23.56	2
10	280	628	28	8.34111111111111	18.593	328.887	2	23.54	2
10	281	628	28.1	8.34113888888889	18.381	331.234	2	23.79	2
10	282	628	28.2	8.34116666666667	18.308	333.631	2	24.16	2
10	283	628	28.3	8.34119444444445	18.302	336.065	2	24.57	2
10	284	628	28.4	8.34122222222222	18.261	338.534	2	25.05	2
10	285	628	28.5	8.34125	18.21	341.057	2	25.63	2
10	286	628	28.6	8.34127777777778	18.182	343.659	2	26.21	2
10	287	628	28.7	8.34130555555556	18.145	346.325	2	26.63	2
10	288	628	28.8	8.34133333333333	18.106	349.018	2	26.82	2
10	289	628	28.9	8.34136111111111	18.066	351.71	2	26.86	2
10	290	628	29	8.34138888888889	18.027	354.394	2	26.84	2
10	291	628	29.1	8.34141666666667	17.987	357.076	2	26.83	2
10	292	628	29.2	8.34144444444444	17.948	359.76	2	26.83	2
10	293	628	29.3	8.34147222222222	17.908	362.443	2	26.83	2
10	294	628	29.4	8.3415	17.868	365.126	2	26.83	2
10	295	628	29.5	8.34152777777778	17.828	367.81	2	26.83	2
10	296	628	29.6	8.34155555555556	17.789	370.493	2	26.83	2
10	297	628	29.7	8.34158333333333	17.749	373.177	2	26.83	2
10	298	628	29.8	8.34161111111111	17.709	375.86	2	26.83	2
10	299	628	29.9	8.34163888888889	17.67	378.567	2	26.61	2
10	300	628	30	8.34166666666667	17.631	381.227	2	26.09	2
10	301	628	30.1	8.34169444444444	17.591	383.783	2	25.72	2
10	302	628	30.2	8.34172222222222	17.561	386.301	2	25.72	2
10	303	628	30.3	8.34175	17.585	388.857	2	26.09	2
10	304	628	30.4	8.34177777777778	17.61	391.517	2	26.61	2
10	305	628	30.5	8.34180555555556	17.634	394.226	2	26.84	2
10	306	628	30.6	8.34183333333333	17.657	396.909	2	26.83	2
10	307	628	30.7	8.34186111111111	17.681	399.592	2	26.83	2
10	308	628	30.8	8.34188888888889	17.706	402.276	2	26.84	2
10	309	628	30.9	8.34191666666667	17.73	404.96	2	26.83	2
10	310	628	31	8.34194444444445	17.754	407.644	2	26.82	2
10	311	628	31.1	8.34197222222222	17.778	410.325	2	26.81	2
10	312	628	31.2	8.342	17.802	412.997	2	26.87	2
10	313	628	31.3	8.34202777777778	17.826	415.67	2	27.15	2
10	314	628	31.4	8.34205555555556	17.834	418.383	2	27.73	2
10	315	628	31.5	8.34208333333333	17.849	421.182	2	28.54	2
10	316	628	31.6	8.34211111111111	17.899	424.091	2	29.34	2
10	317	628	31.7	8.34213888888889	17.956	427.085	2	29.92	2
10	318	628	31.8	8.34216666666667	17.998	430.118	2	30.2	2
10	319	628	31.9	8.34219444444444	18.038	433.153	2	30.26	2
10	320	628	32	8.34222222222222	18.079	436.179	2	30.25	2
10	321	628	32.1	8.34225	18.12	439.202	2	30.24	2
10	322	628	32.2	8.34227777777778	18.161	442.225	2	30.24	2
10	323	628	32.3	8.34230555555556	18.202	445.249	2	30.24	2
10	324	628	32.4	8.34233333333333	18.243	448.273	2	30.24	2
10	325	628	32.5	8.34236111111111	18.284	451.296	2	30.24	2
10	326	628	32.6	8.34238888888889	18.325	454.32	2	30.24	2
10	327	628	32.7	8.34241666666667	18.365	457.344	2	30.24	2
10	328	628	32.8	8.34244444444444	18.407	460.367	2	30.24	2
10	329	628	32.9	8.34247222222222	18.448	463.391	2	30.24	2
10	330	628	33	8.3425	18.488	466.415	2	30.24	2
10	331	628	33.1	8.34252777777778	18.53	469.439	2	30.22	2
10	332	628	33.2	8.34255555555556	18.57	472.459	2	30.22	2
10	333	628	33.3	8.34258333333333	18.611	475.47	2	30.33	2
10	334	628	33.4	8.34261111111111	18.658	478.492	2	30.67	2
10	335	628	33.5	8.34263888888889	18.661	481.561	2	31.29	2
10	336	628	33.6	8.34266666666667	18.645	484.719	2	32.13	2
10	337	628	33.7	8.34269444444445	18.626	487.986	2	32.97	2
10	338	628	33.8	8.34272222222222	18.587	491.344	2	33.6	2
10	339	628	33.9	8.34275	18.502	494.749	2	33.94	2
10	340	628	34	8.34277777777778	18.425	498.164	2	34.04	2
10	341	628	34.1	8.34280555555556	18.348	501.568	2	34.05	2
10	342	628	34.2	8.34283333333333	18.271	504.972	2	34.04	2
10	343	628	34.3	8.34286111111111	18.194	508.385	2	33.97	2
10	344	628	34.4	8.34288888888889	18.115	511.786	2	33.77	2
10	345	628	34.5	8.34291666666667	18.036	515.148	2	33.53	2
10	346	628	34.6	8.34294444444444	17.962	518.484	2	33.31	2
10	347	628	34.7	8.34297222222222	17.943	521.801	2	33.13	2
10	348	628	34.8	8.343	17.983	525.102	2	33.07	2
10	349	628	34.9	8.34302777777778	18.068	528.402	2	33.08	2
10	350	628	35	8.34305555555556	18.197	531.693	2	33.24	2
10	351	628	35.1	8.34308333333333	18.317	535.021	2	33.66	2
10	352	628	35.2	8.34311111111111	18.424	538.421	2	34.04	2
10	353	628	35.3	8.34313888888889	18.565	541.873	2	34.06	2
10	354	628	35.4	8.34316666666667	18.733	545.32	2	33.55	2
10	355	628	35.5	8.34319444444444	18.875	548.639	2	32.5	2
10	356	628	35.6	8.34322222222222	18.969	551.834	2	31.35	2
10	357	628	35.7	8.34325	19.04	554.883	2	30.5	2
10	358	628	35.8	8.34327777777778	19.147	557.873	2	30.07	2
10	359	628	35.9	8.34330555555556	19.256	560.854	2	29.95	2
10	360	628	36	8.34333333333333	19.366	563.848	2	29.97	2
10	361	628	36.1	8.34336111111111	19.475	566.848	2	29.98	2
10	362	628	36.2	8.34338888888889	19.584	569.846	2	29.98	2
10	363	628	36.3	8.34341666666667	19.692	572.844	2	29.98	2
10	364	628	36.4	8.34344444444445	19.801	575.842	2	29.98	2
10	365	628	36.5	8.34347222222222	19.91	578.84	2	29.98	2
10	366	628	36.6	8.3435	20.019	581.838	2	29.98	2
10	367	628	36.7	8.34352777777778	20.128	584.836	2	29.98	2
10	368	628	36.8	8.34355555555556	20.236	587.835	2	29.98	2
10	369	628	36.9	8.34358333333333	20.345	590.832	2	29.98	2
10	370	628	37	8.34361111111111	20.458	593.83	2	29.97	2
10	371	628	37.1	8.34363888888889	20.574	596.834	2	29.91	2
10	372	628	37.2	8.34366666666667	20.72	599.831	2	29.71	2
10	373	628	37.3	8.34369444444445	20.815	602.792	2	29.41	2
10	374	628	37.4	8.34372222222222	20.8	605.704	2	29.17	2
10	375	628	37.5	8.34375	20.744	608.591	2	29.18	2
10	376	628	37.6	8.34377777777778	20.739	611.503	2	29.42	2
10	377	628	37.7	8.34380555555556	20.834	614.466	2	29.72	2
10	378	628	37.8	8.34383333333333	20.929	617.464	2	29.93	2
10	379	628	37.9	8.34386111111111	20.932	620.471	2	30	2
10	380	628	38	8.34388888888889	20.887	623.472	2	30	2
10	381	628	38.1	8.34391666666667	20.83	626.471	2	30	2
10	382	628	38.2	8.34394444444444	20.784	629.471	2	30	2
10	383	628	38.3	8.34397222222222	20.737	632.471	2	30	2
10	384	628	38.4	8.344	20.691	635.471	2	30	2
10	385	628	38.5	8.34402777777778	20.644	638.471	2	30	2
10	386	628	38.6	8.34405555555556	20.598	641.47	2	30	2
10	387	628	38.7	8.34408333333333	20.551	644.47	2	30	2
10	388	628	38.8	8.34411111111111	20.505	647.469	2	30	2
10	389	628	38.9	8.34413888888889	20.459	650.469	2	30	2
10	390	628	39	8.34416666666667	20.412	653.469	2	30	2
10	391	628	39.1	8.34419444444445	20.366	656.468	2	30	2
10	392	628	39.2	8.34422222222222	20.319	659.479	2	29.9	2
10	393	628	39.3	8.34425	20.273	662.468	2	29.67	2
10	394	628	39.4	8.34427777777778	20.226	665.411	2	29.5	2
10	395	628	39.5	8.34430555555556	20.185	668.338	2	29.5	2
10	396	628	39.6	8.34433333333333	20.167	671.281	2	29.67	2
10	397	628	39.7	8.34436111111111	20.148	674.27	2	29.9	2
10	398	628	39.8	8.34438888888889	20.129	677.281	2	30	2
10	399	628	39.9	8.34441666666667	20.11	680.281	2	30	2
10	400	628	40	8.34444444444445	20.091	683.281	2	30	2
10	401	628	40.1	8.34447222222222	20.072	686.283	2	29.98	2
10	402	628	40.2	8.3445	20.053	689.278	2	29.97	2
10	403	628	40.3	8.34452777777778	20.035	692.262	2	30.1	2
10	404	628	40.4	8.34455555555556	20.016	695.255	2	30.53	2
10	405	628	40.5	8.34458333333333	19.955	698.31	2	31.36	2
10	406	628	40.6	8.34461111111111	19.913	701.501	2	32.5	2
10	407	628	40.7	8.34463888888889	19.915	704.809	2	33.63	2
10	408	628	40.8	8.34466666666667	19.934	708.254	2	34.47	2
10	409	628	40.9	8.34469444444444	19.912	711.761	2	34.9	2
10	410	628	41	8.34472222222222	19.89	715.278	2	35.03	2
10	411	628	41.1	8.34475	19.867	718.783	2	35.02	2
10	412	628	41.2	8.34477777777778	19.846	722.281	2	35	2
10	413	628	41.3	8.34480555555556	19.823	725.781	2	35	2
10	414	628	41.4	8.34483333333333	19.801	729.281	2	35	2
10	415	628	41.5	8.34486111111111	19.779	732.781	2	35	2
10	416	628	41.6	8.34488888888889	19.758	736.281	2	35	2
10	417	628	41.7	8.34491666666667	19.735	739.781	2	35	2
10	418	628	41.8	8.34494444444445	19.714	743.28	2	35	2
10	419	628	41.9	8.34497222222222	19.691	746.78	2	35	2
10	420	628	42	8.345	19.669	750.28	2	35	2
10	421	628	42.1	8.34502777777778	19.647	753.78	2	35	2
10	422	628	42.2	8.34505555555556	19.625	757.28	2	35	2
10	423	628	42.3	8.34508333333333	19.603	760.78	2	35	2
10	424	628	42.4	8.34511111111111	19.581	764.28	2	35	2
10	425	628	42.5	8.34513888888889	19.559	767.78	2	35	2
10	426	628	42.6	8.34516666666667	19.537	771.28	2	35	2
10	427	628	42.7	8.34519444444445	19.515	774.78	2	35	2
10	428	628	42.8	8.34522222222222	19.493	778.279	2	35	2
10	429	628	42.9	8.34525	19.47	781.779	2	35	2
10	430	628	43	8.34527777777778	19.449	785.279	2	35	2
10	431	628	43.1	8.34530555555556	19.427	788.779	2	35	2
10	432	628	43.2	8.34533333333333	19.404	792.28	2	35	2
10	433	628	43.3	8.34536111111111	19.382	795.779	2	35	2
10	434	628	43.4	8.34538888888889	19.361	799.279	2	35	2
10	435	628	43.5	8.34541666666667	19.339	802.779	2	35	2
10	436	628	43.6	8.34544444444444	19.316	806.28	2	34.99	2
10	437	628	43.7	8.34547222222222	19.295	809.776	2	35.01	2
10	438	628	43.8	8.3455	19.272	813.265	2	35.16	2
10	439	628	43.9	8.34552777777778	19.251	816.767	2	35.61	2
10	440	628	44	8.34555555555556	19.179	820.33	2	36.44	2
10	441	628	44.1	8.34558333333333	19.121	824.029	2	37.57	2
10	442	628	44.2	8.34561111111111	19.101	827.845	2	38.7	2
10	443	628	44.3	8.34563888888889	19.101	831.799	2	39.49	2
10	444	628	44.4	8.34566666666667	19.04	835.806	2	39.87	2
10	445	628	44.5	8.34569444444445	18.952	839.815	2	39.95	2
10	446	628	44.6	8.34572222222222	18.853	843.818	2	39.81	2
10	447	628	44.7	8.34575	18.766	847.812	2	39.42	2
10	448	628	44.8	8.34577777777778	18.747	851.759	2	38.66	2
10	449	628	44.9	8.34580555555556	18.713	855.574	2	37.54	2
10	450	628	45	8.34583333333333	18.627	859.273	2	36.37	2
10	451	628	45.1	8.34586111111111	18.513	862.818	2	35.58	2
10	452	628	45.2	8.34588888888889	18.408	866.307	2	35.34	2
10	453	628	45.3	8.34591666666667	18.381	869.824	2	35.5	2
10	454	628	45.4	8.34594444444445	18.438	873.403	2	35.72	2
10	455	628	45.5	8.34597222222222	18.473	877.008	2	35.69	2
10	456	628	45.6	8.346	18.455	880.577	2	35.43	2
10	457	628	45.7	8.34602777777778	18.374	884.097	2	35.13	2
10	458	628	45.8	8.34605555555556	18.335	887.582	2	34.96	2
10	459	628	45.9	8.34608333333333	18.367	891.058	2	35.04	2
10	460	628	46	8.34611111111111	18.375	894.556	2	35.38	2
10	461	628	46.1	8.34613888888889	18.367	898.11	2	35.86	2
10	462	628	46.2	8.34616666666667	18.392	901.743	2	36.21	2
10	463	628	46.3	8.34619444444444	18.401	905.419	2	36.11	2
10	464	628	46.4	8.34622222222222	18.45	909.036	2	35.56	2
10	465	628	46.5	8.34625	18.427	912.533	2	35.02	2
10	466	628	46.6	8.34627777777778	18.389	915.96	2	35.01	2
10	467	628	46.7	8.34630555555556	18.308	919.428	2	35.7	2
10	468	628	46.8	8.34633333333333	18.288	923.055	2	36.81	2
10	469	628	46.9	8.34636111111111	18.333	926.812	2	37.78	2
10	470	628	47	8.34638888888889	18.353	930.662	2	38.34	2
10	471	628	47.1	8.34641666666667	18.363	934.54	2	38.47	2
10	472	628	47.2	8.34644444444445	18.371	938.394	2	38.31	2
10	473	628	47.3	8.34647222222222	18.38	942.202	2	38.18	2
10	474	628	47.4	8.3465	18.407	945.989	2	38.34	2
10	475	628	47.5	8.34652777777778	18.424	949.799	2	38.96	2
10	476	628	47.6	8.34655555555556	18.462	953.733	2	39.9	2
10	477	628	47.7	8.34658333333333	18.587	957.819	2	40.51	2
10	478	628	47.8	8.34661111111111	18.825	961.959	2	40.3	2
10	479	628	47.9	8.34663888888889	19.038	965.954	2	39.17	2
10	480	628	48	8.34666666666667	19.181	969.786	2	37.52	2
10	481	628	48.1	8.34669444444445	19.26	973.48	2	36.09	2
10	482	628	48.2	8.34672222222222	19.28	976.979	2	35.38	2
10	483	628	48.3	8.34675	19.302	980.441	2	35.51	2
10	484	628	48.4	8.34677777777778	19.291	983.985	2	36.34	2
10	485	628	48.5	8.34680555555556	19.3	987.681	2	37.51	2
10	486	628	48.6	8.34683333333333	19.354	991.489	2	38.66	2
10	487	628	48.7	8.34686111111111	19.427	995.443	2	39.46	2
10	488	628	48.8	8.34688888888889	19.466	999.462	2	39.71	2
10	489	628	48.9	8.34691666666667	19.5	1003.465	2	39.39	2
10	490	628	49	8.34694444444444	19.506	1007.387	2	38.74	2
10	491	628	49.1	8.34697222222222	19.467	1011.215	2	38.06	2
10	492	628	49.2	8.347	19.406	1014.966	2	37.62	2
10	493	628	49.3	8.34702777777778	19.352	1018.676	2	37.65	2
10	494	628	49.4	8.34705555555556	19.298	1022.413	2	38.28	2
10	495	628	49.5	8.34708333333333	19.199	1026.29	2	39.43	2
10	496	628	49.6	8.34711111111111	19.172	1030.297	2	40.74	2
10	497	628	49.7	8.34713888888889	19.199	1034.462	2	41.62	2
10	498	628	49.8	8.34716666666667	19.234	1038.712	2	41.73	2
10	499	628	49.9	8.34719444444445	19.258	1042.901	2	41.22	2
10	500	628	50	8.34722222222222	19.223	1046.974	2	40.54	2
10	501	628	50.1	8.34725	19.229	1050.968	2	40.1	2
10	502	628	50.2	8.34727777777778	19.235	1054.951	2	39.97	2
10	503	628	50.3	8.34730555555556	19.241	1058.946	2	39.98	2
10	504	628	50.4	8.34733333333333	19.247	1062.948	2	40	2
10	505	628	50.5	8.34736111111111	19.253	1066.948	2	40	2
10	506	628	50.6	8.34738888888889	19.26	1070.948	2	40	2
10	507	628	50.7	8.34741666666667	19.266	1074.948	2	40	2
10	508	628	50.8	8.34744444444445	19.272	1078.948	2	40	2
10	509	628	50.9	8.34747222222222	19.278	1082.948	2	40	2
10	510	628	51	8.3475	19.284	1086.948	2	40	2
10	511	628	51.1	8.34752777777778	19.29	1090.948	2	40	2
10	512	628	51.2	8.34755555555556	19.296	1094.948	2	40	2
10	513	628	51.3	8.34758333333333	19.302	1098.948	2	40	2
10	514	628	51.4	8.34761111111111	19.308	1102.948	2	40	2
10	515	628	51.5	8.34763888888889	19.314	1106.948	2	40	2
10	516	628	51.6	8.34766666666667	19.32	1110.948	2	40	2
10	517	628	51.7	8.34769444444444	19.326	1114.948	2	40	2
10	518	628	51.8	8.34772222222222	19.333	1118.95	2	39.98	2
10	519	628	51.9	8.34775	19.339	1122.945	2	39.97	2
10	520	628	52	8.34777777777778	19.345	1126.929	2	40.1	2
10	521	628	52.1	8.34780555555556	19.351	1130.925	2	40.51	2
10	522	628	52.2	8.34783333333333	19.316	1134.983	2	41.23	2
10	523	628	52.3	8.34786111111111	19.326	1139.15	2	42.08	2
10	524	628	52.4	8.34788888888889	19.371	1143.421	2	42.8	2
10	525	628	52.5	8.34791666666667	19.377	1147.745	2	43.31	2
10	526	628	52.6	8.34794444444445	19.384	1152.094	2	43.74	2
10	527	628	52.7	8.34797222222222	19.375	1156.48	2	44.2	2
10	528	628	52.8	8.348	19.398	1160.934	2	44.65	2
10	529	628	52.9	8.34802777777778	19.404	1165.448	2	44.85	2
10	530	628	53	8.34805555555556	19.412	1169.964	2	44.64	2
10	531	628	53.1	8.34808333333333	19.435	1174.415	2	44.16	2
10	532	628	53.2	8.34811111111111	19.425	1178.782	2	43.78	2
10	533	628	53.3	8.34813888888889	19.431	1183.114	2	43.78	2
10	534	628	53.4	8.34816666666667	19.422	1187.48	2	44.17	2
10	535	628	53.5	8.34819444444445	19.445	1191.93	2	44.71	2
10	536	628	53.6	8.34822222222222	19.452	1196.448	2	45.07	2
10	537	628	53.7	8.34825	19.448	1200.984	2	45.18	2
10	538	628	53.8	8.34827777777778	19.442	1205.506	2	45.12	2
10	539	628	53.9	8.34830555555556	19.436	1210.007	2	45.03	2
10	540	628	54	8.34833333333333	19.43	1214.504	2	45	2
10	541	628	54.1	8.34836111111111	19.423	1219.004	2	45	2
10	542	628	54.2	8.34838888888889	19.417	1223.504	2	45	2
10	543	628	54.3	8.34841666666667	19.411	1228.004	2	45	2
10	544	628	54.4	8.34844444444444	19.405	1232.504	2	45	2
10	545	628	54.5	8.34847222222222	19.399	1237.004	2	45	2
10	546	628	54.6	8.3485	19.393	1241.504	2	45	2
10	547	628	54.7	8.34852777777778	19.387	1246.004	2	45	2
10	548	628	54.8	8.34855555555556	19.38	1250.506	2	44.98	2
10	549	628	54.9	8.34858333333333	19.375	1255	2	44.98	2
10	550	628	55	8.34861111111111	19.368	1259.483	2	45.14	2
10	551	628	55.1	8.34863888888889	19.367	1263.981	2	45.62	2
10	552	628	55.2	8.34866666666667	19.303	1268.549	2	46.51	2
10	553	628	55.3	8.34869444444445	19.24	1273.263	2	47.69	2
10	554	628	55.4	8.34872222222222	19.193	1278.087	2	48.88	2
10	555	628	55.5	8.34875	19.144	1283.06	2	49.76	2
10	556	628	55.6	8.34877777777778	19.025	1288.101	2	50.21	2
10	557	628	55.7	8.34880555555556	18.918	1293.154	2	50.31	2
10	558	628	55.8	8.34883333333333	18.844	1298.183	2	50.22	2
10	559	628	55.9	8.34886111111111	18.814	1303.198	2	50.12	2
10	560	628	56	8.34888888888889	18.813	1308.214	2	49.96	2
10	561	628	56.1	8.34891666666667	18.819	1313.214	2	49.62	2
10	562	628	56.2	8.34894444444445	18.834	1318.172	2	49.07	2
10	563	628	56.3	8.34897222222222	18.834	1323.055	2	48.33	2
10	564	628	56.4	8.349	18.835	1327.848	2	47.5	2
10	565	628	56.5	8.34902777777778	18.832	1332.559	2	46.64	2
10	566	628	56.6	8.34905555555556	18.831	1337.172	2	45.81	2
10	567	628	56.7	8.34908333333333	18.815	1341.694	2	45.2	2
10	568	628	56.8	8.34911111111111	18.825	1346.166	2	44.9	2
10	569	628	56.9	8.34913888888889	18.84	1350.633	2	44.86	2
10	570	628	57	8.34916666666667	18.855	1355.124	2	44.95	2
10	571	628	57.1	8.34919444444444	18.869	1359.629	2	45	2
10	572	628	57.2	8.34922222222222	18.884	1364.129	2	45	2
10	573	628	57.3	8.34925	18.9	1368.63	2	45	2
10	574	628	57.4	8.34927777777778	18.915	1373.13	2	45	2
10	575	628	57.5	8.34930555555556	18.929	1377.63	2	45	2
10	576	628	57.6	8.34933333333333	18.944	1382.13	2	45	2
10	577	628	57.7	8.34936111111111	18.959	1386.63	2	45	2
10	578	628	57.8	8.34938888888889	18.974	1391.129	2	45	2
10	579	628	57.9	8.34941666666667	18.989	1395.629	2	45	2
10	580	628	58	8.34944444444445	19.005	1400.129	2	45	2
10	581	628	58.1	8.34947222222222	19.02	1404.629	2	45	2
10	582	628	58.2	8.3495	19.034	1409.127	2	45.02	2
10	583	628	58.3	8.34952777777778	19.049	1413.632	2	45.03	2
10	584	628	58.4	8.34955555555556	19.064	1418.145	2	44.93	2
10	585	628	58.5	8.34958333333333	19.079	1422.647	2	44.62	2
10	586	628	58.6	8.34961111111111	19.11	1427.107	2	44.08	2
10	587	628	58.7	8.34963888888889	19.125	1431.49	2	43.33	2
10	588	628	58.8	8.34966666666667	19.141	1435.783	2	42.5	2
10	589	628	58.9	8.34969444444445	19.154	1439.99	2	41.67	2
10	590	628	59	8.34972222222222	19.166	1444.107	2	40.92	2
10	591	628	59.1	8.34975	19.164	1448.141	2	40.43	2
10	592	628	59.2	8.34977777777778	19.177	1452.145	2	40.25	2
10	593	628	59.3	8.34980555555556	19.19	1456.162	2	40.25	2
10	594	628	59.4	8.34983333333333	19.192	1460.199	2	40.26	2
10	595	628	59.5	8.34986111111111	19.184	1464.231	2	40.18	2
10	596	628	59.6	8.34988888888889	19.175	1468.237	2	40.05	2
10	597	628	59.7	8.34991666666667	19.168	1472.231	2	40	2
10	598	628	59.8	8.34994444444444	19.161	1476.231	2	40	2
10	599	628	59.9	8.34997222222222	19.153	1480.23	2	40	2
10	600	628	60	8.35	19.144	1484.231	2	40	2
10	601	628	60.1	8.35002777777778	19.136	1488.231	2	40	2
10	602	628	60.2	8.35005555555556	19.129	1492.231	2	40	2
10	603	628	60.3	8.35008333333333	19.12	1496.231	2	40	2
10	604	628	60.4	8.35011111111111	19.113	1500.231	2	40	2
10	605	628	60.5	8.35013888888889	19.105	1504.23	2	40	2
10	606	628	60.6	8.35016666666667	19.097	1508.231	2	40	2
10	607	628	60.7	8.35019444444445	19.089	1512.231	2	40	2
10	608	628	60.8	8.35022222222222	19.081	1516.231	2	40	2
10	609	628	60.9	8.35025	19.073	1520.231	2	40	2
10	610	628	61	8.35027777777778	19.065	1524.229	2	40.01	2
10	611	628	61.1	8.35030555555556	19.058	1528.233	2	40.03	2
10	612	628	61.2	8.35033333333333	19.05	1532.25	2	39.9	2
10	613	628	61.3	8.35036111111111	19.042	1536.257	2	39.47	2
10	614	628	61.4	8.35038888888889	19.075	1540.204	2	38.62	2
10	615	628	61.5	8.35041666666667	19.09	1544.007	2	37.47	2
10	616	628	61.6	8.35044444444445	19.06	1547.684	2	36.45	2
10	617	628	61.7	8.35047222222222	19.012	1551.239	2	35.95	2
10	618	628	61.8	8.3505	18.989	1554.79	2	35.97	2
10	619	628	61.9	8.35052777777778	19.014	1558.406	2	36.19	2
10	620	628	62	8.35055555555556	19.004	1562.068	2	36.18	2
10	621	628	62.1	8.35058333333333	18.806	1565.696	2	35.82	2
10	622	628	62.2	8.35061111111111	18.506	1569.245	2	35.35	2
10	623	628	62.3	8.35063888888889	18.12	1572.748	2	34.97	2
10	624	628	62.4	8.35066666666667	17.794	1576.221	2	34.71	2
10	625	628	62.5	8.35069444444444	17.588	1579.673	2	34.65	2
10	626	628	62.6	8.35072222222222	17.459	1583.124	2	34.76	2
10	627	628	62.7	8.35075	17.44	1586.596	2	35.03	2
10	628	628	62.8	8.35077777777778	17.504	1590.12	2	35.41	2
10	629	628	62.9	8.35080555555556	17.557	1593.69	2	35.71	2
10	630	628	63	8.35083333333333	17.632	1597.285	2	35.82	2
10	631	628	63.1	8.35086111111111	17.747	1600.891	2	35.67	2
10	632	628	63.2	8.35088888888889	17.797	1604.461	2	35.23	2
10	633	628	63.3	8.35091666666667	17.747	1607.955	2	34.69	2
10	634	628	63.4	8.35094444444445	17.72	1611.379	2	34.28	2
10	635	628	63.5	8.35097222222222	17.766	1614.775	2	34.08	2
10	636	628	63.6	8.351	17.958	1618.175	2	34.05	2
10	637	628	63.7	8.35102777777778	18.249	1621.583	2	34.04	2
10	638	628	63.8	8.35105555555556	18.5	1624.986	2	34.02	2
10	639	628	63.9	8.35108333333333	18.753	1628.385	2	34	2
10	640	628	64	8.35111111111111	19.005	1631.785	2	34.01	2
10	641	628	64.1	8.35113888888889	19.258	1635.188	2	34	2
10	642	628	64.2	8.35116666666667	19.521	1638.593	2	33.92	2
10	643	628	64.3	8.35119444444445	19.774	1641.987	2	33.75	2
10	644	628	64.4	8.35122222222222	19.966	1645.355	2	33.5	2
10	645	628	64.5	8.35125	20.078	1648.687	2	33.25	2
10	646	628	64.6	8.35127777777778	20.129	1651.992	2	33.07	2
10	647	628	64.7	8.35130555555556	20.169	1655.288	2	33	2
10	648	628	64.8	8.35133333333333	20.222	1658.584	2	32.99	2
10	649	628	64.9	8.35136111111111	20.274	1661.882	2	33.01	2
10	650	628	65	8.35138888888889	20.326	1665.189	2	33.01	2
10	651	628	65.1	8.35141666666667	20.378	1668.506	2	32.81	2
10	652	628	65.2	8.35144444444444	20.442	1671.792	2	32.34	2
10	653	628	65.3	8.35147222222222	20.528	1674.994	2	31.81	2
10	654	628	65.4	8.3515	20.555	1678.088	2	31.77	2
10	655	628	65.5	8.35152777777778	20.56	1681.247	2	32.62	2
10	656	628	65.6	8.35155555555556	20.561	1684.576	2	33.89	2
10	657	628	65.7	8.35158333333333	20.61	1688.042	2	34.91	2
10	658	628	65.8	8.35161111111111	20.576	1691.627	2	35.3	2
10	659	628	65.9	8.35163888888889	20.522	1695.165	2	35.17	2
10	660	628	66	8.35166666666667	20.468	1698.654	2	35.01	2
10	661	628	66.1	8.35169444444445	20.413	1702.152	2	35	2
10	662	628	66.2	8.35172222222222	20.359	1705.651	2	35	2
10	663	628	66.3	8.35175	20.305	1709.151	2	35	2
10	664	628	66.4	8.35177777777778	20.251	1712.65	2	35	2
10	665	628	66.5	8.35180555555556	20.196	1716.15	2	35	2
10	666	628	66.6	8.35183333333333	20.142	1719.649	2	35	2
10	667	628	66.7	8.35186111111111	20.088	1723.149	2	35	2
10	668	628	66.8	8.35188888888889	20.033	1726.649	2	35	2
10	669	628	66.9	8.35191666666667	19.979	1730.148	2	35	2
10	670	628	67	8.35194444444445	19.925	1733.648	2	35	2
10	671	628	67.1	8.35197222222222	19.871	1737.147	2	35	2
10	672	628	67.2	8.352	19.817	1740.647	2	35	2
10	673	628	67.3	8.35202777777778	19.763	1744.147	2	35	2
10	674	628	67.4	8.35205555555556	19.709	1747.648	2	34.98	2
10	675	628	67.5	8.35208333333333	19.654	1751.166	2	34.75	2
10	676	628	67.6	8.35211111111111	19.6	1754.627	2	34.39	2
10	677	628	67.7	8.35213888888889	19.546	1758	2	34.48	2
10	678	628	67.8	8.35216666666667	19.503	1761.428	2	35.31	2
10	679	628	67.9	8.35219444444444	19.498	1765.044	2	36.79	2
10	680	628	68	8.35222222222222	19.539	1768.789	2	38.42	2
10	681	628	68.1	8.35225	19.598	1772.723	2	39.46	2
10	682	628	68.2	8.35227777777778	19.617	1776.73	2	39.9	2
10	683	628	68.3	8.35230555555556	19.636	1780.746	2	40.03	2
10	684	628	68.4	8.35233333333333	19.655	1784.751	2	40.02	2
10	685	628	68.5	8.35236111111111	19.674	1788.749	2	40	2
10	686	628	68.6	8.35238888888889	19.693	1792.749	2	40	2
10	687	628	68.7	8.35241666666667	19.712	1796.749	2	40	2
10	688	628	68.8	8.35244444444445	19.73	1800.749	2	40	2
10	689	628	68.9	8.35247222222222	19.749	1804.751	2	39.98	2
10	690	628	69	8.3525	19.768	1808.746	2	39.97	2
10	691	628	69.1	8.35252777777778	19.788	1812.732	2	40.07	2
10	692	628	69.2	8.35255555555556	19.807	1816.732	2	40.37	2
10	693	628	69.3	8.35258333333333	19.809	1820.779	2	40.82	2
10	694	628	69.4	8.35261111111111	19.851	1824.881	2	41.43	2
10	695	628	69.5	8.35263888888889	19.868	1829.05	2	42.17	2
10	696	628	69.6	8.35266666666667	19.832	1833.297	2	42.98	2
10	697	628	69.7	8.35269444444445	19.729	1837.634	2	43.91	2
10	698	628	69.8	8.35272222222222	19.664	1842.084	2	44.82	2
10	699	628	69.9	8.35275	19.646	1846.625	2	45.48	2
10	700	628	70	8.35277777777778	19.59	1851.222	2	45.89	2
10	701	628	70.1	8.35280555555556	19.532	1855.841	2	46.03	2
10	702	628	70.2	8.35283333333333	19.473	1860.445	2	46.02	2
10	703	628	70.3	8.35286111111111	19.414	1865.044	2	46.01	2
10	704	628	70.4	8.35288888888889	19.355	1869.648	2	45.99	2
10	705	628	70.5	8.35291666666667	19.29	1874.253	2	45.9	2
10	706	628	70.6	8.35294444444444	19.231	1878.844	2	45.7	2
10	707	628	70.7	8.35297222222222	19.211	1883.409	2	45.37	2
10	708	628	70.8	8.353	19.214	1887.94	2	44.86	2
10	709	628	70.9	8.35302777777778	19.257	1892.409	2	44.17	2
10	710	628	71	8.35305555555556	19.313	1896.789	2	43.4	2
10	711	628	71.1	8.35308333333333	19.628	1901.075	2	42.7	2
10	712	628	71.2	8.35311111111111	20.159	1905.29	2	42.28	2
10	713	628	71.3	8.35313888888889	20.769	1909.477	2	42.27	2
10	714	628	71.4	8.35316666666667	21.241	1913.7	2	42.55	2
10	715	628	71.5	8.35319444444445	21.496	1917.97	2	42.92	2
10	716	628	71.6	8.35322222222222	21.509	1922.279	2	43.41	2
10	717	628	71.7	8.35325	21.507	1926.643	2	43.94	2
10	718	628	71.8	8.35327777777778	21.465	1931.063	2	44.41	2
10	719	628	71.9	8.35330555555556	21.382	1935.546	2	44.8	2
10	720	628	72	8.35333333333333	21.319	1940.059	2	44.96	2
10	721	628	72.1	8.35336111111111	21.256	1944.554	2	44.96	2
10	722	628	72.2	8.35338888888889	21.194	1949.05	2	44.96	2
10	723	628	72.3	8.35341666666667	21.132	1953.546	2	44.96	2
10	724	628	72.4	8.35344444444445	21.07	1958.042	2	44.96	2
10	725	628	72.5	8.35347222222222	21.006	1962.538	2	44.96	2
10	726	628	72.6	8.3535	20.944	1967.034	2	44.96	2
10	727	628	72.7	8.35352777777778	20.882	1971.53	2	44.96	2
10	728	628	72.8	8.35355555555556	20.82	1976.026	2	44.96	2
10	729	628	72.9	8.35358333333333	20.757	1980.522	2	44.96	2
10	730	628	73	8.35361111111111	20.694	1985.017	2	44.96	2
10	731	628	73.1	8.35363888888889	20.632	1989.513	2	44.96	2
10	732	628	73.2	8.35366666666667	20.57	1994.009	2	44.96	2
10	733	628	73.3	8.35369444444444	20.508	1998.505	2	44.96	2
10	734	628	73.4	8.35372222222222	20.444	2003.025	2	44.75	2
10	735	628	73.5	8.35375	20.382	2007.498	2	44.26	2
10	736	628	73.6	8.35377777777778	20.324	2011.874	2	43.91	2
10	737	628	73.7	8.35380555555556	20.343	2016.214	2	43.91	2
10	738	628	73.8	8.35383333333333	20.345	2020.591	2	44.27	2
10	739	628	73.9	8.35386111111111	20.315	2025.068	2	44.77	2
10	740	628	74	8.35388888888889	20.261	2029.59	2	44.99	2
10	741	628	74.1	8.35391666666667	20.204	2034.09	2	45	2
10	742	628	74.2	8.35394444444444	20.15	2038.59	2	45	2
10	743	628	74.3	8.35397222222222	20.097	2043.089	2	45	2
10	744	628	74.4	8.354	20.043	2047.589	2	45	2
10	745	628	74.5	8.35402777777778	19.991	2052.089	2	45	2
10	746	628	74.6	8.35405555555556	19.938	2056.589	2	45	2
10	747	628	74.7	8.35408333333333	19.884	2061.088	2	45	2
10	748	628	74.8	8.35411111111111	19.831	2065.588	2	45	2
10	749	628	74.9	8.35413888888889	19.778	2070.087	2	45	2
10	750	628	75	8.35416666666667	19.725	2074.587	2	45	2
10	751	628	75.1	8.35419444444445	19.671	2079.087	2	45	2
10	752	628	75.2	8.35422222222222	19.617	2083.6	2	44.87	2
10	753	628	75.3	8.35425	19.564	2088.087	2	44.59	2
10	754	628	75.4	8.35427777777778	19.511	2092.517	2	44.38	2
10	755	628	75.5	8.35430555555556	19.49	2096.925	2	44.38	2
10	756	628	75.6	8.35433333333333	19.489	2101.355	2	44.59	2
10	757	628	75.7	8.35436111111111	19.489	2105.842	2	44.88	2
10	758	628	75.8	8.35438888888889	19.489	2110.356	2	45	2
10	759	628	75.9	8.35441666666667	19.489	2114.856	2	45	2
10	760	628	76	8.35444444444444	19.488	2119.356	2	45	2
10	761	628	76.1	8.35447222222222	19.488	2123.856	2	45	2
10	762	628	76.2	8.3545	19.487	2128.355	2	45.01	2
10	763	628	76.3	8.35452777777778	19.487	2132.856	2	45.03	2
10	764	628	76.4	8.35455555555556	19.487	2137.36	2	45.04	2
10	765	628	76.5	8.35458333333333	19.487	2141.866	2	45.04	2
10	766	628	76.6	8.35461111111111	19.483	2146.37	2	45.03	2
10	767	628	76.7	8.35463888888889	19.48	2150.87	2	45.03	2
10	768	628	76.8	8.35466666666667	19.476	2155.37	2	45.03	2
10	769	628	76.9	8.35469444444444	19.472	2159.871	2	45.03	2
12	466	658	46.6	8.34627777777778	23.122	882.58	2	35.02	2
12	467	658	46.7	8.34630555555556	22.585	886.071	2	34.95	2
12	468	658	46.8	8.34633333333333	22.116	889.567	2	34.92	2
12	469	658	46.9	8.34636111111111	21.595	893.055	2	34.89	2
12	470	658	47	8.34638888888889	21.135	896.537	2	34.92	2
12	471	658	47.1	8.34641666666667	20.822	900.028	2	35.01	2
12	472	658	47.2	8.34644444444445	20.651	903.539	2	35.1	2
12	473	658	47.3	8.34647222222222	20.628	907.059	2	35.12	2
12	474	658	47.4	8.3465	20.666	910.572	2	35.07	2
12	475	658	47.5	8.34652777777778	20.675	914.073	2	35.02	2
12	476	658	47.6	8.34655555555556	20.684	917.571	2	35	2
12	477	658	47.7	8.34658333333333	20.692	921.071	2	35	2
12	478	658	47.8	8.34661111111111	20.701	924.571	2	35	2
12	479	658	47.9	8.34663888888889	20.709	928.071	2	35	2
12	480	658	48	8.34666666666667	20.717	931.571	2	35	2
12	481	658	48.1	8.34669444444445	20.726	935.077	2	34.95	2
12	482	658	48.2	8.34672222222222	20.734	938.574	2	34.8	2
12	483	658	48.3	8.34675	20.742	942.047	2	34.6	2
12	484	658	48.4	8.34677777777778	20.772	945.484	2	34.47	2
12	485	658	48.5	8.34680555555556	20.803	948.899	2	34.65	2
12	486	658	48.6	8.34683333333333	20.753	952.347	2	35.33	2
12	487	658	48.7	8.34686111111111	20.635	955.928	2	36.48	2
12	488	658	48.8	8.34688888888889	20.542	959.647	2	37.86	2
12	489	658	48.9	8.34691666666667	20.49	963.496	2	39.04	2
12	490	658	49	8.34694444444444	20.388	967.487	2	39.75	2
12	491	658	49.1	8.34697222222222	20.271	971.511	2	40.01	2
12	492	658	49.2	8.347	20.155	975.52	2	40.03	2
12	493	658	49.3	8.34702777777778	20.038	979.519	2	40.02	2
12	494	658	49.4	8.34705555555556	19.921	983.524	2	40.01	2
12	495	658	49.5	8.34708333333333	19.8	987.529	2	39.93	2
12	496	658	49.6	8.34711111111111	19.682	991.524	2	39.75	2
12	497	658	49.7	8.34713888888889	19.596	995.491	2	39.49	2
12	498	658	49.8	8.34716666666667	19.538	999.422	2	39.23	2
12	499	658	49.9	8.34719444444445	19.511	1003.325	2	39.05	2
12	500	658	50	8.34722222222222	19.49	1007.217	2	38.97	2
12	501	658	50.1	8.34725	19.46	1011.11	2	38.96	2
12	502	658	50.2	8.34727777777778	19.435	1015.007	2	38.96	2
12	503	658	50.3	8.34730555555556	19.422	1018.904	2	38.96	2
12	504	658	50.4	8.34733333333333	19.413	1022.798	2	38.97	2
12	505	658	50.5	8.34736111111111	19.391	1026.691	2	39.03	2
12	506	658	50.6	8.34738888888889	19.373	1030.594	2	39.16	2
12	507	658	50.7	8.34741666666667	19.384	1034.512	2	39.38	2
12	508	658	50.8	8.34744444444445	19.423	1038.45	2	39.75	2
12	509	658	50.9	8.34747222222222	19.449	1042.426	2	40.37	2
12	510	658	51	8.3475	19.428	1046.478	2	41.31	2
12	511	658	51.1	8.34752777777778	19.413	1050.671	2	42.48	2
12	512	658	51.2	8.34755555555556	19.442	1054.976	2	43.62	2
12	513	658	51.3	8.34758333333333	19.49	1059.421	2	44.46	2
12	514	658	51.4	8.34761111111111	19.498	1063.928	2	44.9	2
12	515	658	51.5	8.34763888888889	19.504	1068.444	2	45.03	2
12	516	658	51.6	8.34766666666667	19.511	1072.949	2	45.02	2
12	517	658	51.7	8.34769444444444	19.518	1077.447	2	45	2
12	518	658	51.8	8.34772222222222	19.525	1081.945	2	45.02	2
12	519	658	51.9	8.34775	19.532	1086.45	2	45.03	2
12	520	658	52	8.34777777777778	19.538	1090.967	2	44.9	2
12	521	658	52.1	8.34780555555556	19.545	1095.474	2	44.46	2
12	522	658	52.2	8.34783333333333	19.594	1099.919	2	43.63	2
12	523	658	52.3	8.34786111111111	19.623	1104.227	2	42.5	2
12	524	658	52.4	8.34788888888889	19.606	1108.419	2	41.37	2
12	525	658	52.5	8.34791666666667	19.572	1112.473	2	40.53	2
12	526	658	52.6	8.34794444444445	19.578	1116.466	2	40.1	2
12	527	658	52.7	8.34797222222222	19.584	1120.45	2	39.97	2
12	528	658	52.8	8.348	19.59	1124.445	2	39.98	2
12	529	658	52.9	8.34802777777778	19.596	1128.447	2	40	2
12	530	658	53	8.34805555555556	19.602	1132.447	2	40	2
12	531	658	53.1	8.34808333333333	19.608	1136.447	2	40	2
12	532	658	53.2	8.34811111111111	19.614	1140.447	2	40	2
12	533	658	53.3	8.34813888888889	19.62	1144.447	2	40	2
12	534	658	53.4	8.34816666666667	19.626	1148.447	2	40	2
12	535	658	53.5	8.34819444444445	19.632	1152.447	2	40	2
12	536	658	53.6	8.34822222222222	19.639	1156.448	2	40	2
12	537	658	53.7	8.34825	19.645	1160.448	2	40	2
12	538	658	53.8	8.34827777777778	19.652	1164.447	2	40	2
12	539	658	53.9	8.34830555555556	19.658	1168.447	2	40	2
12	540	658	54	8.34833333333333	19.664	1172.447	2	40	2
12	541	658	54.1	8.34836111111111	19.67	1176.447	2	40	2
12	542	658	54.2	8.34838888888889	19.676	1180.447	2	40	2
12	543	658	54.3	8.34841666666667	19.682	1184.447	2	40	2
12	544	658	54.4	8.34844444444444	19.688	1188.444	2	40.03	2
12	545	658	54.5	8.34847222222222	19.695	1192.447	2	40.1	2
12	546	658	54.6	8.3485	19.701	1196.464	2	40.15	2
12	547	658	54.7	8.34852777777778	19.698	1200.487	2	40.15	2
12	548	658	54.8	8.34855555555556	19.692	1204.506	2	40.09	2
12	549	658	54.9	8.34858333333333	19.687	1208.505	2	40	2
12	550	658	55	8.34861111111111	19.681	1212.485	2	40.1	2
12	551	658	55.1	8.34863888888889	19.676	1216.478	2	40.53	2
12	552	658	55.2	8.34866666666667	19.629	1220.533	2	41.37	2
12	553	658	55.3	8.34869444444445	19.601	1224.724	2	42.5	2
12	554	658	55.4	8.34872222222222	19.617	1229.033	2	43.63	2
12	555	658	55.5	8.34875	19.652	1233.478	2	44.47	2
12	556	658	55.6	8.34877777777778	19.646	1237.985	2	44.9	2
12	557	658	55.7	8.34880555555556	19.64	1242.501	2	45.03	2
12	558	658	55.8	8.34883333333333	19.634	1247.007	2	45	2
12	559	658	55.9	8.34886111111111	19.628	1251.501	2	44.98	2
12	560	658	56	8.34888888888889	19.622	1255.986	2	45.1	2
12	561	658	56.1	8.34891666666667	19.62	1260.482	2	45.51	2
12	562	658	56.2	8.34894444444445	19.571	1265.036	2	46.25	2
12	563	658	56.3	8.34897222222222	19.517	1269.696	2	47.24	2
12	564	658	56.4	8.349	19.478	1274.485	2	48.24	2
12	565	658	56.5	8.34902777777778	19.433	1279.378	2	48.99	2
12	566	658	56.6	8.34905555555556	19.339	1284.333	2	49.41	2
12	567	658	56.7	8.34908333333333	19.243	1289.307	2	49.46	2
12	568	658	56.8	8.34911111111111	19.152	1294.261	2	49.25	2
12	569	658	56.9	8.34913888888889	19.111	1299.175	2	48.92	2
12	570	658	57	8.34916666666667	19.063	1304.043	2	48.58	2
12	571	658	57.1	8.34919444444444	19.063	1308.873	2	48.37	2
12	572	658	57.2	8.34922222222222	19.067	1313.695	2	48.33	2
12	573	658	57.3	8.34925	19.067	1318.53	2	48.35	2
12	574	658	57.4	8.34927777777778	19.066	1323.38	2	48.23	2
12	575	658	57.5	8.34930555555556	19.066	1328.219	2	47.83	2
12	576	658	57.6	8.34933333333333	19.104	1332.999	2	47.06	2
12	577	658	57.7	8.34936111111111	19.105	1337.66	2	46.11	2
12	578	658	57.8	8.34938888888889	19.064	1342.199	2	45.33	2
12	579	658	57.9	8.34941666666667	19.076	1346.668	2	44.92	2
12	580	658	58	8.34944444444445	19.091	1351.131	2	44.85	2
12	581	658	58.1	8.34947222222222	19.106	1355.623	2	44.95	2
12	582	658	58.2	8.3495	19.121	1360.128	2	45	2
12	583	658	58.3	8.34952777777778	19.136	1364.628	2	45	2
12	584	658	58.4	8.34955555555556	19.151	1369.128	2	45	2
12	585	658	58.5	8.34958333333333	19.166	1373.628	2	45	2
12	586	658	58.6	8.34961111111111	19.181	1378.128	2	45	2
12	587	658	58.7	8.34963888888889	19.196	1382.628	2	45	2
12	588	658	58.8	8.34966666666667	19.21	1387.128	2	45	2
12	589	658	58.9	8.34969444444445	19.225	1391.628	2	45	2
12	590	658	59	8.34972222222222	19.241	1396.127	2	45.02	2
12	591	658	59.1	8.34975	19.256	1400.631	2	45.03	2
12	592	658	59.2	8.34977777777778	19.27	1405.148	2	44.9	2
12	593	658	59.3	8.34980555555556	19.285	1409.654	2	44.46	2
12	594	658	59.4	8.34983333333333	19.341	1414.1	2	43.63	2
12	595	658	59.5	8.34986111111111	19.378	1418.408	2	42.5	2
12	596	658	59.6	8.34988888888889	19.37	1422.599	2	41.36	2
12	597	658	59.7	8.34991666666667	19.342	1426.654	2	40.53	2
12	598	658	59.8	8.34994444444444	19.355	1430.647	2	40.1	2
12	599	658	59.9	8.34997222222222	19.368	1434.631	2	39.97	2
12	600	658	60	8.35	19.382	1438.627	2	39.99	2
12	601	658	60.1	8.35002777777778	19.395	1442.628	2	40	2
12	602	658	60.2	8.35005555555556	19.408	1446.622	2	40.05	2
12	603	658	60.3	8.35008333333333	19.422	1450.628	2	40.18	2
12	604	658	60.4	8.35011111111111	19.435	1454.659	2	40.27	2
12	605	658	60.5	8.35013888888889	19.444	1458.698	2	40.29	2
12	606	658	60.6	8.35016666666667	19.436	1462.734	2	40.21	2
12	607	658	60.7	8.35019444444445	19.429	1466.754	2	39.98	2
12	608	658	60.8	8.35022222222222	19.421	1470.75	2	39.63	2
12	609	658	60.9	8.35025	19.429	1474.709	2	39.08	2
12	610	658	61	8.35027777777778	19.422	1478.592	2	38.33	2
12	611	658	61.1	8.35030555555556	19.417	1482.385	2	37.5	2
12	612	658	61.2	8.35033333333333	19.407	1486.092	2	36.67	2
12	613	658	61.3	8.35036111111111	19.399	1489.709	2	35.92	2
12	614	658	61.4	8.35038888888889	19.376	1493.249	2	35.37	2
12	615	658	61.5	8.35041666666667	19.369	1496.747	2	35.07	2
12	616	658	61.6	8.35044444444445	19.362	1500.234	2	34.97	2
12	617	658	61.7	8.35047222222222	19.355	1503.729	2	34.98	2
12	618	658	61.8	8.3505	19.349	1507.231	2	35	2
12	619	658	61.9	8.35052777777778	19.341	1510.731	2	35	2
12	620	658	62	8.35055555555556	19.335	1514.231	2	35	2
12	621	658	62.1	8.35058333333333	19.328	1517.731	2	35	2
12	622	658	62.2	8.35061111111111	19.321	1521.231	2	35	2
12	623	658	62.3	8.35063888888889	19.314	1524.731	2	35	2
12	624	658	62.4	8.35066666666667	19.307	1528.231	2	35	2
12	625	658	62.5	8.35069444444444	19.301	1531.731	2	35	2
12	626	658	62.6	8.35072222222222	19.293	1535.231	2	35	2
12	627	658	62.7	8.35075	19.286	1538.731	2	35	2
12	628	658	62.8	8.35077777777778	19.279	1542.231	2	35	2
12	629	658	62.9	8.35080555555556	19.273	1545.731	2	35	2
12	630	658	63	8.35083333333333	19.266	1549.231	2	35	2
12	631	658	63.1	8.35086111111111	19.258	1552.731	2	35	2
12	632	658	63.2	8.35088888888889	19.251	1556.231	2	35	2
12	633	658	63.3	8.35091666666667	19.245	1559.732	2	34.99	2
12	634	658	63.4	8.35094444444445	19.238	1563.229	2	34.99	2
12	635	658	63.5	8.35097222222222	19.202	1566.728	2	35.01	2
12	636	658	63.6	8.351	19.233	1570.238	2	34.94	2
12	637	658	63.7	8.35102777777778	19.383	1573.753	2	34.58	2
12	638	658	63.8	8.35105555555556	19.56	1577.206	2	33.91	2
12	639	658	63.9	8.35108333333333	19.702	1580.544	2	33.25	2
12	640	658	64	8.35111111111111	19.734	1583.801	2	32.89	2
12	641	658	64.1	8.35113888888889	19.736	1587.06	2	32.9	2
12	642	658	64.2	8.35116666666667	19.787	1590.368	2	33.07	2
12	643	658	64.3	8.35119444444445	19.853	1593.696	2	33.13	2
12	644	658	64.4	8.35122222222222	19.92	1597.006	2	33.07	2
12	645	658	64.5	8.35125	19.988	1600.304	2	33.04	2
12	646	658	64.6	8.35127777777778	20.064	1603.606	2	33.06	2
12	647	658	64.7	8.35130555555556	20.144	1606.922	2	33.02	2
12	648	658	64.8	8.35133333333333	20.225	1610.237	2	32.77	2
12	649	658	64.9	8.35136111111111	20.296	1613.517	2	32.27	2
12	650	658	65	8.35138888888889	20.354	1616.723	2	31.53	2
12	651	658	65.1	8.35141666666667	20.363	1619.835	2	30.69	2
12	652	658	65.2	8.35144444444444	20.367	1622.857	2	29.87	2
12	653	658	65.3	8.35147222222222	20.374	1625.794	2	29.17	2
12	654	658	65.4	8.3515	20.36	1628.654	2	28.76	2
12	655	658	65.5	8.35152777777778	20.361	1631.485	2	28.78	2
12	656	658	65.6	8.35155555555556	20.347	1634.355	2	29.14	2
12	657	658	65.7	8.35158333333333	20.365	1637.301	2	29.61	2
12	658	658	65.8	8.35161111111111	20.366	1640.303	2	29.92	2
12	659	658	65.9	8.35163888888889	20.369	1643.317	2	30.03	2
12	660	658	66	8.35166666666667	20.371	1646.321	2	30.02	2
12	661	658	66.1	8.35169444444445	20.373	1649.32	2	30	2
12	662	658	66.2	8.35172222222222	20.374	1652.32	2	30	2
12	663	658	66.3	8.35175	20.376	1655.32	2	30	2
12	664	658	66.4	8.35177777777778	20.378	1658.32	2	30	2
12	665	658	66.5	8.35180555555556	20.379	1661.32	2	30	2
12	666	658	66.6	8.35183333333333	20.382	1664.32	2	30	2
12	667	658	66.7	8.35186111111111	20.384	1667.32	2	30	2
12	668	658	66.8	8.35188888888889	20.385	1670.32	2	30	2
12	669	658	66.9	8.35191666666667	20.388	1673.319	2	30	2
12	670	658	67	8.35194444444445	20.389	1676.319	2	30	2
12	671	658	67.1	8.35197222222222	20.391	1679.3	2	30.18	2
12	672	658	67.2	8.352	20.393	1682.317	2	30.6	2
12	673	658	67.3	8.35202777777778	20.395	1685.421	2	30.9	2
12	674	658	67.4	8.35205555555556	20.368	1688.564	2	30.8	2
12	675	658	67.5	8.35208333333333	20.328	1691.652	2	30.31	2
12	676	658	67.6	8.35211111111111	20.276	1694.614	2	29.86	2
12	677	658	67.7	8.35213888888889	20.187	1697.524	2	30.05	2
12	678	658	67.8	8.35216666666667	20.05	1700.535	2	30.96	2
12	679	658	67.9	8.35219444444444	19.978	1703.693	2	32.17	2
12	680	658	68	8.35222222222222	19.962	1706.982	2	33.2	2
12	681	658	68.1	8.35225	19.921	1710.38	2	33.81	2
12	682	658	68.2	8.35227777777778	19.868	1713.801	2	34.02	2
12	683	658	68.3	8.35230555555556	19.816	1717.209	2	34.02	2
12	684	658	68.4	8.35233333333333	19.763	1720.605	2	33.99	2
12	685	658	68.5	8.35236111111111	19.71	1724.003	2	34	2
12	686	658	68.6	8.35238888888889	19.658	1727.4	2	34.03	2
12	687	658	68.7	8.35241666666667	19.605	1730.802	2	34.12	2
12	688	658	68.8	8.35244444444445	19.553	1734.218	2	34.25	2
12	689	658	68.9	8.35247222222222	19.499	1737.652	2	34.37	2
12	690	658	69	8.3525	19.445	1741.099	2	34.46	2
12	691	658	69.1	8.35252777777778	19.392	1744.551	2	34.5	2
12	692	658	69.2	8.35255555555556	19.339	1748.002	2	34.5	2
12	693	658	69.3	8.35258333333333	19.285	1751.475	2	34.29	2
12	694	658	69.4	8.35261111111111	19.232	1754.902	2	33.8	2
12	695	658	69.5	8.35263888888889	19.178	1758.236	2	33.44	2
12	696	658	69.6	8.35266666666667	19.174	1761.525	2	33.43	2
12	697	658	69.7	8.35269444444445	19.196	1764.837	2	33.95	2
12	698	658	69.8	8.35272222222222	19.246	1768.264	2	34.96	2
12	699	658	69.9	8.35275	19.251	1771.818	2	36.11	2
12	700	658	70	8.35277777777778	19.276	1775.494	2	37.35	2
12	701	658	70.1	8.35280555555556	19.332	1779.284	2	38.55	2
12	702	658	70.2	8.35283333333333	19.393	1783.224	2	39.42	2
12	703	658	70.3	8.35286111111111	19.413	1787.229	2	39.89	2
12	704	658	70.4	8.35288888888889	19.432	1791.247	2	40.02	2
12	705	658	70.5	8.35291666666667	19.45	1795.251	2	40.01	2
12	706	658	70.6	8.35294444444444	19.47	1799.249	2	40	2
12	707	658	70.7	8.35297222222222	19.489	1803.249	2	40	2
12	708	658	70.8	8.353	19.507	1807.249	2	40	2
12	709	658	70.9	8.35302777777778	19.526	1811.249	2	40	2
12	710	658	71	8.35305555555556	19.545	1815.249	2	40	2
12	711	658	71.1	8.35308333333333	19.564	1819.251	2	39.98	2
12	712	658	71.2	8.35311111111111	19.583	1823.239	2	40.04	2
12	713	658	71.3	8.35313888888889	19.602	1827.232	2	40.31	2
12	714	658	71.4	8.35316666666667	19.622	1831.272	2	40.73	2
12	715	658	71.5	8.35319444444445	19.612	1835.373	2	41.18	2
12	716	658	71.6	8.35322222222222	19.62	1839.531	2	41.51	2
12	717	658	71.7	8.35325	19.612	1843.702	2	41.64	2
12	718	658	71.8	8.35327777777778	19.604	1847.862	2	41.75	2
12	719	658	71.9	8.35330555555556	19.596	1852.03	2	42.03	2
12	720	658	72	8.35333333333333	19.568	1856.23	2	42.56	2
12	721	658	72.1	8.35336111111111	19.549	1860.508	2	43.31	2
12	722	658	72.2	8.35338888888889	19.571	1864.889	2	44.09	2
12	723	658	72.3	8.35341666666667	19.713	1869.356	2	44.67	2
12	724	658	72.4	8.35344444444445	19.872	1873.864	2	44.96	2
12	725	658	72.5	8.35347222222222	20.044	1878.378	2	45.04	2
12	726	658	72.6	8.3535	20.216	1882.882	2	45.04	2
12	727	658	72.7	8.35352777777778	20.376	1887.371	2	45.16	2
12	728	658	72.8	8.35355555555556	20.479	1891.87	2	45.61	2
12	729	658	72.9	8.35358333333333	20.478	1896.431	2	46.48	2
12	730	658	73	8.35361111111111	20.536	1901.148	2	47.73	2
12	731	658	73.1	8.35363888888889	20.641	1905.981	2	49.02	2
12	732	658	73.2	8.35366666666667	20.804	1910.979	2	49.84	2
12	733	658	73.3	8.35369444444444	21.071	1916.034	2	50	2
12	734	658	73.4	8.35372222222222	21.358	1921.045	2	49.74	2
12	735	658	73.5	8.35375	21.609	1926.002	2	49.22	2
12	736	658	73.6	8.35377777777778	21.906	1930.908	2	48.53	2
12	737	658	73.7	8.35380555555556	22.103	1935.748	2	47.63	2
12	738	658	73.8	8.35383333333333	22.227	1940.456	2	46.53	2
12	739	658	73.9	8.35386111111111	22.299	1945.026	2	45.61	2
12	740	658	74	8.35388888888889	22.172	1949.522	2	45.12	2
12	741	658	74.1	8.35391666666667	22.002	1954.002	2	44.96	2
12	742	658	74.2	8.35394444444444	21.861	1958.495	2	44.96	2
12	743	658	74.3	8.35397222222222	21.721	1962.994	2	44.98	2
12	744	658	74.4	8.354	21.581	1967.492	2	44.98	2
12	745	658	74.5	8.35402777777778	21.44	1971.989	2	44.98	2
12	746	658	74.6	8.35405555555556	21.3	1976.487	2	44.98	2
12	747	658	74.7	8.35408333333333	21.158	1980.985	2	44.98	2
12	748	658	74.8	8.35411111111111	21.018	1985.483	2	44.98	2
12	749	658	74.9	8.35413888888889	20.877	1989.981	2	44.98	2
12	750	658	75	8.35416666666667	20.737	1994.478	2	44.98	2
12	751	658	75.1	8.35419444444445	20.596	1998.998	2	44.78	2
12	752	658	75.2	8.35422222222222	20.455	2003.476	2	44.31	2
12	753	658	75.3	8.35425	20.316	2007.86	2	43.95	2
12	754	658	75.4	8.35427777777778	20.178	2012.205	2	43.94	2
12	755	658	75.5	8.35430555555556	20.125	2016.583	2	44.27	2
12	756	658	75.6	8.35433333333333	20.071	2021.055	2	44.76	2
12	757	658	75.7	8.35436111111111	20.018	2025.576	2	44.99	2
12	758	658	75.8	8.35438888888889	19.965	2030.077	2	45	2
12	759	658	75.9	8.35441666666667	19.911	2034.576	2	45	2
12	760	658	76	8.35444444444444	19.858	2039.076	2	45	2
12	761	658	76.1	8.35447222222222	19.805	2043.575	2	45	2
12	762	658	76.2	8.3545	19.752	2048.075	2	45	2
12	763	658	76.3	8.35452777777778	19.699	2052.575	2	45	2
12	764	658	76.4	8.35455555555556	19.645	2057.075	2	45	2
12	765	658	76.5	8.35458333333333	19.592	2061.575	2	45	2
12	766	658	76.6	8.35461111111111	19.539	2066.075	2	45	2
12	767	658	76.7	8.35463888888889	19.485	2070.574	2	45	2
12	768	658	76.8	8.35466666666667	19.432	2075.074	2	45	2
12	769	658	76.9	8.35469444444444	19.379	2079.573	2	44.99	2
12	770	658	77	8.35472222222222	19.326	2084.086	2	44.87	2
12	771	658	77.1	8.35475	19.272	2088.573	2	44.59	2
12	772	658	77.2	8.35477777777778	19.219	2093.004	2	44.39	2
12	773	658	77.3	8.35480555555556	19.203	2097.414	2	44.4	2
12	774	658	77.4	8.35483333333333	19.203	2101.845	2	44.6	2
12	775	658	77.5	8.35486111111111	19.203	2106.333	2	44.88	2
12	776	658	77.6	8.35488888888889	19.202	2110.846	2	45	2
12	777	658	77.7	8.35491666666667	19.202	2115.346	2	45	2
12	778	658	77.8	8.35494444444445	19.202	2119.846	2	45	2
12	779	658	77.9	8.35497222222222	19.202	2124.346	2	45	2
12	780	658	78	8.355	19.202	2128.843	2	45.02	2
12	781	658	78.1	8.35502777777778	19.201	2133.348	2	45.05	2
12	782	658	78.2	8.35505555555556	19.2	2137.858	2	45.04	2
12	783	658	78.3	8.35508333333333	19.2	2142.391	2	44.75	2
12	784	658	78.4	8.35511111111111	19.213	2146.862	2	44.11	2
12	785	658	78.5	8.35513888888889	19.193	2151.36	2	44.11	2
12	786	658	78.6	8.35516666666667	19.19	2155.36	2	44.11	2
12	787	658	78.7	8.35519444444444	19.187	2159.86	2	44.11	2
16	157	678	15.7	8.33769444444444	16.871	71.196	2	25	2
16	158	678	15.8	8.33772222222222	16.858	73.697	2	25	2
16	159	678	15.9	8.33775	16.845	76.196	2	25	2
16	160	678	16	8.33777777777778	16.832	78.696	2	25	2
16	161	678	16.1	8.33780555555556	16.819	81.197	2	25	2
16	162	678	16.2	8.33783333333333	16.806	83.697	2	25	2
16	163	678	16.3	8.33786111111111	16.793	86.196	2	25	2
16	164	678	16.4	8.33788888888889	16.78	88.696	2	25	2
16	165	678	16.5	8.33791666666667	16.768	91.195	2	25.02	2
16	166	678	16.6	8.33794444444444	16.755	93.699	2	25.03	2
16	167	678	16.7	8.33797222222222	16.742	96.213	2	24.94	2
16	168	678	16.8	8.338	16.73	98.717	2	24.64	2
16	169	678	16.9	8.33802777777778	16.73	101.179	2	24.1	2
16	170	678	17	8.33805555555556	16.717	103.565	2	23.34	2
16	171	678	17.1	8.33808333333333	16.708	105.859	2	22.5	2
16	172	678	17.2	8.33811111111111	16.695	108.065	2	21.66	2
16	173	678	17.3	8.33813888888889	16.682	110.179	2	20.9	2
16	174	678	17.4	8.33816666666667	16.66	112.217	2	20.35	2
16	175	678	17.5	8.33819444444445	16.649	114.212	2	20.06	2
16	176	678	17.6	8.33822222222222	16.639	116.198	2	19.97	2
16	177	678	17.7	8.33825	16.629	118.195	2	19.98	2
16	178	678	17.8	8.33827777777778	16.619	120.196	2	20	2
16	179	678	17.9	8.33830555555556	16.608	122.213	2	19.84	2
16	180	678	18	8.33833333333333	16.598	124.197	2	19.49	2
16	181	678	18.1	8.33836111111111	16.588	126.109	2	19.23	2
16	182	678	18.2	8.33838888888889	16.595	127.996	2	19.23	2
16	183	678	18.3	8.33841666666667	16.62	129.908	2	19.49	2
16	184	678	18.4	8.33844444444444	16.644	131.892	2	19.84	2
16	185	678	18.5	8.33847222222222	16.667	133.908	2	20	2
16	186	678	18.6	8.3385	16.692	135.908	2	20	2
16	187	678	18.7	8.33852777777778	16.717	137.906	2	20.02	2
16	188	678	18.8	8.33855555555556	16.741	139.91	2	20.03	2
16	189	678	18.9	8.33858333333333	16.765	141.929	2	19.91	2
16	190	678	19	8.33861111111111	16.79	143.941	2	19.42	2
16	191	678	19.1	8.33863888888889	16.852	145.868	2	18.44	2
16	192	678	19.2	8.33866666666667	16.894	147.635	2	17.04	2
16	193	678	19.3	8.33869444444444	16.936	149.28	2	15.71	2
16	194	678	19.4	8.33872222222222	16.913	150.741	2	15.02	2
16	195	678	19.5	8.33875	16.948	152.162	2	15.22	2
16	196	678	19.6	8.33877777777778	17.003	153.69	2	16.06	2
16	197	678	19.7	8.33880555555556	17.111	155.369	2	16.99	2
16	198	678	19.8	8.33883333333333	17.165	157.144	2	17.57	2
16	199	678	19.9	8.33886111111111	17.211	158.939	2	17.77	2
16	200	678	20	8.33888888888889	17.258	160.72	2	17.76	2
16	201	678	20.1	8.33891666666667	17.304	162.493	2	17.74	2
16	202	678	20.2	8.33894444444445	17.351	164.267	2	17.74	2
16	203	678	20.3	8.33897222222222	17.397	166.042	2	17.75	2
16	204	678	20.4	8.339	17.444	167.816	2	17.75	2
16	205	678	20.5	8.33902777777778	17.491	169.591	2	17.75	2
16	206	678	20.6	8.33905555555556	17.537	171.366	2	17.75	2
16	207	678	20.7	8.33908333333333	17.584	173.14	2	17.75	2
16	208	678	20.8	8.33911111111111	17.63	174.915	2	17.75	2
16	209	678	20.9	8.33913888888889	17.677	176.689	2	17.75	2
16	210	678	21	8.33916666666667	17.723	178.464	2	17.75	2
16	211	678	21.1	8.33919444444444	17.771	180.239	2	17.75	2
16	212	678	21.2	8.33922222222222	17.817	182.015	2	17.75	2
16	213	678	21.3	8.33925	17.868	183.792	2	17.71	2
16	214	678	21.4	8.33927777777778	17.914	185.564	2	17.63	2
16	215	678	21.5	8.33930555555556	17.939	187.323	2	17.51	2
16	216	678	21.6	8.33933333333333	17.936	189.066	2	17.39	2
16	217	678	21.7	8.33936111111111	17.911	190.796	2	17.31	2
16	218	678	21.8	8.33938888888889	17.884	192.522	2	17.28	2
16	219	678	21.9	8.33941666666667	17.859	194.248	2	17.27	2
16	220	678	22	8.33944444444444	17.834	195.975	2	17.28	2
16	221	678	22.1	8.33947222222222	17.81	197.718	2	17.14	2
16	222	678	22.2	8.3395	17.785	199.432	2	16.83	2
16	223	678	22.3	8.33952777777778	17.761	201.083	2	16.61	2
16	224	678	22.4	8.33955555555556	17.745	202.711	2	16.61	2
16	225	678	22.5	8.33958333333333	17.744	204.363	2	16.83	2
16	226	678	22.6	8.33961111111111	17.744	206.077	2	17.14	2
16	227	678	22.7	8.33963888888889	17.745	207.819	2	17.28	2
16	228	678	22.8	8.33966666666667	17.744	209.547	2	17.28	2
16	229	678	22.9	8.33969444444445	17.745	211.275	2	17.28	2
16	230	678	23	8.33972222222222	17.744	213.003	2	17.28	2
16	231	678	23.1	8.33975	17.744	214.73	2	17.28	2
16	232	678	23.2	8.33977777777778	17.745	216.457	2	17.28	2
16	233	678	23.3	8.33980555555556	17.744	218.186	2	17.3	2
16	234	678	23.4	8.33983333333333	17.744	219.92	2	17.28	2
16	235	678	23.5	8.33986111111111	17.75	221.659	2	17.14	2
16	236	678	23.6	8.33988888888889	17.743	223.377	2	16.8	2
16	237	678	23.7	8.33991666666667	17.721	225.044	2	16.28	2
16	238	678	23.8	8.33994444444444	17.701	226.639	2	15.73	2
16	239	678	23.9	8.33997222222222	17.684	228.171	2	15.3	2
16	240	678	24	8.34	17.718	229.67	2	15.07	2
16	241	678	24.1	8.34002777777778	17.765	231.164	2	14.99	2
16	242	678	24.2	8.34005555555556	17.799	232.664	2	14.93	2
16	243	678	24.3	8.34008333333333	17.848	234.163	2	14.81	2
16	244	678	24.4	8.34011111111111	17.92	235.639	2	14.58	2
16	245	678	24.5	8.34013888888889	17.986	237.084	2	14.33	2
16	246	678	24.6	8.34016666666667	18.022	238.498	2	14.14	2
16	247	678	24.7	8.34019444444444	18.015	239.897	2	14.03	2
16	248	678	24.8	8.34022222222222	17.992	241.294	2	14	2
16	249	678	24.9	8.34025	17.979	242.694	2	14	2
16	250	678	25	8.34027777777778	17.966	244.095	2	14.01	2
16	251	678	25.1	8.34030555555556	17.953	245.496	2	14.01	2
16	252	678	25.2	8.34033333333333	17.94	246.897	2	14.01	2
16	253	678	25.3	8.34036111111111	17.927	248.298	2	14.01	2
16	254	678	25.4	8.34038888888889	17.914	249.698	2	14.01	2
16	255	678	25.5	8.34041666666667	17.9	251.099	2	14.01	2
16	256	678	25.6	8.34044444444445	17.887	252.5	2	14.01	2
16	257	678	25.7	8.34047222222222	17.874	253.901	2	14.01	2
16	258	678	25.8	8.3405	17.861	255.302	2	14.01	2
16	259	678	25.9	8.34052777777778	17.848	256.703	2	14.01	2
16	260	678	26	8.34055555555556	17.835	258.103	2	14.01	2
16	261	678	26.1	8.34058333333333	17.822	259.504	2	14.01	2
16	262	678	26.2	8.34061111111111	17.809	260.905	2	14.01	2
16	263	678	26.3	8.34063888888889	17.795	262.306	2	14.01	2
16	264	678	26.4	8.34066666666667	17.782	263.707	2	14.01	2
16	265	678	26.5	8.34069444444444	17.769	265.149	2	13.64	2
16	266	678	26.6	8.34072222222222	17.755	266.51	2	12.77	2
16	267	678	26.7	8.34075	17.742	267.701	2	12.16	2
16	268	678	26.8	8.34077777777778	17.749	268.827	2	12.15	2
16	269	678	26.9	8.34080555555556	17.79	270.018	2	12.77	2
16	270	678	27	8.34083333333333	17.832	271.378	2	13.63	2
16	271	678	27.1	8.34086111111111	17.873	272.819	2	14	2
16	272	678	27.2	8.34088888888889	17.915	274.217	2	14	2
16	273	678	27.3	8.34091666666667	17.958	275.615	2	14.05	2
16	274	678	27.4	8.34094444444444	18	277.018	2	14.14	2
16	275	678	27.5	8.34097222222222	18.03	278.437	2	14.29	2
16	276	678	27.6	8.341	18.046	279.876	2	14.43	2
16	277	678	27.7	8.34102777777778	18.049	281.33	2	14.53	2
16	278	678	27.8	8.34105555555556	18.052	282.79	2	14.57	2
16	279	678	27.9	8.34108333333333	18.056	284.25	2	14.58	2
16	280	678	28	8.34111111111111	18.06	285.708	2	14.58	2
16	281	678	28.1	8.34113888888889	18.065	287.162	2	14.6	2
16	282	678	28.2	8.34116666666667	18.069	288.628	2	14.59	2
16	283	678	28.3	8.34119444444445	18.072	290.108	2	14.36	2
16	284	678	28.4	8.34122222222222	18.09	291.561	2	13.7	2
16	285	678	28.5	8.34125	18.13	292.885	2	12.56	2
16	286	678	28.6	8.34127777777778	18.13	294.077	2	11.24	2
16	287	678	28.7	8.34130555555556	18.08	295.11	2	10.35	2
16	288	678	28.8	8.34133333333333	18.072	296.05	2	10.3	2
16	289	678	28.9	8.34136111111111	18.095	297.061	2	11.09	2
16	290	678	29	8.34138888888889	18.168	298.236	2	12.35	2
16	291	678	29.1	8.34141666666667	18.269	299.528	2	13.57	2
16	292	678	29.2	8.34144444444444	18.402	300.958	2	14.54	2
16	293	678	29.3	8.34147222222222	18.5	302.457	2	15.37	2
16	294	678	29.4	8.3415	18.563	304.027	2	16.21	2
16	295	678	29.5	8.34152777777778	18.675	305.691	2	17.07	2
16	296	678	29.6	8.34155555555556	18.827	307.451	2	17.89	2
16	297	678	29.7	8.34158333333333	18.955	309.279	2	18.67	2
16	298	678	29.8	8.34161111111111	19.026	311.169	2	19.55	2
16	299	678	29.9	8.34163888888889	19.066	313.165	2	20.59	2
16	300	678	30	8.34166666666667	19.142	315.285	2	21.63	2
16	301	678	30.1	8.34169444444444	19.194	317.527	2	22.4	2
16	302	678	30.2	8.34172222222222	19.185	319.831	2	22.72	2
16	303	678	30.3	8.34175	19.217	322.132	2	22.6	2
16	304	678	30.4	8.34177777777778	19.185	324.383	2	22.25	2
16	305	678	30.5	8.34180555555556	19.021	326.573	2	21.97	2
16	306	678	30.6	8.34183333333333	18.806	328.735	2	21.96	2
16	307	678	30.7	8.34186111111111	18.641	330.925	2	22.22	2
16	308	678	30.8	8.34188888888889	18.61	333.165	2	22.59	2
16	309	678	30.9	8.34191666666667	18.641	335.444	2	22.98	2
16	310	678	31	8.34194444444445	18.64	337.754	2	23.41	2
16	311	678	31.1	8.34197222222222	18.629	340.111	2	23.93	2
16	312	678	31.2	8.342	18.634	342.539	2	24.45	2
16	313	678	31.3	8.34202777777778	18.628	345.024	2	24.82	2
16	314	678	31.4	8.34205555555556	18.622	347.534	2	24.99	2
16	315	678	31.5	8.34208333333333	18.616	350.042	2	25.02	2
16	316	678	31.6	8.34211111111111	18.61	352.543	2	25.01	2
16	317	678	31.7	8.34213888888889	18.604	355.044	2	24.99	2
16	318	678	31.8	8.34216666666667	18.599	357.54	2	24.97	2
16	319	678	31.9	8.34219444444444	18.593	360.026	2	25.06	2
16	320	678	32	8.34222222222222	18.587	362.523	2	25.36	2
16	321	678	32.1	8.34225	18.566	365.062	2	25.91	2
16	322	678	32.2	8.34227777777778	18.559	367.678	2	26.66	2
16	323	678	32.3	8.34230555555556	18.551	370.384	2	27.5	2
16	324	678	32.4	8.34233333333333	18.546	373.178	2	28.34	2
16	325	678	32.5	8.34236111111111	18.54	376.062	2	29.09	2
16	326	678	32.6	8.34238888888889	18.549	379.049	2	29.4	2
16	327	678	32.7	8.34241666666667	18.541	382.027	2	29.15	2
16	328	678	32.8	8.34244444444444	18.535	384.906	2	28.85	2
16	329	678	32.9	8.34247222222222	18.571	387.736	2	28.83	2
16	330	678	33	8.3425	18.636	390.597	2	29.22	2
16	331	678	33.1	8.34252777777778	18.7	393.577	2	29.78	2
16	332	678	33.2	8.34255555555556	18.764	396.618	2	29.89	2
16	333	678	33.3	8.34258333333333	18.824	399.612	2	29.57	2
16	334	678	33.4	8.34261111111111	18.919	402.547	2	29.17	2
16	335	678	33.5	8.34263888888889	18.994	405.417	2	28.96	2
16	336	678	33.6	8.34266666666667	19.05	408.274	2	29.18	2
16	337	678	33.7	8.34269444444445	19.071	411.198	2	29.77	2
16	338	678	33.8	8.34272222222222	19.113	414.222	2	30.41	2
16	339	678	33.9	8.34275	19.105	417.315	2	30.85	2
16	340	678	34	8.34277777777778	19.096	420.43	2	31.02	2
16	341	678	34.1	8.34280555555556	19.087	423.538	2	31.03	2
16	342	678	34.2	8.34283333333333	19.079	426.637	2	31.01	2
16	343	678	34.3	8.34286111111111	19.071	429.738	2	31.01	2
16	344	678	34.4	8.34288888888889	19.061	432.839	2	31.01	2
16	345	678	34.5	8.34291666666667	19.053	435.94	2	31.01	2
16	346	678	34.6	8.34294444444444	19.044	439.041	2	31.01	2
16	347	678	34.7	8.34297222222222	19.036	442.142	2	31.01	2
16	348	678	34.8	8.343	19.027	445.243	2	31.01	2
16	349	678	34.9	8.34302777777778	19.018	448.343	2	31.01	2
16	350	678	35	8.34305555555556	19.01	451.444	2	31.01	2
16	351	678	35.1	8.34308333333333	19.001	454.545	2	31.01	2
16	352	678	35.2	8.34311111111111	18.992	457.646	2	31.01	2
16	353	678	35.3	8.34313888888889	18.984	460.747	2	31.01	2
16	354	678	35.4	8.34316666666667	18.987	463.848	2	31.01	2
16	355	678	35.5	8.34319444444444	18.979	466.95	2	31	2
16	356	678	35.6	8.34322222222222	18.908	470.049	2	30.99	2
16	357	678	35.7	8.34325	18.764	473.147	2	30.97	2
16	358	678	35.8	8.34327777777778	18.557	476.242	2	30.96	2
16	359	678	35.9	8.34330555555556	18.338	479.338	2	30.96	2
16	360	678	36	8.34333333333333	18.132	482.434	2	30.96	2
16	361	678	36.1	8.34336111111111	17.925	485.53	2	30.96	2
16	362	678	36.2	8.34338888888889	17.719	488.625	2	30.96	2
16	363	678	36.3	8.34341666666667	17.513	491.724	2	30.94	2
16	364	678	36.4	8.34344444444445	17.306	494.816	2	30.91	2
16	365	678	36.5	8.34347222222222	17.062	497.895	2	30.97	2
16	366	678	36.6	8.3435	16.899	500.975	2	31.29	2
16	367	678	36.7	8.34352777777778	16.903	504.1	2	31.98	2
16	368	678	36.8	8.34355555555556	16.986	507.331	2	32.92	2
16	369	678	36.9	8.34358333333333	17.14	510.686	2	33.86	2
16	370	678	37	8.34361111111111	17.293	514.142	2	34.55	2
16	371	678	37.1	8.34363888888889	17.355	517.655	2	34.8	2
16	372	678	37.2	8.34366666666667	17.429	521.159	2	34.64	2
16	373	678	37.3	8.34369444444445	17.505	524.605	2	34.38	2
16	374	678	37.4	8.34372222222222	17.58	528.007	2	34.28	2
16	375	678	37.5	8.34375	17.708	531.417	2	34.43	2
16	376	678	37.6	8.34377777777778	17.835	534.875	2	34.74	2
16	377	678	37.7	8.34380555555556	17.962	538.387	2	34.92	2
16	378	678	37.8	8.34383333333333	18.089	541.911	2	34.68	2
16	379	678	37.9	8.34386111111111	18.238	545.393	2	33.97	2
16	380	678	38	8.34388888888889	18.422	548.738	2	32.81	2
16	381	678	38.1	8.34391666666667	18.555	551.959	2	31.54	2
16	382	678	38.2	8.34394444444444	18.641	555.021	2	30.68	2
16	383	678	38.3	8.34397222222222	18.721	558.014	2	30.46	2
16	384	678	38.4	8.344	18.81	561.046	2	30.69	2
16	385	678	38.5	8.34402777777778	18.877	564.145	2	31.02	2
16	386	678	38.6	8.34405555555556	18.942	567.278	2	31.2	2
16	387	678	38.7	8.34408333333333	19.007	570.404	2	31.21	2
16	388	678	38.8	8.34411111111111	19.072	573.521	2	31.19	2
16	389	678	38.9	8.34413888888889	19.138	576.64	2	31.19	2
16	390	678	39	8.34416666666667	19.204	579.759	2	31.19	2
16	391	678	39.1	8.34419444444445	19.268	582.878	2	31.19	2
16	392	678	39.2	8.34422222222222	19.333	585.997	2	31.19	2
16	393	678	39.3	8.34425	19.398	589.115	2	31.2	2
16	394	678	39.4	8.34427777777778	19.464	592.236	2	31.21	2
16	395	678	39.5	8.34430555555556	19.53	595.365	2	31.16	2
16	396	678	39.6	8.34433333333333	19.618	598.488	2	30.97	2
16	397	678	39.7	8.34436111111111	19.66	601.576	2	30.68	2
16	398	678	39.8	8.34438888888889	19.603	604.615	2	30.45	2
16	399	678	39.9	8.34441666666667	19.509	607.633	2	30.44	2
16	400	678	40	8.34444444444445	19.459	610.678	2	30.57	2
16	401	678	40.1	8.34447222222222	19.502	613.76	2	30.61	2
16	402	678	40.2	8.3445	19.558	616.836	2	30.44	2
16	403	678	40.3	8.34452777777778	19.546	619.867	2	30.13	2
16	404	678	40.4	8.34455555555556	19.499	622.851	2	29.86	2
16	405	678	40.5	8.34458333333333	19.446	625.817	2	29.75	2
16	406	678	40.6	8.34461111111111	19.4	628.787	2	29.73	2
16	407	678	40.7	8.34463888888889	19.354	631.761	2	29.74	2
16	408	678	40.8	8.34466666666667	19.308	634.736	2	29.75	2
16	409	678	40.9	8.34469444444444	19.262	637.711	2	29.75	2
16	410	678	41	8.34472222222222	19.216	640.686	2	29.75	2
16	411	678	41.1	8.34475	19.17	643.66	2	29.75	2
16	412	678	41.2	8.34477777777778	19.124	646.635	2	29.75	2
16	413	678	41.3	8.34480555555556	19.078	649.61	2	29.75	2
16	414	678	41.4	8.34483333333333	19.032	652.584	2	29.75	2
16	415	678	41.5	8.34486111111111	18.986	655.559	2	29.75	2
16	416	678	41.6	8.34488888888889	18.94	658.534	2	29.75	2
16	417	678	41.7	8.34491666666667	18.894	661.519	2	29.65	2
16	418	678	41.8	8.34494444444445	18.847	664.484	2	29.42	2
16	419	678	41.9	8.34497222222222	18.802	667.4	2	29.29	2
16	420	678	42	8.345	18.778	670.3	2	29.4	2
16	421	678	42.1	8.34502777777778	18.759	673.23	2	29.81	2
16	422	678	42.2	8.34505555555556	18.748	676.244	2	30.41	2
16	423	678	42.3	8.34508333333333	18.746	679.33	2	30.88	2
16	424	678	42.4	8.34511111111111	18.751	682.447	2	31.14	2
16	425	678	42.5	8.34513888888889	18.758	685.58	2	31.25	2
16	426	678	42.6	8.34516666666667	18.763	688.71	2	31.27	2
16	427	678	42.7	8.34519444444445	18.768	691.836	2	31.26	2
16	428	678	42.8	8.34522222222222	18.773	694.961	2	31.25	2
16	429	678	42.9	8.34525	18.779	698.086	2	31.25	2
16	430	678	43	8.34527777777778	18.784	701.211	2	31.25	2
16	431	678	43.1	8.34530555555556	18.789	704.336	2	31.25	2
16	432	678	43.2	8.34533333333333	18.795	707.461	2	31.25	2
16	433	678	43.3	8.34536111111111	18.8	710.586	2	31.25	2
16	434	678	43.4	8.34538888888889	18.806	713.711	2	31.25	2
16	435	678	43.5	8.34541666666667	18.811	716.836	2	31.25	2
16	436	678	43.6	8.34544444444444	18.817	719.961	2	31.25	2
16	437	678	43.7	8.34547222222222	18.822	723.087	2	31.24	2
16	438	678	43.8	8.3455	18.827	726.211	2	31.23	2
16	439	678	43.9	8.34552777777778	18.832	729.33	2	31.25	2
16	440	678	44	8.34555555555556	18.836	732.447	2	31.38	2
16	441	678	44.1	8.34558333333333	18.842	735.581	2	31.69	2
16	442	678	44.2	8.34561111111111	18.854	738.763	2	32.13	2
16	443	678	44.3	8.34563888888889	18.875	742.007	2	32.57	2
16	444	678	44.4	8.34566666666667	18.905	745.297	2	32.87	2
16	445	678	44.5	8.34569444444445	18.936	748.606	2	33	2
16	446	678	44.6	8.34572222222222	18.965	751.913	2	33.02	2
16	447	678	44.7	8.34575	18.994	755.214	2	33.01	2
16	448	678	44.8	8.34577777777778	19.023	758.513	2	33	2
16	449	678	44.9	8.34580555555556	19.053	761.814	2	33	2
16	450	678	45	8.34583333333333	19.082	765.114	2	33	2
16	451	678	45.1	8.34586111111111	19.111	768.414	2	33	2
16	452	678	45.2	8.34588888888889	19.14	771.714	2	33	2
16	453	678	45.3	8.34591666666667	19.169	775.015	2	33	2
16	454	678	45.4	8.34594444444445	19.198	778.315	2	33	2
16	455	678	45.5	8.34597222222222	19.227	781.615	2	33	2
16	456	678	45.6	8.346	19.257	784.915	2	33	2
16	457	678	45.7	8.34602777777778	19.286	788.216	2	33	2
16	458	678	45.8	8.34605555555556	19.315	791.515	2	32.99	2
16	459	678	45.9	8.34608333333333	19.345	794.807	2	33.05	2
16	460	678	46	8.34611111111111	19.383	798.105	2	33.25	2
16	461	678	46.1	8.34613888888889	19.387	801.43	2	33.63	2
16	462	678	46.2	8.34616666666667	19.364	804.812	2	34.14	2
16	463	678	46.3	8.34619444444444	19.338	808.261	2	34.61	2
16	464	678	46.4	8.34622222222222	19.282	811.759	2	34.93	2
16	465	678	46.5	8.34625	19.251	815.271	2	35.09	2
16	466	678	46.6	8.34627777777778	19.233	818.779	2	35.24	2
16	467	678	46.7	8.34630555555556	19.206	822.297	2	35.54	2
16	468	678	46.8	8.34633333333333	19.164	825.862	2	36.01	2
16	469	678	46.9	8.34636111111111	19.129	829.498	2	36.47	2
16	470	678	47	8.34638888888889	19.086	833.184	2	36.76	2
16	471	678	47.1	8.34641666666667	19.027	836.881	2	36.84	2
16	472	678	47.2	8.34644444444445	18.942	840.565	2	36.81	2
16	473	678	47.3	8.34647222222222	18.847	844.242	2	36.78	2
16	474	678	47.4	8.3465	18.764	847.926	2	36.69	2
16	475	678	47.5	8.34652777777778	18.706	851.604	2	36.43	2
16	476	678	47.6	8.34655555555556	18.658	855.24	2	35.98	2
16	477	678	47.7	8.34658333333333	18.587	858.807	2	35.5	2
16	478	678	47.8	8.34661111111111	18.514	862.318	2	35.15	2
16	479	678	47.9	8.34663888888889	18.438	865.808	2	35	2
16	480	678	48	8.34666666666667	18.365	869.301	2	34.96	2
16	481	678	48.1	8.34669444444445	18.29	872.797	2	34.96	2
16	482	678	48.2	8.34672222222222	18.216	876.286	2	35.04	2
16	483	678	48.3	8.34675	18.093	879.784	2	35.25	2
16	484	678	48.4	8.34677777777778	18.088	883.319	2	35.54	2
16	485	678	48.5	8.34680555555556	18.243	886.904	2	35.75	2
16	486	678	48.6	8.34683333333333	18.406	890.508	2	35.7	2
16	487	678	48.7	8.34686111111111	18.49	894.077	2	35.43	2
16	488	678	48.8	8.34688888888889	18.427	897.595	2	35.15	2
16	489	678	48.9	8.34691666666667	18.369	901.084	2	34.99	2
16	490	678	49	8.34694444444444	18.401	904.574	2	34.97	2
16	491	678	49.1	8.34697222222222	18.41	908.074	2	35	2
16	492	678	49.2	8.347	18.418	911.576	2	35	2
16	493	678	49.3	8.34702777777778	18.427	915.076	2	35	2
[truncated: 317,852 more rows]
