# Supplementary material for: Spatiotemporal filtering method for detecting kinematic waves in a connected environment
Source: PLoS One. 2020 Dec 21;15(12):e0244329. doi: 10.1371/journal.pone.0244329 (PMC7751863; doi:10.1371/journal.pone.0244329)
Supplement: S1 Dataset — (ZIP) [file pone.0244329.s001.zip › US-101_0820-0835_lane3_rev.csv]

veh_ID	frame_ID	Total_frame	local_time	time	Local_X	Local_Y	veh_class	speed	lane
2	332	687	33.2	8.34255555555556	34.632	576.037	2	29.14	3
2	333	687	33.3	8.34258333333333	34.438	578.956	2	28.93	3
2	334	687	33.4	8.34261111111111	34.189	581.836	2	28.66	3
2	335	687	33.5	8.34263888888889	33.885	584.665	2	28.58	3
2	336	687	33.6	8.34266666666667	33.672	587.49	2	28.91	3
2	337	687	33.7	8.34269444444445	33.593	590.39	2	29.62	3
2	338	687	33.8	8.34272222222222	33.574	593.403	2	30.4	3
2	339	687	33.9	8.34275	33.561	596.51	2	30.92	3
2	340	687	34	8.34277777777778	33.475	599.648	2	31.01	3
2	341	687	34.1	8.34280555555556	33.305	602.754	2	30.8	3
2	342	687	34.2	8.34283333333333	33.041	605.81	2	30.59	3
2	343	687	34.3	8.34286111111111	32.735	608.84	2	30.57	3
2	344	687	34.4	8.34288888888889	32.466	611.896	2	30.71	3
2	345	687	34.5	8.34291666666667	32.313	614.992	2	30.79	3
2	346	687	34.6	8.34294444444444	32.24	618.088	2	30.66	3
2	347	687	34.7	8.34297222222222	32.159	621.145	2	30.38	3
2	348	687	34.8	8.343	32.113	624.157	2	30.12	3
2	349	687	34.9	8.34302777777778	32.071	627.15	2	30	3
2	350	687	35	8.34305555555556	32.024	630.144	2	29.98	3
2	351	687	35.1	8.34308333333333	31.978	633.143	2	29.99	3
2	352	687	35.2	8.34311111111111	31.931	636.143	2	30	3
2	353	687	35.3	8.34313888888889	31.885	639.143	2	30	3
2	354	687	35.4	8.34316666666667	31.838	642.143	2	30	3
2	355	687	35.5	8.34319444444444	31.793	645.142	2	30	3
2	356	687	35.6	8.34322222222222	31.747	648.142	2	30	3
2	357	687	35.7	8.34325	31.7	651.142	2	30	3
2	358	687	35.8	8.34327777777778	31.653	654.142	2	30	3
2	359	687	35.9	8.34330555555556	31.607	657.141	2	30	3
2	360	687	36	8.34333333333333	31.56	660.158	2	29.84	3
2	361	687	36.1	8.34336111111111	31.514	663.142	2	29.48	3
2	362	687	36.2	8.34338888888889	31.467	666.054	2	29.22	3
2	363	687	36.3	8.34341666666667	31.433	668.938	2	29.22	3
2	364	687	36.4	8.34344444444445	31.414	671.85	2	29.48	3
2	365	687	36.5	8.34347222222222	31.395	674.834	2	29.84	3
2	366	687	36.6	8.3435	31.376	677.851	2	30	3
2	367	687	36.7	8.34352777777778	31.357	680.851	2	30	3
2	368	687	36.8	8.34355555555556	31.338	683.851	2	30	3
2	369	687	36.9	8.34358333333333	31.319	686.851	2	30	3
2	370	687	37	8.34361111111111	31.3	689.851	2	30	3
2	371	687	37.1	8.34363888888889	31.282	692.851	2	30	3
2	372	687	37.2	8.34366666666667	31.263	695.851	2	30	3
2	373	687	37.3	8.34369444444445	31.244	698.851	2	30	3
2	374	687	37.4	8.34372222222222	31.225	701.851	2	30	3
2	375	687	37.5	8.34375	31.206	704.851	2	30	3
2	376	687	37.6	8.34377777777778	31.187	707.851	2	30	3
2	377	687	37.7	8.34380555555556	31.168	710.851	2	30	3
2	378	687	37.8	8.34383333333333	31.149	713.851	2	30	3
2	379	687	37.9	8.34386111111111	31.13	716.85	2	30	3
2	380	687	38	8.34388888888889	31.111	719.85	2	30	3
2	381	687	38.1	8.34391666666667	31.092	722.85	2	30	3
2	382	687	38.2	8.34394444444444	31.073	725.85	2	30	3
2	383	687	38.3	8.34397222222222	31.054	728.85	2	30	3
2	384	687	38.4	8.344	31.035	731.85	2	30	3
2	385	687	38.5	8.34402777777778	31.016	734.85	2	30	3
2	386	687	38.6	8.34405555555556	30.998	737.851	2	29.98	3
2	387	687	38.7	8.34408333333333	30.979	740.847	2	29.97	3
2	388	687	38.8	8.34411111111111	30.96	743.83	2	30.1	3
2	389	687	38.9	8.34413888888889	30.941	746.824	2	30.53	3
2	390	687	39	8.34416666666667	30.881	749.878	2	31.36	3
2	391	687	39.1	8.34419444444445	30.838	753.07	2	32.5	3
2	392	687	39.2	8.34422222222222	30.84	756.378	2	33.63	3
2	393	687	39.3	8.34425	30.859	759.823	2	34.46	3
2	394	687	39.4	8.34427777777778	30.837	763.33	2	34.9	3
2	395	687	39.5	8.34430555555556	30.815	766.847	2	35.03	3
2	396	687	39.6	8.34433333333333	30.793	770.351	2	35.02	3
2	397	687	39.7	8.34436111111111	30.771	773.849	2	35	3
2	398	687	39.8	8.34438888888889	30.749	777.349	2	35	3
2	399	687	39.9	8.34441666666667	30.727	780.849	2	35	3
2	400	687	40	8.34444444444445	30.705	784.349	2	35	3
2	401	687	40.1	8.34447222222222	30.682	787.849	2	35	3
2	402	687	40.2	8.3445	30.661	791.349	2	35	3
2	403	687	40.3	8.34452777777778	30.638	794.849	2	35	3
2	404	687	40.4	8.34455555555556	30.616	798.348	2	35	3
2	405	687	40.5	8.34458333333333	30.594	801.849	2	35	3
2	406	687	40.6	8.34461111111111	30.572	805.347	2	35.01	3
2	407	687	40.7	8.34463888888889	30.55	808.849	2	35.04	3
2	408	687	40.8	8.34466666666667	30.529	812.356	2	35.06	3
2	409	687	40.9	8.34469444444444	30.506	815.856	2	35.14	3
2	410	687	41	8.34472222222222	30.483	819.358	2	35.4	3
2	411	687	41.1	8.34475	30.435	822.894	2	35.94	3
2	412	687	41.2	8.34477777777778	30.385	826.512	2	36.73	3
2	413	687	41.3	8.34480555555556	30.356	830.24	2	37.5	3
2	414	687	41.4	8.34483333333333	30.331	834.05	2	38.02	3
2	415	687	41.5	8.34486111111111	30.269	837.89	2	38.23	3
2	416	687	41.6	8.34488888888889	30.181	841.723	2	38.25	3
2	417	687	41.7	8.34491666666667	30.081	845.548	2	38.17	3
2	418	687	41.8	8.34494444444445	29.993	849.375	2	37.95	3
2	419	687	41.9	8.34497222222222	29.95	853.178	2	37.46	3
2	420	687	42	8.345	29.912	856.906	2	36.71	3
2	421	687	42.1	8.34502777777778	29.829	860.525	2	35.91	3
2	422	687	42.2	8.34505555555556	29.739	864.057	2	35.33	3
2	423	687	42.3	8.34508333333333	29.664	867.547	2	35.03	3
2	424	687	42.4	8.34511111111111	29.589	871.033	2	34.96	3
2	425	687	42.5	8.34513888888889	29.516	874.53	2	34.98	3
2	426	687	42.6	8.34516666666667	29.442	878.03	2	34.99	3
2	427	687	42.7	8.34519444444445	29.368	881.531	2	34.98	3
2	428	687	42.8	8.34522222222222	29.294	885.03	2	34.95	3
2	429	687	42.9	8.34525	29.221	888.518	2	34.94	3
2	430	687	43	8.34527777777778	29.095	892.006	2	35.02	3
2	431	687	43.1	8.34530555555556	29.138	895.512	2	35.14	3
2	432	687	43.2	8.34533333333333	29.329	899.043	2	35.2	3
2	433	687	43.3	8.34536111111111	29.594	902.576	2	35.12	3
2	434	687	43.4	8.34538888888889	29.738	906.07	2	35.06	3
2	435	687	43.5	8.34541666666667	29.712	909.548	2	35.28	3
2	436	687	43.6	8.34544444444444	29.645	913.071	2	35.83	3
2	437	687	43.7	8.34547222222222	29.662	916.689	2	36.55	3
2	438	687	43.8	8.3455	29.687	920.403	2	37.14	3
2	439	687	43.9	8.34552777777778	29.696	924.161	2	37.42	3
2	440	687	44	8.34555555555556	29.706	927.919	2	37.5	3
2	441	687	44.1	8.34558333333333	29.715	931.66	2	37.59	3
2	442	687	44.2	8.34561111111111	29.723	935.416	2	37.78	3
2	443	687	44.3	8.34563888888889	29.716	939.196	2	38.12	3
2	444	687	44.4	8.34566666666667	29.726	943.022	2	38.64	3
2	445	687	44.5	8.34569444444445	29.774	946.924	2	39.08	3
2	446	687	44.6	8.34572222222222	29.808	950.876	2	39.23	3
2	447	687	44.7	8.34575	29.857	954.825	2	39.08	3
2	448	687	44.8	8.34577777777778	29.873	958.71	2	38.81	3
2	449	687	44.9	8.34580555555556	29.905	962.551	2	38.71	3
2	450	687	45	8.34583333333333	29.937	966.425	2	38.77	3
2	451	687	45.1	8.34586111111111	29.97	970.321	2	38.77	3
2	452	687	45.2	8.34588888888889	30.002	974.195	2	38.71	3
2	453	687	45.3	8.34591666666667	30.033	978.038	2	38.79	3
2	454	687	45.4	8.34594444444445	30.049	981.908	2	39.15	3
2	455	687	45.5	8.34597222222222	30.097	985.853	2	39.61	3
2	456	687	45.6	8.346	30.132	989.855	2	39.94	3
2	457	687	45.7	8.34602777777778	30.165	993.873	2	40.04	3
2	458	687	45.8	8.34605555555556	30.209	997.89	2	39.92	3
2	459	687	45.9	8.34608333333333	30.243	1001.892	2	39.52	3
2	460	687	46	8.34611111111111	30.227	1005.843	2	38.81	3
2	461	687	46.1	8.34613888888889	30.133	1009.687	2	37.89	3
2	462	687	46.2	8.34616666666667	29.973	1013.41	2	37.03	3
2	463	687	46.3	8.34619444444444	29.784	1017.056	2	36.41	3
2	464	687	46.4	8.34622222222222	29.626	1020.676	2	35.86	3
2	465	687	46.5	8.34625	29.507	1024.258	2	35.14	3
2	466	687	46.6	8.34627777777778	29.393	1027.73	2	34.32	3
2	467	687	46.7	8.34630555555556	29.17	1031.078	2	33.82	3
2	468	687	46.8	8.34633333333333	29.001	1034.384	2	34.03	3
2	469	687	46.9	8.34636111111111	28.927	1037.798	2	34.94	3
2	470	687	47	8.34638888888889	28.893	1041.354	2	35.99	3
2	471	687	47.1	8.34641666666667	28.96	1045.052	2	36.56	3
2	472	687	47.2	8.34644444444445	28.991	1048.767	2	36.48	3
2	473	687	47.3	8.34647222222222	28.997	1052.409	2	35.94	3
2	474	687	47.4	8.3465	28.986	1055.953	2	35.38	3
2	475	687	47.5	8.34652777777778	28.991	1059.448	2	35.07	3
2	476	687	47.6	8.34655555555556	28.997	1062.935	2	34.97	3
2	477	687	47.7	8.34658333333333	29.002	1066.43	2	34.98	3
2	478	687	47.8	8.34661111111111	29.008	1069.932	2	35	3
2	479	687	47.9	8.34663888888889	29.013	1073.432	2	35	3
2	480	687	48	8.34666666666667	29.018	1076.932	2	35	3
2	481	687	48.1	8.34669444444445	29.023	1080.432	2	35	3
2	482	687	48.2	8.34672222222222	29.029	1083.933	2	35	3
2	483	687	48.3	8.34675	29.035	1087.433	2	35	3
2	484	687	48.4	8.34677777777778	29.04	1090.933	2	35	3
2	485	687	48.5	8.34680555555556	29.046	1094.433	2	35	3
2	486	687	48.6	8.34683333333333	29.051	1097.933	2	35	3
2	487	687	48.7	8.34686111111111	29.056	1101.433	2	35	3
2	488	687	48.8	8.34688888888889	29.062	1104.933	2	35	3
2	489	687	48.9	8.34691666666667	29.067	1108.433	2	35	3
2	490	687	49	8.34694444444444	29.072	1111.933	2	35	3
2	491	687	49.1	8.34697222222222	29.078	1115.433	2	35	3
2	492	687	49.2	8.347	29.083	1118.932	2	35	3
2	493	687	49.3	8.34702777777778	29.089	1122.433	2	35	3
2	494	687	49.4	8.34705555555556	29.094	1125.933	2	35	3
2	495	687	49.5	8.34708333333333	29.099	1129.433	2	35	3
2	496	687	49.6	8.34711111111111	29.104	1132.933	2	35	3
2	497	687	49.7	8.34713888888889	29.11	1136.433	2	35	3
2	498	687	49.8	8.34716666666667	29.115	1139.933	2	35	3
2	499	687	49.9	8.34719444444445	29.12	1143.432	2	35	3
2	500	687	50	8.34722222222222	29.126	1146.932	2	35	3
2	501	687	50.1	8.34725	29.131	1150.433	2	35	3
2	502	687	50.2	8.34727777777778	29.137	1153.933	2	35	3
2	503	687	50.3	8.34730555555556	29.142	1157.434	2	34.98	3
2	504	687	50.4	8.34733333333333	29.147	1160.93	2	34.97	3
2	505	687	50.5	8.34736111111111	29.152	1164.416	2	35.07	3
2	506	687	50.6	8.34738888888889	29.158	1167.914	2	35.38	3
2	507	687	50.7	8.34741666666667	29.147	1171.455	2	35.92	3
2	508	687	50.8	8.34744444444445	29.152	1175.072	2	36.67	3
2	509	687	50.9	8.34747222222222	29.156	1178.779	2	37.5	3
2	510	687	51	8.3475	29.164	1182.572	2	38.33	3
2	511	687	51.1	8.34752777777778	29.17	1186.45	2	39.12	3
2	512	687	51.2	8.34755555555556	29.193	1190.414	2	39.77	3
2	513	687	51.3	8.34758333333333	29.199	1194.441	2	40.15	3
2	514	687	51.4	8.34761111111111	29.201	1198.488	2	40.25	3
2	515	687	51.5	8.34763888888889	29.196	1202.518	2	40.17	3
2	516	687	51.6	8.34766666666667	29.19	1206.521	2	40.05	3
2	517	687	51.7	8.34769444444444	29.186	1210.517	2	40	3
2	518	687	51.8	8.34772222222222	29.18	1214.518	2	40	3
2	519	687	51.9	8.34775	29.174	1218.518	2	40	3
2	520	687	52	8.34777777777778	29.169	1222.517	2	40	3
2	521	687	52.1	8.34780555555556	29.163	1226.517	2	40	3
2	522	687	52.2	8.34783333333333	29.158	1230.517	2	40	3
2	523	687	52.3	8.34786111111111	29.152	1234.517	2	40	3
2	524	687	52.4	8.34788888888889	29.147	1238.517	2	40	3
2	525	687	52.5	8.34791666666667	29.142	1242.517	2	40	3
2	526	687	52.6	8.34794444444445	29.136	1246.517	2	40	3
2	527	687	52.7	8.34797222222222	29.131	1250.519	2	39.98	3
2	528	687	52.8	8.348	29.125	1254.513	2	39.97	3
2	529	687	52.9	8.34802777777778	29.12	1258.492	2	40.14	3
2	530	687	53	8.34805555555556	29.114	1262.488	2	40.69	3
2	531	687	53.1	8.34808333333333	29.052	1266.581	2	41.7	3
2	532	687	53.2	8.34811111111111	29.037	1270.824	2	43.07	3
2	533	687	53.3	8.34813888888889	29.043	1275.195	2	44.43	3
2	534	687	53.4	8.34816666666667	29.095	1279.715	2	45.45	3
2	535	687	53.5	8.34819444444445	29.089	1284.336	2	45.99	3
2	536	687	53.6	8.34822222222222	29.081	1288.974	2	46.09	3
2	537	687	53.7	8.34825	29.074	1293.59	2	45.89	3
2	538	687	53.8	8.34827777777778	29.071	1298.179	2	45.48	3
2	539	687	53.9	8.34830555555556	29.079	1302.718	2	44.84	3
2	540	687	54	8.34833333333333	29.086	1307.172	2	44.05	3
2	541	687	54.1	8.34836111111111	29.069	1311.525	2	43.28	3
2	542	687	54.2	8.34838888888889	29.074	1315.794	2	42.72	3
2	543	687	54.3	8.34841666666667	29.144	1320.027	2	42.48	3
2	544	687	54.4	8.34844444444444	29.338	1324.26	2	42.44	3
2	545	687	54.5	8.34847222222222	29.556	1328.505	2	42.47	3
2	546	687	54.6	8.3485	29.756	1332.764	2	42.45	3
2	547	687	54.7	8.34852777777778	29.955	1337.01	2	42.32	3
2	548	687	54.8	8.34855555555556	30.154	1341.226	2	42.22	3
2	549	687	54.9	8.34858333333333	30.362	1345.433	2	42.25	3
2	550	687	55	8.34861111111111	30.593	1349.655	2	42.41	3
2	551	687	55.1	8.34863888888889	30.795	1353.912	2	42.61	3
2	552	687	55.2	8.34866666666667	30.905	1358.19	2	42.75	3
2	553	687	55.3	8.34869444444445	30.923	1362.468	2	42.83	3
2	554	687	55.4	8.34872222222222	30.85	1366.754	2	42.9	3
2	555	687	55.5	8.34875	30.747	1371.05	2	42.96	3
2	556	687	55.6	8.34877777777778	30.662	1375.352	2	43	3
2	557	687	55.7	8.34880555555556	30.576	1379.654	2	43	3
2	558	687	55.8	8.34883333333333	30.49	1383.954	2	42.99	3
2	559	687	55.9	8.34886111111111	30.405	1388.25	2	43	3
2	560	687	56	8.34888888888889	30.31	1392.546	2	43.08	3
2	561	687	56.1	8.34891666666667	30.224	1396.852	2	43.25	3
2	562	687	56.2	8.34894444444445	30.183	1401.184	2	43.5	3
2	563	687	56.3	8.34897222222222	30.202	1405.552	2	43.75	3
2	564	687	56.4	8.349	30.268	1409.946	2	43.92	3
2	565	687	56.5	8.34902777777778	30.341	1414.351	2	44	3
2	566	687	56.6	8.34905555555556	30.406	1418.755	2	44.01	3
2	567	687	56.7	8.34908333333333	30.47	1423.155	2	44	3
2	568	687	56.8	8.34911111111111	30.536	1427.555	2	43.99	3
2	569	687	56.9	8.34913888888889	30.6	1431.951	2	44.01	3
2	570	687	57	8.34916666666667	30.66	1436.35	2	44.06	3
2	571	687	57.1	8.34919444444444	30.732	1440.763	2	44.1	3
2	572	687	57.2	8.34922222222222	30.815	1445.176	2	44.1	3
2	573	687	57.3	8.34925	30.889	1449.598	2	43.99	3
2	574	687	57.4	8.34927777777778	30.937	1454.012	2	43.57	3
2	575	687	57.5	8.34930555555556	30.963	1458.362	2	42.84	3
2	576	687	57.6	8.34933333333333	30.954	1462.604	2	42	3
2	577	687	57.7	8.34936111111111	30.929	1466.724	2	41.37	3
2	578	687	57.8	8.34938888888889	30.921	1470.805	2	41.21	3
2	579	687	57.9	8.34941666666667	30.913	1474.931	2	41.28	3
2	580	687	58	8.34944444444445	30.905	1479.088	2	41.2	3
2	581	687	58.1	8.34947222222222	30.912	1483.218	2	40.85	3
2	582	687	58.2	8.3495	30.889	1487.272	2	40.39	3
2	583	687	58.3	8.34952777777778	30.88	1491.271	2	40.08	3
2	584	687	58.4	8.34955555555556	30.873	1495.257	2	39.97	3
2	585	687	58.5	8.34958333333333	30.864	1499.252	2	39.98	3
2	586	687	58.6	8.34961111111111	30.856	1503.254	2	40	3
2	587	687	58.7	8.34963888888889	30.849	1507.254	2	40	3
2	588	687	58.8	8.34966666666667	30.841	1511.253	2	40	3
2	589	687	58.9	8.34969444444445	30.833	1515.254	2	40	3
2	590	687	59	8.34972222222222	30.825	1519.254	2	40	3
2	591	687	59.1	8.34975	30.817	1523.254	2	40	3
2	592	687	59.2	8.34977777777778	30.809	1527.254	2	40	3
2	593	687	59.3	8.34980555555556	30.802	1531.254	2	40	3
2	594	687	59.4	8.34983333333333	30.794	1535.253	2	40	3
2	595	687	59.5	8.34986111111111	30.785	1539.254	2	40	3
2	596	687	59.6	8.34988888888889	30.778	1543.254	2	40	3
2	597	687	59.7	8.34991666666667	30.77	1547.254	2	40	3
2	598	687	59.8	8.34994444444444	30.761	1551.253	2	40	3
2	599	687	59.9	8.34997222222222	30.754	1555.253	2	40	3
2	600	687	60	8.35	30.746	1559.253	2	40	3
2	601	687	60.1	8.35002777777778	30.739	1563.253	2	40	3
2	602	687	60.2	8.35005555555556	30.73	1567.253	2	40	3
2	603	687	60.3	8.35008333333333	30.722	1571.267	2	39.89	3
2	604	687	60.4	8.35011111111111	30.715	1575.258	2	39.61	3
2	605	687	60.5	8.35013888888889	30.703	1579.195	2	39.34	3
2	606	687	60.6	8.35016666666667	30.7	1583.102	2	39.18	3
2	607	687	60.7	8.35019444444445	30.738	1587.006	2	39.15	3
2	608	687	60.8	8.35022222222222	30.796	1590.932	2	39.2	3
2	609	687	60.9	8.35025	30.867	1594.86	2	39.17	3
2	610	687	61	8.35027777777778	30.947	1598.765	2	39.11	3
2	611	687	61.1	8.35030555555556	31.034	1602.674	2	39.12	3
2	612	687	61.2	8.35033333333333	31.123	1606.598	2	39.05	3
2	613	687	61.3	8.35036111111111	31.213	1610.519	2	38.71	3
2	614	687	61.4	8.35038888888889	31.306	1614.393	2	38.02	3
2	615	687	61.5	8.35041666666667	31.375	1618.164	2	37.05	3
2	616	687	61.6	8.35044444444445	31.383	1621.803	2	36.08	3
2	617	687	61.7	8.35047222222222	31.366	1625.339	2	35.39	3
2	618	687	61.8	8.3505	31.364	1628.828	2	35.05	3
2	619	687	61.9	8.35052777777778	31.366	1632.314	2	34.97	3
2	620	687	62	8.35055555555556	31.368	1635.811	2	34.99	3
2	621	687	62.1	8.35058333333333	31.37	1639.311	2	35.01	3
2	622	687	62.2	8.35061111111111	31.372	1642.815	2	35.02	3
2	623	687	62.3	8.35063888888889	31.374	1646.327	2	34.92	3
2	624	687	62.4	8.35066666666667	31.383	1649.815	2	34.76	3
2	625	687	62.5	8.35069444444444	31.382	1653.261	2	34.77	3
2	626	687	62.6	8.35072222222222	31.326	1656.702	2	35.22	3
2	627	687	62.7	8.35075	31.217	1660.246	2	36.22	3
2	628	687	62.8	8.35077777777778	31.166	1663.934	2	37.52	3
2	629	687	62.9	8.35080555555556	31.162	1667.754	2	38.62	3
2	630	687	63	8.35083333333333	31.129	1671.698	2	39.28	3
2	631	687	63.1	8.35086111111111	31.082	1675.641	2	39.78	3
2	632	687	63.2	8.35088888888889	31.035	1679.625	2	40.43	3
2	633	687	63.3	8.35091666666667	30.987	1683.731	2	40.85	3
2	634	687	63.4	8.35094444444445	30.923	1687.901	2	40.61	3
2	635	687	63.5	8.35097222222222	30.818	1691.924	2	39.48	3
2	636	687	63.6	8.351	30.781	1695.78	2	37.64	3
2	637	687	63.7	8.35102777777778	30.693	1699.451	2	35.74	3
2	638	687	63.8	8.35105555555556	30.62	1702.949	2	34.12	3
2	639	687	63.9	8.35108333333333	30.496	1706.296	2	32.9	3
2	640	687	64	8.35111111111111	30.441	1709.497	2	32.21	3
2	641	687	64.1	8.35113888888889	30.391	1712.674	2	31.98	3
2	642	687	64.2	8.35116666666667	30.341	1715.866	2	31.99	3
2	643	687	64.3	8.35119444444445	30.292	1719.069	2	32.01	3
2	644	687	64.4	8.35122222222222	30.242	1722.277	2	31.96	3
2	645	687	64.5	8.35125	30.186	1725.482	2	31.77	3
2	646	687	64.6	8.35127777777778	30.156	1728.659	2	31.38	3
2	647	687	64.7	8.35130555555556	30.143	1731.778	2	30.85	3
2	648	687	64.8	8.35133333333333	30.125	1734.825	2	30.37	3
2	649	687	64.9	8.35136111111111	30.112	1737.826	2	30.05	3
2	650	687	65	8.35138888888889	30.072	1740.806	2	29.93	3
2	651	687	65.1	8.35141666666667	30.019	1743.785	2	30.05	3
2	652	687	65.2	8.35144444444444	29.973	1746.784	2	30.39	3
2	653	687	65.3	8.35147222222222	29.91	1749.863	2	30.64	3
2	654	687	65.4	8.3515	29.878	1752.981	2	30.38	3
2	655	687	65.5	8.35152777777778	29.828	1756.015	2	29.78	3
2	656	687	65.6	8.35155555555556	29.798	1758.925	2	29.24	3
2	657	687	65.7	8.35158333333333	29.796	1761.777	2	29.14	3
2	658	687	65.8	8.35161111111111	29.81	1764.693	2	29.51	3
2	659	687	65.9	8.35163888888889	29.824	1767.691	2	29.86	3
2	660	687	66	8.35166666666667	29.838	1770.698	2	29.98	3
2	661	687	66.1	8.35169444444445	29.853	1773.699	2	30	3
2	662	687	66.2	8.35172222222222	29.866	1776.699	2	30	3
2	663	687	66.3	8.35175	29.881	1779.699	2	30	3
2	664	687	66.4	8.35177777777778	29.895	1782.7	2	30	3
2	665	687	66.5	8.35180555555556	29.91	1785.7	2	30	3
2	666	687	66.6	8.35183333333333	29.923	1788.7	2	30	3
2	667	687	66.7	8.35186111111111	29.938	1791.7	2	30	3
2	668	687	66.8	8.35188888888889	29.952	1794.7	2	30	3
2	669	687	66.9	8.35191666666667	29.966	1797.7	2	30	3
2	670	687	67	8.35194444444445	29.981	1800.699	2	30	3
2	671	687	67.1	8.35197222222222	29.995	1803.699	2	30	3
2	672	687	67.2	8.352	30.008	1806.699	2	30	3
2	673	687	67.3	8.35202777777778	30.023	1809.699	2	30	3
2	674	687	67.4	8.35205555555556	30.037	1812.699	2	30	3
2	675	687	67.5	8.35208333333333	30.052	1815.699	2	30	3
2	676	687	67.6	8.35211111111111	30.066	1818.699	2	30	3
2	677	687	67.7	8.35213888888889	30.08	1821.699	2	30	3
2	678	687	67.8	8.35216666666667	30.094	1824.687	2	30.11	3
2	679	687	67.9	8.35219444444444	30.108	1827.7	2	30.34	3
2	680	687	68	8.35222222222222	30.123	1830.757	2	30.51	3
2	681	687	68.1	8.35225	30.134	1833.823	2	30.61	3
2	682	687	68.2	8.35227777777778	30.129	1836.882	2	30.74	3
2	683	687	68.3	8.35230555555556	30.107	1839.936	2	31.03	3
2	684	687	68.4	8.35233333333333	30.1	1843.051	2	31.56	3
2	685	687	68.5	8.35236111111111	30.111	1846.253	2	32.1	3
2	686	687	68.6	8.35238888888889	30.104	1849.492	2	32.52	3
2	687	687	68.7	8.35241666666667	30.098	1852.766	2	32.84	3
2	688	687	68.8	8.35244444444445	30.091	1856.077	2	32.99	3
2	689	687	68.9	8.35247222222222	30.092	1859.401	2	32.93	3
2	690	687	69	8.3525	30.08	1862.686	2	32.76	3
2	691	687	69.1	8.35252777777778	30.039	1865.919	2	32.82	3
2	692	687	69.2	8.35255555555556	29.948	1869.174	2	33.35	3
2	693	687	69.3	8.35258333333333	29.916	1872.542	2	34.21	3
2	694	687	69.4	8.35261111111111	29.936	1876.033	2	34.99	3
2	695	687	69.5	8.35263888888889	29.936	1879.592	2	35.42	3
2	696	687	69.6	8.35266666666667	29.929	1883.16	2	35.54	3
2	697	687	69.7	8.35269444444445	29.922	1886.714	2	35.52	3
2	698	687	69.8	8.35272222222222	29.915	1890.263	2	35.52	3
2	699	687	69.9	8.35275	29.908	1893.818	2	35.5	3
2	700	687	70	8.35277777777778	29.901	1897.374	2	35.4	3
2	701	687	70.1	8.35280555555556	29.894	1900.917	2	35.16	3
2	702	687	70.2	8.35283333333333	29.89	1904.423	2	34.82	3
2	703	687	70.3	8.35286111111111	29.886	1907.881	2	34.48	3
2	704	687	70.4	8.35288888888889	29.865	1911.303	2	34.25	3
2	705	687	70.5	8.35291666666667	29.885	1914.711	2	34.15	3
2	706	687	70.6	8.35294444444444	29.993	1918.145	2	33.91	3
2	707	687	70.7	8.35297222222222	30.135	1921.536	2	33.42	3
2	708	687	70.8	8.353	30.244	1924.828	2	33.06	3
2	709	687	70.9	8.35302777777778	30.295	1928.082	2	33.06	3
2	710	687	71	8.35305555555556	30.319	1931.374	2	33.42	3
2	711	687	71.1	8.35308333333333	30.364	1934.765	2	33.92	3
2	712	687	71.2	8.35311111111111	30.409	1938.203	2	34.14	3
2	713	687	71.3	8.35313888888889	30.453	1941.617	2	34.14	3
2	714	687	71.4	8.35316666666667	30.498	1945.031	2	34.14	3
2	715	687	71.5	8.35319444444445	30.544	1948.446	2	34.14	3
2	716	687	71.6	8.35322222222222	30.589	1951.86	2	34.14	3
2	717	687	71.7	8.35325	30.633	1955.275	2	34.13	3
2	718	687	71.8	8.35327777777778	30.679	1958.688	2	34.11	3
2	719	687	71.9	8.35330555555556	30.724	1962.092	2	34.15	3
2	720	687	72	8.35333333333333	30.764	1965.494	2	34.38	3
2	721	687	72.1	8.35336111111111	30.808	1968.927	2	34.88	3
2	722	687	72.2	8.35338888888889	30.87	1972.436	2	35.6	3
2	723	687	72.3	8.35341666666667	30.987	1976.047	2	36.32	3
2	724	687	72.4	8.35344444444445	31.122	1979.734	2	36.82	3
2	725	687	72.5	8.35347222222222	31.261	1983.452	2	37.05	3
2	726	687	72.6	8.3535	31.396	1987.169	2	37.09	3
2	727	687	72.7	8.35352777777778	31.531	1990.875	2	37.08	3
2	728	687	72.8	8.35355555555556	31.664	1994.581	2	37.09	3
2	729	687	72.9	8.35358333333333	31.799	1998.298	2	37.06	3
2	730	687	73	8.35361111111111	31.942	2002.055	2	36.49	3
2	731	687	73.1	8.35363888888889	32.076	2005.638	2	35.18	3
2	732	687	73.2	8.35366666666667	32.173	2009.097	2	33.86	3
2	733	687	73.3	8.35369444444444	32.212	2012.378	2	33.1	3
2	734	687	73.4	8.35372222222222	32.271	2015.606	2	33.13	3
2	735	687	73.5	8.35375	32.323	2018.957	2	33.67	3
2	736	687	73.6	8.35377777777778	32.382	2022.384	2	33.98	3
2	737	687	73.7	8.35380555555556	32.443	2025.784	2	34	3
2	738	687	73.8	8.35383333333333	32.501	2029.186	2	34.01	3
2	739	687	73.9	8.35386111111111	32.561	2032.586	2	34.01	3
2	740	687	74	8.35388888888889	32.624	2035.984	2	34.05	3
2	741	687	74.1	8.35391666666667	32.684	2039.388	2	34.13	3
2	742	687	74.2	8.35394444444444	32.729	2042.805	2	34.26	3
2	743	687	74.3	8.35397222222222	32.753	2046.239	2	34.38	3
2	744	687	74.4	8.354	32.762	2049.687	2	34.47	3
2	745	687	74.5	8.35402777777778	32.769	2053.14	2	34.5	3
2	746	687	74.6	8.35405555555556	32.777	2056.592	2	34.51	3
2	747	687	74.7	8.35408333333333	32.787	2060.042	2	34.5	3
2	748	687	74.8	8.35411111111111	32.796	2063.492	2	34.5	3
2	749	687	74.9	8.35413888888889	32.804	2066.943	2	34.5	3
2	750	687	75	8.35416666666667	32.81	2070.392	2	34.5	3
2	751	687	75.1	8.35419444444445	32.826	2073.839	2	34.52	3
2	752	687	75.2	8.35422222222222	32.854	2077.288	2	34.59	3
2	753	687	75.3	8.35425	32.871	2080.75	2	34.72	3
2	754	687	75.4	8.35427777777778	32.864	2084.253	2	34.64	3
2	755	687	75.5	8.35430555555556	32.825	2087.727	2	34.26	3
2	756	687	75.6	8.35433333333333	32.777	2091.112	2	33.97	3
2	757	687	75.7	8.35436111111111	32.739	2094.461	2	33.97	3
2	758	687	75.8	8.35438888888889	32.738	2097.844	2	34.31	3
2	759	687	75.9	8.35441666666667	32.739	2101.322	2	34.79	3
2	760	687	76	8.35444444444444	32.738	2104.845	2	35	3
2	761	687	76.1	8.35447222222222	32.738	2108.345	2	35	3
2	762	687	76.2	8.3545	32.738	2111.845	2	35	3
2	763	687	76.3	8.35452777777778	32.738	2115.345	2	35	3
2	764	687	76.4	8.35455555555556	32.738	2118.845	2	35	3
2	765	687	76.5	8.35458333333333	32.738	2122.344	2	35	3
2	766	687	76.6	8.35461111111111	32.737	2125.844	2	35	3
2	767	687	76.7	8.35463888888889	32.737	2129.344	2	35	3
2	768	687	76.8	8.35466666666667	32.737	2132.843	2	35.01	3
2	769	687	76.9	8.35469444444444	32.737	2136.345	2	35.04	3
2	770	687	77	8.35472222222222	32.736	2139.852	2	35.06	3
2	771	687	77.1	8.35475	32.735	2143.361	2	35.06	3
2	772	687	77.2	8.35477777777778	32.732	2146.868	2	35.04	3
2	773	687	77.3	8.35480555555556	32.729	2150.37	2	35.01	3
2	774	687	77.4	8.35483333333333	32.727	2153.868	2	35.01	3
2	775	687	77.5	8.35486111111111	32.724	2157.369	2	35.01	3
2	776	687	77.6	8.35488888888889	32.722	2160.868	2	35.01	3
4	617	456	61.7	8.35047222222222	34.666	1543.881	2	38.49	3
4	618	456	61.8	8.3505	34.158	1547.723	2	38.47	3
4	619	456	61.9	8.35052777777778	33.651	1551.571	2	38.49	3
4	620	456	62	8.35055555555556	33.143	1555.425	2	38.47	3
4	621	456	62.1	8.35058333333333	32.636	1559.281	2	38.34	3
4	622	456	62.2	8.35061111111111	32.104	1563.116	2	38.05	3
4	623	456	62.3	8.35063888888889	31.657	1566.91	2	37.63	3
4	624	456	62.4	8.35066666666667	31.315	1570.65	2	37.14	3
4	625	456	62.5	8.35069444444444	31.091	1574.35	2	36.52	3
4	626	456	62.6	8.35072222222222	30.972	1577.972	2	35.83	3
4	627	456	62.7	8.35075	30.937	1581.496	2	35.34	3
4	628	456	62.8	8.35077777777778	30.897	1584.979	2	35.2	3
4	629	456	62.9	8.35080555555556	30.864	1588.484	2	35.39	3
4	630	456	63	8.35083333333333	30.831	1592.054	2	35.68	3
4	631	456	63.1	8.35086111111111	30.796	1595.66	2	35.69	3
4	632	456	63.2	8.35088888888889	30.761	1599.242	2	35.31	3
4	633	456	63.3	8.35091666666667	30.78	1602.771	2	34.59	3
4	634	456	63.4	8.35094444444445	30.802	1606.199	2	33.61	3
4	635	456	63.5	8.35097222222222	30.814	1609.504	2	32.52	3
4	636	456	63.6	8.351	30.821	1612.688	2	31.55	3
4	637	456	63.7	8.35102777777778	30.841	1615.77	2	30.91	3
4	638	456	63.8	8.35105555555556	30.854	1618.804	2	30.72	3
4	639	456	63.9	8.35108333333333	30.845	1621.857	2	30.93	3
4	640	456	64	8.35111111111111	30.856	1624.967	2	31.3	3
4	641	456	64.1	8.35113888888889	30.858	1628.131	2	31.6	3
4	642	456	64.2	8.35116666666667	30.86	1631.316	2	31.71	3
4	643	456	64.3	8.35119444444445	30.862	1634.501	2	31.59	3
4	644	456	64.4	8.35122222222222	30.864	1637.664	2	31.27	3
4	645	456	64.5	8.35125	30.882	1640.767	2	30.9	3
4	646	456	64.6	8.35127777777778	30.867	1643.814	2	30.75	3
4	647	456	64.7	8.35130555555556	30.854	1646.855	2	31	3
4	648	456	64.8	8.35133333333333	30.855	1649.958	2	31.64	3
4	649	456	64.9	8.35136111111111	30.855	1653.161	2	32.48	3
4	650	456	65	8.35138888888889	30.859	1656.453	2	33.33	3
4	651	456	65.1	8.35141666666667	30.862	1659.828	2	34.18	3
4	652	456	65.2	8.35144444444444	30.861	1663.288	2	35.02	3
4	653	456	65.3	8.35147222222222	30.865	1666.841	2	35.77	3
4	654	456	65.4	8.3515	30.884	1670.48	2	36.22	3
4	655	456	65.5	8.35152777777778	30.887	1674.15	2	36.22	3
4	656	456	65.6	8.35155555555556	30.905	1677.751	2	36.12	3
4	657	456	65.7	8.35158333333333	30.891	1681.333	2	36.28	3
4	658	456	65.8	8.35161111111111	30.893	1684.981	2	36.42	3
4	659	456	65.9	8.35163888888889	30.866	1688.668	2	36.33	3
4	660	456	66	8.35166666666667	30.812	1692.332	2	35.77	3
4	661	456	66.1	8.35169444444445	30.757	1695.868	2	34.73	3
4	662	456	66.2	8.35172222222222	30.745	1699.284	2	33.63	3
4	663	456	66.3	8.35175	30.716	1702.592	2	32.49	3
4	664	456	66.4	8.35177777777778	30.644	1705.783	2	31.36	3
4	665	456	66.5	8.35180555555556	30.555	1708.837	2	30.53	3
4	666	456	66.6	8.35183333333333	30.51	1711.83	2	30.09	3
4	667	456	66.7	8.35186111111111	30.463	1714.813	2	29.97	3
4	668	456	66.8	8.35188888888889	30.417	1717.808	2	29.98	3
4	669	456	66.9	8.35191666666667	30.37	1720.809	2	30	3
4	670	456	67	8.35194444444445	30.324	1723.809	2	30	3
4	671	456	67.1	8.35197222222222	30.278	1726.808	2	30	3
4	672	456	67.2	8.352	30.231	1729.806	2	30.01	3
4	673	456	67.3	8.35202777777778	30.184	1732.81	2	30.02	3
4	674	456	67.4	8.35205555555556	30.138	1735.823	2	29.93	3
4	675	456	67.5	8.35208333333333	30.091	1738.825	2	29.62	3
4	676	456	67.6	8.35211111111111	30.061	1741.785	2	29.08	3
4	677	456	67.7	8.35213888888889	30.018	1744.668	2	28.33	3
4	678	456	67.8	8.35216666666667	29.976	1747.46	2	27.5	3
4	679	456	67.9	8.35219444444444	29.932	1750.167	2	26.67	3
4	680	456	68	8.35222222222222	29.891	1752.808	2	25.59	3
4	681	456	68.1	8.35225	29.836	1755.291	2	24.3	3
4	682	456	68.2	8.35227777777778	29.798	1757.639	2	23.46	3
4	683	456	68.3	8.35230555555556	29.781	1759.887	2	23.36	3
4	684	456	68.4	8.35233333333333	29.793	1762.199	2	23.91	3
4	685	456	68.5	8.35236111111111	29.805	1764.667	2	24.68	3
4	686	456	68.6	8.35238888888889	29.816	1767.203	2	25	3
4	687	456	68.7	8.35241666666667	29.828	1769.703	2	25	3
4	688	456	68.8	8.35244444444445	29.84	1772.203	2	25	3
4	689	456	68.9	8.35247222222222	29.852	1774.702	2	25	3
4	690	456	69	8.3525	29.864	1777.202	2	25	3
4	691	456	69.1	8.35252777777778	29.876	1779.702	2	25	3
4	692	456	69.2	8.35255555555556	29.887	1782.202	2	25	3
4	693	456	69.3	8.35258333333333	29.9	1784.702	2	25	3
4	694	456	69.4	8.35261111111111	29.912	1787.202	2	25	3
4	695	456	69.5	8.35263888888889	29.923	1789.702	2	25	3
4	696	456	69.6	8.35266666666667	29.935	1792.202	2	25	3
4	697	456	69.7	8.35269444444445	29.947	1794.704	2	24.98	3
4	698	456	69.8	8.35272222222222	29.959	1797.199	2	24.97	3
4	699	456	69.9	8.35275	29.971	1799.682	2	25.1	3
4	700	456	70	8.35277777777778	29.982	1802.176	2	25.54	3
4	701	456	70.1	8.35280555555556	29.953	1804.731	2	26.37	3
4	702	456	70.2	8.35283333333333	29.944	1807.422	2	27.5	3
4	703	456	70.3	8.35286111111111	29.979	1810.231	2	28.63	3
4	704	456	70.4	8.35288888888889	30.034	1813.176	2	29.46	3
4	705	456	70.5	8.35291666666667	30.048	1816.182	2	29.9	3
4	706	456	70.6	8.35294444444444	30.063	1819.199	2	30.03	3
4	707	456	70.7	8.35297222222222	30.077	1822.204	2	30.02	3
4	708	456	70.8	8.353	30.091	1825.19	2	30.11	3
4	709	456	70.9	8.35302777777778	30.106	1828.203	2	30.34	3
4	710	456	71	8.35305555555556	30.12	1831.26	2	30.51	3
4	711	456	71.1	8.35308333333333	30.128	1834.323	2	30.64	3
4	712	456	71.2	8.35311111111111	30.123	1837.377	2	30.89	3
4	713	456	71.3	8.35313888888889	30.075	1840.443	2	31.47	3
4	714	456	71.4	8.35316666666667	30.048	1843.623	2	32.5	3
4	715	456	71.5	8.35319444444445	30.063	1846.931	2	33.63	3
4	716	456	71.6	8.35322222222222	30.098	1850.376	2	34.46	3
4	717	456	71.7	8.35325	30.091	1853.883	2	34.9	3
4	718	456	71.8	8.35327777777778	30.083	1857.4	2	35.03	3
4	719	456	71.9	8.35330555555556	30.077	1860.905	2	35.02	3
4	720	456	72	8.35333333333333	30.071	1864.401	2	35.02	3
4	721	456	72.1	8.35336111111111	30.063	1867.906	2	35.03	3
4	722	456	72.2	8.35338888888889	30.057	1871.422	2	34.9	3
4	723	456	72.3	8.35341666666667	30.05	1874.929	2	34.46	3
4	724	456	72.4	8.35344444444445	30.084	1878.374	2	33.63	3
4	725	456	72.5	8.35347222222222	30.1	1881.682	2	32.5	3
4	726	456	72.6	8.3535	30.072	1884.874	2	31.37	3
4	727	456	72.7	8.35352777777778	30.025	1887.931	2	30.51	3
4	728	456	72.8	8.35355555555556	30.019	1890.916	2	30.08	3
4	729	456	72.9	8.35358333333333	30.013	1893.874	2	30.22	3
4	730	456	73	8.35361111111111	29.996	1896.875	2	30.99	3
4	731	456	73.1	8.35363888888889	29.95	1900.05	2	32.32	3
4	732	456	73.2	8.35366666666667	29.971	1903.373	2	34.05	3
4	733	456	73.3	8.35369444444444	30.008	1906.86	2	35.79	3
4	734	456	73.4	8.35372222222222	30.099	1910.497	2	37.11	3
4	735	456	73.5	8.35375	30.185	1914.305	2	37.87	3
4	736	456	73.6	8.35377777777778	30.345	1918.165	2	37.95	3
4	737	456	73.7	8.35380555555556	30.534	1921.972	2	37.43	3
4	738	456	73.8	8.35383333333333	30.695	1925.682	2	36.78	3
4	739	456	73.9	8.35386111111111	30.836	1929.324	2	36.07	3
4	740	456	74	8.35388888888889	30.941	1932.903	2	35.22	3
4	741	456	74.1	8.35391666666667	30.973	1936.388	2	34.14	3
4	742	456	74.2	8.35394444444444	30.954	1939.735	2	32.83	3
4	743	456	74.3	8.35397222222222	30.837	1942.929	2	31.9	3
4	744	456	74.4	8.354	30.695	1946.021	2	31.81	3
4	745	456	74.5	8.35402777777778	30.691	1949.178	2	32.56	3
4	746	456	74.6	8.35405555555556	30.749	1952.495	2	33.74	3
4	747	456	74.7	8.35408333333333	30.898	1955.942	2	34.76	3
4	748	456	74.8	8.35411111111111	31.113	1959.492	2	35.37	3
4	749	456	74.9	8.35413888888889	31.302	1963.073	2	35.61	3
4	750	456	75	8.35416666666667	31.491	1966.641	2	35.61	3
4	751	456	75.1	8.35419444444445	31.68	1970.196	2	35.59	3
4	752	456	75.2	8.35422222222222	31.868	1973.759	2	35.58	3
4	753	456	75.3	8.35425	32.069	1977.325	2	35.46	3
4	754	456	75.4	8.35427777777778	32.258	1980.874	2	35.19	3
4	755	456	75.5	8.35430555555556	32.388	1984.381	2	34.79	3
4	756	456	75.6	8.35433333333333	32.441	1987.833	2	34.4	3
4	757	456	75.7	8.35436111111111	32.434	1991.242	2	34.13	3
4	758	456	75.8	8.35438888888889	32.417	1994.636	2	34.01	3
4	759	456	75.9	8.35441666666667	32.411	1998.032	2	34	3
4	760	456	76	8.35444444444444	32.404	2001.432	2	34.02	3
4	761	456	76.1	8.35447222222222	32.397	2004.873	2	33.7	3
4	762	456	76.2	8.3545	32.392	2008.249	2	32.85	3
4	763	456	76.3	8.35452777777778	32.384	2011.468	2	32.04	3
4	764	456	76.4	8.35455555555556	32.443	2014.592	2	31.53	3
4	765	456	76.5	8.35458333333333	32.518	2017.699	2	31.39	3
4	766	456	76.6	8.35461111111111	32.567	2020.867	2	31.47	3
4	767	456	76.7	8.35463888888889	32.616	2024.032	2	31.3	3
4	768	456	76.8	8.35466666666667	32.68	2027.126	2	31.05	3
4	769	456	76.9	8.35469444444444	32.743	2030.216	2	30.99	3
4	770	456	77	8.35472222222222	32.806	2033.314	2	31.01	3
4	771	456	77.1	8.35475	32.87	2036.417	2	31.03	3
4	772	456	77.2	8.35477777777778	32.933	2039.524	2	31	3
4	773	456	77.3	8.35480555555556	32.995	2042.633	2	30.87	3
4	774	456	77.4	8.35483333333333	33.065	2045.716	2	30.63	3
4	775	456	77.5	8.35486111111111	33.132	2048.756	2	30.45	3
4	776	456	77.6	8.35488888888889	33.171	2051.77	2	30.5	3
4	777	456	77.7	8.35491666666667	33.139	2054.805	2	30.9	3
4	778	456	77.8	8.35494444444445	33.107	2057.92	2	31.5	3
4	779	456	77.9	8.35497222222222	33.088	2061.114	2	32.04	3
4	780	456	78	8.355	33.049	2064.35	2	32.48	3
4	781	456	78.1	8.35502777777778	33.011	2067.612	2	32.91	3
4	782	456	78.2	8.35505555555556	32.954	2070.911	2	33.44	3
4	783	456	78.3	8.35508333333333	32.915	2074.284	2	34.07	3
4	784	456	78.4	8.35511111111111	32.89	2077.74	2	34.61	3
4	785	456	78.5	8.35513888888889	32.849	2081.241	2	34.92	3
4	786	456	78.6	8.35516666666667	32.808	2084.777	2	34.82	3
4	787	456	78.7	8.35519444444444	32.766	2088.258	2	34.34	3
4	788	456	78.8	8.35522222222222	32.726	2091.643	2	33.99	3
4	789	456	78.9	8.35525	32.692	2095.003	2	33.89	3
4	790	456	79	8.35527777777778	32.693	2098.388	2	33.93	3
4	791	456	79.1	8.35530555555556	32.708	2101.82	2	33.9	3
4	792	456	79.2	8.35533333333333	32.709	2105.215	2	33.59	3
4	793	456	79.3	8.35536111111111	32.719	2108.524	2	33.3	3
4	794	456	79.4	8.35538888888889	32.627	2111.822	2	33.38	3
4	795	456	79.5	8.35541666666667	32.42	2115.156	2	33.8	3
4	796	456	79.6	8.35544444444444	32.098	2118.558	2	34.38	3
4	797	456	79.7	8.35547222222222	31.693	2122.036	2	34.93	3
4	798	456	79.8	8.3555	31.231	2125.569	2	35.31	3
4	799	456	79.9	8.35552777777778	30.78	2129.128	2	35.48	3
4	800	456	80	8.35555555555556	30.33	2132.683	2	35.53	3
4	801	456	80.1	8.35558333333333	29.88	2136.234	2	35.56	3
4	802	456	80.2	8.35561111111111	29.43	2139.797	2	35.56	3
4	803	456	80.3	8.35563888888889	28.986	2143.365	2	35.41	3
4	804	456	80.4	8.35566666666667	28.533	2146.911	2	35.06	3
4	805	456	80.5	8.35569444444445	28.043	2150.399	2	34.54	3
4	806	456	80.6	8.35572222222222	27.506	2153.817	2	34.05	3
4	807	456	80.7	8.35575	26.931	2157.183	2	33.71	3
4	808	456	80.8	8.35577777777778	26.35	2160.531	2	33.58	3
4	809	456	80.9	8.35580555555556	25.776	2163.884	2	33.55	3
4	810	456	81	8.35583333333333	25.206	2167.246	2	33.48	3
4	811	456	81.1	8.35586111111111	24.632	2170.598	2	33.3	3
4	812	456	81.2	8.35588888888889	24.041	2173.919	2	33.02	3
4	813	456	81.3	8.35591666666667	23.431	2177.227	2	32.53	3
6	111	685	11.1	8.33641666666667	26.399	71.249	2	29.78	3
6	112	685	11.2	8.33644444444445	26.386	73.749	2	29.78	3
6	113	685	11.3	8.33647222222222	26.371	76.748	2	29.78	3
6	114	685	11.4	8.3365	26.355	79.749	2	29.78	3
6	115	685	11.5	8.33652777777778	26.34	82.749	2	29.78	3
6	116	685	11.6	8.33655555555556	26.322	85.757	2	29.78	3
6	117	685	11.7	8.33658333333333	26.34	88.733	2	29.48	3
6	118	685	11.8	8.33661111111111	26.376	91.663	2	29.1	3
6	119	685	11.9	8.33663888888889	26.413	94.545	2	28.77	3
6	120	685	12	8.33666666666667	26.429	97.397	2	28.57	3
6	121	685	12.1	8.33669444444445	26.435	100.24	2	28.49	3
6	122	685	12.2	8.33672222222222	26.445	103.087	2	28.49	3
6	123	685	12.3	8.33675	26.456	105.937	2	28.5	3
6	124	685	12.4	8.33677777777778	26.466	108.787	2	28.5	3
6	125	685	12.5	8.33680555555556	26.477	111.637	2	28.5	3
6	126	685	12.6	8.33683333333333	26.486	114.487	2	28.5	3
6	127	685	12.7	8.33686111111111	26.497	117.337	2	28.5	3
6	128	685	12.8	8.33688888888889	26.507	120.214	2	28.25	3
6	129	685	12.9	8.33691666666667	26.518	123.039	2	27.68	3
6	130	685	13	8.33694444444444	26.528	125.749	2	27.27	3
6	131	685	13.1	8.33697222222222	26.564	128.417	2	27.27	3
6	132	685	13.2	8.337	26.624	131.126	2	27.67	3
6	133	685	13.3	8.33702777777778	26.683	133.949	2	28.25	3
6	134	685	13.4	8.33705555555556	26.743	136.826	2	28.5	3
6	135	685	13.5	8.33708333333333	26.802	139.677	2	28.5	3
6	136	685	13.6	8.33711111111111	26.865	142.529	2	28.47	3
6	137	685	13.7	8.33713888888889	26.924	145.377	2	28.4	3
6	138	685	13.8	8.33716666666667	26.97	148.213	2	28.29	3
6	139	685	13.9	8.33719444444445	26.995	151.035	2	28.19	3
6	140	685	14	8.33722222222222	27.005	153.847	2	28.13	3
6	141	685	14.1	8.33725	27.012	156.655	2	28.1	3
6	142	685	14.2	8.33727777777778	27.023	159.463	2	28.09	3
6	143	685	14.3	8.33730555555556	27.033	162.272	2	28.09	3
6	144	685	14.4	8.33733333333333	27.044	165.082	2	28.1	3
6	145	685	14.5	8.33736111111111	27.054	167.891	2	28.1	3
6	146	685	14.6	8.33738888888889	27.065	170.701	2	28.1	3
6	147	685	14.7	8.33741666666667	27.075	173.511	2	28.1	3
6	148	685	14.8	8.33744444444445	27.085	176.32	2	28.1	3
6	149	685	14.9	8.33747222222222	27.096	179.13	2	28.1	3
6	150	685	15	8.3375	27.106	181.939	2	28.1	3
6	151	685	15.1	8.33752777777778	27.117	184.749	2	28.1	3
6	152	685	15.2	8.33755555555556	27.127	187.559	2	28.1	3
6	153	685	15.3	8.33758333333333	27.137	190.368	2	28.1	3
6	154	685	15.4	8.33761111111111	27.148	193.177	2	28.11	3
6	155	685	15.5	8.33763888888889	27.158	196.01	2	27.92	3
6	156	685	15.6	8.33766666666667	27.168	198.808	2	27.41	3
6	157	685	15.7	8.33769444444444	27.183	201.514	2	26.85	3
6	158	685	15.8	8.33772222222222	27.216	204.154	2	26.37	3
6	159	685	15.9	8.33775	27.259	206.757	2	26	3
6	160	685	16	8.33777777777778	27.278	209.357	2	25.74	3
6	161	685	16.1	8.33780555555556	27.29	211.918	2	25.4	3
6	162	685	16.2	8.33783333333333	27.35	214.421	2	25.11	3
6	163	685	16.3	8.33786111111111	27.422	216.923	2	24.92	3
6	164	685	16.4	8.33788888888889	27.489	219.422	2	24.62	3
6	165	685	16.5	8.33791666666667	27.566	221.884	2	24.09	3
6	166	685	16.6	8.33794444444444	27.629	224.269	2	23.32	3
6	167	685	16.7	8.33797222222222	27.691	226.561	2	22.46	3
6	168	685	16.8	8.338	27.75	228.766	2	21.57	3
6	169	685	16.9	8.33802777777778	27.827	230.877	2	20.67	3
6	170	685	17	8.33805555555556	27.891	232.891	2	19.84	3
6	171	685	17.1	8.33808333333333	27.954	234.822	2	19.18	3
6	172	685	17.2	8.33811111111111	27.99	236.693	2	18.76	3
6	173	685	17.3	8.33813888888889	27.979	238.541	2	18.56	3
6	174	685	17.4	8.33816666666667	27.95	240.387	2	18.5	3
6	175	685	17.5	8.33819444444445	27.932	242.235	2	18.5	3
6	176	685	17.6	8.33822222222222	27.914	244.087	2	18.51	3
6	177	685	17.7	8.33825	27.896	245.938	2	18.51	3
6	178	685	17.8	8.33827777777778	27.878	247.789	2	18.51	3
6	179	685	17.9	8.33830555555556	27.861	249.64	2	18.51	3
6	180	685	18	8.33833333333333	27.843	251.491	2	18.51	3
6	181	685	18.1	8.33836111111111	27.824	253.342	2	18.51	3
6	182	685	18.2	8.33838888888889	27.806	255.194	2	18.51	3
6	183	685	18.3	8.33841666666667	27.788	257.045	2	18.51	3
6	184	685	18.4	8.33844444444444	27.77	258.896	2	18.51	3
6	185	685	18.5	8.33847222222222	27.753	260.747	2	18.51	3
6	186	685	18.6	8.3385	27.735	262.598	2	18.51	3
6	187	685	18.7	8.33852777777778	27.717	264.513	2	17.93	3
6	188	685	18.8	8.33855555555556	27.699	266.229	2	16.58	3
6	189	685	18.9	8.33858333333333	27.68	267.825	2	15.62	3
6	190	685	19	8.33861111111111	27.701	269.248	2	15.62	3
6	191	685	19.1	8.33863888888889	27.756	270.843	2	16.58	3
6	192	685	19.2	8.33866666666667	27.81	272.559	2	17.92	3
6	193	685	19.3	8.33869444444444	27.864	274.473	2	18.51	3
6	194	685	19.4	8.33872222222222	27.918	276.324	2	18.51	3
6	195	685	19.5	8.33875	27.972	278.174	2	18.5	3
6	196	685	19.6	8.33877777777778	28.026	280.024	2	18.5	3
6	197	685	19.7	8.33880555555556	28.081	281.875	2	18.5	3
6	198	685	19.8	8.33883333333333	28.135	283.724	2	18.5	3
6	199	685	19.9	8.33886111111111	28.19	285.575	2	18.51	3
6	200	685	20	8.33888888888889	28.244	287.426	2	18.53	3
6	201	685	20.1	8.33891666666667	28.296	289.28	2	18.56	3
6	202	685	20.2	8.33894444444445	28.347	291.138	2	18.58	3
6	203	685	20.3	8.33897222222222	28.395	292.997	2	18.6	3
6	204	685	20.4	8.339	28.442	294.858	2	18.6	3
6	205	685	20.5	8.33902777777778	28.491	296.719	2	18.61	3
6	206	685	20.6	8.33905555555556	28.54	298.58	2	18.61	3
6	207	685	20.7	8.33908333333333	28.588	300.44	2	18.61	3
6	208	685	20.8	8.33911111111111	28.636	302.301	2	18.61	3
6	209	685	20.9	8.33913888888889	28.685	304.162	2	18.61	3
6	210	685	21	8.33916666666667	28.732	306.022	2	18.61	3
6	211	685	21.1	8.33919444444444	28.781	307.883	2	18.61	3
6	212	685	21.2	8.33922222222222	28.83	309.744	2	18.61	3
6	213	685	21.3	8.33925	28.878	311.604	2	18.61	3
6	214	685	21.4	8.33927777777778	28.926	313.465	2	18.61	3
6	215	685	21.5	8.33930555555556	28.974	315.325	2	18.61	3
6	216	685	21.6	8.33933333333333	29.022	317.185	2	18.62	3
6	217	685	21.7	8.33936111111111	29.071	319.048	2	18.63	3
6	218	685	21.8	8.33938888888889	29.119	320.919	2	18.57	3
6	219	685	21.9	8.33941666666667	29.198	322.785	2	18.33	3
6	220	685	22	8.33944444444444	29.223	324.613	2	17.92	3
6	221	685	22.1	8.33947222222222	29.108	326.372	2	17.49	3
6	222	685	22.2	8.3395	28.846	328.078	2	17.31	3
6	223	685	22.3	8.33952777777778	28.594	329.785	2	17.43	3
6	224	685	22.4	8.33955555555556	28.494	331.54	2	17.71	3
6	225	685	22.5	8.33958333333333	28.53	333.337	2	17.95	3
6	226	685	22.6	8.33961111111111	28.574	335.145	2	18.1	3
6	227	685	22.7	8.33963888888889	28.601	336.963	2	18.18	3
6	228	685	22.8	8.33966666666667	28.626	338.797	2	18.11	3
6	229	685	22.9	8.33969444444445	28.642	340.621	2	17.81	3
6	230	685	23	8.33972222222222	28.652	342.386	2	17.35	3
6	231	685	23.1	8.33975	28.644	344.074	2	17	3
6	232	685	23.2	8.33977777777778	28.638	345.738	2	16.96	3
6	233	685	23.3	8.33980555555556	28.634	347.431	2	17.16	3
6	234	685	23.4	8.33983333333333	28.63	349.159	2	17.48	3
6	235	685	23.5	8.33986111111111	28.625	350.918	2	17.89	3
6	236	685	23.6	8.33988888888889	28.606	352.715	2	18.43	3
6	237	685	23.7	8.33991666666667	28.603	354.588	2	19.08	3
6	238	685	23.8	8.33994444444444	28.613	356.546	2	19.63	3
6	239	685	23.9	8.33997222222222	28.608	358.55	2	19.93	3
6	240	685	24	8.34	28.603	360.563	2	20.03	3
6	241	685	24.1	8.34002777777778	28.598	362.568	2	20.01	3
6	242	685	24.2	8.34005555555556	28.594	364.566	2	20	3
6	243	685	24.3	8.34008333333333	28.589	366.566	2	20	3
6	244	685	24.4	8.34011111111111	28.584	368.566	2	20	3
6	245	685	24.5	8.34013888888889	28.58	370.566	2	20	3
6	246	685	24.6	8.34016666666667	28.574	372.566	2	20	3
6	247	685	24.7	8.34019444444444	28.57	374.566	2	20	3
6	248	685	24.8	8.34022222222222	28.565	376.566	2	20	3
6	249	685	24.9	8.34025	28.561	378.566	2	20	3
6	250	685	25	8.34027777777778	28.556	380.602	2	19.67	3
6	251	685	25.1	8.34030555555556	28.552	382.571	2	18.87	3
6	252	685	25.2	8.34033333333333	28.546	384.382	2	18.24	3
6	253	685	25.3	8.34036111111111	28.549	386.119	2	18.18	3
6	254	685	25.4	8.34038888888889	28.591	387.906	2	18.73	3
6	255	685	25.5	8.34041666666667	28.634	389.851	2	19.55	3
6	256	685	25.6	8.34044444444445	28.677	391.883	2	19.96	3
6	257	685	25.7	8.34047222222222	28.72	393.888	2	19.98	3
6	258	685	25.8	8.3405	28.763	395.883	2	19.97	3
6	259	685	25.9	8.34052777777778	28.805	397.868	2	20.07	3
6	260	685	26	8.34055555555556	28.847	399.867	2	20.37	3
6	261	685	26.1	8.34058333333333	28.876	401.914	2	20.83	3
6	262	685	26.2	8.34061111111111	28.937	404.032	2	21.31	3
6	263	685	26.3	8.34063888888889	29.013	406.204	2	21.62	3
6	264	685	26.4	8.34066666666667	29.019	408.391	2	21.69	3
6	265	685	26.5	8.34069444444444	28.926	410.572	2	21.52	3
6	266	685	26.6	8.34072222222222	28.786	412.731	2	21.07	3
6	267	685	26.7	8.34075	28.752	414.841	2	20.2	3
6	268	685	26.8	8.34077777777778	28.771	416.783	2	18.84	3
6	269	685	26.9	8.34080555555556	28.812	418.57	2	17.06	3
6	270	685	27	8.34083333333333	28.846	420.175	2	15.06	3
6	271	685	27.1	8.34086111111111	28.876	421.589	2	13.14	3
6	272	685	27.2	8.34088888888889	28.88	422.845	2	11.69	3
6	273	685	27.3	8.34091666666667	28.862	423.902	2	10.99	3
6	274	685	27.4	8.34094444444444	28.868	424.944	2	10.96	3
6	275	685	27.5	8.34097222222222	28.908	426.057	2	11.19	3
6	276	685	27.6	8.341	28.934	427.223	2	11.21	3
6	277	685	27.7	8.34102777777778	28.972	428.355	2	10.85	3
6	278	685	27.8	8.34105555555556	28.98	429.41	2	10.37	3
6	279	685	27.9	8.34108333333333	29.001	430.403	2	10.04	3
6	280	685	28	8.34111111111111	29.023	431.372	2	10.06	3
6	281	685	28.1	8.34113888888889	29.043	432.359	2	10.5	3
6	282	685	28.2	8.34116666666667	29.026	433.412	2	11.35	3
6	283	685	28.3	8.34119444444445	29.029	434.605	2	12.5	3
6	284	685	28.4	8.34122222222222	29.079	435.912	2	13.64	3
6	285	685	28.5	8.34125	29.151	437.36	2	14.48	3
6	286	685	28.6	8.34127777777778	29.183	438.868	2	14.91	3
6	287	685	28.7	8.34130555555556	29.215	440.384	2	15.03	3
6	288	685	28.8	8.34133333333333	29.247	441.888	2	15.01	3
6	289	685	28.9	8.34136111111111	29.279	443.388	2	14.98	3
6	290	685	29	8.34138888888889	29.312	444.884	2	14.96	3
6	291	685	29.1	8.34141666666667	29.343	446.364	2	15.08	3
6	292	685	29.2	8.34144444444444	29.368	447.85	2	15.58	3
6	293	685	29.3	8.34147222222222	29.372	449.428	2	16.59	3
6	294	685	29.4	8.3415	29.415	451.168	2	18.05	3
6	295	685	29.5	8.34152777777778	29.459	453.05	2	19.64	3
6	296	685	29.6	8.34155555555556	29.543	455.072	2	20.98	3
6	297	685	29.7	8.34158333333333	29.596	457.261	2	21.85	3
6	298	685	29.8	8.34161111111111	29.585	459.506	2	22.26	3
6	299	685	29.9	8.34163888888889	29.583	461.753	2	22.35	3
6	300	685	30	8.34166666666667	29.581	463.989	2	22.35	3
6	301	685	30.1	8.34169444444444	29.579	466.221	2	22.34	3
6	302	685	30.2	8.34172222222222	29.576	468.455	2	22.34	3
6	303	685	30.3	8.34175	29.574	470.689	2	22.34	3
6	304	685	30.4	8.34177777777778	29.572	472.923	2	22.34	3
6	305	685	30.5	8.34180555555556	29.57	475.157	2	22.34	3
6	306	685	30.6	8.34183333333333	29.568	477.391	2	22.34	3
6	307	685	30.7	8.34186111111111	29.566	479.625	2	22.34	3
6	308	685	30.8	8.34188888888889	29.563	481.859	2	22.34	3
6	309	685	30.9	8.34191666666667	29.561	484.093	2	22.34	3
6	310	685	31	8.34194444444445	29.559	486.327	2	22.34	3
6	311	685	31.1	8.34197222222222	29.557	488.56	2	22.34	3
6	312	685	31.2	8.342	29.554	490.794	2	22.34	3
6	313	685	31.3	8.34202777777778	29.552	493.028	2	22.34	3
6	314	685	31.4	8.34205555555556	29.551	495.262	2	22.34	3
6	315	685	31.5	8.34208333333333	29.548	497.496	2	22.34	3
6	316	685	31.6	8.34211111111111	29.545	499.73	2	22.34	3
6	317	685	31.7	8.34213888888889	29.544	501.964	2	22.34	3
6	318	685	31.8	8.34216666666667	29.542	504.198	2	22.34	3
6	319	685	31.9	8.34219444444444	29.539	506.431	2	22.34	3
6	320	685	32	8.34222222222222	29.536	508.667	2	22.33	3
6	321	685	32.1	8.34225	29.535	510.898	2	22.31	3
6	322	685	32.2	8.34227777777778	29.533	513.118	2	22.4	3
6	323	685	32.3	8.34230555555556	29.531	515.344	2	22.73	3
6	324	685	32.4	8.34233333333333	29.504	517.616	2	23.37	3
6	325	685	32.5	8.34236111111111	29.479	519.983	2	24.27	3
6	326	685	32.6	8.34238888888889	29.486	522.496	2	24.93	3
6	327	685	32.7	8.34241666666667	29.496	525.053	2	25.02	3
6	328	685	32.8	8.34244444444444	29.48	527.547	2	24.96	3
6	329	685	32.9	8.34247222222222	29.497	530.005	2	25.05	3
6	330	685	33	8.3425	29.52	532.494	2	25.42	3
6	331	685	33.1	8.34252777777778	29.544	535.088	2	25.96	3
6	332	685	33.2	8.34255555555556	29.568	537.734	2	26.2	3
6	333	685	33.3	8.34258333333333	29.592	540.353	2	26.2	3
6	334	685	33.4	8.34261111111111	29.616	542.973	2	26.2	3
6	335	685	33.5	8.34263888888889	29.639	545.593	2	26.2	3
6	336	685	33.6	8.34266666666667	29.663	548.213	2	26.2	3
6	337	685	33.7	8.34269444444445	29.687	550.833	2	26.2	3
6	338	685	33.8	8.34272222222222	29.711	553.453	2	26.2	3
6	339	685	33.9	8.34275	29.735	556.073	2	26.2	3
6	340	685	34	8.34277777777778	29.758	558.693	2	26.2	3
6	341	685	34.1	8.34280555555556	29.781	561.313	2	26.2	3
6	342	685	34.2	8.34283333333333	29.806	563.935	2	26.19	3
6	343	685	34.3	8.34286111111111	29.829	566.555	2	26.16	3
6	344	685	34.4	8.34288888888889	29.855	569.161	2	26.19	3
6	345	685	34.5	8.34291666666667	29.872	571.763	2	26.45	3
6	346	685	34.6	8.34294444444444	29.872	574.4	2	27.04	3
6	347	685	34.7	8.34297222222222	29.89	577.127	2	27.93	3
6	348	685	34.8	8.343	29.974	579.975	2	28.92	3
6	349	685	34.9	8.34302777777778	30.098	582.93	2	29.8	3
6	350	685	35	8.34305555555556	30.208	585.959	2	30.51	3
6	351	685	35.1	8.34308333333333	30.29	589.045	2	31.12	3
6	352	685	35.2	8.34311111111111	30.377	592.192	2	31.63	3
6	353	685	35.3	8.34313888888889	30.444	595.398	2	31.93	3
6	354	685	35.4	8.34316666666667	30.526	598.625	2	31.92	3
6	355	685	35.5	8.34319444444444	30.563	601.819	2	31.67	3
6	356	685	35.6	8.34322222222222	30.502	604.957	2	31.44	3
6	357	685	35.7	8.34325	30.403	608.074	2	31.41	3
6	358	685	35.8	8.34327777777778	30.348	611.221	2	31.48	3
6	359	685	35.9	8.34330555555556	30.386	614.396	2	31.4	3
6	360	685	36	8.34333333333333	30.438	617.546	2	31.05	3
6	361	685	36.1	8.34336111111111	30.424	620.625	2	30.56	3
6	362	685	36.2	8.34338888888889	30.377	623.639	2	30.17	3
6	363	685	36.3	8.34341666666667	30.324	626.629	2	29.99	3
6	364	685	36.4	8.34344444444445	30.272	629.621	2	29.93	3
6	365	685	36.5	8.34347222222222	30.23	632.612	2	29.9	3
6	366	685	36.6	8.3435	30.217	635.598	2	29.91	3
6	367	685	36.7	8.34352777777778	30.222	638.584	2	29.97	3
6	368	685	36.8	8.34355555555556	30.227	641.584	2	30.08	3
6	369	685	36.9	8.34358333333333	30.211	644.601	2	30.18	3
6	370	685	37	8.34361111111111	30.185	647.628	2	30.24	3
6	371	685	37.1	8.34363888888889	30.163	650.656	2	30.26	3
6	372	685	37.2	8.34366666666667	30.141	653.682	2	30.25	3
6	373	685	37.3	8.34369444444445	30.119	656.706	2	30.25	3
6	374	685	37.4	8.34372222222222	30.097	659.748	2	30.1	3
6	375	685	37.5	8.34375	30.076	662.757	2	29.76	3
6	376	685	37.6	8.34377777777778	30.054	665.698	2	29.51	3
6	377	685	37.7	8.34380555555556	30.04	668.614	2	29.51	3
6	378	685	37.8	8.34383333333333	30.046	671.555	2	29.76	3
6	379	685	37.9	8.34386111111111	30.052	674.565	2	30.1	3
6	380	685	38	8.34388888888889	30.058	677.606	2	30.25	3
6	381	685	38.1	8.34391666666667	30.064	680.631	2	30.25	3
6	382	685	38.2	8.34394444444444	30.07	683.657	2	30.25	3
6	383	685	38.3	8.34397222222222	30.076	686.682	2	30.25	3
6	384	685	38.4	8.344	30.082	689.705	2	30.25	3
6	385	685	38.5	8.34402777777778	30.089	692.727	2	30.29	3
6	386	685	38.6	8.34405555555556	30.096	695.755	2	30.37	3
6	387	685	38.7	8.34408333333333	30.093	698.796	2	30.5	3
6	388	685	38.8	8.34411111111111	30.082	701.855	2	30.63	3
6	389	685	38.9	8.34413888888889	30.062	704.928	2	30.71	3
6	390	685	39	8.34416666666667	30.041	708.005	2	30.75	3
6	391	685	39.1	8.34419444444445	30.023	711.082	2	30.75	3
6	392	685	39.2	8.34422222222222	30.003	714.157	2	30.75	3
6	393	685	39.3	8.34425	29.984	717.232	2	30.75	3
6	394	685	39.4	8.34427777777778	29.964	720.306	2	30.75	3
6	395	685	39.5	8.34430555555556	29.945	723.381	2	30.75	3
6	396	685	39.6	8.34433333333333	29.925	726.456	2	30.75	3
6	397	685	39.7	8.34436111111111	29.906	729.531	2	30.75	3
6	398	685	39.8	8.34438888888889	29.887	732.607	2	30.75	3
6	399	685	39.9	8.34441666666667	29.867	735.682	2	30.75	3
6	400	685	40	8.34444444444445	29.848	738.756	2	30.75	3
6	401	685	40.1	8.34447222222222	29.828	741.831	2	30.75	3
6	402	685	40.2	8.3445	29.809	744.906	2	30.75	3
6	403	685	40.3	8.34452777777778	29.789	747.981	2	30.75	3
6	404	685	40.4	8.34455555555556	29.77	751.056	2	30.75	3
6	405	685	40.5	8.34458333333333	29.748	754.131	2	30.75	3
6	406	685	40.6	8.34461111111111	29.729	757.206	2	30.75	3
6	407	685	40.7	8.34463888888889	29.724	760.281	2	30.75	3
6	408	685	40.8	8.34466666666667	29.74	763.356	2	30.75	3
6	409	685	40.9	8.34469444444444	29.771	766.431	2	30.75	3
6	410	685	41	8.34472222222222	29.805	769.506	2	30.75	3
6	411	685	41.1	8.34475	29.835	772.582	2	30.75	3
6	412	685	41.2	8.34477777777778	29.866	775.657	2	30.75	3
6	413	685	41.3	8.34480555555556	29.895	778.732	2	30.75	3
6	414	685	41.4	8.34483333333333	29.927	781.807	2	30.75	3
6	415	685	41.5	8.34486111111111	29.957	784.882	2	30.75	3
6	416	685	41.6	8.34488888888889	29.988	787.958	2	30.75	3
6	417	685	41.7	8.34491666666667	30.018	791.033	2	30.75	3
6	418	685	41.8	8.34494444444445	30.049	794.108	2	30.75	3
6	419	685	41.9	8.34497222222222	30.08	797.184	2	30.75	3
6	420	685	42	8.345	30.111	800.259	2	30.75	3
6	421	685	42.1	8.34502777777778	30.141	803.334	2	30.75	3
6	422	685	42.2	8.34505555555556	30.172	806.408	2	30.77	3
6	423	685	42.3	8.34508333333333	30.202	809.485	2	30.81	3
6	424	685	42.4	8.34511111111111	30.233	812.571	2	30.82	3
6	425	685	42.5	8.34513888888889	30.273	815.656	2	30.79	3
6	426	685	42.6	8.34516666666667	30.295	818.723	2	30.84	3
6	427	685	42.7	8.34519444444445	30.274	821.784	2	31.18	3
6	428	685	42.8	8.34522222222222	30.177	824.893	2	31.97	3
6	429	685	42.9	8.34525	30.097	828.147	2	33.12	3
6	430	685	43	8.34527777777778	30.062	831.514	2	34.3	3
6	431	685	43.1	8.34530555555556	30.059	835.031	2	35.15	3
6	432	685	43.2	8.34533333333333	29.973	838.606	2	35.59	3
6	433	685	43.3	8.34536111111111	29.877	842.188	2	35.75	3
6	434	685	43.4	8.34538888888889	29.791	845.766	2	35.8	3
6	435	685	43.5	8.34541666666667	29.733	849.353	2	35.79	3
6	436	685	43.6	8.34544444444444	29.686	852.941	2	35.68	3
6	437	685	43.7	8.34547222222222	29.627	856.504	2	35.48	3
6	438	685	43.8	8.3455	29.537	860.035	2	35.28	3
6	439	685	43.9	8.34552777777778	29.502	863.548	2	35.16	3
6	440	685	44	8.34555555555556	29.518	867.058	2	35.09	3
6	441	685	44.1	8.34558333333333	29.499	870.566	2	35.03	3
6	442	685	44.2	8.34561111111111	29.442	874.065	2	34.98	3
6	443	685	44.3	8.34563888888889	29.353	877.557	2	34.95	3
6	444	685	44.4	8.34566666666667	29.322	881.05	2	34.96	3
6	445	685	44.5	8.34569444444445	29.354	884.548	2	34.99	3
6	446	685	44.6	8.34572222222222	29.362	888.049	2	35	3
6	447	685	44.7	8.34575	29.371	891.549	2	35	3
6	448	685	44.8	8.34577777777778	29.379	895.049	2	35	3
6	449	685	44.9	8.34580555555556	29.388	898.549	2	35	3
6	450	685	45	8.34583333333333	29.396	902.049	2	35	3
6	451	685	45.1	8.34586111111111	29.404	905.549	2	35	3
6	452	685	45.2	8.34588888888889	29.413	909.049	2	35	3
6	453	685	45.3	8.34591666666667	29.421	912.549	2	35	3
6	454	685	45.4	8.34594444444445	29.429	916.049	2	35	3
6	455	685	45.5	8.34597222222222	29.438	919.549	2	35	3
6	456	685	45.6	8.346	29.447	923.049	2	35	3
6	457	685	45.7	8.34602777777778	29.455	926.549	2	35	3
6	458	685	45.8	8.34605555555556	29.464	930.051	2	34.98	3
6	459	685	45.9	8.34608333333333	29.473	933.557	2	34.88	3
6	460	685	46	8.34611111111111	29.481	937.032	2	34.77	3
6	461	685	46.1	8.34613888888889	29.489	940.479	2	34.91	3
6	462	685	46.2	8.34616666666667	29.486	943.961	2	35.35	3
6	463	685	46.3	8.34619444444444	29.533	947.521	2	35.96	3
6	464	685	46.4	8.34622222222222	29.563	951.165	2	36.57	3
6	465	685	46.5	8.34625	29.593	954.853	2	37.07	3
6	466	685	46.6	8.34627777777778	29.611	958.576	2	37.53	3
6	467	685	46.7	8.34630555555556	29.656	962.372	2	37.88	3
6	468	685	46.8	8.34633333333333	29.688	966.196	2	37.94	3
6	469	685	46.9	8.34636111111111	29.72	969.987	2	37.89	3
6	470	685	47	8.34638888888889	29.75	973.746	2	37.98	3
6	471	685	47.1	8.34641666666667	29.765	977.536	2	38.34	3
6	472	685	47.2	8.34644444444445	29.821	981.413	2	38.72	3
6	473	685	47.3	8.34647222222222	29.845	985.334	2	38.77	3
6	474	685	47.4	8.3465	29.852	989.216	2	38.52	3
6	475	685	47.5	8.34652777777778	29.843	993.034	2	38.28	3
6	476	685	47.6	8.34655555555556	29.867	996.832	2	38.26	3
6	477	685	47.7	8.34658333333333	29.929	1000.66	2	38.44	3
6	478	685	47.8	8.34661111111111	30.006	1004.524	2	38.61	3
6	479	685	47.9	8.34663888888889	30.072	1008.4	2	38.68	3
6	480	685	48	8.34666666666667	30.144	1012.268	2	38.67	3
6	481	685	48.1	8.34669444444445	30.225	1016.132	2	38.66	3
6	482	685	48.2	8.34672222222222	30.311	1019.996	2	38.69	3
6	483	685	48.3	8.34675	30.392	1023.868	2	38.71	3
6	484	685	48.4	8.34677777777778	30.466	1027.749	2	38.66	3
6	485	685	48.5	8.34680555555556	30.532	1031.622	2	38.45	3
6	486	685	48.6	8.34683333333333	30.579	1035.459	2	38.14	3
6	487	685	48.7	8.34686111111111	30.602	1039.248	2	37.81	3
6	488	685	48.8	8.34688888888889	30.608	1043.003	2	37.59	3
6	489	685	48.9	8.34691666666667	30.61	1046.748	2	37.5	3
6	490	685	49	8.34694444444444	30.615	1050.494	2	37.49	3
6	491	685	49.1	8.34697222222222	30.622	1054.242	2	37.51	3
6	492	685	49.2	8.347	30.628	1057.995	2	37.52	3
6	493	685	49.3	8.34702777777778	30.633	1061.755	2	37.45	3
6	494	685	49.4	8.34705555555556	30.633	1065.509	2	37.21	3
6	495	685	49.5	8.34708333333333	30.664	1069.231	2	36.74	3
6	496	685	49.6	8.34711111111111	30.707	1072.882	2	36.11	3
6	497	685	49.7	8.34713888888889	30.733	1076.449	2	35.51	3
6	498	685	49.8	8.34716666666667	30.773	1079.954	2	35.12	3
6	499	685	49.9	8.34719444444445	30.783	1083.438	2	34.97	3
6	500	685	50	8.34722222222222	30.783	1086.928	2	34.97	3
6	501	685	50.1	8.34725	30.788	1090.429	2	35	3
6	502	685	50.2	8.34727777777778	30.794	1093.931	2	35	3
6	503	685	50.3	8.34730555555556	30.799	1097.431	2	35	3
6	504	685	50.4	8.34733333333333	30.804	1100.931	2	35	3
6	505	685	50.5	8.34736111111111	30.81	1104.43	2	35	3
6	506	685	50.6	8.34738888888889	30.815	1107.93	2	35	3
6	507	685	50.7	8.34741666666667	30.82	1111.43	2	35	3
6	508	685	50.8	8.34744444444445	30.825	1114.93	2	35	3
6	509	685	50.9	8.34747222222222	30.831	1118.431	2	35	3
6	510	685	51	8.3475	30.836	1121.931	2	35	3
6	511	685	51.1	8.34752777777778	30.842	1125.431	2	35	3
6	512	685	51.2	8.34755555555556	30.847	1128.93	2	35	3
6	513	685	51.3	8.34758333333333	30.852	1132.43	2	35	3
6	514	685	51.4	8.34761111111111	30.858	1135.93	2	35	3
6	515	685	51.5	8.34763888888889	30.863	1139.43	2	35	3
6	516	685	51.6	8.34766666666667	30.868	1142.93	2	35	3
6	517	685	51.7	8.34769444444444	30.874	1146.43	2	35	3
6	518	685	51.8	8.34772222222222	30.879	1149.93	2	35	3
6	519	685	51.9	8.34775	30.885	1153.43	2	35	3
6	520	685	52	8.34777777777778	30.89	1156.93	2	35	3
6	521	685	52.1	8.34780555555556	30.895	1160.43	2	35	3
6	522	685	52.2	8.34783333333333	30.9	1163.932	2	34.98	3
6	523	685	52.3	8.34786111111111	30.906	1167.427	2	34.97	3
6	524	685	52.4	8.34788888888889	30.911	1170.911	2	35.1	3
6	525	685	52.5	8.34791666666667	30.916	1174.404	2	35.53	3
6	526	685	52.6	8.34794444444445	30.881	1177.959	2	36.36	3
6	527	685	52.7	8.34797222222222	30.864	1181.65	2	37.5	3
6	528	685	52.8	8.348	30.892	1185.456	2	38.68	3
6	529	685	52.9	8.34802777777778	30.939	1189.404	2	39.63	3
6	530	685	53	8.34805555555556	30.945	1193.438	2	40.14	3
6	531	685	53.1	8.34808333333333	30.951	1197.49	2	40.27	3
6	532	685	53.2	8.34811111111111	30.946	1201.522	2	40.18	3
6	533	685	53.3	8.34813888888889	30.941	1205.525	2	40.05	3
6	534	685	53.4	8.34816666666667	30.935	1209.52	2	40	3
6	535	685	53.5	8.34819444444445	30.93	1213.52	2	40	3
6	536	685	53.6	8.34822222222222	30.925	1217.522	2	39.98	3
6	537	685	53.7	8.34825	30.919	1221.517	2	39.97	3
6	538	685	53.8	8.34827777777778	30.914	1225.504	2	40.07	3
6	539	685	53.9	8.34830555555556	30.909	1229.502	2	40.37	3
6	540	685	54	8.34833333333333	30.886	1233.542	2	40.92	3
6	541	685	54.1	8.34836111111111	30.881	1237.659	2	41.67	3
6	542	685	54.2	8.34838888888889	30.873	1241.866	2	42.5	3
6	543	685	54.3	8.34841666666667	30.869	1246.159	2	43.33	3
6	544	685	54.4	8.34844444444444	30.863	1250.544	2	44.06	3
6	545	685	54.5	8.34847222222222	30.874	1254.999	2	44.6	3
6	546	685	54.6	8.3485	30.867	1259.483	2	45.04	3
6	547	685	54.7	8.34852777777778	30.861	1263.99	2	45.61	3
6	548	685	54.8	8.34855555555556	30.809	1268.554	2	46.48	3
6	549	685	54.9	8.34858333333333	30.783	1273.266	2	47.68	3
6	550	685	55	8.34861111111111	30.798	1278.092	2	48.91	3
6	551	685	55.1	8.34863888888889	30.838	1283.068	2	49.8	3
6	552	685	55.2	8.34866666666667	30.83	1288.127	2	50.1	3
6	553	685	55.3	8.34869444444445	30.825	1293.182	2	49.74	3
6	554	685	55.4	8.34872222222222	30.869	1298.147	2	48.82	3
6	555	685	55.5	8.34875	30.887	1302.964	2	47.59	3
6	556	685	55.6	8.34877777777778	30.862	1307.668	2	46.41	3
6	557	685	55.7	8.34880555555556	30.818	1312.224	2	45.55	3
6	558	685	55.8	8.34883333333333	30.818	1316.716	2	45.1	3
6	559	685	55.9	8.34886111111111	30.817	1321.199	2	44.97	3
6	560	685	56	8.34888888888889	30.816	1325.694	2	44.98	3
6	561	685	56.1	8.34891666666667	30.815	1330.202	2	44.94	3
6	562	685	56.2	8.34894444444445	30.815	1334.696	2	44.81	3
6	563	685	56.3	8.34897222222222	30.814	1339.164	2	44.72	3
6	564	685	56.4	8.349	30.816	1343.622	2	44.72	3
6	565	685	56.5	8.34902777777778	30.831	1348.09	2	44.81	3
6	566	685	56.6	8.34905555555556	30.846	1352.584	2	44.94	3
6	567	685	56.7	8.34908333333333	30.861	1357.09	2	45	3
6	568	685	56.8	8.34911111111111	30.875	1361.59	2	45	3
6	569	685	56.9	8.34913888888889	30.891	1366.09	2	45	3
6	570	685	57	8.34916666666667	30.906	1370.589	2	45	3
6	571	685	57.1	8.34919444444444	30.921	1375.089	2	45	3
6	572	685	57.2	8.34922222222222	30.936	1379.589	2	45	3
6	573	685	57.3	8.34925	30.951	1384.089	2	45	3
6	574	685	57.4	8.34927777777778	30.965	1388.589	2	45	3
6	575	685	57.5	8.34930555555556	30.98	1393.089	2	45	3
6	576	685	57.6	8.34933333333333	30.996	1397.59	2	45	3
6	577	685	57.7	8.34936111111111	31.011	1402.09	2	45	3
6	578	685	57.8	8.34938888888889	31.025	1406.59	2	45	3
6	579	685	57.9	8.34941666666667	31.04	1411.089	2	45	3
6	580	685	58	8.34944444444445	31.055	1415.589	2	45	3
6	581	685	58.1	8.34947222222222	31.07	1420.089	2	45	3
6	582	685	58.2	8.3495	31.085	1424.589	2	45	3
6	583	685	58.3	8.34952777777778	31.1	1429.09	2	45	3
6	584	685	58.4	8.34955555555556	31.115	1433.59	2	45	3
6	585	685	58.5	8.34958333333333	31.13	1438.09	2	45	3
6	586	685	58.6	8.34961111111111	31.145	1442.589	2	45	3
6	587	685	58.7	8.34963888888889	31.16	1447.078	2	45.1	3
6	588	685	58.8	8.34966666666667	31.175	1451.591	2	45.32	3
6	589	685	58.9	8.34969444444445	31.19	1456.161	2	45.32	3
6	590	685	59	8.34972222222222	31.19	1460.736	2	44.78	3
6	591	685	59.1	8.34975	31.244	1465.17	2	43.69	3
6	592	685	59.2	8.34977777777778	31.216	1469.488	2	42.49	3
6	593	685	59.3	8.34980555555556	31.138	1473.612	2	41.92	3
6	594	685	59.4	8.34983333333333	30.976	1477.733	2	42.31	3
6	595	685	59.5	8.34986111111111	30.869	1482.004	2	43.36	3
6	596	685	59.6	8.34988888888889	30.81	1486.399	2	44.48	3
6	597	685	59.7	8.34991666666667	30.72	1490.937	2	45.22	3
6	598	685	59.8	8.34994444444444	30.611	1495.509	2	45.5	3
6	599	685	59.9	8.34997222222222	30.502	1500.067	2	45.53	3
6	600	685	60	8.35	30.394	1504.619	2	45.52	3
6	601	685	60.1	8.35002777777778	30.285	1509.183	2	45.4	3
6	602	685	60.2	8.35005555555556	30.173	1513.738	2	45	3
6	603	685	60.3	8.35008333333333	30.104	1518.236	2	44.26	3
6	604	685	60.4	8.35011111111111	30.032	1522.627	2	43.25	3
6	605	685	60.5	8.35013888888889	29.936	1526.886	2	42.24	3
6	606	685	60.6	8.35016666666667	29.838	1531.037	2	41.49	3
6	607	685	60.7	8.35019444444445	29.783	1535.132	2	41.09	3
6	608	685	60.8	8.35022222222222	29.725	1539.217	2	40.98	3
6	609	685	60.9	8.35025	29.667	1543.311	2	41	3
6	610	685	61	8.35027777777778	29.609	1547.417	2	41.02	3
6	611	685	61.1	8.35030555555556	29.551	1551.533	2	40.89	3
6	612	685	61.2	8.35033333333333	29.49	1555.638	2	40.44	3
6	613	685	61.3	8.35036111111111	29.479	1559.679	2	39.62	3
6	614	685	61.4	8.35038888888889	29.461	1563.589	2	38.5	3
6	615	685	61.5	8.35041666666667	29.414	1567.379	2	37.38	3
6	616	685	61.6	8.35044444444445	29.36	1571.038	2	36.56	3
6	617	685	61.7	8.35047222222222	29.356	1574.646	2	36	3
6	618	685	61.8	8.3505	29.348	1578.218	2	35.6	3
6	619	685	61.9	8.35052777777778	29.341	1581.749	2	35.42	3
6	620	685	62	8.35055555555556	29.355	1585.267	2	35.44	3
6	621	685	62.1	8.35058333333333	29.373	1588.803	2	35.62	3
6	622	685	62.2	8.35061111111111	29.393	1592.392	2	35.87	3
6	623	685	62.3	8.35063888888889	29.409	1596.003	2	35.94	3
6	624	685	62.4	8.35066666666667	29.426	1599.596	2	35.89	3
6	625	685	62.5	8.35069444444444	29.445	1603.181	2	35.83	3
6	626	685	62.6	8.35072222222222	29.463	1606.76	2	35.79	3
6	627	685	62.7	8.35075	29.477	1610.337	2	35.77	3
6	628	685	62.8	8.35077777777778	29.483	1613.913	2	35.77	3
6	629	685	62.9	8.35080555555556	29.485	1617.49	2	35.78	3
6	630	685	63	8.35083333333333	29.488	1621.068	2	35.79	3
6	631	685	63.1	8.35086111111111	29.492	1624.65	2	35.77	3
6	632	685	63.2	8.35088888888889	29.49	1628.232	2	35.67	3
6	633	685	63.3	8.35091666666667	29.499	1631.8	2	35.47	3
6	634	685	63.4	8.35094444444445	29.537	1635.335	2	35.23	3
6	635	685	63.5	8.35097222222222	29.584	1638.838	2	35.03	3
6	636	685	63.6	8.351	29.619	1642.325	2	34.95	3
6	637	685	63.7	8.35102777777778	29.627	1645.815	2	34.95	3
6	638	685	63.8	8.35105555555556	29.622	1649.313	2	34.99	3
6	639	685	63.9	8.35108333333333	29.624	1652.815	2	35	3
6	640	685	64	8.35111111111111	29.627	1656.316	2	35	3
6	641	685	64.1	8.35113888888889	29.629	1659.815	2	35	3
6	642	685	64.2	8.35116666666667	29.631	1663.315	2	35	3
6	643	685	64.3	8.35119444444445	29.634	1666.815	2	35	3
6	644	685	64.4	8.35122222222222	29.636	1670.315	2	35	3
6	645	685	64.5	8.35125	29.637	1673.815	2	35	3
6	646	685	64.6	8.35127777777778	29.64	1677.287	2	35.26	3
6	647	685	64.7	8.35130555555556	29.643	1680.814	2	35.85	3
6	648	685	64.8	8.35133333333333	29.644	1684.46	2	36.28	3
6	649	685	64.9	8.35136111111111	29.625	1688.149	2	36.27	3
6	650	685	65	8.35138888888889	29.571	1691.793	2	35.85	3
6	651	685	65.1	8.35141666666667	29.517	1695.319	2	35.25	3
6	652	685	65.2	8.35144444444444	29.462	1698.791	2	35	3
6	653	685	65.3	8.35147222222222	29.408	1702.289	2	35.01	3
6	654	685	65.4	8.3515	29.354	1705.793	2	35.03	3
6	655	685	65.5	8.35152777777778	29.3	1709.31	2	34.9	3
6	656	685	65.6	8.35155555555556	29.245	1712.816	2	34.46	3
6	657	685	65.7	8.35158333333333	29.233	1716.261	2	33.63	3
6	658	685	65.8	8.35161111111111	29.203	1719.569	2	32.49	3
6	659	685	65.9	8.35163888888889	29.132	1722.76	2	31.36	3
6	660	685	66	8.35166666666667	29.044	1725.814	2	30.53	3
6	661	685	66.1	8.35169444444445	28.998	1728.807	2	30.1	3
6	662	685	66.2	8.35172222222222	28.952	1731.79	2	29.97	3
6	663	685	66.3	8.35175	28.905	1734.785	2	29.98	3
6	664	685	66.4	8.35177777777778	28.858	1737.785	2	30.01	3
6	665	685	66.5	8.35180555555556	28.812	1740.789	2	30.02	3
6	666	685	66.6	8.35183333333333	28.765	1743.805	2	29.9	3
6	667	685	66.7	8.35186111111111	28.718	1746.812	2	29.46	3
6	668	685	66.8	8.35188888888889	28.714	1749.757	2	28.63	3
6	669	685	66.9	8.35191666666667	28.692	1752.541	2	27.19	3
6	670	685	67	8.35194444444445	28.629	1755.155	2	25.33	3
6	671	685	67.1	8.35197222222222	28.548	1757.636	2	23.99	3
6	672	685	67.2	8.352	28.532	1759.901	2	23.55	3
6	673	685	67.3	8.35202777777778	28.544	1762.208	2	23.94	3
6	674	685	67.4	8.35205555555556	28.556	1764.671	2	24.67	3
6	675	685	67.5	8.35208333333333	28.568	1767.207	2	25	3
6	676	685	67.6	8.35211111111111	28.58	1769.707	2	25	3
6	677	685	67.7	8.35213888888889	28.592	1772.208	2	24.98	3
6	678	685	67.8	8.35216666666667	28.603	1774.704	2	24.97	3
6	679	685	67.9	8.35219444444444	28.616	1777.187	2	25.1	3
6	680	685	68	8.35222222222222	28.627	1779.68	2	25.54	3
6	681	685	68.1	8.35225	28.598	1782.235	2	26.37	3
6	682	685	68.2	8.35227777777778	28.589	1784.927	2	27.5	3
6	683	685	68.3	8.35230555555556	28.624	1787.736	2	28.64	3
6	684	685	68.4	8.35233333333333	28.679	1790.681	2	29.47	3
6	685	685	68.5	8.35236111111111	28.693	1793.688	2	29.9	3
6	686	685	68.6	8.35238888888889	28.708	1796.704	2	30.03	3
6	687	685	68.7	8.35241666666667	28.722	1799.709	2	30.01	3
6	688	685	68.8	8.35244444444445	28.736	1802.707	2	30	3
6	689	685	68.9	8.35247222222222	28.751	1805.706	2	30	3
6	690	685	69	8.3525	28.764	1808.706	2	30	3
6	691	685	69.1	8.35252777777778	28.779	1811.706	2	30	3
6	692	685	69.2	8.35255555555556	28.793	1814.707	2	30	3
6	693	685	69.3	8.35258333333333	28.807	1817.707	2	30	3
6	694	685	69.4	8.35261111111111	28.821	1820.708	2	29.98	3
6	695	685	69.5	8.35263888888889	28.835	1823.704	2	29.97	3
6	696	685	69.6	8.35266666666667	28.85	1826.676	2	30.2	3
6	697	685	69.7	8.35269444444445	28.864	1829.68	2	30.88	3
6	698	685	69.8	8.35272222222222	28.837	1832.805	2	31.88	3
6	699	685	69.9	8.35275	28.813	1836.045	2	33.01	3
6	700	685	70	8.35277777777778	28.829	1839.428	2	33.98	3
6	701	685	70.1	8.35280555555556	28.864	1842.884	2	34.57	3
6	702	685	70.2	8.35283333333333	28.856	1846.379	2	34.9	3
6	703	685	70.3	8.35286111111111	28.85	1849.896	2	35.03	3
6	704	685	70.4	8.35288888888889	28.843	1853.401	2	35.02	3
6	705	685	70.5	8.35291666666667	28.836	1856.899	2	35	3
6	706	685	70.6	8.35294444444444	28.829	1860.399	2	35	3
6	707	685	70.7	8.35297222222222	28.823	1863.899	2	35	3
6	708	685	70.8	8.353	28.816	1867.399	2	35	3
6	709	685	70.9	8.35302777777778	28.809	1870.899	2	35	3
6	710	685	71	8.35305555555556	28.802	1874.399	2	35	3
6	711	685	71.1	8.35308333333333	28.796	1877.899	2	35	3
6	712	685	71.2	8.35311111111111	28.789	1881.397	2	35.02	3
6	713	685	71.3	8.35313888888889	28.782	1884.902	2	35.03	3
6	714	685	71.4	8.35316666666667	28.775	1888.417	2	34.91	3
6	715	685	71.5	8.35319444444445	28.768	1891.916	2	34.58	3
6	716	685	71.6	8.35322222222222	28.778	1895.349	2	34.21	3
6	717	685	71.7	8.35325	28.743	1898.715	2	34.15	3
6	718	685	71.8	8.35327777777778	28.725	1902.087	2	34.69	3
6	719	685	71.9	8.35330555555556	28.794	1905.598	2	35.77	3
6	720	685	72	8.35333333333333	28.918	1909.229	2	36.95	3
6	721	685	72.1	8.35336111111111	29.102	1913.013	2	37.8	3
6	722	685	72.2	8.35338888888889	29.398	1916.879	2	38.01	3
6	723	685	72.3	8.35341666666667	29.713	1920.714	2	37.49	3
6	724	685	72.4	8.35344444444445	30.018	1924.429	2	36.69	3
6	725	685	72.5	8.35347222222222	30.206	1928.048	2	35.84	3
6	726	685	72.6	8.3535	30.308	1931.587	2	34.95	3
6	727	685	72.7	8.35352777777778	30.339	1935.061	2	34.02	3
6	728	685	72.8	8.35355555555556	30.285	1938.405	2	32.88	3
6	729	685	72.9	8.35358333333333	30.161	1941.63	2	31.74	3
6	730	685	73	8.35361111111111	30.062	1944.721	2	30.98	3
6	731	685	73.1	8.35363888888889	29.937	1947.748	2	30.81	3
6	732	685	73.2	8.35366666666667	29.804	1950.79	2	31.24	3
6	733	685	73.3	8.35369444444444	29.774	1953.93	2	32.14	3
6	734	685	73.4	8.35372222222222	29.787	1957.212	2	33.1	3
6	735	685	73.5	8.35375	29.918	1960.596	2	33.75	3
6	736	685	73.6	8.35377777777778	30.083	1964.017	2	34.05	3
6	737	685	73.7	8.35380555555556	30.226	1967.437	2	34.1	3
6	738	685	73.8	8.35383333333333	30.371	1970.844	2	34.07	3
6	739	685	73.9	8.35386111111111	30.514	1974.249	2	34.06	3
6	740	685	74	8.35388888888889	30.657	1977.655	2	34.06	3
6	741	685	74.1	8.35391666666667	30.813	1981.062	2	34.06	3
6	742	685	74.2	8.35394444444444	30.957	1984.468	2	34.05	3
6	743	685	74.3	8.35397222222222	31.04	1987.872	2	34.03	3
6	744	685	74.4	8.354	31.045	1991.274	2	34.01	3
6	745	685	74.5	8.35402777777778	30.988	1994.674	2	34	3
6	746	685	74.6	8.35405555555556	30.919	1998.073	2	34	3
6	747	685	74.7	8.35408333333333	30.864	2001.473	2	34	3
6	748	685	74.8	8.35411111111111	30.808	2004.908	2	33.68	3
6	749	685	74.9	8.35413888888889	30.751	2008.274	2	32.94	3
6	750	685	75	8.35416666666667	30.694	2011.495	2	32.41	3
6	751	685	75.1	8.35419444444445	30.682	2014.661	2	32.37	3
6	752	685	75.2	8.35422222222222	30.692	2017.877	2	32.82	3
6	753	685	75.3	8.35425	30.749	2021.228	2	33.44	3
6	754	685	75.4	8.35427777777778	30.861	2024.631	2	33.64	3
6	755	685	75.5	8.35430555555556	31.022	2027.986	2	33.56	3
6	756	685	75.6	8.35433333333333	31.191	2031.337	2	33.52	3
6	757	685	75.7	8.35436111111111	31.351	2034.687	2	33.52	3
6	758	685	75.8	8.35438888888889	31.512	2038.039	2	33.52	3
6	759	685	75.9	8.35441666666667	31.672	2041.391	2	33.51	3
6	760	685	76	8.35444444444444	31.832	2044.739	2	33.53	3
6	761	685	76.1	8.35447222222222	31.998	2048.086	2	33.63	3
6	762	685	76.2	8.3545	32.165	2051.45	2	33.84	3
6	763	685	76.3	8.35452777777778	32.276	2054.842	2	34.13	3
6	764	685	76.4	8.35455555555556	32.34	2058.272	2	34.45	3
6	765	685	76.5	8.35458333333333	32.354	2061.738	2	34.72	3
6	766	685	76.6	8.35461111111111	32.306	2065.229	2	34.9	3
6	767	685	76.7	8.35463888888889	32.259	2068.733	2	34.99	3
6	768	685	76.8	8.35466666666667	32.217	2072.237	2	35.01	3
6	769	685	76.9	8.35469444444444	32.176	2075.737	2	35	3
6	770	685	77	8.35472222222222	32.134	2079.236	2	35	3
6	771	685	77.1	8.35475	32.094	2082.736	2	35	3
6	772	685	77.2	8.35477777777778	32.052	2086.258	2	34.79	3
6	773	685	77.3	8.35480555555556	32.01	2089.736	2	34.32	3
6	774	685	77.4	8.35483333333333	31.969	2093.121	2	33.99	3
6	775	685	77.5	8.35486111111111	31.953	2096.472	2	33.99	3
6	776	685	77.6	8.35488888888889	31.954	2099.857	2	34.33	3
6	777	685	77.7	8.35491666666667	31.953	2103.336	2	34.8	3
6	778	685	77.8	8.35494444444445	31.953	2106.858	2	35	3
6	779	685	77.9	8.35497222222222	31.953	2110.356	2	35.02	3
6	780	685	78	8.355	31.953	2113.861	2	35.03	3
6	781	685	78.1	8.35502777777778	31.953	2117.375	2	34.92	3
6	782	685	78.2	8.35505555555556	31.952	2120.876	2	34.62	3
6	783	685	78.3	8.35508333333333	31.969	2124.334	2	34.07	3
6	784	685	78.4	8.35511111111111	31.97	2127.716	2	33.33	3
6	785	685	78.5	8.35513888888889	31.971	2131.009	2	32.5	3
6	786	685	78.6	8.35516666666667	31.97	2134.215	2	31.69	3
6	787	685	78.7	8.35519444444444	31.968	2137.333	2	30.99	3
6	788	685	78.8	8.35522222222222	31.952	2140.386	2	30.47	3
6	789	685	78.9	8.35525	31.95	2143.407	2	30.06	3
6	790	685	79	8.35527777777778	31.947	2146.411	2	29.55	3
6	791	685	79.1	8.35530555555556	31.963	2149.34	2	28.95	3
6	792	685	79.2	8.35533333333333	31.961	2152.199	2	28.38	3
6	793	685	79.3	8.35536111111111	31.941	2154.882	2	28.38	3
6	794	685	79.4	8.35538888888889	31.938	2157.882	2	28.38	3
6	795	685	79.5	8.35541666666667	31.936	2160.381	2	28.38	3
9	422	714	42.2	8.34505555555556	34.3	780.952	2	30.45	3
9	423	714	42.3	8.34508333333333	33.932	784.003	2	30.48	3
9	424	714	42.4	8.34511111111111	33.562	787.05	2	30.49	3
9	425	714	42.5	8.34513888888889	33.193	790.103	2	30.48	3
9	426	714	42.6	8.34516666666667	32.824	793.162	2	30.32	3
9	427	714	42.7	8.34519444444445	32.445	796.196	2	29.98	3
9	428	714	42.8	8.34522222222222	32.117	799.177	2	29.55	3
9	429	714	42.9	8.34525	31.819	802.091	2	29.19	3
9	430	714	43	8.34527777777778	31.606	804.971	2	29.15	3
9	431	714	43.1	8.34530555555556	31.549	807.876	2	29.41	3
9	432	714	43.2	8.34533333333333	31.546	810.836	2	29.77	3
9	433	714	43.3	8.34536111111111	31.533	813.846	2	30.03	3
9	434	714	43.4	8.34538888888889	31.513	816.873	2	30.1	3
9	435	714	43.5	8.34541666666667	31.491	819.883	2	30.05	3
9	436	714	43.6	8.34544444444444	31.469	822.872	2	30.09	3
9	437	714	43.7	8.34547222222222	31.455	825.868	2	30.35	3
9	438	714	43.8	8.3455	31.404	828.905	2	30.85	3
9	439	714	43.9	8.34552777777778	31.322	832.015	2	31.54	3
9	440	714	44	8.34555555555556	31.224	835.215	2	32.19	3
9	441	714	44.1	8.34558333333333	31.107	838.485	2	32.63	3
9	442	714	44.2	8.34561111111111	30.934	841.781	2	32.79	3
9	443	714	44.3	8.34563888888889	30.73	845.067	2	32.81	3
9	444	714	44.4	8.34566666666667	30.513	848.34	2	32.81	3
9	445	714	44.5	8.34569444444445	30.31	851.624	2	32.81	3
9	446	714	44.6	8.34572222222222	30.139	854.915	2	32.75	3
9	447	714	44.7	8.34575	29.991	858.181	2	32.69	3
9	448	714	44.8	8.34577777777778	29.862	861.424	2	32.82	3
9	449	714	44.9	8.34580555555556	29.758	864.692	2	33.28	3
9	450	714	45	8.34583333333333	29.674	868.047	2	33.97	3
9	451	714	45.1	8.34586111111111	29.629	871.497	2	34.59	3
9	452	714	45.2	8.34588888888889	29.516	875.001	2	34.98	3
9	453	714	45.3	8.34591666666667	29.501	878.525	2	35.14	3
9	454	714	45.4	8.34594444444445	29.598	882.048	2	35.14	3
9	455	714	45.5	8.34597222222222	29.689	885.563	2	35.08	3
9	456	714	45.6	8.346	29.716	889.066	2	35.01	3
9	457	714	45.7	8.34602777777778	29.643	892.559	2	34.96	3
9	458	714	45.8	8.34605555555556	29.596	896.051	2	34.96	3
9	459	714	45.9	8.34608333333333	29.627	899.549	2	34.99	3
9	460	714	46	8.34611111111111	29.635	903.053	2	34.99	3
9	461	714	46.1	8.34613888888889	29.644	906.549	2	34.97	3
9	462	714	46.2	8.34616666666667	29.653	910.035	2	35.07	3
9	463	714	46.3	8.34619444444444	29.66	913.533	2	35.37	3
9	464	714	46.4	8.34622222222222	29.653	917.073	2	35.92	3
9	465	714	46.5	8.34625	29.661	920.689	2	36.67	3
9	466	714	46.6	8.34627777777778	29.669	924.396	2	37.5	3
9	467	714	46.7	8.34630555555556	29.679	928.19	2	38.33	3
9	468	714	46.8	8.34633333333333	29.69	932.084	2	38.99	3
9	469	714	46.9	8.34636111111111	29.714	936.033	2	39.31	3
9	470	714	47	8.34638888888889	29.724	939.982	2	39.46	3
9	471	714	47.1	8.34641666666667	29.739	943.926	2	39.56	3
9	472	714	47.2	8.34644444444445	29.773	947.877	2	39.7	3
9	473	714	47.3	8.34647222222222	29.807	951.865	2	39.9	3
9	474	714	47.4	8.3465	29.84	955.875	2	40	3
9	475	714	47.5	8.34652777777778	29.873	959.875	2	40	3
9	476	714	47.6	8.34655555555556	29.906	963.875	2	40	3
9	477	714	47.7	8.34658333333333	29.939	967.875	2	40	3
9	478	714	47.8	8.34661111111111	29.973	971.875	2	40	3
9	479	714	47.9	8.34663888888889	30.006	975.875	2	40	3
9	480	714	48	8.34666666666667	30.039	979.875	2	40	3
9	481	714	48.1	8.34669444444445	30.072	983.873	2	40.01	3
9	482	714	48.2	8.34672222222222	30.105	987.874	2	40.03	3
9	483	714	48.3	8.34675	30.139	991.885	2	39.99	3
9	484	714	48.4	8.34677777777778	30.177	995.898	2	39.77	3
9	485	714	48.5	8.34680555555556	30.21	999.88	2	39.29	3
9	486	714	48.6	8.34683333333333	30.227	1003.787	2	38.59	3
9	487	714	48.7	8.34686111111111	30.192	1007.597	2	37.89	3
9	488	714	48.8	8.34688888888889	30.139	1011.333	2	37.39	3
9	489	714	48.9	8.34691666666667	30.088	1015.037	2	37.16	3
9	490	714	49	8.34694444444444	30.056	1018.734	2	37.17	3
9	491	714	49.1	8.34697222222222	30.027	1022.44	2	37.43	3
9	492	714	49.2	8.347	29.989	1026.181	2	37.96	3
9	493	714	49.3	8.34702777777778	29.952	1029.999	2	38.69	3
9	494	714	49.4	8.34705555555556	29.951	1033.922	2	39.39	3
9	495	714	49.5	8.34708333333333	29.959	1037.925	2	39.74	3
9	496	714	49.6	8.34711111111111	29.969	1041.94	2	39.63	3
9	497	714	49.7	8.34713888888889	29.992	1045.908	2	39.11	3
9	498	714	49.8	8.34716666666667	29.998	1049.792	2	38.34	3
9	499	714	49.9	8.34719444444445	30.006	1053.584	2	37.5	3
9	500	714	50	8.34722222222222	30.01	1057.293	2	36.65	3
9	501	714	50.1	8.34725	30.015	1060.905	2	35.89	3
9	502	714	50.2	8.34727777777778	30.004	1064.432	2	35.45	3
9	503	714	50.3	8.34730555555556	30.009	1067.928	2	35.46	3
9	504	714	50.4	8.34733333333333	29.998	1071.468	2	35.83	3
9	505	714	50.5	8.34736111111111	30.02	1075.094	2	36.2	3
9	506	714	50.6	8.34738888888889	30.025	1078.764	2	36.22	3
9	507	714	50.7	8.34741666666667	30.047	1082.395	2	35.86	3
9	508	714	50.8	8.34744444444445	30.036	1085.948	2	35.39	3
9	509	714	50.9	8.34747222222222	30.042	1089.447	2	35.08	3
9	510	714	51	8.3475	30.047	1092.933	2	34.97	3
9	511	714	51.1	8.34752777777778	30.052	1096.428	2	34.98	3
9	512	714	51.2	8.34755555555556	30.058	1099.93	2	35	3
9	513	714	51.3	8.34758333333333	30.063	1103.43	2	35	3
9	514	714	51.4	8.34761111111111	30.069	1106.93	2	35	3
9	515	714	51.5	8.34763888888889	30.074	1110.43	2	35	3
9	516	714	51.6	8.34766666666667	30.079	1113.93	2	35	3
9	517	714	51.7	8.34769444444444	30.084	1117.43	2	35	3
9	518	714	51.8	8.34772222222222	30.091	1120.93	2	35	3
9	519	714	51.9	8.34775	30.096	1124.43	2	35	3
9	520	714	52	8.34777777777778	30.101	1127.93	2	35	3
9	521	714	52.1	8.34780555555556	30.107	1131.431	2	35	3
9	522	714	52.2	8.34783333333333	30.112	1134.931	2	35	3
9	523	714	52.3	8.34786111111111	30.117	1138.431	2	35	3
9	524	714	52.4	8.34788888888889	30.123	1141.93	2	35	3
9	525	714	52.5	8.34791666666667	30.128	1145.43	2	35	3
9	526	714	52.6	8.34794444444445	30.133	1148.93	2	35	3
9	527	714	52.7	8.34797222222222	30.139	1152.43	2	35	3
9	528	714	52.8	8.348	30.144	1155.93	2	35	3
9	529	714	52.9	8.34802777777778	30.15	1159.43	2	35	3
9	530	714	53	8.34805555555556	30.155	1162.93	2	35	3
9	531	714	53.1	8.34808333333333	30.16	1166.43	2	35	3
9	532	714	53.2	8.34811111111111	30.165	1169.93	2	35	3
9	533	714	53.3	8.34813888888889	30.171	1173.43	2	35	3
9	534	714	53.4	8.34816666666667	30.176	1176.93	2	35	3
9	535	714	53.5	8.34819444444445	30.181	1180.43	2	35	3
9	536	714	53.6	8.34822222222222	30.187	1183.93	2	35	3
9	537	714	53.7	8.34825	30.192	1187.425	2	35.05	3
9	538	714	53.8	8.34827777777778	30.198	1190.93	2	35.16	3
9	539	714	53.9	8.34830555555556	30.203	1194.456	2	35.23	3
9	540	714	54	8.34833333333333	30.206	1197.991	2	35.23	3
9	541	714	54.1	8.34836111111111	30.201	1201.519	2	35.14	3
9	542	714	54.2	8.34838888888889	30.197	1205.019	2	35.02	3
9	543	714	54.3	8.34841666666667	30.192	1208.5	2	35.08	3
9	544	714	54.4	8.34844444444444	30.188	1212.001	2	35.38	3
9	545	714	54.5	8.34847222222222	30.166	1215.552	2	35.81	3
9	546	714	54.6	8.3485	30.177	1219.164	2	36.27	3
9	547	714	54.7	8.34852777777778	30.172	1222.815	2	36.69	3
9	548	714	54.8	8.34855555555556	30.168	1226.49	2	37.19	3
9	549	714	54.9	8.34858333333333	30.124	1230.219	2	37.92	3
9	550	714	55	8.34861111111111	30.116	1234.05	2	38.79	3
9	551	714	55.1	8.34863888888889	30.152	1237.995	2	39.52	3
9	552	714	55.2	8.34866666666667	30.146	1242.015	2	39.84	3
9	553	714	55.3	8.34869444444445	30.147	1246.043	2	39.59	3
9	554	714	55.4	8.34872222222222	30.159	1250.003	2	38.84	3
9	555	714	55.5	8.34875	30.144	1253.848	2	37.81	3
9	556	714	55.6	8.34877777777778	30.085	1257.561	2	36.82	3
9	557	714	55.7	8.34880555555556	30.011	1261.171	2	36.11	3
9	558	714	55.8	8.34883333333333	30.001	1264.732	2	35.76	3
9	559	714	55.9	8.34886111111111	30.003	1268.286	2	35.65	3
9	560	714	56	8.34888888888889	29.999	1271.85	2	35.66	3
9	561	714	56.1	8.34891666666667	29.996	1275.421	2	35.66	3
9	562	714	56.2	8.34894444444445	29.991	1278.981	2	35.67	3
9	563	714	56.3	8.34897222222222	29.983	1282.524	2	35.95	3
9	564	714	56.4	8.349	29.963	1286.099	2	36.72	3
9	565	714	56.5	8.34902777777778	29.903	1289.848	2	38.06	3
9	566	714	56.6	8.34905555555556	29.898	1293.748	2	39.84	3
9	567	714	56.7	8.34908333333333	29.895	1297.816	2	41.61	3
9	568	714	56.8	8.34911111111111	29.95	1302.034	2	42.96	3
9	569	714	56.9	8.34913888888889	29.96	1306.428	2	43.73	3
9	570	714	57	8.34916666666667	29.959	1310.853	2	44.01	3
9	571	714	57.1	8.34919444444444	29.959	1315.26	2	44.03	3
9	572	714	57.2	8.34922222222222	29.959	1319.662	2	44.02	3
9	573	714	57.3	8.34925	29.958	1324.077	2	43.9	3
9	574	714	57.4	8.34927777777778	29.954	1328.482	2	43.51	3
9	575	714	57.5	8.34930555555556	29.994	1332.836	2	42.7	3
9	576	714	57.6	8.34933333333333	30.031	1337.052	2	41.56	3
9	577	714	57.7	8.34936111111111	30.042	1341.149	2	40.46	3
9	578	714	57.8	8.34938888888889	30.059	1345.109	2	39.71	3
9	579	714	57.9	8.34941666666667	30.125	1349.022	2	39.41	3
9	580	714	58	8.34944444444445	30.188	1352.951	2	39.42	3
9	581	714	58.1	8.34947222222222	30.252	1356.903	2	39.49	3
9	582	714	58.2	8.3495	30.315	1360.854	2	39.5	3
9	583	714	58.3	8.34952777777778	30.378	1364.806	2	39.5	3
9	584	714	58.4	8.34955555555556	30.444	1368.758	2	39.46	3
9	585	714	58.5	8.34958333333333	30.508	1372.706	2	39.38	3
9	586	714	58.6	8.34961111111111	30.555	1376.639	2	39.25	3
9	587	714	58.7	8.34963888888889	30.583	1380.555	2	39.12	3
9	588	714	58.8	8.34966666666667	30.596	1384.457	2	39.03	3
9	589	714	58.9	8.34969444444445	30.606	1388.355	2	39	3
9	590	714	59	8.34972222222222	30.62	1392.253	2	38.99	3
9	591	714	59.1	8.34975	30.632	1396.153	2	39	3
9	592	714	59.2	8.34977777777778	30.644	1400.053	2	38.99	3
9	593	714	59.3	8.34980555555556	30.658	1403.952	2	38.99	3
9	594	714	59.4	8.34983333333333	30.664	1407.848	2	39.03	3
9	595	714	59.5	8.34986111111111	30.684	1411.747	2	39.14	3
9	596	714	59.6	8.34988888888889	30.73	1415.662	2	39.34	3
9	597	714	59.7	8.34991666666667	30.786	1419.607	2	39.59	3
9	598	714	59.8	8.34994444444444	30.834	1423.583	2	39.83	3
9	599	714	59.9	8.34997222222222	30.852	1427.586	2	39.98	3
9	600	714	60	8.35	30.86	1431.604	2	39.93	3
9	601	714	60.1	8.35002777777778	30.874	1435.609	2	39.63	3
9	602	714	60.2	8.35005555555556	30.902	1439.568	2	39.08	3
9	603	714	60.3	8.35008333333333	30.916	1443.451	2	38.33	3
9	604	714	60.4	8.35011111111111	30.931	1447.234	2	37.59	3
9	605	714	60.5	8.35013888888889	30.941	1450.95	2	36.96	3
9	606	714	60.6	8.35016666666667	30.952	1454.617	2	36.36	3
9	607	714	60.7	8.35019444444445	30.947	1458.223	2	35.81	3
9	608	714	60.8	8.35022222222222	30.94	1461.771	2	35.36	3
9	609	714	60.9	8.35025	30.933	1465.266	2	35.06	3
9	610	714	61	8.35027777777778	30.926	1468.752	2	34.98	3
9	611	714	61.1	8.35030555555556	30.919	1472.253	2	35	3
9	612	714	61.2	8.35033333333333	30.913	1475.753	2	35	3
9	613	714	61.3	8.35036111111111	30.906	1479.253	2	35	3
9	614	714	61.4	8.35038888888889	30.899	1482.753	2	35	3
9	615	714	61.5	8.35041666666667	30.891	1486.253	2	35	3
9	616	714	61.6	8.35044444444445	30.884	1489.753	2	35	3
9	617	714	61.7	8.35047222222222	30.878	1493.253	2	35	3
9	618	714	61.8	8.3505	30.871	1496.753	2	35	3
9	619	714	61.9	8.35052777777778	30.864	1500.253	2	35	3
9	620	714	62	8.35055555555556	30.857	1503.753	2	35	3
9	621	714	62.1	8.35058333333333	30.851	1507.253	2	35	3
9	622	714	62.2	8.35061111111111	30.843	1510.753	2	35	3
9	623	714	62.3	8.35063888888889	30.836	1514.253	2	35	3
9	624	714	62.4	8.35066666666667	30.829	1517.753	2	35	3
9	625	714	62.5	8.35069444444444	30.823	1521.253	2	35	3
9	626	714	62.6	8.35072222222222	30.816	1524.753	2	35	3
9	627	714	62.7	8.35075	30.808	1528.253	2	35	3
9	628	714	62.8	8.35077777777778	30.801	1531.753	2	35	3
9	629	714	62.9	8.35080555555556	30.795	1535.254	2	35	3
9	630	714	63	8.35083333333333	30.788	1538.754	2	35	3
9	631	714	63.1	8.35086111111111	30.781	1542.254	2	35	3
9	632	714	63.2	8.35088888888889	30.774	1545.753	2	35	3
9	633	714	63.3	8.35091666666667	30.767	1549.253	2	35	3
9	634	714	63.4	8.35094444444445	30.76	1552.754	2	35	3
9	635	714	63.5	8.35097222222222	30.753	1556.254	2	35	3
9	636	714	63.6	8.351	30.747	1559.753	2	35	3
9	637	714	63.7	8.35102777777778	30.739	1563.252	2	35.02	3
9	638	714	63.8	8.35105555555556	30.733	1566.756	2	35.03	3
9	639	714	63.9	8.35108333333333	30.726	1570.27	2	34.93	3
9	640	714	64	8.35111111111111	30.719	1573.785	2	34.5	3
9	641	714	64.1	8.35113888888889	30.728	1577.223	2	33.74	3
9	642	714	64.2	8.35116666666667	30.706	1580.527	2	33.11	3
9	643	714	64.3	8.35119444444445	30.709	1583.763	2	32.98	3
9	644	714	64.4	8.35122222222222	30.723	1587.037	2	33.35	3
9	645	714	64.5	8.35125	30.737	1590.418	2	33.9	3
9	646	714	64.6	8.35127777777778	30.744	1593.861	2	34.2	3
9	647	714	64.7	8.35130555555556	30.757	1597.293	2	34.24	3
9	648	714	64.8	8.35133333333333	30.782	1600.712	2	34.22	3
9	649	714	64.9	8.35136111111111	30.813	1604.133	2	34.22	3
9	650	714	65	8.35138888888889	30.839	1607.572	2	34.08	3
9	651	714	65.1	8.35141666666667	30.853	1611.001	2	33.57	3
9	652	714	65.2	8.35144444444444	30.913	1614.34	2	32.59	3
9	653	714	65.3	8.35147222222222	30.931	1617.527	2	31.25	3
9	654	714	65.4	8.3515	30.923	1620.595	2	30	3
9	655	714	65.5	8.35152777777778	30.874	1623.491	2	29.33	3
9	656	714	65.6	8.35155555555556	30.858	1626.364	2	29.28	3
9	657	714	65.7	8.35158333333333	30.877	1629.296	2	29.59	3
9	658	714	65.8	8.35161111111111	30.878	1632.292	2	29.91	3
9	659	714	65.9	8.35163888888889	30.88	1635.308	2	30.03	3
9	660	714	66	8.35166666666667	30.882	1638.312	2	30.02	3
9	661	714	66.1	8.35169444444445	30.884	1641.311	2	30	3
9	662	714	66.2	8.35172222222222	30.886	1644.311	2	30	3
9	663	714	66.3	8.35175	30.888	1647.311	2	30	3
9	664	714	66.4	8.35177777777778	30.89	1650.311	2	30	3
9	665	714	66.5	8.35180555555556	30.891	1653.311	2	30	3
9	666	714	66.6	8.35183333333333	30.894	1656.311	2	30	3
9	667	714	66.7	8.35186111111111	30.895	1659.311	2	30	3
9	668	714	66.8	8.35188888888889	30.897	1662.31	2	30	3
9	669	714	66.9	8.35191666666667	30.899	1665.31	2	30	3
9	670	714	67	8.35194444444445	30.901	1668.31	2	30	3
9	671	714	67.1	8.35197222222222	30.903	1671.31	2	30	3
9	672	714	67.2	8.352	30.905	1674.31	2	30	3
9	673	714	67.3	8.35202777777778	30.906	1677.31	2	30	3
9	674	714	67.4	8.35205555555556	30.908	1680.281	2	30.27	3
9	675	714	67.5	8.35208333333333	30.91	1683.31	2	30.89	3
9	676	714	67.6	8.35211111111111	30.912	1686.461	2	31.33	3
9	677	714	67.7	8.35213888888889	30.868	1689.658	2	31.33	3
9	678	714	67.8	8.35216666666667	30.822	1692.809	2	30.89	3
9	679	714	67.9	8.35219444444444	30.776	1695.837	2	30.27	3
9	680	714	68	8.35222222222222	30.729	1698.807	2	30	3
9	681	714	68.1	8.35225	30.683	1701.807	2	30	3
9	682	714	68.2	8.35227777777778	30.636	1704.806	2	30	3
9	683	714	68.3	8.35230555555556	30.589	1707.806	2	30	3
9	684	714	68.4	8.35233333333333	30.543	1710.806	2	30	3
9	685	714	68.5	8.35236111111111	30.496	1713.805	2	30	3
9	686	714	68.6	8.35238888888889	30.45	1716.803	2	30.01	3
9	687	714	68.7	8.35241666666667	30.404	1719.807	2	30.02	3
9	688	714	68.8	8.35244444444445	30.357	1722.823	2	29.9	3
9	689	714	68.9	8.35247222222222	30.31	1725.827	2	29.49	3
9	690	714	69	8.3525	30.305	1728.771	2	28.75	3
9	691	714	69.1	8.35252777777778	30.26	1731.6	2	27.88	3
9	692	714	69.2	8.35255555555556	30.179	1734.311	2	27.26	3
9	693	714	69.3	8.35258333333333	30.138	1736.983	2	27.08	3
9	694	714	69.4	8.35261111111111	30.096	1739.689	2	27.11	3
9	695	714	69.5	8.35263888888889	30.052	1742.429	2	27.01	3
9	696	714	69.6	8.35266666666667	30.028	1745.134	2	26.68	3
9	697	714	69.7	8.35269444444445	29.97	1747.752	2	26.44	3
9	698	714	69.8	8.35272222222222	29.914	1750.342	2	26.72	3
9	699	714	69.9	8.35275	29.825	1753.048	2	27.25	3
9	700	714	70	8.35277777777778	29.805	1755.83	2	27.56	3
9	701	714	70.1	8.35280555555556	29.8	1758.592	2	27.85	3
9	702	714	70.2	8.35283333333333	29.806	1761.359	2	28.29	3
9	703	714	70.3	8.35286111111111	29.821	1764.193	2	28.97	3
9	704	714	70.4	8.35288888888889	29.864	1767.167	2	29.72	3
9	705	714	70.5	8.35291666666667	29.84	1770.206	2	30.04	3
9	706	714	70.6	8.35294444444444	29.731	1773.211	2	30.03	3
9	707	714	70.7	8.35297222222222	29.546	1776.213	2	30.01	3
9	708	714	70.8	8.353	29.26	1779.213	2	29.99	3
9	709	714	70.9	8.35302777777778	28.897	1782.212	2	29.96	3
9	710	714	71	8.35305555555556	28.449	1785.2	2	29.97	3
9	711	714	71.1	8.35308333333333	27.911	1788.175	2	30.23	3
9	712	714	71.2	8.35311111111111	27.441	1791.182	2	30.95	3
9	713	714	71.3	8.35313888888889	27.071	1794.336	2	32.17	3
9	714	714	71.4	8.35316666666667	26.71	1797.632	2	33.7	3
9	715	714	71.5	8.35319444444445	26.396	1801.068	2	35.17	3
9	716	714	71.6	8.35322222222222	26.105	1804.66	2	36.23	3
9	717	714	71.7	8.35325	25.719	1808.359	2	36.82	3
9	718	714	71.8	8.35327777777778	25.337	1812.078	2	37.02	3
9	719	714	71.9	8.35330555555556	24.954	1815.786	2	37.02	3
9	720	714	72	8.35333333333333	24.572	1819.486	2	36.99	3
9	721	714	72.1	8.35336111111111	24.189	1823.168	2	37.1	3
12	130	658	13	8.33694444444444	26.65	70.279	2	26.66	3
12	131	658	13.1	8.33697222222222	26.635	73.278	2	26.66	3
12	132	658	13.2	8.337	26.62	76.279	2	26.66	3
12	133	658	13.3	8.33702777777778	26.715	79.216	2	26.66	3
12	134	658	13.4	8.33705555555556	26.718	81.866	2	26.66	3
12	135	658	13.5	8.33708333333333	26.726	84.54	2	26.66	3
12	136	658	13.6	8.33711111111111	26.723	87.171	2	26.49	3
12	137	658	13.7	8.33713888888889	26.727	89.817	2	26.48	3
12	138	658	13.8	8.33716666666667	26.73	92.465	2	26.49	3
12	139	658	13.9	8.33719444444445	26.733	95.116	2	26.5	3
12	140	658	14	8.33722222222222	26.736	97.766	2	26.5	3
12	141	658	14.1	8.33725	26.739	100.416	2	26.5	3
12	142	658	14.2	8.33727777777778	26.742	103.066	2	26.5	3
12	143	658	14.3	8.33730555555556	26.745	105.716	2	26.5	3
12	144	658	14.4	8.33733333333333	26.749	108.366	2	26.5	3
12	145	658	14.5	8.33736111111111	26.751	111.016	2	26.5	3
12	146	658	14.6	8.33738888888889	26.754	113.666	2	26.5	3
12	147	658	14.7	8.33741666666667	26.757	116.317	2	26.5	3
12	148	658	14.8	8.33744444444445	26.76	118.967	2	26.5	3
12	149	658	14.9	8.33747222222222	26.763	121.644	2	26.25	3
12	150	658	15	8.3375	26.766	124.268	2	25.67	3
12	151	658	15.1	8.33752777777778	26.77	126.777	2	25.26	3
12	152	658	15.2	8.33755555555556	26.812	129.243	2	25.26	3
12	153	658	15.3	8.33758333333333	26.861	131.752	2	25.67	3
12	154	658	15.4	8.33761111111111	26.91	134.375	2	26.25	3
12	155	658	15.5	8.33763888888889	26.959	137.052	2	26.5	3
12	156	658	15.6	8.33766666666667	27.008	139.702	2	26.49	3
12	157	658	15.7	8.33769444444444	27.057	142.351	2	26.49	3
12	158	658	15.8	8.33772222222222	27.106	145	2	26.5	3
12	159	658	15.9	8.33775	27.154	147.65	2	26.52	3
12	160	658	16	8.33777777777778	27.204	150.307	2	26.5	3
12	161	658	16.1	8.33780555555556	27.259	152.966	2	26.35	3
12	162	658	16.2	8.33783333333333	27.308	155.605	2	26.01	3
12	163	658	16.3	8.33786111111111	27.323	158.192	2	25.51	3
12	164	658	16.4	8.33788888888889	27.292	160.708	2	25.02	3
12	165	658	16.5	8.33791666666667	27.226	163.172	2	24.68	3
12	166	658	16.6	8.33794444444444	27.154	165.616	2	24.53	3
12	167	658	16.7	8.33797222222222	27.089	168.062	2	24.51	3
12	168	658	16.8	8.338	27.023	170.515	2	24.53	3
12	169	658	16.9	8.33802777777778	26.957	172.969	2	24.53	3
12	170	658	17	8.33805555555556	26.892	175.422	2	24.53	3
12	171	658	17.1	8.33808333333333	26.827	177.876	2	24.53	3
12	172	658	17.2	8.33811111111111	26.762	180.329	2	24.53	3
12	173	658	17.3	8.33813888888889	26.696	182.782	2	24.53	3
12	174	658	17.4	8.33816666666667	26.631	185.235	2	24.53	3
12	175	658	17.5	8.33819444444445	26.565	187.689	2	24.54	3
12	176	658	17.6	8.33822222222222	26.5	190.143	2	24.53	3
12	177	658	17.7	8.33825	26.435	192.596	2	24.53	3
12	178	658	17.8	8.33827777777778	26.369	195.061	2	24.42	3
12	179	658	17.9	8.33830555555556	26.303	197.51	2	24.11	3
12	180	658	18	8.33833333333333	26.239	199.902	2	23.72	3
12	181	658	18.1	8.33836111111111	26.174	202.247	2	23.34	3
12	182	658	18.2	8.33838888888889	26.154	204.569	2	22.86	3
12	183	658	18.3	8.33841666666667	26.165	206.86	2	22.14	3
12	184	658	18.4	8.33844444444444	26.141	209.039	2	21.15	3
12	185	658	18.5	8.33847222222222	26.075	211.078	2	20.22	3
12	186	658	18.6	8.3385	26.059	213.019	2	19.77	3
12	187	658	18.7	8.33852777777778	26.111	214.964	2	19.75	3
12	188	658	18.8	8.33855555555556	26.17	216.951	2	19.91	3
12	189	658	18.9	8.33858333333333	26.223	218.961	2	20.01	3
12	190	658	19	8.33861111111111	26.275	220.963	2	20.02	3
12	191	658	19.1	8.33863888888889	26.328	222.965	2	20.02	3
12	192	658	19.2	8.33866666666667	26.38	224.978	2	19.93	3
12	193	658	19.3	8.33869444444444	26.434	226.981	2	19.64	3
12	194	658	19.4	8.33872222222222	26.499	228.943	2	19.09	3
12	195	658	19.5	8.33875	26.548	230.829	2	18.33	3
12	196	658	19.6	8.33877777777778	26.597	232.621	2	17.46	3
12	197	658	19.7	8.33880555555556	26.64	234.31	2	16.71	3
12	198	658	19.8	8.33883333333333	26.669	235.909	2	16.38	3
12	199	658	19.9	8.33886111111111	26.697	237.492	2	16.68	3
12	200	658	20	8.33888888888889	26.701	239.166	2	17.56	3
12	201	658	20.1	8.33891666666667	26.764	240.977	2	18.64	3
12	202	658	20.2	8.33894444444445	26.853	242.925	2	19.48	3
12	203	658	20.3	8.33897222222222	26.906	244.935	2	19.91	3
12	204	658	20.4	8.339	26.959	246.952	2	20.03	3
12	205	658	20.5	8.33902777777778	27.011	248.955	2	20.01	3
12	206	658	20.6	8.33905555555556	27.064	250.953	2	19.99	3
12	207	658	20.7	8.33908333333333	27.117	252.951	2	20.01	3
12	208	658	20.8	8.33911111111111	27.169	254.954	2	20.02	3
12	209	658	20.9	8.33913888888889	27.222	256.968	2	19.92	3
12	210	658	21	8.33916666666667	27.275	258.968	2	19.62	3
12	211	658	21.1	8.33919444444444	27.34	260.919	2	19.16	3
12	212	658	21.2	8.33922222222222	27.376	262.8	2	18.71	3
12	213	658	21.3	8.33925	27.424	264.696	2	17.84	3
12	214	658	21.4	8.33927777777778	27.472	266.378	2	16.32	3
12	215	658	21.5	8.33930555555556	27.52	267.959	2	15.06	3
12	216	658	21.6	8.33933333333333	27.627	269.341	2	14.52	3
12	217	658	21.7	8.33936111111111	27.736	270.729	2	14.72	3
12	218	658	21.8	8.33938888888889	27.841	272.282	2	15.3	3
12	219	658	21.9	8.33941666666667	27.93	273.879	2	15.32	3
12	220	658	22	8.33944444444444	28.025	275.372	2	15.03	3
12	221	658	22.1	8.33947222222222	28.123	276.855	2	14.94	3
12	222	658	22.2	8.3395	28.221	278.348	2	14.95	3
12	223	658	22.3	8.33952777777778	28.319	279.846	2	14.97	3
12	224	658	22.4	8.33955555555556	28.417	281.343	2	14.97	3
12	225	658	22.5	8.33958333333333	28.515	282.84	2	14.97	3
12	226	658	22.6	8.33961111111111	28.612	284.336	2	14.97	3
12	227	658	22.7	8.33963888888889	28.711	285.833	2	14.97	3
12	228	658	22.8	8.33966666666667	28.809	287.33	2	14.97	3
12	229	658	22.9	8.33969444444445	28.906	288.829	2	14.95	3
12	230	658	23	8.33972222222222	29.004	290.322	2	14.93	3
12	231	658	23.1	8.33975	29.102	291.801	2	15.05	3
12	232	658	23.2	8.33977777777778	29.198	293.288	2	15.48	3
12	233	658	23.3	8.33980555555556	29.261	294.835	2	16.31	3
12	234	658	23.4	8.33983333333333	29.355	296.524	2	17.46	3
12	235	658	23.5	8.33986111111111	29.489	298.327	2	18.6	3
12	236	658	23.6	8.33988888888889	29.656	300.263	2	19.5	3
12	237	658	23.7	8.33991666666667	29.797	302.266	2	20.15	3
12	238	658	23.8	8.33994444444444	29.905	304.308	2	20.68	3
12	239	658	23.9	8.33997222222222	29.975	306.396	2	21.22	3
12	240	658	24	8.34	30.026	308.551	2	21.76	3
12	241	658	24.1	8.34002777777778	30.04	310.767	2	22.17	3
12	242	658	24.2	8.34005555555556	30.023	313.013	2	22.4	3
12	243	658	24.3	8.34008333333333	30.016	315.268	2	22.49	3
12	244	658	24.4	8.34011111111111	30.007	317.527	2	22.41	3
12	245	658	24.5	8.34013888888889	30.03	319.776	2	22.16	3
12	246	658	24.6	8.34016666666667	29.991	321.982	2	21.79	3
12	247	658	24.7	8.34019444444444	29.824	324.124	2	21.49	3
12	248	658	24.8	8.34022222222222	29.609	326.234	2	21.49	3
12	249	658	24.9	8.34025	29.442	328.375	2	21.8	3
12	250	658	25	8.34027777777778	29.404	330.583	2	22.18	3
12	251	658	25.1	8.34030555555556	29.427	332.842	2	22.37	3
12	252	658	25.2	8.34033333333333	29.412	335.104	2	22.23	3
12	253	658	25.3	8.34036111111111	29.423	337.324	2	21.84	3
12	254	658	25.4	8.34038888888889	29.439	339.48	2	21.39	3
12	255	658	25.5	8.34041666666667	29.468	341.58	2	21.09	3
12	256	658	25.6	8.34044444444445	29.479	343.663	2	21.02	3
12	257	658	25.7	8.34047222222222	29.456	345.762	2	21.11	3
12	258	658	25.8	8.3405	29.417	347.885	2	21.22	3
12	259	658	25.9	8.34052777777778	29.387	350.016	2	21.26	3
12	260	658	26	8.34055555555556	29.358	352.143	2	21.25	3
12	261	658	26.1	8.34058333333333	29.328	354.267	2	21.25	3
12	262	658	26.2	8.34061111111111	29.297	356.391	2	21.25	3
12	263	658	26.3	8.34063888888889	29.267	358.516	2	21.25	3
12	264	658	26.4	8.34066666666667	29.238	360.641	2	21.25	3
12	265	658	26.5	8.34069444444444	29.207	362.766	2	21.25	3
12	266	658	26.6	8.34072222222222	29.178	364.891	2	21.25	3
12	267	658	26.7	8.34075	29.148	367.016	2	21.25	3
12	268	658	26.8	8.34077777777778	29.118	369.141	2	21.25	3
12	269	658	26.9	8.34080555555556	29.088	371.266	2	21.25	3
12	270	658	27	8.34083333333333	29.057	373.389	2	21.27	3
12	271	658	27.1	8.34086111111111	29.028	375.522	2	21.26	3
12	272	658	27.2	8.34088888888889	28.998	377.672	2	20.98	3
12	273	658	27.3	8.34091666666667	28.978	379.791	2	20.2	3
12	274	658	27.4	8.34094444444444	28.999	381.704	2	18.48	3
12	275	658	27.5	8.34097222222222	28.971	383.397	2	15.85	3
12	276	658	27.6	8.341	28.943	384.877	2	13.44	3
12	277	658	27.7	8.34102777777778	28.872	386.14	2	12.07	3
12	278	658	27.8	8.34105555555556	28.865	387.221	2	11.88	3
12	279	658	27.9	8.34108333333333	28.868	388.44	2	12.46	3
12	280	658	28	8.34111111111111	28.872	389.756	2	12.83	3
12	281	658	28.1	8.34113888888889	28.876	391.045	2	12.86	3
12	282	658	28.2	8.34116666666667	28.88	392.331	2	12.86	3
12	283	658	28.3	8.34119444444445	28.883	393.617	2	12.86	3
12	284	658	28.4	8.34122222222222	28.887	394.903	2	12.86	3
12	285	658	28.5	8.34125	28.89	396.189	2	12.86	3
12	286	658	28.6	8.34127777777778	28.894	397.475	2	12.86	3
12	287	658	28.7	8.34130555555556	28.898	398.761	2	12.86	3
12	288	658	28.8	8.34133333333333	28.902	400.047	2	12.86	3
12	289	658	28.9	8.34136111111111	28.906	401.332	2	12.86	3
12	290	658	29	8.34138888888889	28.909	402.618	2	12.86	3
12	291	658	29.1	8.34141666666667	28.913	403.901	2	12.88	3
12	292	658	29.2	8.34144444444444	28.917	405.194	2	12.9	3
12	293	658	29.3	8.34147222222222	28.921	406.502	2	12.73	3
12	294	658	29.4	8.3415	28.93	407.792	2	12.21	3
12	295	658	29.5	8.34152777777778	28.97	408.986	2	11.46	3
12	296	658	29.6	8.34155555555556	28.915	410.054	2	10.95	3
12	297	658	29.7	8.34158333333333	28.857	411.07	2	11.12	3
12	298	658	29.8	8.34161111111111	28.82	412.19	2	12.04	3
12	299	658	29.9	8.34163888888889	28.829	413.455	2	13.29	3
12	300	658	30	8.34166666666667	28.918	414.848	2	14.42	3
12	301	658	30.1	8.34169444444444	28.95	416.347	2	15.39	3
12	302	658	30.2	8.34172222222222	28.943	417.92	2	16.38	3
12	303	658	30.3	8.34175	28.958	419.613	2	17.51	3
12	304	658	30.4	8.34177777777778	29.018	421.422	2	18.64	3
12	305	658	30.5	8.34180555555556	29.101	423.369	2	19.47	3
12	306	658	30.6	8.34183333333333	29.144	425.377	2	19.9	3
12	307	658	30.7	8.34186111111111	29.187	427.395	2	20.01	3
12	308	658	30.8	8.34188888888889	29.23	429.394	2	19.98	3
12	309	658	30.9	8.34191666666667	29.272	431.375	2	20.08	3
12	310	658	31	8.34194444444445	29.314	433.366	2	20.52	3
12	311	658	31.1	8.34197222222222	29.318	435.418	2	21.35	3
12	312	658	31.2	8.342	29.343	437.61	2	22.5	3
12	313	658	31.3	8.34202777777778	29.415	439.917	2	23.64	3
12	314	658	31.4	8.34205555555556	29.507	442.364	2	24.47	3
12	315	658	31.5	8.34208333333333	29.561	444.872	2	24.9	3
12	316	658	31.6	8.34211111111111	29.615	447.388	2	25.02	3
12	317	658	31.7	8.34213888888889	29.669	449.892	2	25.01	3
12	318	658	31.8	8.34216666666667	29.722	452.39	2	24.99	3
12	319	658	31.9	8.34219444444444	29.775	454.889	2	25	3
12	320	658	32	8.34222222222222	29.829	457.389	2	25	3
12	321	658	32.1	8.34225	29.882	459.89	2	24.98	3
12	322	658	32.2	8.34227777777778	29.93	462.387	2	24.95	3
12	323	658	32.3	8.34230555555556	29.995	464.877	2	24.95	3
12	324	658	32.4	8.34233333333333	30.082	467.366	2	25.04	3
12	325	658	32.5	8.34236111111111	30.141	469.87	2	25.22	3
12	326	658	32.6	8.34238888888889	30.158	472.404	2	25.45	3
12	327	658	32.7	8.34241666666667	30.127	474.967	2	25.64	3
12	328	658	32.8	8.34244444444444	30.071	477.545	2	25.74	3
12	329	658	32.9	8.34247222222222	30.026	480.125	2	25.77	3
12	330	658	33	8.3425	29.981	482.703	2	25.77	3
12	331	658	33.1	8.34252777777778	29.937	485.28	2	25.77	3
12	332	658	33.2	8.34255555555556	29.891	487.857	2	25.77	3
12	333	658	33.3	8.34258333333333	29.846	490.433	2	25.77	3
12	334	658	33.4	8.34261111111111	29.801	493.01	2	25.76	3
12	335	658	33.5	8.34263888888889	29.756	495.586	2	25.76	3
12	336	658	33.6	8.34266666666667	29.711	498.162	2	25.76	3
12	337	658	33.7	8.34269444444445	29.667	500.739	2	25.76	3
12	338	658	33.8	8.34272222222222	29.622	503.315	2	25.77	3
12	339	658	33.9	8.34275	29.577	505.892	2	25.77	3
12	340	658	34	8.34277777777778	29.532	508.469	2	25.76	3
12	341	658	34.1	8.34280555555556	29.488	511.045	2	25.75	3
12	342	658	34.2	8.34283333333333	29.443	513.617	2	25.77	3
12	343	658	34.3	8.34286111111111	29.393	516.188	2	25.86	3
12	344	658	34.4	8.34288888888889	29.348	518.771	2	26.07	3
12	345	658	34.5	8.34291666666667	29.327	521.413	2	26.14	3
12	346	658	34.6	8.34294444444444	29.336	524.048	2	25.91	3
12	347	658	34.7	8.34297222222222	29.368	526.608	2	25.73	3
12	348	658	34.8	8.343	29.425	529.139	2	25.82	3
12	349	658	34.9	8.34302777777778	29.498	531.709	2	26.22	3
12	350	658	35	8.34305555555556	29.571	534.384	2	26.76	3
12	351	658	35.1	8.34308333333333	29.645	537.109	2	26.99	3
12	352	658	35.2	8.34311111111111	29.717	539.808	2	26.99	3
12	353	658	35.3	8.34313888888889	29.791	542.507	2	26.99	3
12	354	658	35.4	8.34316666666667	29.864	545.206	2	26.99	3
12	355	658	35.5	8.34319444444444	29.937	547.905	2	26.99	3
12	356	658	35.6	8.34322222222222	30.01	550.604	2	26.99	3
12	357	658	35.7	8.34325	30.084	553.303	2	26.99	3
12	358	658	35.8	8.34327777777778	30.157	556.003	2	26.99	3
12	359	658	35.9	8.34330555555556	30.229	558.702	2	26.99	3
12	360	658	36	8.34333333333333	30.302	561.401	2	26.99	3
12	361	658	36.1	8.34336111111111	30.376	564.101	2	26.99	3
12	362	658	36.2	8.34338888888889	30.449	566.804	2	26.95	3
12	363	658	36.3	8.34341666666667	30.528	569.493	2	26.91	3
12	364	658	36.4	8.34344444444445	30.594	572.168	2	27.03	3
12	365	658	36.5	8.34347222222222	30.634	574.855	2	27.44	3
12	366	658	36.6	8.3435	30.665	577.608	2	28.15	3
12	367	658	36.7	8.34352777777778	30.746	580.471	2	28.97	3
12	368	658	36.8	8.34355555555556	30.862	583.429	2	29.61	3
12	369	658	36.9	8.34358333333333	30.978	586.434	2	29.98	3
12	370	658	37	8.34361111111111	31.088	589.449	2	30.19	3
12	371	658	37.1	8.34363888888889	31.199	592.474	2	30.35	3
12	372	658	37.2	8.34366666666667	31.313	595.525	2	30.44	3
12	373	658	37.3	8.34369444444445	31.453	598.59	2	30.35	3
12	374	658	37.4	8.34372222222222	31.548	601.624	2	30.08	3
12	375	658	37.5	8.34375	31.542	604.603	2	29.84	3
12	376	658	37.6	8.34377777777778	31.5	607.554	2	29.82	3
12	377	658	37.7	8.34380555555556	31.503	610.534	2	30.03	3
12	378	658	37.8	8.34383333333333	31.598	613.561	2	30.23	3
12	379	658	37.9	8.34386111111111	31.69	616.608	2	30.28	3
12	380	658	38	8.34388888888889	31.693	619.639	2	30.18	3
12	381	658	38.1	8.34391666666667	31.647	622.644	2	30.06	3
12	382	658	38.2	8.34394444444444	31.59	625.639	2	30	3
12	383	658	38.3	8.34397222222222	31.544	628.637	2	29.99	3
12	384	658	38.4	8.344	31.497	631.636	2	29.99	3
12	385	658	38.5	8.34402777777778	31.451	634.636	2	30	3
12	386	658	38.6	8.34405555555556	31.404	637.636	2	30	3
12	387	658	38.7	8.34408333333333	31.358	640.635	2	30	3
12	388	658	38.8	8.34411111111111	31.312	643.635	2	30	3
12	389	658	38.9	8.34413888888889	31.265	646.634	2	30	3
12	390	658	39	8.34416666666667	31.219	649.634	2	30	3
12	391	658	39.1	8.34419444444445	31.172	652.634	2	30	3
12	392	658	39.2	8.34422222222222	31.126	655.634	2	30	3
12	393	658	39.3	8.34425	31.079	658.633	2	30	3
12	394	658	39.4	8.34427777777778	31.032	661.649	2	29.84	3
12	395	658	39.5	8.34430555555556	30.987	664.633	2	29.49	3
12	396	658	39.6	8.34433333333333	30.94	667.546	2	29.24	3
12	397	658	39.7	8.34436111111111	30.919	670.434	2	29.24	3
12	398	658	39.8	8.34438888888889	30.9	673.347	2	29.49	3
12	399	658	39.9	8.34441666666667	30.881	676.331	2	29.85	3
12	400	658	40	8.34444444444445	30.862	679.348	2	30	3
12	401	658	40.1	8.34447222222222	30.843	682.348	2	30	3
12	402	658	40.2	8.3445	30.824	685.348	2	30	3
12	403	658	40.3	8.34452777777778	30.805	688.347	2	30	3
12	404	658	40.4	8.34455555555556	30.786	691.347	2	30	3
12	405	658	40.5	8.34458333333333	30.767	694.347	2	30	3
12	406	658	40.6	8.34461111111111	30.748	697.347	2	30	3
12	407	658	40.7	8.34463888888889	30.729	700.347	2	30	3
12	408	658	40.8	8.34466666666667	30.71	703.347	2	30	3
12	409	658	40.9	8.34469444444444	30.691	706.347	2	30	3
12	410	658	41	8.34472222222222	30.672	709.347	2	30	3
12	411	658	41.1	8.34475	30.654	712.347	2	30	3
12	412	658	41.2	8.34477777777778	30.635	715.347	2	30	3
12	413	658	41.3	8.34480555555556	30.616	718.347	2	30	3
12	414	658	41.4	8.34483333333333	30.597	721.347	2	30	3
12	415	658	41.5	8.34486111111111	30.578	724.347	2	30	3
12	416	658	41.6	8.34488888888889	30.559	727.347	2	30	3
12	417	658	41.7	8.34491666666667	30.54	730.347	2	30	3
12	418	658	41.8	8.34494444444445	30.522	733.347	2	30	3
12	419	658	41.9	8.34497222222222	30.503	736.347	2	30	3
12	420	658	42	8.345	30.484	739.347	2	30	3
12	421	658	42.1	8.34502777777778	30.465	742.347	2	30	3
12	422	658	42.2	8.34505555555556	30.446	745.347	2	30	3
12	423	658	42.3	8.34508333333333	30.427	748.347	2	30	3
12	424	658	42.4	8.34511111111111	30.408	751.347	2	30	3
12	425	658	42.5	8.34513888888889	30.389	754.347	2	30	3
12	426	658	42.6	8.34516666666667	30.371	757.346	2	30	3
12	427	658	42.7	8.34519444444445	30.352	760.346	2	30	3
12	428	658	42.8	8.34522222222222	30.333	763.346	2	30	3
12	429	658	42.9	8.34525	30.314	766.346	2	30	3
12	430	658	43	8.34527777777778	30.295	769.346	2	30	3
12	431	658	43.1	8.34530555555556	30.276	772.346	2	30	3
12	432	658	43.2	8.34533333333333	30.257	775.346	2	30	3
12	433	658	43.3	8.34536111111111	30.238	778.346	2	30	3
12	434	658	43.4	8.34538888888889	30.22	781.346	2	30	3
12	435	658	43.5	8.34541666666667	30.201	784.346	2	30	3
12	436	658	43.6	8.34544444444444	30.182	787.346	2	30	3
12	437	658	43.7	8.34547222222222	30.163	790.346	2	30	3
12	438	658	43.8	8.3455	30.144	793.346	2	30	3
12	439	658	43.9	8.34552777777778	30.125	796.346	2	30	3
12	440	658	44	8.34555555555556	30.106	799.346	2	30	3
12	441	658	44.1	8.34558333333333	30.087	802.346	2	30	3
12	442	658	44.2	8.34561111111111	30.068	805.345	2	30	3
12	443	658	44.3	8.34563888888889	30.049	808.343	2	30.01	3
12	444	658	44.4	8.34566666666667	30.03	811.346	2	30.04	3
12	445	658	44.5	8.34569444444445	30.011	814.351	2	30.08	3
12	446	658	44.6	8.34572222222222	29.991	817.355	2	30.18	3
12	447	658	44.7	8.34575	29.987	820.37	2	30.4	3
12	448	658	44.8	8.34577777777778	29.923	823.413	2	30.75	3
12	449	658	44.9	8.34580555555556	29.787	826.504	2	31.22	3
12	450	658	45	8.34583333333333	29.577	829.658	2	31.69	3
12	451	658	45.1	8.34586111111111	29.301	832.861	2	32.02	3
12	452	658	45.2	8.34588888888889	28.953	836.089	2	32.17	3
12	453	658	45.3	8.34591666666667	28.597	839.314	2	32.21	3
12	454	658	45.4	8.34594444444445	28.232	842.529	2	32.24	3
12	455	658	45.5	8.34597222222222	27.875	845.758	2	32.26	3
12	456	658	45.6	8.346	27.559	849	2	32.14	3
12	457	658	45.7	8.34602777777778	27.242	852.215	2	31.87	3
12	458	658	45.8	8.34605555555556	26.846	855.369	2	31.66	3
12	459	658	45.9	8.34608333333333	26.319	858.487	2	31.87	3
12	460	658	46	8.34611111111111	25.718	861.659	2	32.63	3
12	461	658	46.1	8.34613888888889	25.239	864.976	2	33.73	3
12	462	658	46.2	8.34616666666667	24.802	868.422	2	34.73	3
12	463	658	46.3	8.34619444444444	24.549	871.976	2	35.28	3
12	464	658	46.4	8.34622222222222	24.206	875.546	2	35.36	3
12	465	658	46.5	8.34625	23.734	879.082	2	35.19	3
18	144	699	14.4	8.33733333333333	26.889	55.07	2	27.06	3
18	145	699	14.5	8.33736111111111	26.864	57.795	2	27.06	3
18	146	699	14.6	8.33738888888889	26.838	60.52	2	27.06	3
18	147	699	14.7	8.33741666666667	26.818	62.885	2	27.06	3
18	148	699	14.8	8.33744444444445	26.828	65.61	2	27.06	3
18	149	699	14.9	8.33747222222222	26.84	68.314	2	27.06	3
18	150	699	15	8.3375	26.851	71.06	2	27.25	3
18	151	699	15.1	8.33752777777778	26.861	73.785	2	27.25	3
18	152	699	15.2	8.33755555555556	26.872	76.51	2	27.25	3
18	153	699	15.3	8.33758333333333	26.883	79.235	2	27.25	3
18	154	699	15.4	8.33761111111111	26.894	81.96	2	27.25	3
18	155	699	15.5	8.33763888888889	26.905	84.686	2	27.25	3
18	156	699	15.6	8.33766666666667	26.916	87.41	2	27.25	3
18	157	699	15.7	8.33769444444444	26.927	90.136	2	27.25	3
18	158	699	15.8	8.33772222222222	26.939	92.861	2	27.25	3
18	159	699	15.9	8.33775	26.949	95.585	2	27.26	3
18	160	699	16	8.33777777777778	26.961	98.311	2	27.28	3
18	161	699	16.1	8.33780555555556	26.971	101.045	2	27.25	3
18	162	699	16.2	8.33783333333333	26.981	103.78	2	27.07	3
18	163	699	16.3	8.33786111111111	26.993	106.491	2	26.69	3
18	164	699	16.4	8.33788888888889	27.012	109.143	2	26.13	3
18	165	699	16.5	8.33791666666667	27.016	111.716	2	25.57	3
18	166	699	16.6	8.33794444444444	27.029	114.23	2	25.18	3
18	167	699	16.7	8.33797222222222	27.041	116.72	2	25.01	3
18	168	699	16.8	8.338	27.053	119.212	2	24.98	3
18	169	699	16.9	8.33802777777778	27.065	121.739	2	24.74	3
18	170	699	17	8.33805555555556	27.077	124.213	2	24.16	3
18	171	699	17.1	8.33808333333333	27.089	126.571	2	23.74	3
18	172	699	17.2	8.33811111111111	27.134	128.884	2	23.74	3
18	173	699	17.3	8.33813888888889	27.191	131.241	2	24.16	3
18	174	699	17.4	8.33816666666667	27.246	133.714	2	24.74	3
18	175	699	17.5	8.33819444444445	27.301	136.241	2	25	3
18	176	699	17.6	8.33822222222222	27.357	138.741	2	25	3
18	177	699	17.7	8.33825	27.412	141.24	2	25	3
18	178	699	17.8	8.33827777777778	27.467	143.74	2	25	3
18	179	699	17.9	8.33830555555556	27.522	146.24	2	24.99	3
[truncated: 291,525 more rows]
