# Supplementary material for: Spatiotemporal filtering method for detecting kinematic waves in a connected environment
Source: PLoS One. 2020 Dec 21;15(12):e0244329. doi: 10.1371/journal.pone.0244329 (PMC7751863; doi:10.1371/journal.pone.0244329)
Supplement: S1 Dataset — (ZIP) [file pone.0244329.s001.zip › US-101_0820-0835_lane4_rev.csv]

veh_ID	frame_ID	Total_frame	local_time	time	Local_X	Local_Y	veh_class	speed	lane
2	90	687	9	8.33583333333333	38.05	73.328	2	34.25	4
2	91	687	9.1	8.33586111111111	38.033	76.828	2	34.25	4
2	92	687	9.2	8.33588888888889	38.014	80.328	2	34.25	4
2	93	687	9.3	8.33591666666667	37.999	83.327	2	34.25	4
2	94	687	9.4	8.33594444444445	37.981	86.828	2	34.25	4
2	95	687	9.5	8.33597222222222	37.963	90.314	2	34.25	4
2	96	687	9.6	8.336	37.983	93.794	2	33.79	4
2	97	687	9.7	8.33602777777778	37.963	97.131	2	32.89	4
2	98	687	9.8	8.33605555555556	37.911	100.341	2	32.22	4
2	99	687	9.9	8.33608333333333	37.895	103.492	2	32.1	4
2	100	687	10	8.33611111111111	37.864	106.68	2	32.54	4
2	101	687	10.1	8.33613888888889	37.849	109.958	2	33.31	4
2	102	687	10.2	8.33616666666667	37.832	113.343	2	34.09	4
2	103	687	10.3	8.33619444444444	37.827	116.823	2	34.49	4
2	104	687	10.4	8.33622222222222	37.809	120.333	2	34.23	4
2	105	687	10.5	8.33625	37.79	123.738	2	33.6	4
2	106	687	10.6	8.33627777777778	37.773	127.016	2	33.27	4
2	107	687	10.7	8.33630555555556	37.814	130.282	2	33.51	4
2	108	687	10.8	8.33633333333333	37.858	133.654	2	34.19	4
2	109	687	10.9	8.33636111111111	37.9	137.151	2	34.8	4
2	110	687	11	8.33638888888889	37.943	140.672	2	35	4
2	111	687	11.1	8.33641666666667	37.985	144.172	2	35	4
2	112	687	11.2	8.33644444444445	38.027	147.671	2	35	4
2	113	687	11.3	8.33647222222222	38.07	151.171	2	35	4
2	114	687	11.4	8.3365	38.112	154.671	2	35	4
2	115	687	11.5	8.33652777777778	38.155	158.171	2	35	4
2	116	687	11.6	8.33655555555556	38.197	161.669	2	35.01	4
2	117	687	11.7	8.33658333333333	38.241	165.172	2	35.03	4
2	118	687	11.8	8.33661111111111	38.282	168.689	2	34.92	4
2	119	687	11.9	8.33663888888889	38.326	172.2	2	34.49	4
2	120	687	12	8.33666666666667	38.405	175.65	2	33.66	4
2	121	687	12.1	8.33669444444445	38.461	178.956	2	32.5	4
2	122	687	12.2	8.33672222222222	38.485	182.149	2	31.34	4
2	123	687	12.3	8.33675	38.484	185.198	2	30.5	4
2	124	687	12.4	8.33677777777778	38.52	188.188	2	30.08	4
2	125	687	12.5	8.33680555555556	38.557	191.17	2	29.96	4
2	126	687	12.6	8.33683333333333	38.593	194.199	2	29.69	4
2	127	687	12.7	8.33686111111111	38.629	197.167	2	29.04	4
2	128	687	12.8	8.33688888888889	38.666	200.005	2	28.56	4
2	129	687	12.9	8.33691666666667	38.712	202.806	2	28.43	4
2	130	687	13	8.33694444444444	38.786	205.645	2	28.47	4
2	131	687	13.1	8.33697222222222	38.924	208.557	2	28.29	4
2	132	687	13.2	8.337	39.023	211.388	2	27.43	4
2	133	687	13.3	8.33702777777778	39.082	214.07	2	26.31	4
2	134	687	13.4	8.33705555555556	39.121	216.618	2	25.57	4
2	135	687	13.5	8.33708333333333	39.117	219.118	2	25.24	4
2	136	687	13.6	8.33711111111111	39.098	221.625	2	25.21	4
2	137	687	13.7	8.33713888888889	39.09	224.153	2	25.25	4
2	138	687	13.8	8.33716666666667	39.081	226.681	2	25.26	4
2	139	687	13.9	8.33719444444445	39.072	229.207	2	25.26	4
2	140	687	14	8.33722222222222	39.064	231.733	2	25.26	4
2	141	687	14.1	8.33725	39.055	234.259	2	25.26	4
2	142	687	14.2	8.33727777777778	39.046	236.785	2	25.26	4
2	143	687	14.3	8.33730555555556	39.038	239.311	2	25.26	4
2	144	687	14.4	8.33733333333333	39.03	241.837	2	25.26	4
2	145	687	14.5	8.33736111111111	39.021	244.363	2	25.26	4
2	146	687	14.6	8.33738888888889	39.013	246.889	2	25.26	4
2	147	687	14.7	8.33741666666667	39.004	249.415	2	25.26	4
2	148	687	14.8	8.33744444444445	38.995	251.941	2	25.26	4
2	149	687	14.9	8.33747222222222	38.986	254.467	2	25.25	4
2	150	687	15	8.3375	38.978	256.991	2	25.26	4
2	151	687	15.1	8.33752777777778	38.965	259.514	2	25.31	4
2	152	687	15.2	8.33755555555556	38.957	262.12	2	24.73	4
2	153	687	15.3	8.33758333333333	38.971	264.493	2	23.16	4
2	154	687	15.4	8.33761111111111	39.016	266.758	2	21.87	4
2	155	687	15.5	8.33763888888889	39.105	268.777	2	21.75	4
2	156	687	15.6	8.33766666666667	39.278	271.015	2	22.92	4
2	157	687	15.7	8.33769444444444	39.447	273.365	2	24.74	4
2	158	687	15.8	8.33772222222222	39.616	275.969	2	25.72	4
2	159	687	15.9	8.33775	39.786	278.565	2	25.88	4
2	160	687	16	8.33777777777778	39.954	281.161	2	25.87	4
2	161	687	16.1	8.33780555555556	40.124	283.773	2	25.56	4
2	162	687	16.2	8.33783333333333	40.313	286.345	2	24.78	4
2	163	687	16.3	8.33786111111111	40.488	288.751	2	23.49	4
2	164	687	16.4	8.33788888888889	40.613	291.022	2	21.92	4
2	165	687	16.5	8.33791666666667	40.702	293.155	2	20.63	4
2	166	687	16.6	8.33794444444444	40.756	295.119	2	19.93	4
2	167	687	16.7	8.33797222222222	40.876	297.06	2	19.75	4
2	168	687	16.8	8.338	41.014	299.035	2	19.87	4
2	169	687	16.9	8.33802777777778	41.145	301.042	2	19.96	4
2	170	687	17	8.33805555555556	41.276	303.039	2	19.95	4
2	171	687	17.1	8.33808333333333	41.407	305.02	2	20.05	4
2	172	687	17.2	8.33811111111111	41.544	307.012	2	20.4	4
2	173	687	17.3	8.33813888888889	41.633	309.054	2	21.07	4
2	174	687	17.4	8.33816666666667	41.708	311.193	2	21.98	4
2	175	687	17.5	8.33819444444445	41.787	313.449	2	22.88	4
2	176	687	17.6	8.33822222222222	41.851	315.801	2	23.56	4
2	177	687	17.7	8.33825	41.869	318.207	2	23.94	4
2	178	687	17.8	8.33827777777778	41.892	320.632	2	23.98	4
2	179	687	17.9	8.33830555555556	41.949	323.04	2	23.73	4
2	180	687	18	8.33833333333333	41.94	325.4	2	23.35	4
2	181	687	18.1	8.33836111111111	41.79	327.699	2	23.07	4
2	182	687	18.2	8.33838888888889	41.586	329.971	2	23.05	4
2	183	687	18.3	8.33841666666667	41.437	332.277	2	23.23	4
2	184	687	18.4	8.33844444444444	41.428	334.63	2	23.34	4
2	185	687	18.5	8.33847222222222	41.476	336.986	2	23.21	4
2	186	687	18.6	8.3385	41.48	339.297	2	22.9	4
2	187	687	18.7	8.33852777777778	41.475	341.557	2	22.62	4
2	188	687	18.8	8.33855555555556	41.468	343.799	2	22.5	4
2	189	687	18.9	8.33858333333333	41.462	346.043	2	22.48	4
2	190	687	19	8.33861111111111	41.456	348.293	2	22.49	4
2	191	687	19.1	8.33863888888889	41.452	350.543	2	22.5	4
2	192	687	19.2	8.33866666666667	41.446	352.793	2	22.5	4
2	193	687	19.3	8.33869444444444	41.441	355.043	2	22.5	4
2	194	687	19.4	8.33872222222222	41.436	357.293	2	22.5	4
2	195	687	19.5	8.33875	41.431	359.543	2	22.5	4
2	196	687	19.6	8.33877777777778	41.425	361.793	2	22.5	4
2	197	687	19.7	8.33880555555556	41.42	364.043	2	22.5	4
2	198	687	19.8	8.33883333333333	41.414	366.293	2	22.5	4
2	199	687	19.9	8.33886111111111	41.41	368.543	2	22.5	4
2	200	687	20	8.33888888888889	41.404	370.791	2	22.52	4
2	201	687	20.1	8.33891666666667	41.399	373.051	2	22.51	4
2	202	687	20.2	8.33894444444445	41.394	375.327	2	22.2	4
2	203	687	20.3	8.33897222222222	41.402	377.561	2	21.35	4
2	204	687	20.4	8.339	41.437	379.609	2	19.9	4
2	205	687	20.5	8.33902777777778	41.419	381.493	2	17.92	4
2	206	687	20.6	8.33905555555556	41.395	383.148	2	15.39	4
2	207	687	20.7	8.33908333333333	41.319	384.55	2	12.77	4
2	208	687	20.8	8.33911111111111	41.26	385.776	2	11.18	4
2	209	687	20.9	8.33913888888889	41.256	386.724	2	11	4
2	210	687	21	8.33916666666667	41.251	387.848	2	11.9	4
2	211	687	21.1	8.33919444444444	41.247	389.115	2	13.05	4
2	212	687	21.2	8.33922222222222	41.242	390.515	2	13.5	4
2	213	687	21.3	8.33925	41.237	391.865	2	13.5	4
2	214	687	21.4	8.33927777777778	41.233	393.215	2	13.5	4
2	215	687	21.5	8.33930555555556	41.229	394.566	2	13.51	4
2	216	687	21.6	8.33933333333333	41.224	395.916	2	13.51	4
2	217	687	21.7	8.33936111111111	41.22	397.267	2	13.5	4
2	218	687	21.8	8.33938888888889	41.216	398.617	2	13.5	4
2	219	687	21.9	8.33941666666667	41.211	399.968	2	13.5	4
2	220	687	22	8.33944444444444	41.207	401.318	2	13.5	4
2	221	687	22.1	8.33947222222222	41.202	402.668	2	13.5	4
2	222	687	22.2	8.3395	41.198	404.018	2	13.5	4
2	223	687	22.3	8.33952777777778	41.193	405.369	2	13.5	4
2	224	687	22.4	8.33955555555556	41.189	406.719	2	13.5	4
2	225	687	22.5	8.33958333333333	41.185	408.07	2	13.5	4
2	226	687	22.6	8.33961111111111	41.18	409.42	2	13.5	4
2	227	687	22.7	8.33963888888889	41.176	410.771	2	13.5	4
2	228	687	22.8	8.33966666666667	41.172	412.121	2	13.5	4
2	229	687	22.9	8.33969444444445	41.167	413.471	2	13.5	4
2	230	687	23	8.33972222222222	41.163	414.82	2	13.52	4
2	231	687	23.1	8.33975	41.158	416.176	2	13.53	4
2	232	687	23.2	8.33977777777778	41.153	417.55	2	13.31	4
2	233	687	23.3	8.33980555555556	41.153	418.901	2	12.66	4
2	234	687	23.4	8.33983333333333	41.212	420.118	2	11.5	4
2	235	687	23.5	8.33986111111111	41.216	421.185	2	9.93	4
2	236	687	23.6	8.33988888888889	41.222	422.105	2	8.37	4
2	237	687	23.7	8.33991666666667	41.172	422.875	2	7.21	4
2	238	687	23.8	8.33994444444444	41.182	423.51	2	6.55	4
2	239	687	23.9	8.33997222222222	41.195	424.123	2	6.34	4
2	240	687	24	8.34	41.209	424.753	2	6.34	4
2	241	687	24.1	8.34002777777778	41.222	425.392	2	6.35	4
2	242	687	24.2	8.34005555555556	41.236	426.025	2	6.34	4
2	243	687	24.3	8.34008333333333	41.249	426.647	2	6.44	4
2	244	687	24.4	8.34011111111111	41.269	427.279	2	6.79	4
2	245	687	24.5	8.34013888888889	41.241	427.959	2	7.44	4
2	246	687	24.6	8.34016666666667	41.216	428.734	2	8.32	4
2	247	687	24.7	8.34019444444444	41.223	429.627	2	9.17	4
2	248	687	24.8	8.34022222222222	41.224	430.608	2	9.74	4
2	249	687	24.9	8.34025	41.239	431.625	2	10	4
2	250	687	25	8.34027777777778	41.267	432.638	2	10.03	4
2	251	687	25.1	8.34030555555556	41.288	433.637	2	10	4
2	252	687	25.2	8.34033333333333	41.31	434.635	2	10	4
2	253	687	25.3	8.34036111111111	41.331	435.635	2	10	4
2	254	687	25.4	8.34038888888889	41.352	436.635	2	10	4
2	255	687	25.5	8.34041666666667	41.374	437.635	2	10	4
2	256	687	25.6	8.34044444444445	41.396	438.635	2	10	4
2	257	687	25.7	8.34047222222222	41.417	439.635	2	10	4
2	258	687	25.8	8.3405	41.438	440.634	2	10	4
2	259	687	25.9	8.34052777777778	41.46	441.635	2	10	4
2	260	687	26	8.34055555555556	41.481	442.636	2	9.96	4
2	261	687	26.1	8.34058333333333	41.496	443.626	2	9.96	4
2	262	687	26.2	8.34061111111111	41.525	444.609	2	10.12	4
2	263	687	26.3	8.34063888888889	41.579	445.615	2	10.51	4
2	264	687	26.4	8.34066666666667	41.611	446.681	2	11.11	4
2	265	687	26.5	8.34069444444444	41.656	447.832	2	11.74	4
2	266	687	26.6	8.34072222222222	41.687	449.053	2	12.21	4
2	267	687	26.7	8.34075	41.681	450.307	2	12.45	4
2	268	687	26.8	8.34077777777778	41.682	451.567	2	12.52	4
2	269	687	26.9	8.34080555555556	41.684	452.82	2	12.51	4
2	270	687	27	8.34083333333333	41.686	454.069	2	12.5	4
2	271	687	27.1	8.34086111111111	41.688	455.319	2	12.5	4
2	272	687	27.2	8.34088888888889	41.69	456.57	2	12.5	4
2	273	687	27.3	8.34091666666667	41.691	457.82	2	12.5	4
2	274	687	27.4	8.34094444444444	41.693	459.071	2	12.5	4
2	275	687	27.5	8.34097222222222	41.695	460.321	2	12.5	4
2	276	687	27.6	8.341	41.697	461.571	2	12.5	4
2	277	687	27.7	8.34102777777778	41.698	462.821	2	12.5	4
2	278	687	27.8	8.34105555555556	41.701	464.071	2	12.5	4
2	279	687	27.9	8.34108333333333	41.701	465.324	2	12.48	4
2	280	687	28	8.34111111111111	41.704	466.568	2	12.48	4
2	281	687	28.1	8.34113888888889	41.706	467.8	2	12.64	4
2	282	687	28.2	8.34116666666667	41.711	469.046	2	13.15	4
2	283	687	28.3	8.34119444444445	41.653	470.375	2	14.1	4
2	284	687	28.4	8.34122222222222	41.608	471.854	2	15.39	4
2	285	687	28.5	8.34125	41.594	473.452	2	16.67	4
2	286	687	28.6	8.34127777777778	41.592	475.2	2	17.62	4
2	287	687	28.7	8.34130555555556	41.528	477.031	2	18.13	4
2	288	687	28.8	8.34133333333333	41.467	478.876	2	18.29	4
2	289	687	28.9	8.34136111111111	41.406	480.708	2	18.28	4
2	290	687	29	8.34138888888889	41.345	482.533	2	18.27	4
2	291	687	29.1	8.34141666666667	41.284	484.359	2	18.27	4
2	292	687	29.2	8.34144444444444	41.223	486.186	2	18.27	4
2	293	687	29.3	8.34147222222222	41.163	488.013	2	18.27	4
2	294	687	29.4	8.3415	41.102	489.84	2	18.27	4
2	295	687	29.5	8.34152777777778	41.041	491.667	2	18.27	4
2	296	687	29.6	8.34155555555556	40.98	493.493	2	18.27	4
2	297	687	29.7	8.34158333333333	40.919	495.32	2	18.27	4
2	298	687	29.8	8.34161111111111	40.858	497.147	2	18.27	4
2	299	687	29.9	8.34163888888889	40.797	498.975	2	18.26	4
2	300	687	30	8.34166666666667	40.736	500.797	2	18.25	4
2	301	687	30.1	8.34169444444444	40.675	502.61	2	18.38	4
2	302	687	30.2	8.34172222222222	40.624	504.437	2	18.78	4
2	303	687	30.3	8.34175	40.512	506.319	2	19.48	4
2	304	687	30.4	8.34177777777778	40.374	508.301	2	20.41	4
2	305	687	30.5	8.34180555555556	40.224	510.401	2	21.34	4
2	306	687	30.6	8.34183333333333	40.049	512.601	2	22.04	4
2	307	687	30.7	8.34186111111111	39.812	514.856	2	22.44	4
2	308	687	30.8	8.34188888888889	39.586	517.125	2	22.57	4
2	309	687	30.9	8.34191666666667	39.359	519.386	2	22.57	4
2	310	687	31	8.34194444444445	39.131	521.665	2	22.33	4
2	311	687	31.1	8.34197222222222	38.905	523.904	2	21.72	4
2	312	687	31.2	8.342	38.679	526.022	2	21.16	4
2	313	687	31.3	8.34202777777778	38.454	528.065	2	21.03	4
2	314	687	31.4	8.34205555555556	38.26	530.134	2	21.42	4
2	315	687	31.5	8.34208333333333	38.067	532.322	2	22.08	4
2	316	687	31.6	8.34211111111111	37.874	534.598	2	22.5	4
2	317	687	31.7	8.34213888888889	37.681	536.865	2	22.58	4
2	318	687	31.8	8.34216666666667	37.489	539.123	2	22.59	4
2	319	687	31.9	8.34219444444444	37.295	541.384	2	22.57	4
2	320	687	32	8.34222222222222	37.102	543.636	2	22.56	4
2	321	687	32.1	8.34225	36.909	545.873	2	22.75	4
2	322	687	32.2	8.34227777777778	36.714	548.129	2	23.35	4
2	323	687	32.3	8.34230555555556	36.458	550.5	2	24.43	4
2	324	687	32.4	8.34233333333333	36.252	553.02	2	25.89	4
2	325	687	32.5	8.34236111111111	36.052	555.677	2	27.34	4
2	326	687	32.6	8.34238888888889	35.904	558.484	2	28.42	4
2	327	687	32.7	8.34241666666667	35.693	561.405	2	29.02	4
2	328	687	32.8	8.34244444444444	35.481	564.346	2	29.21	4
2	329	687	32.9	8.34247222222222	35.269	567.27	2	29.21	4
2	330	687	33	8.3425	35.057	570.186	2	29.2	4
2	331	687	33.1	8.34252777777778	34.844	573.107	2	29.21	4
4	513	456	51.3	8.34758333333333	45.143	1169.951	2	30.19	4
4	514	456	51.4	8.34761111111111	44.847	1172.965	2	30.62	4
4	515	456	51.5	8.34763888888889	44.582	1176.045	2	31.25	4
4	516	456	51.6	8.34766666666667	44.357	1179.215	2	31.88	4
4	517	456	51.7	8.34769444444444	44.162	1182.453	2	32.32	4
4	518	456	51.8	8.34772222222222	43.973	1185.715	2	32.5	4
4	519	456	51.9	8.34775	43.778	1188.967	2	32.6	4
4	520	456	52	8.34777777777778	43.583	1192.225	2	32.74	4
4	521	456	52.1	8.34780555555556	43.388	1195.512	2	32.85	4
4	522	456	52.2	8.34783333333333	43.188	1198.816	2	32.84	4
4	523	456	52.3	8.34786111111111	42.982	1202.109	2	32.65	4
4	524	456	52.4	8.34788888888889	42.777	1205.36	2	32.32	4
4	525	456	52.5	8.34791666666667	42.588	1208.57	2	32	4
4	526	456	52.6	8.34794444444445	42.418	1211.752	2	31.74	4
4	527	456	52.7	8.34797222222222	42.264	1214.907	2	31.57	4
4	528	456	52.8	8.348	42.113	1218.052	2	31.5	4
4	529	456	52.9	8.34802777777778	41.958	1221.198	2	31.49	4
4	530	456	53	8.34805555555556	41.803	1224.347	2	31.5	4
4	531	456	53.1	8.34808333333333	41.65	1227.499	2	31.5	4
4	532	456	53.2	8.34811111111111	41.495	1230.655	2	31.44	4
4	533	456	53.3	8.34813888888889	41.326	1233.803	2	31.27	4
4	534	456	53.4	8.34816666666667	41.203	1236.929	2	30.97	4
4	535	456	53.5	8.34819444444445	41.131	1240.007	2	30.59	4
4	536	456	53.6	8.34822222222222	41.099	1243.029	2	30.37	4
4	537	456	53.7	8.34825	41.127	1246.033	2	30.46	4
4	538	456	53.8	8.34827777777778	41.113	1249.077	2	30.83	4
4	539	456	53.9	8.34830555555556	41.126	1252.2	2	31.19	4
4	540	456	54	8.34833333333333	41.122	1255.368	2	31.21	4
4	541	456	54.1	8.34836111111111	41.134	1258.501	2	30.83	4
4	542	456	54.2	8.34838888888889	41.113	1261.548	2	30.36	4
4	543	456	54.3	8.34841666666667	41.11	1264.523	2	30.24	4
4	544	456	54.4	8.34844444444444	41.097	1267.506	2	30.74	4
4	545	456	54.5	8.34847222222222	41.067	1270.619	2	31.85	4
4	546	456	54.6	8.3485	41.12	1273.882	2	33.33	4
4	547	456	54.7	8.34852777777778	41.204	1277.284	2	34.8	4
4	548	456	54.8	8.34855555555556	41.369	1280.835	2	35.9	4
4	549	456	54.9	8.34858333333333	41.515	1284.505	2	36.52	4
4	550	456	55	8.34861111111111	41.652	1288.201	2	36.69	4
4	551	456	55.1	8.34863888888889	41.798	1291.882	2	36.56	4
4	552	456	55.2	8.34866666666667	41.938	1295.537	2	36.25	4
4	553	456	55.3	8.34869444444445	42.036	1299.149	2	35.83	4
4	554	456	55.4	8.34872222222222	42.078	1302.703	2	35.41	4
4	555	456	55.5	8.34875	42.077	1306.212	2	35.13	4
4	556	456	55.6	8.34877777777778	42.069	1309.703	2	35.02	4
4	557	456	55.7	8.34880555555556	42.068	1313.201	2	35	4
4	558	456	55.8	8.34883333333333	42.067	1316.712	2	34.92	4
4	559	456	55.9	8.34886111111111	42.073	1320.202	2	34.75	4
4	560	456	56	8.34888888888889	42.072	1323.65	2	34.72	4
4	561	456	56.1	8.34891666666667	42.015	1327.086	2	35.08	4
4	562	456	56.2	8.34894444444445	41.887	1330.596	2	35.96	4
4	563	456	56.3	8.34897222222222	41.789	1334.247	2	37.07	4
4	564	456	56.4	8.349	41.742	1338.04	2	37.92	4
4	565	456	56.5	8.34902777777778	41.653	1341.891	2	38.41	4
4	566	456	56.6	8.34905555555556	41.563	1345.755	2	38.63	4
4	567	456	56.7	8.34908333333333	41.476	1349.619	2	38.77	4
4	568	456	56.8	8.34911111111111	41.389	1353.51	2	38.94	4
4	569	456	56.9	8.34913888888889	41.301	1357.422	2	39	4
4	570	456	57	8.34916666666667	41.215	1361.327	2	38.93	4
4	571	456	57.1	8.34919444444444	41.128	1365.222	2	38.75	4
4	572	456	57.2	8.34922222222222	41.041	1369.09	2	38.5	4
4	573	456	57.3	8.34925	40.954	1372.922	2	38.25	4
4	574	456	57.4	8.34927777777778	40.866	1376.728	2	38.08	4
4	575	456	57.5	8.34930555555556	40.779	1380.523	2	38	4
4	576	456	57.6	8.34933333333333	40.692	1384.32	2	37.99	4
4	577	456	57.7	8.34936111111111	40.603	1388.121	2	38	4
4	578	456	57.8	8.34938888888889	40.516	1391.921	2	37.99	4
4	579	456	57.9	8.34941666666667	40.429	1395.716	2	38	4
4	580	456	58	8.34944444444445	40.335	1399.509	2	38.11	4
4	581	456	58.1	8.34947222222222	40.248	1403.317	2	38.37	4
4	582	456	58.2	8.3495	40.192	1407.166	2	38.75	4
4	583	456	58.3	8.34952777777778	40.174	1411.067	2	39.13	4
4	584	456	58.4	8.34955555555556	40.187	1415.009	2	39.39	4
4	585	456	58.5	8.34958333333333	40.206	1418.967	2	39.5	4
4	586	456	58.6	8.34961111111111	40.219	1422.922	2	39.52	4
4	587	456	58.7	8.34963888888889	40.233	1426.872	2	39.51	4
4	588	456	58.8	8.34966666666667	40.245	1430.822	2	39.5	4
4	589	456	58.9	8.34969444444445	40.258	1434.771	2	39.51	4
4	590	456	59	8.34972222222222	40.266	1438.723	2	39.53	4
4	591	456	59.1	8.34975	40.285	1442.683	2	39.47	4
4	592	456	59.2	8.34977777777778	40.332	1446.628	2	39.37	4
4	593	456	59.3	8.34980555555556	40.39	1450.567	2	39.18	4
4	594	456	59.4	8.34983333333333	40.434	1454.483	2	38.81	4
4	595	456	59.5	8.34986111111111	40.451	1458.339	2	38.44	4
4	596	456	59.6	8.34988888888889	40.438	1462.155	2	38.21	4
4	597	456	59.7	8.34991666666667	40.43	1465.945	2	38.13	4
4	598	456	59.8	8.34994444444444	40.423	1469.754	2	38.28	4
4	599	456	59.9	8.34997222222222	40.415	1473.609	2	38.38	4
4	600	456	60	8.35	40.407	1477.468	2	38.16	4
4	601	456	60.1	8.35002777777778	40.417	1481.288	2	37.66	4
4	602	456	60.2	8.35005555555556	40.422	1485.017	2	37.08	4
4	603	456	60.3	8.35008333333333	40.365	1488.654	2	36.84	4
4	604	456	60.4	8.35011111111111	40.076	1492.285	2	37.29	4
4	605	456	60.5	8.35013888888889	39.754	1496.045	2	38.3	4
4	606	456	60.6	8.35016666666667	39.438	1499.934	2	39.37	4
4	607	456	60.7	8.35019444444445	39.044	1503.957	2	40.13	4
4	608	456	60.8	8.35022222222222	38.637	1508.024	2	40.46	4
4	609	456	60.9	8.35025	38.229	1512.082	2	40.51	4
4	610	456	61	8.35027777777778	37.82	1516.131	2	40.51	4
4	611	456	61.1	8.35030555555556	37.412	1520.187	2	40.49	4
4	612	456	61.2	8.35033333333333	37.01	1524.246	2	40.34	4
4	613	456	61.3	8.35036111111111	36.603	1528.284	2	40	4
4	614	456	61.4	8.35038888888889	36.165	1532.269	2	39.49	4
4	615	456	61.5	8.35041666666667	35.687	1536.183	2	38.99	4
4	616	456	61.6	8.35044444444445	35.179	1540.042	2	38.64	4
9	131	714	13.1	8.33697222222222	44.627	170.487	2	26.19	4
9	132	714	13.2	8.337	44.41	173.107	2	26.2	4
9	133	714	13.3	8.33702777777778	44.191	175.726	2	26.2	4
9	134	714	13.4	8.33705555555556	43.973	178.346	2	26.2	4
9	135	714	13.5	8.33708333333333	43.755	180.966	2	26.19	4
9	136	714	13.6	8.33711111111111	43.536	183.585	2	26.19	4
9	137	714	13.7	8.33713888888889	43.318	186.204	2	26.19	4
9	138	714	13.8	8.33716666666667	43.101	188.824	2	26.19	4
9	139	714	13.9	8.33719444444445	42.882	191.443	2	26.2	4
9	140	714	14	8.33722222222222	42.664	194.063	2	26.2	4
9	141	714	14.1	8.33725	42.446	196.717	2	25.88	4
9	142	714	14.2	8.33727777777778	42.227	199.303	2	25.14	4
9	143	714	14.3	8.33730555555556	42.01	201.743	2	24.62	4
9	144	714	14.4	8.33733333333333	41.82	204.129	2	24.63	4
9	145	714	14.5	8.33736111111111	41.639	206.571	2	25.16	4
9	146	714	14.6	8.33738888888889	41.458	209.16	2	25.9	4
9	147	714	14.7	8.33741666666667	41.277	211.817	2	26.22	4
9	148	714	14.8	8.33744444444445	41.096	214.437	2	26.24	4
9	149	714	14.9	8.33747222222222	40.915	217.067	2	26.23	4
9	150	714	15	8.3375	40.734	219.71	2	26	4
9	151	714	15.1	8.33752777777778	40.562	222.324	2	25.38	4
9	152	714	15.2	8.33755555555556	40.45	224.832	2	24.37	4
9	153	714	15.3	8.33758333333333	40.314	227.215	2	23.23	4
9	154	714	15.4	8.33761111111111	40.171	229.444	2	22.43	4
9	155	714	15.5	8.33763888888889	40.125	231.621	2	22.17	4
9	156	714	15.6	8.33766666666667	40.113	233.822	2	22.29	4
9	157	714	15.7	8.33769444444444	40.092	236.072	2	22.51	4
9	158	714	15.8	8.33772222222222	40.071	238.345	2	22.62	4
9	159	714	15.9	8.33775	40.05	240.609	2	22.61	4
9	160	714	16	8.33777777777778	40.028	242.867	2	22.59	4
9	161	714	16.1	8.33780555555556	40.008	245.126	2	22.59	4
9	162	714	16.2	8.33783333333333	39.986	247.386	2	22.59	4
9	163	714	16.3	8.33786111111111	39.966	249.645	2	22.59	4
9	164	714	16.4	8.33788888888889	39.943	251.904	2	22.59	4
9	165	714	16.5	8.33791666666667	39.923	254.164	2	22.59	4
9	166	714	16.6	8.33794444444444	39.901	256.423	2	22.59	4
9	167	714	16.7	8.33797222222222	39.88	258.683	2	22.59	4
9	168	714	16.8	8.338	39.859	260.942	2	22.59	4
9	169	714	16.9	8.33802777777778	39.838	263.268	2	21.78	4
9	170	714	17	8.33805555555556	39.816	265.307	2	19.87	4
9	171	714	17.1	8.33808333333333	39.795	267.249	2	18.47	4
9	172	714	17.2	8.33811111111111	39.803	268.914	2	18.44	4
9	173	714	17.3	8.33813888888889	39.87	270.853	2	19.78	4
9	174	714	17.4	8.33816666666667	39.937	272.884	2	21.7	4
9	175	714	17.5	8.33819444444445	40.003	275.2	2	22.56	4
9	176	714	17.6	8.33822222222222	40.071	277.461	2	22.59	4
9	177	714	17.7	8.33825	40.138	279.72	2	22.59	4
9	178	714	17.8	8.33827777777778	40.204	281.978	2	22.59	4
9	179	714	17.9	8.33830555555556	40.271	284.235	2	22.6	4
9	180	714	18	8.33833333333333	40.339	286.5	2	22.61	4
9	181	714	18.1	8.33836111111111	40.405	288.776	2	22.44	4
9	182	714	18.2	8.33838888888889	40.478	291.032	2	21.97	4
9	183	714	18.3	8.33841666666667	40.582	293.208	2	21.29	4
9	184	714	18.4	8.33844444444444	40.619	295.273	2	20.76	4
9	185	714	18.5	8.33847222222222	40.683	297.282	2	20.73	4
9	186	714	18.6	8.3385	40.706	299.339	2	21.21	4
9	187	714	18.7	8.33852777777778	40.789	301.503	2	21.87	4
9	188	714	18.8	8.33855555555556	40.838	303.747	2	22.33	4
9	189	714	18.9	8.33858333333333	40.883	306.012	2	22.5	4
9	190	714	19	8.33861111111111	40.928	308.267	2	22.5	4
9	191	714	19.1	8.33863888888889	40.973	310.513	2	22.48	4
9	192	714	19.2	8.33866666666667	41.017	312.761	2	22.48	4
9	193	714	19.3	8.33869444444444	41.062	315.009	2	22.48	4
9	194	714	19.4	8.33872222222222	41.107	317.256	2	22.48	4
9	195	714	19.5	8.33875	41.152	319.504	2	22.48	4
9	196	714	19.6	8.33877777777778	41.197	321.75	2	22.49	4
9	197	714	19.7	8.33880555555556	41.241	324.002	2	22.5	4
9	198	714	19.8	8.33883333333333	41.286	326.262	2	22.41	4
9	199	714	19.9	8.33886111111111	41.374	328.511	2	22.15	4
9	200	714	20	8.33888888888889	41.358	330.714	2	21.75	4
9	201	714	20.1	8.33891666666667	41.196	332.852	2	21.43	4
9	202	714	20.2	8.33894444444445	40.946	334.969	2	21.27	4
9	203	714	20.3	8.33897222222222	40.792	337.107	2	21.07	4
9	204	714	20.4	8.339	40.834	339.241	2	20.49	4
9	205	714	20.5	8.33902777777778	40.877	341.251	2	19.4	4
9	206	714	20.6	8.33905555555556	40.882	343.127	2	18.08	4
9	207	714	20.7	8.33908333333333	40.82	344.861	2	17.03	4
9	208	714	20.8	8.33911111111111	40.795	346.485	2	16.46	4
9	209	714	20.9	8.33913888888889	40.774	348.096	2	16.3	4
9	210	714	21	8.33916666666667	40.755	349.724	2	16.31	4
9	211	714	21.1	8.33919444444444	40.734	351.359	2	16.33	4
9	212	714	21.2	8.33922222222222	40.713	352.993	2	16.33	4
9	213	714	21.3	8.33925	40.693	354.626	2	16.33	4
9	214	714	21.4	8.33927777777778	40.672	356.259	2	16.33	4
9	215	714	21.5	8.33930555555556	40.651	357.893	2	16.33	4
9	216	714	21.6	8.33933333333333	40.632	359.526	2	16.33	4
9	217	714	21.7	8.33936111111111	40.611	361.159	2	16.33	4
9	218	714	21.8	8.33938888888889	40.59	362.792	2	16.33	4
9	219	714	21.9	8.33941666666667	40.57	364.426	2	16.33	4
9	220	714	22	8.33944444444444	40.549	366.059	2	16.33	4
9	221	714	22.1	8.33947222222222	40.529	367.692	2	16.33	4
9	222	714	22.2	8.3395	40.509	369.326	2	16.33	4
9	223	714	22.3	8.33952777777778	40.488	370.959	2	16.33	4
9	224	714	22.4	8.33955555555556	40.467	372.592	2	16.33	4
9	225	714	22.5	8.33958333333333	40.447	374.226	2	16.33	4
9	226	714	22.6	8.33961111111111	40.426	375.859	2	16.33	4
9	227	714	22.7	8.33963888888889	40.406	377.492	2	16.33	4
9	228	714	22.8	8.33966666666667	40.386	379.125	2	16.33	4
9	229	714	22.9	8.33969444444445	40.365	380.758	2	16.33	4
9	230	714	23	8.33972222222222	40.344	382.446	2	15.84	4
9	231	714	23.1	8.33975	40.324	383.978	2	14.62	4
9	232	714	23.2	8.33977777777778	40.303	385.388	2	13.44	4
9	233	714	23.3	8.33980555555556	40.32	386.645	2	12.53	4
9	234	714	23.4	8.33983333333333	40.381	387.848	2	11.85	4
9	235	714	23.5	8.33986111111111	40.391	389.049	2	11.04	4
9	236	714	23.6	8.33988888888889	40.398	390.069	2	9.55	4
9	237	714	23.7	8.33991666666667	40.353	390.963	2	8.01	4
9	238	714	23.8	8.33994444444444	40.335	391.668	2	7.11	4
9	239	714	23.9	8.33997222222222	40.333	392.319	2	6.78	4
9	240	714	24	8.34	40.331	392.987	2	6.75	4
9	241	714	24.1	8.34002777777778	40.33	393.667	2	6.78	4
9	242	714	24.2	8.34005555555556	40.329	394.344	2	6.78	4
9	243	714	24.3	8.34008333333333	40.327	395.022	2	6.78	4
9	244	714	24.4	8.34011111111111	40.325	395.7	2	6.78	4
9	245	714	24.5	8.34013888888889	40.323	396.377	2	6.78	4
9	246	714	24.6	8.34016666666667	40.322	397.055	2	6.78	4
9	247	714	24.7	8.34019444444444	40.32	397.732	2	6.78	4
9	248	714	24.8	8.34022222222222	40.318	398.41	2	6.78	4
9	249	714	24.9	8.34025	40.317	399.088	2	6.78	4
9	250	714	25	8.34027777777778	40.316	399.765	2	6.78	4
9	251	714	25.1	8.34030555555556	40.313	400.443	2	6.78	4
9	252	714	25.2	8.34033333333333	40.312	401.12	2	6.78	4
9	253	714	25.3	8.34036111111111	40.31	401.798	2	6.78	4
9	254	714	25.4	8.34038888888889	40.309	402.476	2	6.78	4
9	255	714	25.5	8.34041666666667	40.307	403.153	2	6.78	4
9	256	714	25.6	8.34044444444445	40.305	403.831	2	6.78	4
9	257	714	25.7	8.34047222222222	40.304	404.508	2	6.78	4
9	258	714	25.8	8.3405	40.302	405.186	2	6.78	4
9	259	714	25.9	8.34052777777778	40.3	405.864	2	6.78	4
9	260	714	26	8.34055555555556	40.299	406.541	2	6.78	4
9	261	714	26.1	8.34058333333333	40.297	407.22	2	6.76	4
9	262	714	26.2	8.34061111111111	40.296	407.895	2	6.75	4
9	263	714	26.3	8.34063888888889	40.294	408.557	2	6.85	4
9	264	714	26.4	8.34066666666667	40.295	409.225	2	7.26	4
9	265	714	26.5	8.34069444444444	40.251	409.946	2	8.09	4
9	266	714	26.6	8.34072222222222	40.208	410.82	2	9.31	4
9	267	714	26.7	8.34075	40.195	411.819	2	10.67	4
9	268	714	26.8	8.34077777777778	40.223	412.951	2	11.81	4
9	269	714	26.9	8.34080555555556	40.232	414.214	2	12.52	4
9	270	714	27	8.34083333333333	40.228	415.515	2	12.82	4
9	271	714	27.1	8.34086111111111	40.222	416.81	2	12.86	4
9	272	714	27.2	8.34088888888889	40.216	418.094	2	12.85	4
9	273	714	27.3	8.34091666666667	40.211	419.377	2	12.84	4
9	274	714	27.4	8.34094444444444	40.204	420.661	2	12.84	4
9	275	714	27.5	8.34097222222222	40.199	421.945	2	12.84	4
9	276	714	27.6	8.341	40.193	423.229	2	12.84	4
9	277	714	27.7	8.34102777777778	40.187	424.512	2	12.84	4
9	278	714	27.8	8.34105555555556	40.181	425.796	2	12.84	4
9	279	714	27.9	8.34108333333333	40.175	427.08	2	12.84	4
9	280	714	28	8.34111111111111	40.169	428.363	2	12.84	4
9	281	714	28.1	8.34113888888889	40.163	429.647	2	12.84	4
9	282	714	28.2	8.34116666666667	40.158	430.931	2	12.84	4
9	283	714	28.3	8.34119444444445	40.151	432.214	2	12.84	4
9	284	714	28.4	8.34122222222222	40.146	433.498	2	12.84	4
9	285	714	28.5	8.34125	40.14	434.782	2	12.84	4
9	286	714	28.6	8.34127777777778	40.135	436.066	2	12.84	4
9	287	714	28.7	8.34130555555556	40.128	437.35	2	12.84	4
9	288	714	28.8	8.34133333333333	40.123	438.634	2	12.84	4
9	289	714	28.9	8.34136111111111	40.117	439.918	2	12.84	4
9	290	714	29	8.34138888888889	40.111	441.204	2	12.82	4
9	291	714	29.1	8.34141666666667	40.105	442.48	2	12.81	4
9	292	714	29.2	8.34144444444444	40.099	443.74	2	13.04	4
9	293	714	29.3	8.34147222222222	40.088	445.024	2	13.71	4
9	294	714	29.4	8.3415	40.031	446.449	2	14.91	4
9	295	714	29.5	8.34152777777778	40.038	448.024	2	16.5	4
9	296	714	29.6	8.34155555555556	40.052	449.749	2	18.1	4
9	297	714	29.7	8.34158333333333	40.129	451.625	2	19.29	4
9	298	714	29.8	8.34161111111111	40.161	453.641	2	19.96	4
9	299	714	29.9	8.34163888888889	40.187	455.682	2	20.19	4
9	300	714	30	8.34166666666667	40.214	457.705	2	20.18	4
9	301	714	30.1	8.34169444444444	40.241	459.719	2	20.16	4
9	302	714	30.2	8.34172222222222	40.267	461.735	2	20.17	4
9	303	714	30.3	8.34175	40.293	463.752	2	20.17	4
9	304	714	30.4	8.34177777777778	40.32	465.769	2	20.17	4
9	305	714	30.5	8.34180555555556	40.346	467.785	2	20.17	4
9	306	714	30.6	8.34183333333333	40.373	469.802	2	20.17	4
9	307	714	30.7	8.34186111111111	40.4	471.819	2	20.17	4
9	308	714	30.8	8.34188888888889	40.426	473.836	2	20.17	4
9	309	714	30.9	8.34191666666667	40.453	475.852	2	20.17	4
9	310	714	31	8.34194444444445	40.479	477.869	2	20.16	4
9	311	714	31.1	8.34197222222222	40.505	479.885	2	20.16	4
9	312	714	31.2	8.342	40.532	481.902	2	20.16	4
9	313	714	31.3	8.34202777777778	40.559	483.918	2	20.16	4
9	314	714	31.4	8.34205555555556	40.585	485.934	2	20.16	4
9	315	714	31.5	8.34208333333333	40.612	487.951	2	20.16	4
9	316	714	31.6	8.34211111111111	40.638	489.967	2	20.17	4
9	317	714	31.7	8.34213888888889	40.664	491.984	2	20.17	4
9	318	714	31.8	8.34216666666667	40.691	494.001	2	20.17	4
9	319	714	31.9	8.34219444444444	40.718	496.018	2	20.17	4
9	320	714	32	8.34222222222222	40.744	498.036	2	20.15	4
9	321	714	32.1	8.34225	40.771	500.046	2	20.16	4
9	322	714	32.2	8.34227777777778	40.797	502.042	2	20.38	4
9	323	714	32.3	8.34230555555556	40.821	504.061	2	21.03	4
9	324	714	32.4	8.34233333333333	40.768	506.212	2	22.19	4
9	325	714	32.5	8.34236111111111	40.719	508.513	2	23.74	4
9	326	714	32.6	8.34238888888889	40.671	510.959	2	25.28	4
9	327	714	32.7	8.34241666666667	40.628	513.556	2	26.44	4
9	328	714	32.8	8.34244444444444	40.506	516.283	2	27.09	4
9	329	714	32.9	8.34247222222222	40.383	519.034	2	27.31	4
9	330	714	33	8.3425	40.26	521.807	2	27	4
9	331	714	33.1	8.34252777777778	40.136	524.499	2	26.26	4
9	332	714	33.2	8.34255555555556	40.013	527.055	2	25.73	4
9	333	714	33.3	8.34258333333333	39.914	529.568	2	25.56	4
9	334	714	33.4	8.34261111111111	39.834	532.113	2	25.61	4
9	335	714	33.5	8.34263888888889	39.794	534.732	2	25.6	4
9	336	714	33.6	8.34266666666667	39.727	537.305	2	25.11	4
9	337	714	33.7	8.34269444444445	39.67	539.746	2	24.61	4
9	338	714	33.8	8.34272222222222	39.712	542.164	2	24.53	4
9	339	714	33.9	8.34275	39.805	544.614	2	24.71	4
9	340	714	34	8.34277777777778	39.904	547.107	2	24.92	4
9	341	714	34.1	8.34280555555556	39.995	549.618	2	25.01	4
9	342	714	34.2	8.34283333333333	40.086	552.12	2	25	4
9	343	714	34.3	8.34286111111111	40.177	554.617	2	24.98	4
9	344	714	34.4	8.34288888888889	40.268	557.117	2	24.98	4
9	345	714	34.5	8.34291666666667	40.358	559.614	2	24.95	4
9	346	714	34.6	8.34294444444444	40.443	562.099	2	25.01	4
9	347	714	34.7	8.34297222222222	40.546	564.586	2	25.29	4
9	348	714	34.8	8.343	40.641	567.113	2	25.87	4
9	349	714	34.9	8.34302777777778	40.708	569.724	2	26.69	4
9	350	714	35	8.34305555555556	40.769	572.446	2	27.54	4
9	351	714	35.1	8.34308333333333	40.809	575.261	2	28.19	4
9	352	714	35.2	8.34311111111111	40.78	578.127	2	28.56	4
9	353	714	35.3	8.34313888888889	40.763	581.007	2	28.69	4
9	354	714	35.4	8.34316666666667	40.747	583.88	2	28.69	4
9	355	714	35.5	8.34319444444444	40.73	586.746	2	28.68	4
9	356	714	35.6	8.34322222222222	40.713	589.614	2	28.68	4
9	357	714	35.7	8.34325	40.697	592.482	2	28.68	4
9	358	714	35.8	8.34327777777778	40.681	595.348	2	28.69	4
9	359	714	35.9	8.34330555555556	40.664	598.219	2	28.71	4
9	360	714	36	8.34333333333333	40.647	601.099	2	28.64	4
9	361	714	36.1	8.34336111111111	40.664	603.971	2	28.4	4
9	362	714	36.2	8.34338888888889	40.615	606.801	2	28.03	4
9	363	714	36.3	8.34341666666667	40.426	609.569	2	27.74	4
9	364	714	36.4	8.34344444444445	40.183	612.304	2	27.74	4
9	365	714	36.5	8.34347222222222	39.993	615.072	2	28.03	4
9	366	714	36.6	8.3435	39.944	617.902	2	28.4	4
9	367	714	36.7	8.34352777777778	39.961	620.775	2	28.64	4
9	368	714	36.8	8.34355555555556	39.945	623.655	2	28.71	4
9	369	714	36.9	8.34358333333333	39.928	626.525	2	28.69	4
9	370	714	37	8.34361111111111	39.911	629.391	2	28.68	4
9	371	714	37.1	8.34363888888889	39.895	632.259	2	28.68	4
9	372	714	37.2	8.34366666666667	39.878	635.127	2	28.68	4
9	373	714	37.3	8.34369444444445	39.862	637.995	2	28.68	4
9	374	714	37.4	8.34372222222222	39.845	640.862	2	28.68	4
9	375	714	37.5	8.34375	39.828	643.73	2	28.68	4
9	376	714	37.6	8.34377777777778	39.812	646.598	2	28.68	4
9	377	714	37.7	8.34380555555556	39.8	649.465	2	28.68	4
9	378	714	37.8	8.34383333333333	39.783	652.333	2	28.69	4
9	379	714	37.9	8.34386111111111	39.743	655.203	2	28.71	4
9	380	714	38	8.34388888888889	39.672	658.075	2	28.72	4
9	381	714	38.1	8.34391666666667	39.578	660.97	2	28.54	4
9	382	714	38.2	8.34394444444444	39.479	663.823	2	28.1	4
9	383	714	38.3	8.34397222222222	39.384	666.588	2	27.78	4
9	384	714	38.4	8.344	39.305	669.319	2	27.78	4
9	385	714	38.5	8.34402777777778	39.237	672.084	2	28.1	4
9	386	714	38.6	8.34405555555556	39.169	674.938	2	28.55	4
9	387	714	38.7	8.34408333333333	39.1	677.834	2	28.75	4
9	388	714	38.8	8.34411111111111	39.032	680.709	2	28.75	4
9	389	714	38.9	8.34413888888889	38.964	683.583	2	28.74	4
9	390	714	39	8.34416666666667	38.896	686.457	2	28.74	4
9	391	714	39.1	8.34419444444445	38.828	689.332	2	28.75	4
9	392	714	39.2	8.34422222222222	38.76	692.207	2	28.75	4
9	393	714	39.3	8.34425	38.691	695.081	2	28.75	4
9	394	714	39.4	8.34427777777778	38.624	697.957	2	28.74	4
9	395	714	39.5	8.34430555555556	38.555	700.831	2	28.74	4
9	396	714	39.6	8.34433333333333	38.488	703.702	2	28.75	4
9	397	714	39.7	8.34436111111111	38.423	706.572	2	28.82	4
9	398	714	39.8	8.34438888888889	38.356	709.452	2	28.99	4
9	399	714	39.9	8.34441666666667	38.264	712.359	2	29.24	4
9	400	714	40	8.34444444444445	38.144	715.3	2	29.49	4
9	401	714	40.1	8.34447222222222	38	718.269	2	29.67	4
9	402	714	40.2	8.3445	37.852	721.248	2	29.74	4
9	403	714	40.3	8.34452777777778	37.708	724.226	2	29.76	4
9	404	714	40.4	8.34455555555556	37.565	727.201	2	29.75	4
9	405	714	40.5	8.34458333333333	37.421	730.175	2	29.74	4
9	406	714	40.6	8.34461111111111	37.277	733.149	2	29.74	4
9	407	714	40.7	8.34463888888889	37.133	736.123	2	29.74	4
9	408	714	40.8	8.34466666666667	36.989	739.097	2	29.74	4
9	409	714	40.9	8.34469444444444	36.846	742.071	2	29.74	4
9	410	714	41	8.34472222222222	36.702	745.045	2	29.74	4
9	411	714	41.1	8.34475	36.558	748.019	2	29.74	4
9	412	714	41.2	8.34477777777778	36.414	750.993	2	29.74	4
9	413	714	41.3	8.34480555555556	36.27	753.968	2	29.74	4
9	414	714	41.4	8.34483333333333	36.126	756.942	2	29.74	4
9	415	714	41.5	8.34486111111111	35.984	759.916	2	29.74	4
9	416	714	41.6	8.34488888888889	35.84	762.887	2	29.76	4
9	417	714	41.7	8.34491666666667	35.709	765.862	2	29.84	4
9	418	714	41.8	8.34494444444445	35.557	768.847	2	29.96	4
9	419	714	41.9	8.34497222222222	35.333	771.849	2	30.11	4
9	420	714	42	8.345	35.044	774.869	2	30.26	4
9	421	714	42.1	8.34502777777778	34.683	777.906	2	30.38	4
15	124	778	12.4	8.33677777777778	38.852	74.81	2	29.9	4
15	125	778	12.5	8.33680555555556	38.837	77.81	2	29.9	4
15	126	778	12.6	8.33683333333333	38.821	80.81	2	29.9	4
15	127	778	12.7	8.33686111111111	38.806	83.81	2	29.9	4
15	128	778	12.8	8.33688888888889	38.791	86.81	2	29.9	4
15	129	778	12.9	8.33691666666667	38.775	89.83	2	29.9	4
15	130	778	13	8.33694444444444	38.754	92.832	2	29.5	4
15	131	778	13.1	8.33697222222222	38.788	95.776	2	28.79	4
15	132	778	13.2	8.337	38.802	98.61	2	27.94	4
15	133	778	13.3	8.33702777777778	38.799	101.335	2	27.29	4
15	134	778	13.4	8.33705555555556	38.836	104.011	2	27.03	4
15	135	778	13.5	8.33708333333333	38.853	106.696	2	27.06	4
15	136	778	13.6	8.33711111111111	38.86	109.412	2	27.19	4
15	137	778	13.7	8.33713888888889	38.87	112.146	2	27.26	4
15	138	778	13.8	8.33716666666667	38.882	114.874	2	27.26	4
15	139	778	13.9	8.33719444444445	38.893	117.598	2	27.25	4
15	140	778	14	8.33722222222222	38.903	120.362	2	26.89	4
15	141	778	14.1	8.33725	38.915	123.049	2	26.05	4
15	142	778	14.2	8.33727777777778	38.926	125.569	2	25.45	4
15	143	778	14.3	8.33730555555556	38.956	128.027	2	25.45	4
15	144	778	14.4	8.33733333333333	39.014	130.547	2	26.04	4
15	145	778	14.5	8.33736111111111	39.072	133.233	2	26.88	4
15	146	778	14.6	8.33738888888889	39.13	135.997	2	27.24	4
15	147	778	14.7	8.33741666666667	39.189	138.722	2	27.24	4
15	148	778	14.8	8.33744444444445	39.247	141.446	2	27.24	4
15	149	778	14.9	8.33747222222222	39.305	144.168	2	27.26	4
15	150	778	15	8.3375	39.363	146.894	2	27.31	4
15	151	778	15.1	8.33752777777778	39.455	149.629	2	27.36	4
15	152	778	15.2	8.33755555555556	39.444	152.368	2	27.43	4
15	153	778	15.3	8.33758333333333	39.332	155.111	2	27.52	4
15	154	778	15.4	8.33761111111111	39.135	157.865	2	27.65	4
15	155	778	15.5	8.33763888888889	38.929	160.639	2	27.78	4
15	156	778	15.6	8.33766666666667	38.824	163.429	2	27.86	4
15	157	778	15.7	8.33769444444444	38.792	166.221	2	27.88	4
15	158	778	15.8	8.33772222222222	38.731	169.009	2	27.87	4
15	159	778	15.9	8.33775	38.67	171.795	2	27.87	4
15	160	778	16	8.33777777777778	38.608	174.581	2	27.87	4
15	161	778	16.1	8.33780555555556	38.547	177.368	2	27.87	4
15	162	778	16.2	8.33783333333333	38.485	180.155	2	27.87	4
15	163	778	16.3	8.33786111111111	38.424	182.942	2	27.87	4
15	164	778	16.4	8.33788888888889	38.363	185.729	2	27.87	4
15	165	778	16.5	8.33791666666667	38.301	188.515	2	27.87	4
15	166	778	16.6	8.33794444444444	38.24	191.302	2	27.87	4
15	167	778	16.7	8.33797222222222	38.179	194.102	2	27.74	4
15	168	778	16.8	8.338	38.118	196.893	2	27.28	4
15	169	778	16.9	8.33802777777778	38.056	199.587	2	26.72	4
15	170	778	17	8.33805555555556	37.994	202.195	2	26.47	4
15	171	778	17.1	8.33808333333333	37.973	204.813	2	26.51	4
15	172	778	17.2	8.33811111111111	37.953	207.498	2	26.56	4
15	173	778	17.3	8.33813888888889	37.974	210.205	2	26.19	4
15	174	778	17.4	8.33816666666667	37.944	212.799	2	25.38	4
15	175	778	17.5	8.33819444444445	37.89	215.253	2	24.72	4
15	176	778	17.6	8.33822222222222	37.911	217.668	2	24.57	4
15	177	778	17.7	8.33825	37.976	220.118	2	24.73	4
15	178	778	17.8	8.33827777777778	38.048	222.624	2	24.85	4
15	179	778	17.9	8.33830555555556	38.115	225.138	2	24.64	4
15	180	778	18	8.33833333333333	38.192	227.592	2	24.18	4
15	181	778	18.1	8.33836111111111	38.241	229.973	2	23.69	4
15	182	778	18.2	8.33838888888889	38.302	232.303	2	23.37	4
15	183	778	18.3	8.33841666666667	38.364	234.617	2	23.28	4
15	184	778	18.4	8.33844444444444	38.425	236.934	2	23.4	4
15	185	778	18.5	8.33847222222222	38.486	239.277	2	23.64	4
15	186	778	18.6	8.3385	38.549	241.666	2	23.81	4
15	187	778	18.7	8.33852777777778	38.613	244.078	2	23.72	4
15	188	778	18.8	8.33855555555556	38.689	246.454	2	23.36	4
15	189	778	18.9	8.33858333333333	38.736	248.761	2	22.91	4
15	190	778	19	8.33861111111111	38.794	251.021	2	22.5	4
15	191	778	19.1	8.33863888888889	38.854	253.261	2	22.1	4
15	192	778	19.2	8.33866666666667	38.926	255.467	2	21.55	4
15	193	778	19.3	8.33869444444444	38.981	257.589	2	20.88	4
15	194	778	19.4	8.33872222222222	39.022	259.613	2	20.43	4
15	195	778	19.5	8.33875	39.073	261.604	2	20.44	4
15	196	778	19.6	8.33877777777778	39.114	263.733	2	20	4
15	197	778	19.7	8.33880555555556	39.183	265.648	2	18.47	4
15	198	778	19.8	8.33883333333333	39.24	267.439	2	17.12	4
15	199	778	19.9	8.33886111111111	39.344	269.002	2	16.73	4
15	200	778	20	8.33888888888889	39.464	270.691	2	17.61	4
15	201	778	20.1	8.33891666666667	39.592	272.496	2	19.2	4
15	202	778	20.2	8.33894444444445	39.723	274.561	2	19.93	4
15	203	778	20.3	8.33897222222222	39.854	276.553	2	19.94	4
15	204	778	20.4	8.339	39.984	278.55	2	19.96	4
15	205	778	20.5	8.33902777777778	40.115	280.546	2	19.96	4
15	206	778	20.6	8.33905555555556	40.246	282.542	2	19.96	4
15	207	778	20.7	8.33908333333333	40.375	284.538	2	19.96	4
15	208	778	20.8	8.33911111111111	40.506	286.533	2	19.96	4
15	209	778	20.9	8.33913888888889	40.637	288.529	2	19.96	4
15	210	778	21	8.33916666666667	40.768	290.525	2	19.96	4
15	211	778	21.1	8.33919444444444	40.898	292.521	2	19.95	4
15	212	778	21.2	8.33922222222222	41.029	294.514	2	19.96	4
15	213	778	21.3	8.33925	41.166	296.506	2	20.02	4
15	214	778	21.4	8.33927777777778	41.297	298.506	2	20.15	4
15	215	778	21.5	8.33930555555556	41.388	300.527	2	20.34	4
15	216	778	21.6	8.33933333333333	41.44	302.574	2	20.53	4
15	217	778	21.7	8.33936111111111	41.453	304.641	2	20.66	4
15	218	778	21.8	8.33938888888889	41.458	306.716	2	20.71	4
15	219	778	21.9	8.33941666666667	41.472	308.79	2	20.72	4
15	220	778	22	8.33944444444444	41.484	310.862	2	20.72	4
15	221	778	22.1	8.33947222222222	41.497	312.934	2	20.72	4
15	222	778	22.2	8.3395	41.51	315.005	2	20.73	4
15	223	778	22.3	8.33952777777778	41.522	317.079	2	20.74	4
15	224	778	22.4	8.33955555555556	41.535	319.162	2	20.68	4
15	225	778	22.5	8.33958333333333	41.58	321.238	2	20.46	4
15	226	778	22.6	8.33961111111111	41.562	323.275	2	20.12	4
15	227	778	22.7	8.33963888888889	41.411	325.254	2	19.85	4
15	228	778	22.8	8.33966666666667	41.209	327.203	2	19.85	4
15	229	778	22.9	8.33969444444445	41.058	329.182	2	20.12	4
15	230	778	23	8.33972222222222	41.04	331.217	2	20.48	4
15	231	778	23.1	8.33975	41.085	333.298	2	20.71	4
15	232	778	23.2	8.33977777777778	41.097	335.398	2	20.65	4
15	233	778	23.3	8.33980555555556	41.111	337.48	2	20.2	4
15	234	778	23.4	8.33983333333333	41.149	339.494	2	19.25	4
15	235	778	23.5	8.33986111111111	41.203	341.332	2	17.77	4
15	236	778	23.6	8.33988888888889	41.23	343.008	2	15.89	4
15	237	778	23.7	8.33991666666667	41.247	344.493	2	13.83	4
15	238	778	23.8	8.33994444444444	41.257	345.786	2	11.9	4
15	239	778	23.9	8.33997222222222	41.22	346.919	2	10.46	4
15	240	778	24	8.34	41.182	347.866	2	9.63	4
15	241	778	24.1	8.34002777777778	41.163	348.773	2	9.32	4
15	242	778	24.2	8.34005555555556	41.144	349.696	2	9.31	4
15	243	778	24.3	8.34008333333333	41.125	350.632	2	9.33	4
15	244	778	24.4	8.34011111111111	41.106	351.565	2	9.33	4
15	245	778	24.5	8.34013888888889	41.088	352.498	2	9.33	4
15	246	778	24.6	8.34016666666667	41.069	353.431	2	9.33	4
15	247	778	24.7	8.34019444444444	41.049	354.365	2	9.33	4
15	248	778	24.8	8.34022222222222	41.031	355.298	2	9.33	4
15	249	778	24.9	8.34025	41.012	356.232	2	9.33	4
15	250	778	25	8.34027777777778	40.993	357.165	2	9.33	4
15	251	778	25.1	8.34030555555556	40.974	358.098	2	9.33	4
15	252	778	25.2	8.34033333333333	40.955	359.032	2	9.33	4
15	253	778	25.3	8.34036111111111	40.936	359.965	2	9.33	4
15	254	778	25.4	8.34038888888889	40.917	360.898	2	9.33	4
15	255	778	25.5	8.34041666666667	40.899	361.831	2	9.33	4
15	256	778	25.6	8.34044444444445	40.881	362.765	2	9.34	4
15	257	778	25.7	8.34047222222222	40.861	363.699	2	9.33	4
15	258	778	25.8	8.3405	40.842	364.632	2	9.33	4
15	259	778	25.9	8.34052777777778	40.824	365.565	2	9.33	4
15	260	778	26	8.34055555555556	40.805	366.498	2	9.33	4
15	261	778	26.1	8.34058333333333	40.786	367.431	2	9.33	4
15	262	778	26.2	8.34061111111111	40.767	368.363	2	9.35	4
15	263	778	26.3	8.34063888888889	40.748	369.299	2	9.36	4
15	264	778	26.4	8.34066666666667	40.729	370.246	2	9.27	4
15	265	778	26.5	8.34069444444444	40.709	371.187	2	8.94	4
15	266	778	26.6	8.34072222222222	40.717	372.083	2	8.29	4
15	267	778	26.7	8.34075	40.721	372.883	2	7.39	4
15	268	778	26.8	8.34077777777778	40.697	373.562	2	6.49	4
15	269	778	26.9	8.34080555555556	40.668	374.145	2	5.84	4
15	270	778	27	8.34083333333333	40.668	374.682	2	5.52	4
15	271	778	27.1	8.34086111111111	40.668	375.215	2	5.43	4
15	272	778	27.2	8.34088888888889	40.666	375.757	2	5.44	4
15	273	778	27.3	8.34091666666667	40.665	376.306	2	5.44	4
15	274	778	27.4	8.34094444444444	40.664	376.846	2	5.42	4
15	275	778	27.5	8.34097222222222	40.662	377.368	2	5.61	4
15	276	778	27.6	8.341	40.668	377.904	2	6.26	4
15	277	778	27.7	8.34102777777778	40.586	378.589	2	7.52	4
15	278	778	27.8	8.34105555555556	40.553	379.438	2	9.3	4
15	279	778	27.9	8.34108333333333	40.527	380.47	2	11.32	4
15	280	778	28	8.34111111111111	40.501	381.676	2	13.03	4
15	281	778	28.1	8.34113888888889	40.532	383.124	2	13.51	4
15	282	778	28.2	8.34116666666667	40.535	384.479	2	12.53	4
15	283	778	28.3	8.34119444444445	40.564	385.665	2	11.1	4
15	284	778	28.4	8.34122222222222	40.613	386.685	2	10.05	4
15	285	778	28.5	8.34125	40.617	387.596	2	9.79	4
15	286	778	28.6	8.34127777777778	40.598	388.608	2	10.07	4
15	287	778	28.7	8.34130555555556	40.62	389.649	2	10.09	4
15	288	778	28.8	8.34133333333333	40.641	390.632	2	9.97	4
15	289	778	28.9	8.34136111111111	40.663	391.628	2	9.98	4
15	290	778	29	8.34138888888889	40.684	392.629	2	10	4
15	291	778	29.1	8.34141666666667	40.706	393.629	2	10	4
15	292	778	29.2	8.34144444444444	40.727	394.629	2	10	4
15	293	778	29.3	8.34147222222222	40.748	395.63	2	9.98	4
15	294	778	29.4	8.3415	40.769	396.625	2	9.97	4
15	295	778	29.5	8.34152777777778	40.792	397.612	2	10.07	4
15	296	778	29.6	8.34155555555556	40.812	398.609	2	10.36	4
15	297	778	29.7	8.34158333333333	40.819	399.647	2	10.92	4
15	298	778	29.8	8.34161111111111	40.843	400.763	2	11.69	4
15	299	778	29.9	8.34163888888889	40.866	401.984	2	12.44	4
15	300	778	30	8.34166666666667	40.912	403.295	2	12.85	4
15	301	778	30.1	8.34169444444444	40.942	404.636	2	12.72	4
15	302	778	30.2	8.34172222222222	41.009	405.908	2	12.14	4
15	303	778	30.3	8.34175	41.026	407.057	2	11.62	4
15	304	778	30.4	8.34177777777778	41.043	408.147	2	11.66	4
15	305	778	30.5	8.34180555555556	41.041	409.291	2	12.34	4
15	306	778	30.6	8.34183333333333	41.1	410.574	2	13.35	4
15	307	778	30.7	8.34186111111111	41.165	411.988	2	14.18	4
15	308	778	30.8	8.34188888888889	41.166	413.466	2	14.63	4
15	309	778	30.9	8.34191666666667	41.172	414.957	2	14.77	4
15	310	778	31	8.34194444444445	41.179	416.438	2	14.77	4
15	311	778	31.1	8.34197222222222	41.186	417.911	2	14.75	4
15	312	778	31.2	8.342	41.192	419.386	2	14.75	4
15	313	778	31.3	8.34202777777778	41.198	420.862	2	14.75	4
15	314	778	31.4	8.34205555555556	41.206	422.337	2	14.75	4
15	315	778	31.5	8.34208333333333	41.212	423.812	2	14.75	4
15	316	778	31.6	8.34211111111111	41.218	425.287	2	14.75	4
15	317	778	31.7	8.34213888888889	41.225	426.762	2	14.75	4
15	318	778	31.8	8.34216666666667	41.231	428.238	2	14.75	4
15	319	778	31.9	8.34219444444444	41.238	429.713	2	14.75	4
15	320	778	32	8.34222222222222	41.245	431.19	2	14.73	4
15	321	778	32.1	8.34225	41.251	432.66	2	14.72	4
15	322	778	32.2	8.34227777777778	41.258	434.116	2	14.88	4
15	323	778	32.3	8.34230555555556	41.265	435.585	2	15.38	4
15	324	778	32.4	8.34233333333333	41.218	437.138	2	16.34	4
15	325	778	32.5	8.34236111111111	41.206	438.841	2	17.63	4
15	326	778	32.6	8.34238888888889	41.219	440.664	2	18.92	4
15	327	778	32.7	8.34241666666667	41.266	442.637	2	19.87	4
15	328	778	32.8	8.34244444444444	41.26	444.693	2	20.38	4
15	329	778	32.9	8.34247222222222	41.253	446.763	2	20.53	4
15	330	778	33	8.3425	41.247	448.819	2	20.52	4
15	331	778	33.1	8.34252777777778	41.241	450.867	2	20.51	4
15	332	778	33.2	8.34255555555556	41.235	452.918	2	20.51	4
15	333	778	33.3	8.34258333333333	41.229	454.969	2	20.51	4
15	334	778	33.4	8.34261111111111	41.223	457.019	2	20.51	4
15	335	778	33.5	8.34263888888889	41.216	459.07	2	20.51	4
15	336	778	33.6	8.34266666666667	41.21	461.121	2	20.51	4
15	337	778	33.7	8.34269444444445	41.204	463.171	2	20.51	4
15	338	778	33.8	8.34272222222222	41.198	465.222	2	20.51	4
15	339	778	33.9	8.34275	41.192	467.273	2	20.51	4
15	340	778	34	8.34277777777778	41.186	469.325	2	20.49	4
15	341	778	34.1	8.34280555555556	41.18	471.372	2	20.47	4
15	342	778	34.2	8.34283333333333	41.174	473.407	2	20.57	4
15	343	778	34.3	8.34286111111111	41.166	475.448	2	20.95	4
15	344	778	34.4	8.34288888888889	41.13	477.542	2	21.71	4
15	345	778	34.5	8.34291666666667	41.116	479.753	2	22.75	4
15	346	778	34.6	8.34294444444444	41.153	482.093	2	23.8	4
15	347	778	34.7	8.34297222222222	41.211	484.549	2	24.55	4
15	348	778	34.8	8.343	41.241	487.059	2	24.93	4
15	349	778	34.9	8.34302777777778	41.269	489.574	2	25.03	4
15	350	778	35	8.34305555555556	41.298	492.077	2	25.01	4
15	351	778	35.1	8.34308333333333	41.327	494.576	2	25	4
15	352	778	35.2	8.34311111111111	41.355	497.076	2	25	4
15	353	778	35.3	8.34313888888889	41.384	499.576	2	25	4
15	354	778	35.4	8.34316666666667	41.412	502.076	2	25	4
15	355	778	35.5	8.34319444444444	41.441	504.575	2	25	4
15	356	778	35.6	8.34322222222222	41.469	507.075	2	25	4
15	357	778	35.7	8.34325	41.498	509.576	2	25	4
15	358	778	35.8	8.34327777777778	41.527	512.076	2	25	4
15	359	778	35.9	8.34330555555556	41.555	514.575	2	25	4
15	360	778	36	8.34333333333333	41.584	517.077	2	24.98	4
15	361	778	36.1	8.34336111111111	41.612	519.57	2	24.99	4
15	362	778	36.2	8.34338888888889	41.64	522.085	2	24.89	4
15	363	778	36.3	8.34341666666667	41.664	524.552	2	24.8	4
15	364	778	36.4	8.34344444444445	41.613	526.963	2	25.47	4
15	365	778	36.5	8.34347222222222	41.619	529.621	2	27.1	4
15	366	778	36.6	8.3435	41.63	532.446	2	29.28	4
15	367	778	36.7	8.34352777777778	41.676	535.442	2	31.28	4
15	368	778	36.8	8.34355555555556	41.65	538.684	2	32.31	4
15	369	778	36.9	8.34358333333333	41.618	541.96	2	32.54	4
15	370	778	37	8.34361111111111	41.586	545.218	2	32.57	4
15	371	778	37.1	8.34363888888889	41.554	548.476	2	32.55	4
15	372	778	37.2	8.34366666666667	41.522	551.748	2	32.37	4
15	373	778	37.3	8.34369444444445	41.493	554.997	2	31.88	4
15	374	778	37.4	8.34372222222222	41.505	558.171	2	31.09	4
15	375	778	37.5	8.34375	41.478	561.235	2	30.13	4
15	376	778	37.6	8.34377777777778	41.474	564.193	2	29.17	4
15	377	778	37.7	8.34380555555556	41.539	567.067	2	28.23	4
15	378	778	37.8	8.34383333333333	41.66	569.848	2	27.23	4
15	379	778	37.9	8.34386111111111	41.758	572.512	2	26.25	4
15	380	778	38	8.34388888888889	41.811	575.068	2	25.5	4
15	381	778	38.1	8.34391666666667	41.901	577.561	2	25.08	4
15	382	778	38.2	8.34394444444444	41.992	580.042	2	24.95	4
15	383	778	38.3	8.34397222222222	42.083	582.536	2	24.95	4
15	384	778	38.4	8.344	42.173	585.03	2	24.99	4
15	385	778	38.5	8.34402777777778	42.267	587.521	2	25.11	4
15	386	778	38.6	8.34405555555556	42.358	590.031	2	25.39	4
15	387	778	38.7	8.34408333333333	42.427	592.58	2	25.79	4
15	388	778	38.8	8.34411111111111	42.491	595.187	2	26.19	4
15	389	778	38.9	8.34413888888889	42.533	597.844	2	26.41	4
15	390	778	39	8.34416666666667	42.595	600.511	2	26.34	4
15	391	778	39.1	8.34419444444445	42.614	603.144	2	26.07	4
15	392	778	39.2	8.34422222222222	42.529	605.721	2	25.83	4
15	393	778	39.3	8.34425	42.406	608.273	2	25.84	4
15	394	778	39.4	8.34427777777778	42.322	610.855	2	26.06	4
15	395	778	39.5	8.34430555555556	42.345	613.49	2	26.23	4
15	396	778	39.6	8.34433333333333	42.411	616.143	2	26.15	4
15	397	778	39.7	8.34436111111111	42.428	618.759	2	25.81	4
15	398	778	39.8	8.34438888888889	42.414	621.311	2	25.4	4
15	399	778	39.9	8.34441666666667	42.375	623.82	2	25.1	4
15	400	778	40	8.34444444444445	42.332	626.308	2	24.97	4
15	401	778	40.1	8.34447222222222	42.294	628.788	2	25.05	4
15	402	778	40.2	8.3445	42.255	631.285	2	25.37	4
15	403	778	40.3	8.34452777777778	42.2	633.828	2	25.92	4
15	404	778	40.4	8.34455555555556	42.158	636.452	2	26.58	4
15	405	778	40.5	8.34458333333333	42.134	639.16	2	27.12	4
15	406	778	40.6	8.34461111111111	42.09	641.914	2	27.41	4
15	407	778	40.7	8.34463888888889	42.048	644.672	2	27.5	4
15	408	778	40.8	8.34466666666667	42.005	647.413	2	27.58	4
15	409	778	40.9	8.34469444444444	41.963	650.158	2	27.87	4
15	410	778	41	8.34472222222222	41.902	652.95	2	28.42	4
15	411	778	41.1	8.34475	41.859	655.825	2	29.07	4
15	412	778	41.2	8.34477777777778	41.83	658.785	2	29.59	4
15	413	778	41.3	8.34480555555556	41.783	661.803	2	29.65	4
15	414	778	41.4	8.34483333333333	41.737	664.782	2	29.29	4
15	415	778	41.5	8.34486111111111	41.689	667.665	2	28.99	4
15	416	778	41.6	8.34488888888889	41.67	670.516	2	29.02	4
15	417	778	41.7	8.34491666666667	41.651	673.413	2	29.38	4
15	418	778	41.8	8.34494444444445	41.632	676.398	2	29.82	4
15	419	778	41.9	8.34497222222222	41.613	679.417	2	30	4
15	420	778	42	8.345	41.594	682.417	2	30	4
15	421	778	42.1	8.34502777777778	41.576	685.417	2	30	4
15	422	778	42.2	8.34505555555556	41.557	688.417	2	30	4
15	423	778	42.3	8.34508333333333	41.538	691.417	2	30	4
15	424	778	42.4	8.34511111111111	41.519	694.417	2	30	4
15	425	778	42.5	8.34513888888889	41.5	697.417	2	30	4
15	426	778	42.6	8.34516666666667	41.481	700.417	2	30	4
15	427	778	42.7	8.34519444444445	41.462	703.417	2	30	4
15	428	778	42.8	8.34522222222222	41.443	706.416	2	30	4
15	429	778	42.9	8.34525	41.424	709.416	2	30	4
15	430	778	43	8.34527777777778	41.405	712.416	2	30	4
15	431	778	43.1	8.34530555555556	41.386	715.416	2	30	4
15	432	778	43.2	8.34533333333333	41.367	718.416	2	30	4
15	433	778	43.3	8.34536111111111	41.348	721.416	2	30	4
15	434	778	43.4	8.34538888888889	41.329	724.416	2	30	4
15	435	778	43.5	8.34541666666667	41.31	727.417	2	29.98	4
15	436	778	43.6	8.34544444444444	41.292	730.413	2	29.97	4
15	437	778	43.7	8.34547222222222	41.273	733.399	2	30.07	4
15	438	778	43.8	8.3455	41.254	736.397	2	30.38	4
15	439	778	43.9	8.34552777777778	41.219	739.438	2	30.92	4
15	440	778	44	8.34555555555556	41.199	742.555	2	31.67	4
15	441	778	44.1	8.34558333333333	41.176	745.762	2	32.5	4
15	442	778	44.2	8.34561111111111	41.158	749.055	2	33.33	4
15	443	778	44.3	8.34563888888889	41.137	752.438	2	34.08	4
15	444	778	44.4	8.34566666666667	41.131	755.898	2	34.62	4
15	445	778	44.5	8.34569444444445	41.109	759.4	2	34.93	4
15	446	778	44.6	8.34572222222222	41.087	762.913	2	35.03	4
15	447	778	44.7	8.34575	41.065	766.417	2	35.01	4
15	448	778	44.8	8.34577777777778	41.043	769.915	2	35	4
15	449	778	44.9	8.34580555555556	41.021	773.415	2	35	4
15	450	778	45	8.34583333333333	40.999	776.915	2	35	4
15	451	778	45.1	8.34586111111111	40.977	780.415	2	35	4
15	452	778	45.2	8.34588888888889	40.955	783.915	2	35	4
15	453	778	45.3	8.34591666666667	40.933	787.415	2	35	4
15	454	778	45.4	8.34594444444445	40.91	790.915	2	35	4
15	455	778	45.5	8.34597222222222	40.889	794.415	2	35	4
15	456	778	45.6	8.346	40.866	797.915	2	35	4
15	457	778	45.7	8.34602777777778	40.844	801.414	2	35	4
15	458	778	45.8	8.34605555555556	40.822	804.914	2	35	4
15	459	778	45.9	8.34608333333333	40.801	808.413	2	35.01	4
15	460	778	46	8.34611111111111	40.778	811.913	2	35.05	4
15	461	778	46.1	8.34613888888889	40.757	815.417	2	35.13	4
15	462	778	46.2	8.34616666666667	40.732	818.925	2	35.32	4
15	463	778	46.3	8.34619444444444	40.7	822.456	2	35.69	4
15	464	778	46.4	8.34622222222222	40.655	826.038	2	36.21	4
15	465	778	46.5	8.34625	40.623	829.695	2	36.74	4
15	466	778	46.6	8.34627777777778	40.585	833.414	2	37.08	4
15	467	778	46.7	8.34630555555556	40.525	837.148	2	37.2	4
15	468	778	46.8	8.34633333333333	40.439	840.87	2	37.19	4
15	469	778	46.9	8.34636111111111	40.344	844.586	2	37.14	4
15	470	778	47	8.34638888888889	40.26	848.307	2	37.02	4
15	471	778	47.1	8.34641666666667	40.203	852.019	2	36.7	4
15	472	778	47.2	8.34644444444445	40.16	855.678	2	36.17	4
15	473	778	47.3	8.34647222222222	40.083	859.26	2	35.6	4
15	474	778	47.4	8.3465	40.008	862.78	2	35.15	4
15	475	778	47.5	8.34652777777778	39.903	866.268	2	34.85	4
15	476	778	47.6	8.34655555555556	39.893	869.74	2	34.64	4
15	477	778	47.7	8.34658333333333	39.936	873.19	2	34.48	4
15	478	778	47.8	8.34661111111111	39.971	876.62	2	34.45	4
15	479	778	47.9	8.34663888888889	39.952	880.056	2	34.56	4
15	480	778	48	8.34666666666667	39.875	883.52	2	34.76	4
15	481	778	48.1	8.34669444444445	39.835	887.015	2	34.93	4
15	482	778	48.2	8.34672222222222	39.867	890.521	2	35	4
15	483	778	48.3	8.34675	39.876	894.024	2	35.01	4
15	484	778	48.4	8.34677777777778	39.884	897.524	2	35	4
15	485	778	48.5	8.34680555555556	39.892	901.024	2	35	4
15	486	778	48.6	8.34683333333333	39.901	904.524	2	35	4
15	487	778	48.7	8.34686111111111	39.91	908.024	2	35	4
15	488	778	48.8	8.34688888888889	39.917	911.524	2	35	4
15	489	778	48.9	8.34691666666667	39.926	915.024	2	35	4
15	490	778	49	8.34694444444444	39.935	918.524	2	35	4
15	491	778	49.1	8.34697222222222	39.943	922.023	2	35	4
15	492	778	49.2	8.347	39.951	925.523	2	35	4
15	493	778	49.3	8.34702777777778	39.96	929.023	2	35	4
15	494	778	49.4	8.34705555555556	39.969	932.524	2	35	4
15	495	778	49.5	8.34708333333333	39.977	936.038	2	34.87	4
15	496	778	49.6	8.34711111111111	39.986	939.525	2	34.58	4
15	497	778	49.7	8.34713888888889	39.994	942.953	2	34.37	4
15	498	778	49.8	8.34716666666667	40.022	946.359	2	34.37	4
15	499	778	49.9	8.34719444444445	40.051	949.788	2	34.58	4
15	500	778	50	8.34722222222222	40.08	953.274	2	34.87	4
15	501	778	50.1	8.34725	40.109	956.788	2	35	4
15	502	778	50.2	8.34727777777778	40.139	960.287	2	35	4
15	503	778	50.3	8.34730555555556	40.167	963.787	2	35	4
15	504	778	50.4	8.34733333333333	40.196	967.287	2	35	4
15	505	778	50.5	8.34736111111111	40.226	970.787	2	35	4
15	506	778	50.6	8.34738888888889	40.254	974.287	2	35	4
15	507	778	50.7	8.34741666666667	40.284	977.787	2	35	4
15	508	778	50.8	8.34744444444445	40.313	981.287	2	35	4
15	509	778	50.9	8.34747222222222	40.341	984.786	2	35	4
15	510	778	51	8.3475	40.371	988.286	2	35	4
15	511	778	51.1	8.34752777777778	40.4	991.786	2	35	4
15	512	778	51.2	8.34755555555556	40.428	995.285	2	35	4
15	513	778	51.3	8.34758333333333	40.463	998.785	2	35.01	4
15	514	778	51.4	8.34761111111111	40.492	1002.286	2	35.03	4
15	515	778	51.5	8.34763888888889	40.497	1005.79	2	35.06	4
15	516	778	51.6	8.34766666666667	40.469	1009.298	2	35.09	4
15	517	778	51.7	8.34769444444444	40.414	1012.809	2	35.11	4
15	518	778	51.8	8.34772222222222	40.359	1016.323	2	35.13	4
15	519	778	51.9	8.34775	40.32	1019.836	2	35.13	4
15	520	778	52	8.34777777777778	40.283	1023.347	2	35.14	4
15	521	778	52.1	8.34780555555556	40.244	1026.861	2	35.17	4
15	522	778	52.2	8.34783333333333	40.213	1030.382	2	35.18	4
15	523	778	52.3	8.34786111111111	40.198	1033.903	2	35.15	4
15	524	778	52.4	8.34788888888889	40.203	1037.417	2	35.09	4
15	525	778	52.5	8.34791666666667	40.213	1040.919	2	35.02	4
15	526	778	52.6	8.34794444444445	40.218	1044.415	2	35	4
15	527	778	52.7	8.34797222222222	40.223	1047.915	2	35	4
15	528	778	52.8	8.348	40.228	1051.416	2	35	4
15	529	778	52.9	8.34802777777778	40.233	1054.916	2	35	4
15	530	778	53	8.34805555555556	40.239	1058.416	2	35	4
15	531	778	53.1	8.34808333333333	40.244	1061.916	2	35	4
15	532	778	53.2	8.34811111111111	40.25	1065.416	2	35	4
15	533	778	53.3	8.34813888888889	40.255	1068.915	2	35	4
15	534	778	53.4	8.34816666666667	40.261	1072.415	2	35	4
15	535	778	53.5	8.34819444444445	40.266	1075.915	2	35	4
15	536	778	53.6	8.34822222222222	40.271	1079.416	2	35	4
15	537	778	53.7	8.34825	40.277	1082.916	2	35	4
15	538	778	53.8	8.34827777777778	40.283	1086.416	2	35	4
15	539	778	53.9	8.34830555555556	40.288	1089.916	2	35	4
15	540	778	54	8.34833333333333	40.294	1093.416	2	35	4
15	541	778	54.1	8.34836111111111	40.299	1096.916	2	35	4
15	542	778	54.2	8.34838888888889	40.304	1100.416	2	35	4
15	543	778	54.3	8.34841666666667	40.309	1103.916	2	35	4
15	544	778	54.4	8.34844444444444	40.314	1107.416	2	35	4
15	545	778	54.5	8.34847222222222	40.32	1110.916	2	35	4
15	546	778	54.6	8.3485	40.325	1114.416	2	35	4
15	547	778	54.7	8.34852777777778	40.331	1117.916	2	35	4
15	548	778	54.8	8.34855555555556	40.336	1121.416	2	35	4
15	549	778	54.9	8.34858333333333	40.342	1124.916	2	35	4
15	550	778	55	8.34861111111111	40.347	1128.416	2	35	4
15	551	778	55.1	8.34863888888889	40.352	1131.916	2	35	4
15	552	778	55.2	8.34866666666667	40.357	1135.416	2	35	4
15	553	778	55.3	8.34869444444445	40.363	1138.916	2	35	4
15	554	778	55.4	8.34872222222222	40.368	1142.416	2	35	4
15	555	778	55.5	8.34875	40.373	1145.916	2	35	4
15	556	778	55.6	8.34877777777778	40.379	1149.416	2	35	4
15	557	778	55.7	8.34880555555556	40.384	1152.916	2	35	4
15	558	778	55.8	8.34883333333333	40.39	1156.416	2	35	4
15	559	778	55.9	8.34886111111111	40.395	1159.916	2	35	4
15	560	778	56	8.34888888888889	40.4	1163.416	2	35	4
15	561	778	56.1	8.34891666666667	40.405	1166.915	2	35	4
15	562	778	56.2	8.34894444444445	40.411	1170.415	2	35	4
15	563	778	56.3	8.34897222222222	40.416	1173.916	2	35	4
15	564	778	56.4	8.349	40.422	1177.416	2	35	4
15	565	778	56.5	8.34902777777778	40.427	1180.915	2	35	4
15	566	778	56.6	8.34905555555556	40.433	1184.415	2	35	4
15	567	778	56.7	8.34908333333333	40.438	1187.908	2	35.06	4
15	568	778	56.8	8.34911111111111	40.443	1191.415	2	35.21	4
15	569	778	56.9	8.34913888888889	40.448	1194.951	2	35.31	4
15	570	778	57	8.34916666666667	40.45	1198.497	2	35.31	4
15	571	778	57.1	8.34919444444444	40.445	1202.033	2	35.21	4
15	572	778	57.2	8.34922222222222	40.44	1205.54	2	35.06	4
15	573	778	57.3	8.34925	40.437	1209.033	2	35	4
15	574	778	57.4	8.34927777777778	40.432	1212.533	2	35	4
15	575	778	57.5	8.34930555555556	40.427	1216.033	2	35	4
15	576	778	57.6	8.34933333333333	40.422	1219.533	2	35	4
15	577	778	57.7	8.34936111111111	40.418	1223.033	2	35	4
15	578	778	57.8	8.34938888888889	40.413	1226.533	2	35	4
15	579	778	57.9	8.34941666666667	40.408	1230.033	2	35	4
15	580	778	58	8.34944444444445	40.403	1233.533	2	35	4
15	581	778	58.1	8.34947222222222	40.398	1237.033	2	35	4
15	582	778	58.2	8.3495	40.394	1240.533	2	35	4
15	583	778	58.3	8.34952777777778	40.389	1244.033	2	35	4
15	584	778	58.4	8.34955555555556	40.384	1247.533	2	35	4
15	585	778	58.5	8.34958333333333	40.379	1251.033	2	35	4
15	586	778	58.6	8.34961111111111	40.375	1254.534	2	34.99	4
15	587	778	58.7	8.34963888888889	40.37	1258.032	2	34.96	4
15	588	778	58.8	8.34966666666667	40.365	1261.518	2	35.02	4
15	589	778	58.9	8.34969444444445	40.352	1265.004	2	35.33	4
15	590	778	59	8.34972222222222	40.34	1268.531	2	35.98	4
15	591	778	59.1	8.34975	40.373	1272.157	2	36.91	4
15	592	778	59.2	8.34977777777778	40.476	1275.912	2	37.83	4
15	593	778	59.3	8.34980555555556	40.622	1279.764	2	38.49	4
15	594	778	59.4	8.34983333333333	40.767	1283.661	2	38.82	4
15	595	778	59.5	8.34986111111111	40.903	1287.57	2	38.82	4
15	596	778	59.6	8.34988888888889	41.048	1291.466	2	38.49	4
15	597	778	59.7	8.34991666666667	41.195	1295.318	2	37.83	4
15	598	778	59.8	8.34994444444444	41.3	1299.073	2	36.9	4
15	599	778	59.9	8.34997222222222	41.334	1302.699	2	35.98	4
15	600	778	60	8.35	41.327	1306.227	2	35.33	4
15	601	778	60.1	8.35002777777778	41.319	1309.712	2	35.02	4
15	602	778	60.2	8.35005555555556	41.318	1313.198	2	34.96	4
15	603	778	60.3	8.35008333333333	41.318	1316.697	2	34.99	4
15	604	778	60.4	8.35011111111111	41.317	1320.198	2	35	4
15	605	778	60.5	8.35013888888889	41.316	1323.698	2	35	4
15	606	778	60.6	8.35016666666667	41.317	1327.198	2	35	4
15	607	778	60.7	8.35019444444445	41.316	1330.698	2	35	4
15	608	778	60.8	8.35022222222222	41.315	1334.206	2	34.92	4
15	609	778	60.9	8.35025	41.314	1337.698	2	34.74	4
15	610	778	61	8.35027777777778	41.315	1341.155	2	34.62	4
15	611	778	61.1	8.35030555555556	41.32	1344.598	2	34.62	4
15	612	778	61.2	8.35033333333333	41.331	1348.055	2	34.74	4
15	613	778	61.3	8.35036111111111	41.342	1351.548	2	34.91	4
15	614	778	61.4	8.35038888888889	41.355	1355.052	2	34.97	4
15	615	778	61.5	8.35041666666667	41.366	1358.538	2	35.08	4
15	616	778	61.6	8.35044444444445	41.378	1362.037	2	35.39	4
15	617	778	61.7	8.35047222222222	41.373	1365.59	2	35.85	4
15	618	778	61.8	8.3505	41.401	1369.222	2	36.2	4
15	619	778	61.9	8.35052777777778	41.413	1372.886	2	36.19	4
15	620	778	62	8.35055555555556	41.442	1376.5	2	35.95	4
15	621	778	62.1	8.35058333333333	41.437	1380.047	2	35.93	4
15	622	778	62.2	8.35061111111111	41.408	1383.598	2	36.46	4
15	623	778	62.3	8.35063888888889	41.397	1387.282	2	37.5	4
15	624	778	62.4	8.35066666666667	41.433	1391.097	2	38.55	4
15	625	778	62.5	8.35069444444444	41.487	1395.047	2	39.09	4
15	626	778	62.6	8.35072222222222	41.517	1399.013	2	38.96	4
15	627	778	62.7	8.35075	41.53	1402.9	2	38.42	4
15	628	778	62.8	8.35077777777778	41.526	1406.684	2	37.97	4
15	629	778	62.9	8.35080555555556	41.538	1410.425	2	37.97	4
15	630	778	63	8.35083333333333	41.534	1414.209	2	38.42	4
15	631	778	63.1	8.35086111111111	41.548	1418.093	2	38.99	4
15	632	778	63.2	8.35088888888889	41.577	1422.054	2	39.24	4
15	633	778	63.3	8.35091666666667	41.606	1426.016	2	38.99	4
15	634	778	63.4	8.35094444444445	41.62	1429.9	2	38.42	4
15	635	778	63.5	8.35097222222222	41.615	1433.683	2	37.97	4
15	636	778	63.6	8.351	41.628	1437.425	2	37.97	4
15	637	778	63.7	8.35102777777778	41.624	1441.208	2	38.42	4
15	638	778	63.8	8.35105555555556	41.637	1445.093	2	38.99	4
15	639	778	63.9	8.35108333333333	41.666	1449.041	2	39.35	4
15	640	778	64	8.35111111111111	41.696	1453.002	2	39.47	4
15	641	778	64.1	8.35113888888889	41.692	1456.952	2	39.4	4
15	642	778	64.2	8.35116666666667	41.691	1460.876	2	39.39	4
15	643	778	64.3	8.35119444444445	41.666	1464.811	2	39.54	4
15	644	778	64.4	8.35122222222222	41.675	1468.77	2	39.73	4
15	645	778	64.5	8.35125	41.667	1472.757	2	39.94	4
15	646	778	64.6	8.35127777777778	41.659	1476.775	2	40.05	4
15	647	778	64.7	8.35130555555556	41.65	1480.793	2	39.94	4
15	648	778	64.8	8.35133333333333	41.642	1484.793	2	39.61	4
15	649	778	64.9	8.35136111111111	41.651	1488.74	2	39.15	4
15	650	778	65	8.35138888888889	41.628	1492.61	2	38.78	4
15	651	778	65.1	8.35141666666667	41.621	1496.441	2	38.78	4
15	652	778	65.2	8.35144444444444	41.597	1500.31	2	39.14	4
15	653	778	65.3	8.35147222222222	41.604	1504.257	2	39.61	4
15	654	778	65.4	8.3515	41.597	1508.257	2	39.94	4
15	655	778	65.5	8.35152777777778	41.589	1512.275	2	40.05	4
15	656	778	65.6	8.35155555555556	41.581	1516.293	2	39.94	4
15	657	778	65.7	8.35158333333333	41.573	1520.293	2	39.61	4
15	658	778	65.8	8.35161111111111	41.581	1524.239	2	39.15	4
15	659	778	65.9	8.35163888888889	41.558	1528.109	2	38.78	4
15	660	778	66	8.35166666666667	41.55	1531.941	2	38.78	4
15	661	778	66.1	8.35169444444445	41.526	1535.809	2	39.16	4
15	662	778	66.2	8.35172222222222	41.535	1539.76	2	39.64	4
15	663	778	66.3	8.35175	41.527	1543.778	2	39.82	4
15	664	778	66.4	8.35177777777778	41.519	1547.798	2	39.5	4
15	665	778	66.5	8.35180555555556	41.552	1551.739	2	38.76	4
15	666	778	66.6	8.35183333333333	41.542	1555.555	2	38	4
15	667	778	66.7	8.35186111111111	41.496	1559.275	2	37.68	4
15	668	778	66.8	8.35188888888889	41.45	1563.004	2	37.92	4
15	669	778	66.9	8.35191666666667	41.465	1566.825	2	38.37	4
15	670	778	67	8.35194444444445	41.473	1570.713	2	38.64	4
15	671	778	67.1	8.35197222222222	41.466	1574.611	2	38.55	4
15	672	778	67.2	8.352	41.458	1578.445	2	38.27	4
15	673	778	67.3	8.35202777777778	41.444	1582.233	2	38.23	4
15	674	778	67.4	8.35205555555556	41.474	1586.052	2	38.4	4
15	675	778	67.5	8.35208333333333	41.471	1589.911	2	38.56	4
15	676	778	67.6	8.35211111111111	41.433	1593.795	2	38.61	4
15	677	778	67.7	8.35213888888889	41.374	1597.658	2	38.48	4
15	678	778	67.8	8.35216666666667	41.319	1601.483	2	38.35	4
15	679	778	67.9	8.35219444444444	41.273	1605.322	2	38.25	4
15	680	778	68	8.35222222222222	41.221	1609.16	2	37.97	4
15	681	778	68.1	8.35225	41.186	1612.958	2	37.42	4
15	682	778	68.2	8.35227777777778	41.161	1616.674	2	36.66	4
15	683	778	68.3	8.35230555555556	41.127	1620.29	2	35.9	4
15	684	778	68.4	8.35233333333333	41.104	1623.825	2	35.35	4
15	685	778	68.5	8.35236111111111	41.11	1627.321	2	35.06	4
15	686	778	68.6	8.35238888888889	41.112	1630.809	2	34.98	4
15	687	778	68.7	8.35241666666667	41.114	1634.307	2	34.99	4
15	688	778	68.8	8.35244444444445	41.116	1637.808	2	35	4
15	689	778	68.9	8.35247222222222	41.119	1641.308	2	35	4
15	690	778	69	8.3525	41.121	1644.808	2	35	4
15	691	778	69.1	8.35252777777778	41.123	1648.308	2	35	4
15	692	778	69.2	8.35255555555556	41.125	1651.808	2	35	4
15	693	778	69.3	8.35258333333333	41.128	1655.308	2	35	4
15	694	778	69.4	8.35261111111111	41.129	1658.808	2	35	4
15	695	778	69.5	8.35263888888889	41.132	1662.308	2	35	4
15	696	778	69.6	8.35266666666667	41.135	1665.808	2	35	4
15	697	778	69.7	8.35269444444445	41.136	1669.308	2	35	4
15	698	778	69.8	8.35272222222222	41.138	1672.808	2	35	4
15	699	778	69.9	8.35275	41.141	1676.269	2	35.36	4
15	700	778	70	8.35277777777778	41.143	1679.807	2	36.18	4
15	701	778	70.1	8.35280555555556	41.145	1683.506	2	36.79	4
15	702	778	70.2	8.35283333333333	41.14	1687.273	2	36.8	4
15	703	778	70.3	8.35286111111111	41.086	1690.975	2	36.11	4
15	704	778	70.4	8.35288888888889	41.032	1694.528	2	34.98	4
15	705	778	70.5	8.35291666666667	40.995	1697.949	2	34.07	4
15	706	778	70.6	8.35294444444444	40.942	1701.329	2	33.32	4
15	707	778	70.7	8.35297222222222	40.893	1704.612	2	32.59	4
15	708	778	70.8	8.353	40.825	1707.818	2	32.06	4
15	709	778	70.9	8.35302777777778	40.776	1710.987	2	31.75	4
15	710	778	71	8.35305555555556	40.727	1714.153	2	31.56	4
15	711	778	71.1	8.35308333333333	40.678	1717.316	2	31.28	4
15	712	778	71.2	8.35311111111111	40.646	1720.434	2	30.83	4
15	713	778	71.3	8.35313888888889	40.583	1723.483	2	30.37	4
15	714	778	71.4	8.35316666666667	40.537	1726.483	2	30.07	4
15	715	778	71.5	8.35319444444445	40.49	1729.469	2	29.97	4
15	716	778	71.6	8.35322222222222	40.443	1732.464	2	29.98	4
15	717	778	71.7	8.35325	40.397	1735.465	2	30	4
15	718	778	71.8	8.35327777777778	40.351	1738.465	2	30	4
15	719	778	71.9	8.35330555555556	40.304	1741.464	2	30	4
15	720	778	72	8.35333333333333	40.257	1744.464	2	30	4
15	721	778	72.1	8.35336111111111	40.211	1747.463	2	30	4
15	722	778	72.2	8.35338888888889	40.165	1750.497	2	29.68	4
15	723	778	72.3	8.35341666666667	40.118	1753.475	2	28.83	4
15	724	778	72.4	8.35344444444445	40.072	1756.287	2	28.03	4
15	725	778	72.5	8.35347222222222	40.029	1758.987	2	27.83	4
15	726	778	72.6	8.3535	40.043	1761.72	2	28.35	4
15	727	778	72.7	8.35352777777778	40.058	1764.617	2	29.28	4
15	728	778	72.8	8.35355555555556	40.071	1767.639	2	29.88	4
15	729	778	72.9	8.35358333333333	40.086	1770.652	2	30	4
15	730	778	73	8.35361111111111	40.1	1773.652	2	30	4
15	731	778	73.1	8.35363888888889	40.114	1776.652	2	30	4
15	732	778	73.2	8.35366666666667	40.128	1779.652	2	30	4
15	733	778	73.3	8.35369444444444	40.143	1782.653	2	30	4
15	734	778	73.4	8.35372222222222	40.157	1785.652	2	30	4
15	735	778	73.5	8.35375	40.171	1788.652	2	30	4
15	736	778	73.6	8.35377777777778	40.185	1791.652	2	30	4
15	737	778	73.7	8.35380555555556	40.2	1794.652	2	30	4
15	738	778	73.8	8.35383333333333	40.213	1797.652	2	30	4
15	739	778	73.9	8.35386111111111	40.228	1800.652	2	30	4
15	740	778	74	8.35388888888889	40.242	1803.652	2	30	4
15	741	778	74.1	8.35391666666667	40.256	1806.652	2	30	4
15	742	778	74.2	8.35394444444444	40.271	1809.652	2	30	4
15	743	778	74.3	8.35397222222222	40.285	1812.652	2	30	4
15	744	778	74.4	8.354	40.299	1815.652	2	30	4
15	745	778	74.5	8.35402777777778	40.313	1818.652	2	30	4
15	746	778	74.6	8.35405555555556	40.327	1821.652	2	30	4
15	747	778	74.7	8.35408333333333	40.341	1824.636	2	30.14	4
15	748	778	74.8	8.35411111111111	40.356	1827.651	2	30.48	4
15	749	778	74.9	8.35413888888889	40.37	1830.735	2	30.71	4
15	750	778	75	8.35416666666667	40.382	1833.837	2	30.69	4
15	751	778	75.1	8.35419444444445	40.376	1836.905	2	30.56	4
15	752	778	75.2	8.35422222222222	40.37	1839.919	2	30.54	4
15	753	778	75.3	8.35425	40.348	1842.957	2	30.86	4
15	754	778	75.4	8.35427777777778	40.359	1846.087	2	31.22	4
15	755	778	75.5	8.35430555555556	40.352	1849.255	2	31.22	4
15	756	778	75.6	8.35433333333333	40.363	1852.386	2	30.86	4
15	757	778	75.7	8.35436111111111	40.341	1855.44	2	30.39	4
15	758	778	75.8	8.35438888888889	40.334	1858.438	2	30.08	4
15	759	778	75.9	8.35441666666667	40.329	1861.424	2	29.97	4
15	760	778	76	8.35444444444444	40.323	1864.419	2	29.98	4
15	761	778	76.1	8.35447222222222	40.317	1867.421	2	30	4
15	762	778	76.2	8.3545	40.312	1870.421	2	30	4
15	763	778	76.3	8.35452777777778	40.305	1873.421	2	30	4
15	764	778	76.4	8.35455555555556	40.299	1876.421	2	30	4
15	765	778	76.5	8.35458333333333	40.294	1879.421	2	30	4
15	766	778	76.6	8.35461111111111	40.288	1882.421	2	30	4
15	767	778	76.7	8.35463888888889	40.282	1885.421	2	30	4
15	768	778	76.8	8.35466666666667	40.277	1888.423	2	29.99	4
15	769	778	76.9	8.35469444444444	40.27	1891.421	2	29.96	4
15	770	778	77	8.35472222222222	40.265	1894.408	2	30.01	4
15	771	778	77.1	8.35475	40.25	1897.393	2	30.3	4
15	772	778	77.2	8.35477777777778	40.241	1900.417	2	30.92	4
15	773	778	77.3	8.35480555555556	40.269	1903.536	2	31.81	4
15	774	778	77.4	8.35483333333333	40.373	1906.779	2	32.7	4
15	775	778	77.5	8.35486111111111	40.495	1910.117	2	33.32	4
15	776	778	77.6	8.35488888888889	40.66	1913.493	2	33.61	4
15	777	778	77.7	8.35491666666667	40.9	1916.899	2	33.39	4
15	778	778	77.8	8.35494444444445	41.173	1920.24	2	32.68	4
15	779	778	77.9	8.35497222222222	41.413	1923.458	2	31.94	4
15	780	778	78	8.355	41.597	1926.597	2	31.28	4
15	781	778	78.1	8.35502777777778	41.753	1929.694	2	30.63	4
15	782	778	78.2	8.35505555555556	41.831	1932.765	2	29.81	4
15	783	778	78.3	8.35508333333333	41.852	1935.675	2	28.53	4
15	784	778	78.4	8.35511111111111	41.799	1938.465	2	27.13	4
15	785	778	78.5	8.35513888888889	41.694	1941.107	2	26.05	4
15	786	778	78.6	8.35516666666667	41.597	1943.636	2	25.38	4
15	787	778	78.7	8.35519444444444	41.521	1946.133	2	25.08	4
15	788	778	78.8	8.35522222222222	41.443	1948.632	2	24.88	4
15	789	778	78.9	8.35525	41.369	1951.121	2	24.64	4
15	790	778	79	8.35527777777778	41.276	1953.568	2	24.39	4
15	791	778	79.1	8.35530555555556	41.163	1955.968	2	24.35	4
15	792	778	79.2	8.35533333333333	41.177	1958.375	2	24.73	4
15	793	778	79.3	8.35536111111111	41.313	1960.867	2	25.42	4
15	794	778	79.4	8.35538888888889	41.541	1963.464	2	26.09	4
15	795	778	79.5	8.35541666666667	41.834	1966.127	2	26.5	4
15	796	778	79.6	8.35544444444444	42.102	1968.805	2	26.63	4
15	797	778	79.7	8.35547222222222	42.368	1971.468	2	26.63	4
15	798	778	79.8	8.3555	42.636	1974.127	2	26.63	4
15	799	778	79.9	8.35552777777778	42.903	1976.8	2	26.59	4
15	800	778	80	8.35555555555556	43.181	1979.475	2	26.31	4
15	801	778	80.1	8.35558333333333	43.449	1982.112	2	25.7	4
15	802	778	80.2	8.35561111111111	43.656	1984.655	2	24.82	4
15	803	778	80.3	8.35563888888889	43.794	1987.075	2	23.93	4
15	804	778	80.4	8.35566666666667	43.871	1989.402	2	23.32	4
15	805	778	80.5	8.35569444444445	43.938	1991.69	2	23.04	4
15	806	778	80.6	8.35572222222222	44.016	1993.98	2	23	4
15	807	778	80.7	8.35575	44.094	1996.282	2	23.03	4
15	808	778	80.8	8.35577777777778	44.172	1998.587	2	23.04	4
15	809	778	80.9	8.35580555555556	44.25	2000.893	2	23.04	4
15	810	778	81	8.35583333333333	44.334	2003.199	2	23	4
15	811	778	81.1	8.35586111111111	44.413	2005.512	2	22.79	4
15	812	778	81.2	8.35588888888889	44.461	2007.825	2	22.05	4
15	813	778	81.3	8.35591666666667	44.47	2009.966	2	20.91	4
15	814	778	81.4	8.35594444444444	44.445	2011.965	2	20.24	4
15	815	778	81.5	8.35597222222222	44.463	2013.889	2	20.38	4
15	816	778	81.6	8.356	44.486	2015.942	2	21.21	4
15	817	778	81.7	8.35602777777778	44.509	2018.152	2	22.15	4
15	818	778	81.8	8.35605555555556	44.533	2020.441	2	22.5	4
15	819	778	81.9	8.35608333333333	44.556	2022.692	2	22.5	4
15	820	778	82	8.35611111111111	44.58	2024.942	2	22.5	4
15	821	778	82.1	8.35613888888889	44.603	2027.192	2	22.5	4
15	822	778	82.2	8.35616666666667	44.626	2029.443	2	22.5	4
15	823	778	82.3	8.35619444444444	44.65	2031.693	2	22.51	4
15	824	778	82.4	8.35622222222222	44.673	2033.944	2	22.51	4
15	825	778	82.5	8.35625	44.697	2036.194	2	22.5	4
15	826	778	82.6	8.35627777777778	44.72	2038.445	2	22.5	4
15	827	778	82.7	8.35630555555556	44.743	2040.696	2	22.5	4
15	828	778	82.8	8.35633333333333	44.767	2042.946	2	22.48	4
15	829	778	82.9	8.35636111111111	44.789	2045.188	2	22.51	4
15	830	778	83	8.35638888888889	44.81	2047.428	2	22.69	4
15	831	778	83.1	8.35641666666667	44.84	2049.694	2	23.07	4
15	832	778	83.2	8.35644444444445	44.862	2052.016	2	23.62	4
15	833	778	83.3	8.35647222222222	44.892	2054.414	2	24.2	4
15	834	778	83.4	8.3565	44.915	2056.876	2	24.66	4
15	835	778	83.5	8.35652777777778	44.889	2059.374	2	24.91	4
15	836	778	83.6	8.35655555555556	44.853	2061.882	2	25	4
15	837	778	83.7	8.35658333333333	44.823	2064.385	2	25.01	4
15	838	778	83.8	8.35661111111111	44.793	2066.884	2	25	4
15	839	778	83.9	8.35663888888889	44.764	2069.384	2	25	4
15	840	778	84	8.35666666666667	44.734	2071.885	2	25	4
15	841	778	84.1	8.35669444444444	44.705	2074.385	2	25	4
15	842	778	84.2	8.35672222222222	44.675	2076.884	2	25	4
15	843	778	84.3	8.35675	44.646	2079.384	2	25	4
15	844	778	84.4	8.35677777777778	44.616	2081.883	2	25	4
15	845	778	84.5	8.35680555555556	44.586	2084.381	2	25.01	4
15	846	778	84.6	8.35683333333333	44.556	2086.888	2	25	4
15	847	778	84.7	8.35686111111111	44.527	2089.428	2	24.59	4
15	848	778	84.8	8.35688888888889	44.497	2091.875	2	23.65	4
15	849	778	84.9	8.35691666666667	44.482	2094.186	2	22.67	4
15	850	778	85	8.35694444444444	44.483	2096.363	2	21.95	4
15	851	778	85.1	8.35697222222222	44.484	2098.506	2	21.61	4
15	852	778	85.2	8.357	44.483	2100.687	2	21.41	4
15	853	778	85.3	8.35702777777778	44.482	2102.834	2	20.93	4
15	854	778	85.4	8.35705555555556	44.465	2104.874	2	20.4	4
15	855	778	85.5	8.35708333333333	44.465	2106.877	2	20.1	4
15	856	778	85.6	8.35711111111111	44.465	2108.877	2	19.9	4
15	857	778	85.7	8.35713888888889	44.465	2110.874	2	19.6	4
15	858	778	85.8	8.35716666666667	44.481	2112.834	2	19.07	4
15	859	778	85.9	8.35719444444445	44.482	2114.716	2	18.33	4
15	860	778	86	8.35722222222222	44.484	2116.509	2	17.5	4
15	861	778	86.1	8.35725	44.483	2118.216	2	16.67	4
15	862	778	86.2	8.35727777777778	44.481	2119.834	2	15.93	4
15	863	778	86.3	8.35730555555556	44.464	2121.376	2	15.38	4
15	864	778	86.4	8.35733333333333	44.464	2122.874	2	15.08	4
15	865	778	86.5	8.35736111111111	44.464	2124.361	2	14.97	4
15	866	778	86.6	8.35738888888889	44.464	2125.856	2	14.98	4
15	867	778	86.7	8.35741666666667	44.464	2127.358	2	15	4
15	868	778	86.8	8.35744444444444	44.464	2128.856	2	15.02	4
15	869	778	86.9	8.35747222222222	44.464	2130.361	2	15.03	4
15	870	778	87	8.3575	44.464	2131.878	2	14.89	4
15	871	778	87.1	8.35752777777778	44.464	2133.383	2	14.45	4
15	872	778	87.2	8.35755555555556	44.506	2134.826	2	13.62	4
15	873	778	87.3	8.35758333333333	44.527	2136.135	2	12.5	4
15	874	778	87.4	8.35761111111111	44.505	2137.325	2	11.38	4
15	875	778	87.5	8.35763888888889	44.463	2138.381	2	10.57	4
15	876	778	87.6	8.35766666666667	44.464	2139.378	2	10.17	4
15	877	778	87.7	8.35769444444444	44.463	2140.371	2	10.06	4
15	878	778	87.8	8.35772222222222	44.463	2141.379	2	10.07	4
15	879	778	87.9	8.35775	44.462	2142.391	2	10.06	4
15	880	778	88	8.35777777777778	44.461	2143.392	2	10.02	4
15	881	778	88.1	8.35780555555556	44.46	2144.39	2	10	4
15	882	778	88.2	8.35783333333333	44.46	2145.388	2	10.01	4
15	883	778	88.3	8.35786111111111	44.459	2146.393	2	10.03	4
15	884	778	88.4	8.35788888888889	44.458	2147.406	2	9.92	4
15	885	778	88.5	8.35791666666667	44.457	2148.408	2	9.62	4
15	886	778	88.6	8.35794444444445	44.473	2149.366	2	9.07	4
15	887	778	88.7	8.35797222222222	44.474	2150.249	2	8.32	4
15	888	778	88.8	8.358	44.475	2151.041	2	7.5	4
15	889	778	88.9	8.35802777777778	44.473	2151.749	2	6.68	4
15	890	778	89	8.35805555555556	44.471	2152.366	2	5.93	4
15	891	778	89.1	8.35808333333333	44.454	2152.908	2	5.38	4
15	892	778	89.2	8.35811111111111	44.454	2153.407	2	5.08	4
15	893	778	89.3	8.35813888888889	44.454	2153.893	2	4.98	4
15	894	778	89.4	8.35816666666667	44.453	2154.389	2	4.99	4
15	895	778	89.5	8.35819444444444	44.452	2154.891	2	5	4
15	896	778	89.6	8.35822222222222	44.452	2155.391	2	5	4
15	897	778	89.7	8.35825	44.452	2155.89	2	5	4
15	898	778	89.8	8.35827777777778	44.451	2156.39	2	5	4
15	899	778	89.9	8.35830555555556	44.451	2156.891	2	5	4
15	900	778	90	8.35833333333333	44.451	2157.391	2	5	4
15	901	778	90.1	8.35836111111111	44.45	2157.89	2	5	4
19	142	819	14.2	8.33727777777778	39.404	74.376	2	28.41	4
19	143	819	14.3	8.33730555555556	39.389	77.375	2	28.41	4
19	144	819	14.4	8.33733333333333	39.373	80.376	2	28.41	4
19	145	819	14.5	8.33736111111111	39.361	82.875	2	28.41	4
19	146	819	14.6	8.33738888888889	39.346	85.876	2	28.41	4
19	147	819	14.7	8.33741666666667	39.343	88.815	2	28.41	4
19	148	819	14.8	8.33744444444445	39.368	91.662	2	27.61	4
19	149	819	14.9	8.33747222222222	39.315	94.342	2	26.74	4
19	150	819	15	8.3375	39.289	96.939	2	26.35	4
19	151	819	15.1	8.33752777777778	39.275	99.558	2	26.28	4
19	152	819	15.2	8.33755555555556	39.262	102.209	2	26.17	4
19	153	819	15.3	8.33758333333333	39.261	104.825	2	25.92	4
19	154	819	15.4	8.33761111111111	39.235	107.375	2	25.77	4
19	155	819	15.5	8.33763888888889	39.21	109.924	2	25.93	4
19	156	819	15.6	8.33766666666667	39.208	112.542	2	26.2	4
19	157	819	15.7	8.33769444444444	39.194	115.21	2	26.22	4
19	158	819	15.8	8.33772222222222	39.193	117.843	2	25.86	4
19	159	819	15.9	8.33775	39.168	120.435	2	25.02	4
19	160	819	16	8.33777777777778	39.155	122.877	2	23.86	4
19	161	819	16.1	8.33780555555556	39.142	125.173	2	23.16	4
19	162	819	16.2	8.33783333333333	39.138	127.402	2	23.17	4
19	163	819	16.3	8.33786111111111	39.162	129.7	2	23.74	4
19	164	819	16.4	8.33788888888889	39.198	132.158	2	24.48	4
19	165	819	16.5	8.33791666666667	39.263	134.678	2	24.71	4
19	166	819	16.6	8.33794444444444	39.336	137.139	2	24.59	4
19	167	819	16.7	8.33797222222222	39.4	139.587	2	24.51	4
19	168	819	16.8	8.338	39.436	142.033	2	24.49	4
19	169	819	16.9	8.33802777777778	39.459	144.481	2	24.49	4
19	170	819	17	8.33805555555556	39.488	146.932	2	24.5	4
19	171	819	17.1	8.33808333333333	39.518	149.382	2	24.5	4
19	172	819	17.2	8.33811111111111	39.548	151.832	2	24.5	4
19	173	819	17.3	8.33813888888889	39.578	154.281	2	24.5	4
19	174	819	17.4	8.33816666666667	39.608	156.731	2	24.5	4
19	175	819	17.5	8.33819444444445	39.637	159.181	2	24.5	4
19	176	819	17.6	8.33822222222222	39.667	161.631	2	24.5	4
19	177	819	17.7	8.33825	39.697	164.08	2	24.5	4
19	178	819	17.8	8.33827777777778	39.727	166.53	2	24.5	4
19	179	819	17.9	8.33830555555556	39.756	168.98	2	24.5	4
19	180	819	18	8.33833333333333	39.786	171.43	2	24.5	4
19	181	819	18.1	8.33836111111111	39.816	173.879	2	24.5	4
19	182	819	18.2	8.33838888888889	39.846	176.329	2	24.5	4
19	183	819	18.3	8.33841666666667	39.876	178.779	2	24.5	4
19	184	819	18.4	8.33844444444444	39.909	181.23	2	24.49	4
19	185	819	18.5	8.33847222222222	39.939	183.678	2	24.46	4
19	186	819	18.6	8.3385	39.949	186.123	2	24.42	4
19	187	819	18.7	8.33852777777778	39.932	188.563	2	24.38	4
19	188	819	18.8	8.33855555555556	39.895	190.998	2	24.35	4
19	189	819	18.9	8.33858333333333	39.854	193.432	2	24.34	4
19	190	819	19	8.33861111111111	39.817	195.898	2	24.04	4
19	191	819	19.1	8.33863888888889	39.78	198.3	2	23.34	4
19	192	819	19.2	8.33866666666667	39.743	200.563	2	22.84	4
19	193	819	19.3	8.33869444444444	39.715	202.775	2	22.84	4
19	194	819	19.4	8.33872222222222	39.713	205.038	2	23.34	4
19	195	819	19.5	8.33875	39.71	207.44	2	24.04	4
19	196	819	19.6	8.33877777777778	39.708	209.907	2	24.34	4
19	197	819	19.7	8.33880555555556	39.705	212.342	2	24.34	4
19	198	819	19.8	8.33883333333333	39.703	214.776	2	24.34	4
19	199	819	19.9	8.33886111111111	39.7	217.211	2	24.34	4
19	200	819	20	8.33888888888889	39.697	219.645	2	24.34	4
19	201	819	20.1	8.33891666666667	39.694	222.079	2	24.34	4
19	202	819	20.2	8.33894444444445	39.691	224.513	2	24.34	4
19	203	819	20.3	8.33897222222222	39.689	226.947	2	24.34	4
19	204	819	20.4	8.339	39.686	229.382	2	24.34	4
19	205	819	20.5	8.33902777777778	39.684	231.816	2	24.34	4
19	206	819	20.6	8.33905555555556	39.682	234.25	2	24.34	4
19	207	819	20.7	8.33908333333333	39.679	236.684	2	24.34	4
19	208	819	20.8	8.33911111111111	39.676	239.118	2	24.34	4
19	209	819	20.9	8.33913888888889	39.673	241.553	2	24.34	4
19	210	819	21	8.33916666666667	39.671	243.987	2	24.34	4
19	211	819	21.1	8.33919444444444	39.668	246.421	2	24.34	4
19	212	819	21.2	8.33922222222222	39.665	248.856	2	24.34	4
19	213	819	21.3	8.33925	39.663	251.289	2	24.34	4
19	214	819	21.4	8.33927777777778	39.664	253.722	2	24.36	4
19	215	819	21.5	8.33930555555556	39.662	256.158	2	24.4	4
19	216	819	21.6	8.33933333333333	39.638	258.599	2	24.46	4
19	217	819	21.7	8.33936111111111	39.587	261.049	2	24.52	4
19	218	819	21.8	8.33938888888889	39.516	263.574	2	23.73	4
19	219	819	21.9	8.33941666666667	39.44	265.808	2	21.83	4
19	220	819	22	8.33944444444444	39.367	267.95	2	20.47	4
19	221	819	22.1	8.33947222222222	39.36	269.817	2	20.47	4
19	222	819	22.2	8.3395	39.385	271.96	2	21.86	4
19	223	819	22.3	8.33952777777778	39.409	274.194	2	23.72	4
19	224	819	22.4	8.33955555555556	39.432	276.761	2	24.06	4
19	225	819	22.5	8.33958333333333	39.496	279.133	2	22.92	4
19	226	819	22.6	8.33961111111111	39.534	281.319	2	21.09	4
19	227	819	22.7	8.33963888888889	39.558	283.321	2	18.95	4
19	228	819	22.8	8.33966666666667	39.58	285.16	2	17.38	4
19	229	819	22.9	8.33969444444445	39.545	286.759	2	16.88	4
19	230	819	23	8.33972222222222	39.625	288.385	2	17.42	4
19	231	819	23.1	8.33975	39.754	290.182	2	18.52	4
19	232	819	23.2	8.33977777777778	39.92	292.119	2	19.45	4
19	233	819	23.3	8.33980555555556	40.052	294.146	2	19.75	4
19	234	819	23.4	8.33983333333333	40.19	296.168	2	19.33	4
19	235	819	23.5	8.33986111111111	40.346	298.077	2	18.32	4
19	236	819	23.6	8.33988888888889	40.429	299.836	2	16.94	4
19	237	819	23.7	8.33991666666667	40.485	301.467	2	15.59	4
19	238	819	23.8	8.33994444444444	40.466	302.948	2	14.59	4
19	239	819	23.9	8.33997222222222	40.467	304.334	2	14.05	4
19	240	819	24	8.34	40.475	305.705	2	13.9	4
19	241	819	24.1	8.34002777777778	40.482	307.093	2	13.91	4
19	242	819	24.2	8.34005555555556	40.49	308.489	2	13.93	4
19	243	819	24.3	8.34008333333333	40.497	309.882	2	13.93	4
19	244	819	24.4	8.34011111111111	40.506	311.275	2	13.93	4
19	245	819	24.5	8.34013888888889	40.513	312.668	2	13.93	4
19	246	819	24.6	8.34016666666667	40.52	314.062	2	13.93	4
19	247	819	24.7	8.34019444444444	40.528	315.455	2	13.93	4
19	248	819	24.8	8.34022222222222	40.536	316.848	2	13.93	4
19	249	819	24.9	8.34025	40.544	318.24	2	13.94	4
19	250	819	25	8.34027777777778	40.551	319.635	2	13.96	4
19	251	819	25.1	8.34030555555556	40.559	321.042	2	13.89	4
19	252	819	25.2	8.34033333333333	40.596	322.44	2	13.62	4
19	253	819	25.3	8.34036111111111	40.576	323.792	2	13.21	4
19	254	819	25.4	8.34038888888889	40.43	325.074	2	12.89	4
19	255	819	25.5	8.34041666666667	40.237	326.319	2	12.88	4
19	256	819	25.6	8.34044444444445	40.091	327.6	2	13.21	4
19	257	819	25.7	8.34047222222222	40.07	328.951	2	13.62	4
19	258	819	25.8	8.3405	40.108	330.349	2	13.89	4
19	259	819	25.9	8.34052777777778	40.115	331.756	2	13.96	4
19	260	819	26	8.34055555555556	40.124	333.151	2	13.96	4
19	261	819	26.1	8.34058333333333	40.13	334.545	2	13.96	4
19	262	819	26.2	8.34061111111111	40.139	335.952	2	13.88	4
19	263	819	26.3	8.34063888888889	40.146	337.355	2	13.55	4
19	264	819	26.4	8.34066666666667	40.178	338.712	2	12.89	4
19	265	819	26.5	8.34069444444444	40.2	339.971	2	11.97	4
19	266	819	26.6	8.34072222222222	40.183	341.105	2	11.04	4
19	267	819	26.7	8.34075	40.158	342.142	2	10.38	4
19	268	819	26.8	8.34077777777778	40.154	343.132	2	10.05	4
19	269	819	26.9	8.34080555555556	40.153	344.118	2	9.97	4
19	270	819	27	8.34083333333333	40.15	345.116	2	9.99	4
19	271	819	27.1	8.34086111111111	40.147	346.117	2	10	4
19	272	819	27.2	8.34088888888889	40.145	347.117	2	10	4
19	273	819	27.3	8.34091666666667	40.143	348.117	2	10	4
19	274	819	27.4	8.34094444444444	40.14	349.117	2	10	4
19	275	819	27.5	8.34097222222222	40.138	350.116	2	10	4
19	276	819	27.6	8.341	40.135	351.116	2	10	4
19	277	819	27.7	8.34102777777778	40.133	352.116	2	10	4
19	278	819	27.8	8.34105555555556	40.131	353.116	2	10	4
19	279	819	27.9	8.34108333333333	40.129	354.116	2	10	4
19	280	819	28	8.34111111111111	40.126	355.117	2	10	4
19	281	819	28.1	8.34113888888889	40.124	356.117	2	10	4
19	282	819	28.2	8.34116666666667	40.122	357.117	2	10	4
19	283	819	28.3	8.34119444444445	40.119	358.117	2	10	4
19	284	819	28.4	8.34122222222222	40.117	359.117	2	10	4
19	285	819	28.5	8.34125	40.115	360.117	2	10	4
19	286	819	28.6	8.34127777777778	40.112	361.117	2	10	4
19	287	819	28.7	8.34130555555556	40.109	362.117	2	10	4
19	288	819	28.8	8.34133333333333	40.108	363.117	2	10	4
19	289	819	28.9	8.34136111111111	40.105	364.117	2	10	4
19	290	819	29	8.34138888888889	40.102	365.117	2	10	4
19	291	819	29.1	8.34141666666667	40.101	366.117	2	10	4
19	292	819	29.2	8.34144444444444	40.098	367.117	2	10	4
19	293	819	29.3	8.34147222222222	40.095	368.117	2	10	4
19	294	819	29.4	8.3415	40.093	369.117	2	10	4
19	295	819	29.5	8.34152777777778	40.091	370.117	2	10	4
19	296	819	29.6	8.34155555555556	40.089	371.117	2	10	4
19	297	819	29.7	8.34158333333333	40.087	372.116	2	10	4
19	298	819	29.8	8.34161111111111	40.084	373.116	2	10	4
19	299	819	29.9	8.34163888888889	40.082	374.116	2	10	4
19	300	819	30	8.34166666666667	40.08	375.117	2	10	4
19	301	819	30.1	8.34169444444444	40.077	376.117	2	10	4
19	302	819	30.2	8.34172222222222	40.074	377.117	2	10	4
19	303	819	30.3	8.34175	40.073	378.117	2	10	4
19	304	819	30.4	8.34177777777778	40.07	379.117	2	10	4
19	305	819	30.5	8.34180555555556	40.067	380.117	2	10	4
19	306	819	30.6	8.34183333333333	40.066	381.117	2	10	4
19	307	819	30.7	8.34186111111111	40.063	382.117	2	10	4
19	308	819	30.8	8.34188888888889	40.06	383.126	2	9.91	4
19	309	819	30.9	8.34191666666667	40.058	384.164	2	9.28	4
19	310	819	31	8.34194444444445	40.056	385.035	2	8.14	4
19	311	819	31.1	8.34197222222222	40.046	385.763	2	7.42	4
19	312	819	31.2	8.342	40.068	386.384	2	7.69	4
19	313	819	31.3	8.34202777777778	40.088	387.233	2	9.02	4
19	314	819	31.4	8.34205555555556	40.07	388.217	2	10.93	4
19	315	819	31.5	8.34208333333333	40.075	389.375	2	12.42	4
19	316	819	31.6	8.34211111111111	40.149	390.702	2	13.27	4
19	317	819	31.7	8.34213888888889	40.195	392.1	2	13.64	4
19	318	819	31.8	8.34216666666667	40.225	393.48	2	13.72	4
19	319	819	31.9	8.34219444444444	40.253	394.832	2	13.82	4
19	320	819	32	8.34222222222222	40.267	396.217	2	14.03	4
19	321	819	32.1	8.34225	40.306	397.649	2	14.21	4
19	322	819	32.2	8.34227777777778	40.359	399.078	2	14.37	4
19	323	819	32.3	8.34230555555556	40.412	400.49	2	14.73	4
19	324	819	32.4	8.34233333333333	40.408	401.955	2	15.56	4
19	325	819	32.5	8.34236111111111	40.441	403.572	2	16.74	4
19	326	819	32.6	8.34238888888889	40.519	405.315	2	17.79	4
19	327	819	32.7	8.34241666666667	40.54	407.172	2	18.43	4
19	328	819	32.8	8.34244444444444	40.546	409.058	2	18.67	4
19	329	819	32.9	8.34247222222222	40.553	410.933	2	18.69	4
19	330	819	33	8.3425	40.559	412.798	2	18.67	4
19	331	819	33.1	8.34252777777778	40.566	414.665	2	18.67	4
19	332	819	33.2	8.34255555555556	40.572	416.532	2	18.67	4
19	333	819	33.3	8.34258333333333	40.579	418.399	2	18.67	4
19	334	819	33.4	8.34261111111111	40.586	420.266	2	18.67	4
19	335	819	33.5	8.34263888888889	40.592	422.133	2	18.67	4
19	336	819	33.6	8.34266666666667	40.599	424	2	18.67	4
19	337	819	33.7	8.34269444444445	40.606	425.867	2	18.67	4
19	338	819	33.8	8.34272222222222	40.613	427.734	2	18.67	4
19	339	819	33.9	8.34275	40.619	429.601	2	18.67	4
19	340	819	34	8.34277777777778	40.626	431.468	2	18.67	4
19	341	819	34.1	8.34280555555556	40.632	433.335	2	18.67	4
19	342	819	34.2	8.34283333333333	40.639	435.202	2	18.67	4
19	343	819	34.3	8.34286111111111	40.645	437.069	2	18.67	4
19	344	819	34.4	8.34288888888889	40.652	438.936	2	18.67	4
19	345	819	34.5	8.34291666666667	40.659	440.802	2	18.67	4
19	346	819	34.6	8.34294444444444	40.665	442.669	2	18.67	4
19	347	819	34.7	8.34297222222222	40.672	444.536	2	18.67	4
19	348	819	34.8	8.343	40.679	446.403	2	18.67	4
19	349	819	34.9	8.34302777777778	40.685	448.272	2	18.66	4
19	350	819	35	8.34305555555556	40.693	450.136	2	18.63	4
19	351	819	35.1	8.34308333333333	40.699	451.983	2	18.75	4
19	352	819	35.2	8.34311111111111	40.675	453.838	2	19.23	4
19	353	819	35.3	8.34313888888889	40.744	455.77	2	20.15	4
19	354	819	35.4	8.34316666666667	40.863	457.851	2	21.39	4
19	355	819	35.5	8.34319444444444	41.028	460.048	2	22.58	4
19	356	819	35.6	8.34322222222222	41.233	462.391	2	23.4	4
19	357	819	35.7	8.34325	41.327	464.787	2	23.83	4
19	358	819	35.8	8.34327777777778	41.324	467.193	2	23.96	4
19	359	819	35.9	8.34330555555556	41.35	469.594	2	23.99	4
19	360	819	36	8.34333333333333	41.376	471.994	2	24	4
19	361	819	36.1	8.34336111111111	41.403	474.394	2	24	4
19	362	819	36.2	8.34338888888889	41.429	476.795	2	24	4
19	363	819	36.3	8.34341666666667	41.456	479.195	2	24	4
19	364	819	36.4	8.34344444444445	41.482	481.595	2	24	4
19	365	819	36.5	8.34347222222222	41.508	483.994	2	24	4
19	366	819	36.6	8.3435	41.535	486.394	2	24	4
19	367	819	36.7	8.34352777777778	41.562	488.794	2	24	4
19	368	819	36.8	8.34355555555556	41.588	491.194	2	24	4
19	369	819	36.9	8.34358333333333	41.615	493.594	2	24	4
19	370	819	37	8.34361111111111	41.641	495.994	2	24.01	4
19	371	819	37.1	8.34363888888889	41.667	498.398	2	24	4
19	372	819	37.2	8.34366666666667	41.707	500.802	2	23.93	4
19	373	819	37.3	8.34369444444445	41.733	503.197	2	23.76	4
19	374	819	37.4	8.34372222222222	41.691	505.566	2	23.52	4
19	375	819	37.5	8.34375	41.56	507.902	2	23.28	4
19	376	819	37.6	8.34377777777778	41.358	510.212	2	23.12	4
19	377	819	37.7	8.34380555555556	41.144	512.512	2	23.05	4
19	378	819	37.8	8.34383333333333	40.943	514.814	2	23.04	4
19	379	819	37.9	8.34386111111111	40.742	517.121	2	23.02	4
19	380	819	38	8.34388888888889	40.542	519.418	2	23.02	4
19	381	819	38.1	8.34391666666667	40.341	521.732	2	22.93	4
19	382	819	38.2	8.34394444444444	40.132	524.004	2	22.86	4
19	383	819	38.3	8.34397222222222	39.914	526.225	2	23.52	4
19	384	819	38.4	8.344	39.803	528.679	2	25.08	4
19	385	819	38.5	8.34402777777778	39.778	531.294	2	27.12	4
19	386	819	38.6	8.34405555555556	39.826	534.067	2	28.96	4
19	387	819	38.7	8.34408333333333	39.945	537.083	2	29.86	4
19	388	819	38.8	8.34411111111111	40.061	540.105	2	30.02	4
19	389	819	38.9	8.34413888888889	40.17	543.108	2	30	4
19	390	819	39	8.34416666666667	40.279	546.103	2	29.98	4
19	391	819	39.1	8.34419444444445	40.388	549.102	2	29.98	4
19	392	819	39.2	8.34422222222222	40.497	552.099	2	29.98	4
19	393	819	39.3	8.34425	40.606	555.097	2	29.98	4
19	394	819	39.4	8.34427777777778	40.715	558.096	2	29.98	4
19	395	819	39.5	8.34430555555556	40.824	561.094	2	29.98	4
19	396	819	39.6	8.34433333333333	40.933	564.092	2	29.98	4
19	397	819	39.7	8.34436111111111	41.042	567.09	2	29.98	4
19	398	819	39.8	8.34438888888889	41.151	570.087	2	29.98	4
19	399	819	39.9	8.34441666666667	41.26	573.085	2	29.98	4
19	400	819	40	8.34444444444445	41.369	576.084	2	29.98	4
19	401	819	40.1	8.34447222222222	41.479	579.082	2	29.98	4
19	402	819	40.2	8.3445	41.588	582.08	2	29.99	4
19	403	819	40.3	8.34452777777778	41.696	585.081	2	29.98	4
19	404	819	40.4	8.34455555555556	41.809	588.083	2	29.9	4
19	405	819	40.5	8.34458333333333	41.919	591.078	2	29.72	4
19	406	819	40.6	8.34461111111111	42.008	594.051	2	29.38	4
19	407	819	40.7	8.34463888888889	42.093	596.976	2	28.86	4
19	408	819	40.8	8.34466666666667	42.114	599.831	2	28.32	4
19	409	819	40.9	8.34469444444444	42.035	602.616	2	27.96	4
19	410	819	41	8.34472222222222	41.924	605.371	2	27.93	4
19	411	819	41.1	8.34475	41.848	608.156	2	28.23	4
19	412	819	41.2	8.34477777777778	41.873	611	2	28.67	4
19	413	819	41.3	8.34480555555556	41.94	613.897	2	29.1	4
19	414	819	41.4	8.34483333333333	41.949	616.83	2	29.44	4
19	415	819	41.5	8.34486111111111	41.936	619.794	2	29.71	4
19	416	819	41.6	8.34488888888889	41.889	622.785	2	29.9	4
19	417	819	41.7	8.34491666666667	41.837	625.789	2	30	4
19	418	819	41.8	8.34494444444445	41.791	628.794	2	30.01	4
19	419	819	41.9	8.34497222222222	41.744	631.794	2	30	4
19	420	819	42	8.345	41.698	634.793	2	30	4
19	421	819	42.1	8.34502777777778	41.651	637.793	2	30	4
19	422	819	42.2	8.34505555555556	41.605	640.793	2	30	4
19	423	819	42.3	8.34508333333333	41.559	643.792	2	29.99	4
19	424	819	42.4	8.34511111111111	41.512	646.791	2	30	4
19	425	819	42.5	8.34513888888889	41.466	649.791	2	30	4
19	426	819	42.6	8.34516666666667	41.419	652.791	2	30	4
19	427	819	42.7	8.34519444444445	41.373	655.791	2	30	4
19	428	819	42.8	8.34522222222222	41.326	658.793	2	29.97	4
19	429	819	42.9	8.34525	41.28	661.81	2	29.74	4
19	430	819	43	8.34527777777778	41.233	664.778	2	29.28	4
19	431	819	43.1	8.34530555555556	41.186	667.659	2	28.99	4
19	432	819	43.2	8.34533333333333	41.167	670.512	2	29.02	4
19	433	819	43.3	8.34536111111111	41.148	673.408	2	29.38	4
19	434	819	43.4	8.34538888888889	41.129	676.391	2	29.82	4
19	435	819	43.5	8.34541666666667	41.11	679.411	2	30	4
19	436	819	43.6	8.34544444444444	41.091	682.411	2	30	4
19	437	819	43.7	8.34547222222222	41.072	685.412	2	29.98	4
19	438	819	43.8	8.3455	41.054	688.408	2	29.97	4
19	439	819	43.9	8.34552777777778	41.035	691.393	2	30.08	4
19	440	819	44	8.34555555555556	41.016	694.394	2	30.38	4
19	441	819	44.1	8.34558333333333	40.98	697.443	2	30.83	4
19	442	819	44.2	8.34561111111111	40.977	700.56	2	31.3	4
19	443	819	44.3	8.34563888888889	40.957	703.728	2	31.6	4
19	444	819	44.4	8.34566666666667	40.937	706.908	2	31.69	4
19	445	819	44.5	8.34569444444445	40.917	710.078	2	31.69	4
19	446	819	44.6	8.34572222222222	40.898	713.245	2	31.67	4
19	447	819	44.7	8.34575	40.878	716.413	2	31.64	4
19	448	819	44.8	8.34577777777778	40.858	719.574	2	31.64	4
19	449	819	44.9	8.34580555555556	40.838	722.725	2	31.77	4
19	450	819	45	8.34583333333333	40.818	725.886	2	32.17	4
19	451	819	45.1	8.34586111111111	40.759	729.11	2	32.9	4
19	452	819	45.2	8.34588888888889	40.735	732.445	2	33.77	4
19	453	819	45.3	8.34591666666667	40.755	735.886	2	34.49	4
19	454	819	45.4	8.34594444444445	40.733	739.39	2	34.9	4
19	455	819	45.5	8.34597222222222	40.71	742.907	2	35.03	4
19	456	819	45.6	8.346	40.688	746.411	2	35.02	4
19	457	819	45.7	8.34602777777778	40.666	749.91	2	35	4
19	458	819	45.8	8.34605555555556	40.644	753.41	2	35	4
19	459	819	45.9	8.34608333333333	40.622	756.91	2	35	4
19	460	819	46	8.34611111111111	40.6	760.409	2	35	4
19	461	819	46.1	8.34613888888889	40.578	763.909	2	35	4
19	462	819	46.2	8.34616666666667	40.556	767.409	2	35	4
19	463	819	46.3	8.34619444444444	40.534	770.909	2	35	4
19	464	819	46.4	8.34622222222222	40.512	774.409	2	35	4
19	465	819	46.5	8.34625	40.489	777.909	2	35	4
19	466	819	46.6	8.34627777777778	40.468	781.409	2	35	4
19	467	819	46.7	8.34630555555556	40.445	784.909	2	35	4
19	468	819	46.8	8.34633333333333	40.424	788.409	2	35	4
19	469	819	46.9	8.34636111111111	40.401	791.909	2	35	4
19	470	819	47	8.34638888888889	40.38	795.409	2	35	4
19	471	819	47.1	8.34641666666667	40.358	798.909	2	35	4
19	472	819	47.2	8.34644444444445	40.335	802.409	2	35	4
19	473	819	47.3	8.34647222222222	40.314	805.907	2	35.01	4
19	474	819	47.4	8.3465	40.291	809.408	2	35.05	4
19	475	819	47.5	8.34652777777778	40.269	812.91	2	35.13	4
19	476	819	47.6	8.34655555555556	40.248	816.418	2	35.36	4
19	477	819	47.7	8.34658333333333	40.212	819.953	2	35.77	4
19	478	819	47.8	8.34661111111111	40.165	823.546	2	36.35	4
19	479	819	47.9	8.34663888888889	40.133	827.222	2	36.94	4
19	480	819	48	8.34666666666667	40.096	830.965	2	37.33	4
19	481	819	48.1	8.34669444444445	40.035	834.728	2	37.45	4
19	482	819	48.2	8.34672222222222	39.951	838.475	2	37.43	4
19	483	819	48.3	8.34675	39.857	842.208	2	37.44	4
19	484	819	48.4	8.34677777777778	39.773	845.956	2	37.46	4
19	485	819	48.5	8.34680555555556	39.715	849.721	2	37.35	4
19	486	819	48.6	8.34683333333333	39.673	853.467	2	36.96	4
19	487	819	48.7	8.34686111111111	39.624	857.147	2	36.33	4
19	488	819	48.8	8.34688888888889	39.546	860.736	2	35.68	4
19	489	819	48.9	8.34691666666667	39.467	864.254	2	35.22	4
19	490	819	49	8.34694444444444	39.392	867.744	2	35.01	4
19	491	819	49.1	8.34697222222222	39.318	871.233	2	34.97	4
19	492	819	49.2	8.347	39.244	874.731	2	34.98	4
19	493	819	49.3	8.34702777777778	39.171	878.231	2	34.99	4
19	494	819	49.4	8.34705555555556	39.097	881.731	2	34.99	4
19	495	819	49.5	8.34708333333333	39.022	885.23	2	34.99	4
19	496	819	49.6	8.34711111111111	38.949	888.729	2	34.99	4
19	497	819	49.7	8.34713888888889	38.875	892.23	2	34.97	4
19	498	819	49.8	8.34716666666667	38.801	895.73	2	34.91	4
19	499	819	49.9	8.34719444444445	38.727	899.215	2	34.83	4
19	500	819	50	8.34722222222222	38.609	902.69	2	34.81	4
19	501	819	50.1	8.34725	38.696	906.167	2	34.82	4
19	502	819	50.2	8.34727777777778	38.933	909.658	2	34.81	4
19	503	819	50.3	8.34730555555556	39.27	913.144	2	34.72	4
19	504	819	50.4	8.34733333333333	39.474	916.603	2	34.65	4
19	505	819	50.5	8.34736111111111	39.51	920.055	2	34.68	4
19	506	819	50.6	8.34738888888889	39.426	923.524	2	34.81	4
19	507	819	50.7	8.34741666666667	39.457	927.02	2	34.95	4
19	508	819	50.8	8.34744444444445	39.466	930.526	2	35	4
19	509	819	50.9	8.34747222222222	39.474	934.041	2	34.88	4
19	510	819	51	8.3475	39.483	937.527	2	34.58	4
19	511	819	51.1	8.34752777777778	39.491	940.956	2	34.38	4
19	512	819	51.2	8.34755555555556	39.507	944.364	2	34.38	4
19	513	819	51.3	8.34758333333333	39.536	947.793	2	34.58	4
19	514	819	51.4	8.34761111111111	39.566	951.279	2	34.87	4
19	515	819	51.5	8.34763888888889	39.594	954.793	2	35	4
19	516	819	51.6	8.34766666666667	39.624	958.293	2	35	4
19	517	819	51.7	8.34769444444444	39.653	961.794	2	35	4
19	518	819	51.8	8.34772222222222	39.682	965.293	2	35	4
19	519	819	51.9	8.34775	39.711	968.793	2	35	4
19	520	819	52	8.34777777777778	39.741	972.293	2	35	4
19	521	819	52.1	8.34780555555556	39.769	975.793	2	35	4
19	522	819	52.2	8.34783333333333	39.798	979.293	2	35	4
19	523	819	52.3	8.34786111111111	39.828	982.793	2	35	4
19	524	819	52.4	8.34788888888889	39.856	986.292	2	35	4
19	525	819	52.5	8.34791666666667	39.886	989.792	2	35	4
19	526	819	52.6	8.34794444444445	39.915	993.292	2	35.01	4
19	527	819	52.7	8.34797222222222	39.943	996.794	2	35	4
19	528	819	52.8	8.348	39.977	1000.297	2	34.95	4
19	529	819	52.9	8.34802777777778	40.006	1003.794	2	34.85	4
19	530	819	53	8.34805555555556	40.011	1007.275	2	34.7	4
19	531	819	53.1	8.34808333333333	39.979	1010.734	2	34.55	4
19	532	819	53.2	8.34811111111111	39.928	1014.178	2	34.45	4
19	533	819	53.3	8.34813888888889	39.882	1017.615	2	34.4	4
19	534	819	53.4	8.34816666666667	39.845	1021.049	2	34.42	4
19	535	819	53.5	8.34819444444445	39.801	1024.488	2	34.52	4
19	536	819	53.6	8.34822222222222	39.75	1027.944	2	34.66	4
19	537	819	53.7	8.34825	39.712	1031.421	2	34.81	4
19	538	819	53.8	8.34827777777778	39.698	1034.914	2	34.93	4
19	539	819	53.9	8.34830555555556	39.703	1038.413	2	34.98	4
19	540	819	54	8.34833333333333	39.713	1041.913	2	35	4
19	541	819	54.1	8.34836111111111	39.718	1045.416	2	35.01	4
19	542	819	54.2	8.34838888888889	39.724	1048.916	2	35	4
19	543	819	54.3	8.34841666666667	39.729	1052.416	2	35	4
19	544	819	54.4	8.34844444444444	39.735	1055.916	2	35	4
19	545	819	54.5	8.34847222222222	39.74	1059.416	2	35	4
19	546	819	54.6	8.3485	39.745	1062.916	2	35	4
19	547	819	54.7	8.34852777777778	39.751	1066.416	2	35	4
19	548	819	54.8	8.34855555555556	39.756	1069.916	2	35	4
19	549	819	54.9	8.34858333333333	39.762	1073.416	2	35	4
19	550	819	55	8.34861111111111	39.767	1076.916	2	35	4
19	551	819	55.1	8.34863888888889	39.772	1080.416	2	35	4
19	552	819	55.2	8.34866666666667	39.777	1083.916	2	35	4
19	553	819	55.3	8.34869444444445	39.783	1087.416	2	35	4
19	554	819	55.4	8.34872222222222	39.788	1090.916	2	35	4
19	555	819	55.5	8.34875	39.794	1094.416	2	35	4
19	556	819	55.6	8.34877777777778	39.799	1097.915	2	35	4
19	557	819	55.7	8.34880555555556	39.805	1101.416	2	35	4
19	558	819	55.8	8.34883333333333	39.81	1104.916	2	35	4
19	559	819	55.9	8.34886111111111	39.815	1108.416	2	35	4
19	560	819	56	8.34888888888889	39.82	1111.916	2	35	4
19	561	819	56.1	8.34891666666667	39.825	1115.416	2	35	4
19	562	819	56.2	8.34894444444445	39.831	1118.916	2	35	4
19	563	819	56.3	8.34897222222222	39.836	1122.415	2	35	4
19	564	819	56.4	8.349	39.842	1125.915	2	35	4
19	565	819	56.5	8.34902777777778	39.847	1129.416	2	35	4
19	566	819	56.6	8.34905555555556	39.853	1132.915	2	35	4
19	567	819	56.7	8.34908333333333	39.858	1136.416	2	35	4
19	568	819	56.8	8.34911111111111	39.863	1139.916	2	35	4
19	569	819	56.9	8.34913888888889	39.868	1143.415	2	35	4
19	570	819	57	8.34916666666667	39.874	1146.915	2	35	4
19	571	819	57.1	8.34919444444444	39.879	1150.415	2	35	4
19	572	819	57.2	8.34922222222222	39.884	1153.915	2	35	4
19	573	819	57.3	8.34925	39.89	1157.416	2	35	4
19	574	819	57.4	8.34927777777778	39.895	1160.916	2	35	4
19	575	819	57.5	8.34930555555556	39.901	1164.415	2	35	4
19	576	819	57.6	8.34933333333333	39.906	1167.915	2	35	4
19	577	819	57.7	8.34936111111111	39.911	1171.416	2	35	4
19	578	819	57.8	8.34938888888889	39.917	1174.916	2	35	4
19	579	819	57.9	8.34941666666667	39.923	1178.416	2	35	4
19	580	819	58	8.34944444444445	39.928	1181.916	2	35	4
19	581	819	58.1	8.34947222222222	39.934	1185.416	2	35	4
19	582	819	58.2	8.3495	39.939	1188.909	2	35.06	4
19	583	819	58.3	8.34952777777778	39.944	1192.415	2	35.21	4
19	584	819	58.4	8.34955555555556	39.949	1195.951	2	35.31	4
19	585	819	58.5	8.34958333333333	39.948	1199.497	2	35.31	4
19	586	819	58.6	8.34961111111111	39.944	1203.032	2	35.21	4
19	587	819	58.7	8.34963888888889	39.939	1206.538	2	35.06	4
19	588	819	58.8	8.34966666666667	39.934	1210.031	2	35	4
19	589	819	58.9	8.34969444444445	39.929	1213.531	2	35	4
19	590	819	59	8.34972222222222	39.925	1217.031	2	35	4
19	591	819	59.1	8.34975	39.92	1220.531	2	35	4
19	592	819	59.2	8.34977777777778	39.915	1224.031	2	35	4
19	593	819	59.3	8.34980555555556	39.91	1227.531	2	35	4
19	594	819	59.4	8.34983333333333	39.906	1231.031	2	35	4
19	595	819	59.5	8.34986111111111	39.901	1234.531	2	35	4
19	596	819	59.6	8.34988888888889	39.896	1238.031	2	35	4
19	597	819	59.7	8.34991666666667	39.891	1241.531	2	35	4
19	598	819	59.8	8.34994444444444	39.886	1245.031	2	35	4
19	599	819	59.9	8.34997222222222	39.882	1248.531	2	35	4
19	600	819	60	8.35	39.877	1252.031	2	35	4
19	601	819	60.1	8.35002777777778	39.872	1255.533	2	34.98	4
19	602	819	60.2	8.35005555555556	39.867	1259.029	2	34.96	4
19	603	819	60.3	8.35008333333333	39.863	1262.51	2	35.09	4
19	604	819	60.4	8.35011111111111	39.853	1266.001	2	35.55	4
19	605	819	60.5	8.35013888888889	39.813	1269.558	2	36.42	4
19	606	819	60.6	8.35016666666667	39.826	1273.264	2	37.62	4
19	607	819	60.7	8.35019444444445	39.877	1277.082	2	38.82	4
19	608	819	60.8	8.35022222222222	39.979	1281.049	2	39.69	4
19	609	819	60.9	8.35025	40.048	1285.081	2	40.15	4
19	610	819	61	8.35027777777778	40.114	1289.124	2	40.27	4
19	611	819	61.1	8.35030555555556	40.186	1293.152	2	40.25	4
19	612	819	61.2	8.35033333333333	40.255	1297.176	2	40.21	4
19	613	819	61.3	8.35036111111111	40.303	1301.209	2	40.05	4
19	614	819	61.4	8.35038888888889	40.33	1305.229	2	39.57	4
19	615	819	61.5	8.35041666666667	40.35	1309.183	2	38.69	4
19	616	819	61.6	8.35044444444445	40.342	1312.986	2	37.48	4
19	617	819	61.7	8.35047222222222	40.298	1316.676	2	36.24	4
19	618	819	61.8	8.3505	40.223	1320.22	2	35.28	4
19	619	819	61.9	8.35052777777778	40.199	1323.681	2	34.73	4
19	620	819	62	8.35055555555556	40.205	1327.118	2	34.51	4
19	621	819	62.1	8.35058333333333	40.205	1330.56	2	34.48	4
19	622	819	62.2	8.35061111111111	40.204	1334.02	2	34.41	4
19	623	819	62.3	8.35063888888889	40.204	1337.459	2	34.22	4
19	624	819	62.4	8.35066666666667	40.204	1340.853	2	34.19	4
19	625	819	62.5	8.35069444444444	40.208	1344.24	2	34.54	4
19	626	819	62.6	8.35072222222222	40.193	1347.688	2	35.33	4
19	627	819	62.7	8.35075	40.188	1351.272	2	36.43	4
19	628	819	62.8	8.35077777777778	40.218	1354.988	2	37.42	4
19	629	819	62.9	8.35080555555556	40.257	1358.798	2	38.09	4
19	630	819	63	8.35083333333333	40.269	1362.655	2	38.43	4
19	631	819	63.1	8.35086111111111	40.282	1366.519	2	38.53	4
19	632	819	63.2	8.35088888888889	40.295	1370.372	2	38.51	4
19	633	819	63.3	8.35091666666667	40.308	1374.221	2	38.5	4
19	634	819	63.4	8.35094444444445	40.321	1378.071	2	38.5	4
19	635	819	63.5	8.35097222222222	40.33	1381.921	2	38.5	4
19	636	819	63.6	8.351	40.342	1385.771	2	38.5	4
19	637	819	63.7	8.35102777777778	40.37	1389.621	2	38.5	4
19	638	819	63.8	8.35105555555556	40.418	1393.471	2	38.5	4
19	639	819	63.9	8.35108333333333	40.481	1397.321	2	38.5	4
19	640	819	64	8.35111111111111	40.547	1401.171	2	38.5	4
19	641	819	64.1	8.35113888888889	40.609	1405.02	2	38.5	4
19	642	819	64.2	8.35116666666667	40.673	1408.87	2	38.49	4
19	643	819	64.3	8.35119444444445	40.735	1412.72	2	38.49	4
19	644	819	64.4	8.35122222222222	40.798	1416.567	2	38.49	4
19	645	819	64.5	8.35125	40.858	1420.41	2	38.57	4
19	646	819	64.6	8.35127777777778	40.927	1424.261	2	38.77	4
19	647	819	64.7	8.35130555555556	41.008	1428.144	2	39.1	4
19	648	819	64.8	8.35133333333333	41.075	1432.074	2	39.47	4
19	649	819	64.9	8.35136111111111	41.126	1436.05	2	39.76	4
19	650	819	65	8.35138888888889	41.143	1440.045	2	39.92	4
19	651	819	65.1	8.35141666666667	41.15	1444.036	2	40.08	4
19	652	819	65.2	8.35144444444444	41.163	1448.024	2	40.52	4
19	653	819	65.3	8.35147222222222	41.16	1452.09	2	41.25	4
19	654	819	65.4	8.3515	41.19	1456.287	2	41.81	4
19	655	819	65.5	8.35152777777778	41.19	1460.544	2	41.8	4
19	656	819	65.6	8.35155555555556	41.199	1464.749	2	41.15	4
19	657	819	65.7	8.35158333333333	41.194	1468.815	2	40.12	4
19	658	819	65.8	8.35161111111111	41.182	1472.75	2	39.23	4
19	659	819	65.9	8.35163888888889	41.159	1476.608	2	38.76	4
19	660	819	66	8.35166666666667	41.152	1480.433	2	38.76	4
19	661	819	66.1	8.35169444444445	41.114	1484.302	2	39.15	4
19	662	819	66.2	8.35172222222222	41.135	1488.249	2	39.63	4
19	663	819	66.3	8.35175	41.279	1492.256	2	39.98	4
19	664	819	66.4	8.35177777777778	41.469	1496.279	2	40.08	4
19	665	819	66.5	8.35180555555556	41.603	1500.301	2	39.92	4
19	666	819	66.6	8.35183333333333	41.634	1504.304	2	39.46	4
19	667	819	66.7	8.35186111111111	41.638	1508.238	2	38.73	4
19	668	819	66.8	8.35188888888889	41.628	1512.054	2	37.99	4
19	669	819	66.9	8.35191666666667	41.581	1515.773	2	37.7	4
19	670	819	67	8.35194444444445	41.535	1519.506	2	37.94	4
19	671	819	67.1	8.35197222222222	41.551	1523.341	2	38.29	4
19	672	819	67.2	8.352	41.588	1527.23	2	38.25	4
19	673	819	67.3	8.35202777777778	41.527	1531.056	2	37.85	4
19	674	819	67.4	8.35205555555556	41.394	1534.776	2	37.59	4
19	675	819	67.5	8.35208333333333	41.169	1538.491	2	37.82	4
19	676	819	67.6	8.35211111111111	41.03	1542.312	2	38.22	4
19	677	819	67.7	8.35213888888889	41.03	1546.208	2	38.16	4
19	678	819	67.8	8.35216666666667	41.077	1550.048	2	37.44	4
19	679	819	67.9	8.35219444444444	41.048	1553.729	2	36.49	4
19	680	819	68	8.35222222222222	41	1557.283	2	35.94	4
19	681	819	68.1	8.35225	40.976	1560.829	2	35.95	4
19	682	819	68.2	8.35227777777778	40.986	1564.441	2	36.18	4
19	683	819	68.3	8.35230555555556	41.008	1568.095	2	36.29	4
19	684	819	68.4	8.35233333333333	40.972	1571.739	2	36.12	4
19	685	819	68.5	8.35236111111111	40.802	1575.334	2	35.79	4
19	686	819	68.6	8.35238888888889	40.608	1578.882	2	35.58	4
19	687	819	68.7	8.35241666666667	40.47	1582.42	2	35.6	4
19	688	819	68.8	8.35244444444445	40.444	1585.966	2	35.83	4
19	689	819	68.9	8.35247222222222	40.486	1589.559	2	36.27	4
19	690	819	69	8.3525	40.494	1593.217	2	36.73	4
19	691	819	69.1	8.35252777777778	40.508	1596.921	2	37.07	4
19	692	819	69.2	8.35255555555556	40.528	1600.655	2	37.27	4
19	693	819	69.3	8.35258333333333	40.551	1604.394	2	37.33	4
19	694	819	69.4	8.35261111111111	40.572	1608.131	2	37.28	4
19	695	819	69.5	8.35263888888889	40.585	1611.868	2	37.09	4
19	696	819	69.6	8.35266666666667	40.594	1615.58	2	36.7	4
19	697	819	69.7	8.35269444444445	40.612	1619.233	2	36.14	4
19	698	819	69.8	8.35272222222222	40.606	1622.808	2	35.58	4
19	699	819	69.9	8.35275	40.607	1626.323	2	35.19	4
19	700	819	70	8.35277777777778	40.608	1629.815	2	35.01	4
19	701	819	70.1	8.35280555555556	40.611	1633.305	2	34.99	4
19	702	819	70.2	8.35283333333333	40.614	1636.807	2	35.03	4
19	703	819	70.3	8.35286111111111	40.615	1640.324	2	34.93	4
19	704	819	70.4	8.35288888888889	40.624	1643.836	2	34.51	4
19	705	819	70.5	8.35291666666667	40.649	1647.289	2	33.67	4
19	706	819	70.6	8.35294444444444	40.646	1650.593	2	32.48	4
19	707	819	70.7	8.35297222222222	40.604	1653.783	2	31.24	4
19	708	819	70.8	8.353	40.532	1656.829	2	30.28	4
19	709	819	70.9	8.35302777777778	40.511	1659.789	2	29.73	4
19	710	819	71	8.35305555555556	40.519	1662.726	2	29.51	4
19	711	819	71.1	8.35308333333333	40.521	1665.668	2	29.48	4
19	712	819	71.2	8.35311111111111	40.523	1668.619	2	29.49	4
19	713	819	71.3	8.35313888888889	40.525	1671.568	2	29.47	4
19	714	819	71.4	8.35316666666667	40.527	1674.509	2	29.51	4
19	715	819	71.5	8.35319444444445	40.526	1677.448	2	29.7	4
19	716	819	71.6	8.35322222222222	40.528	1680.378	2	30.48	4
19	717	819	71.7	8.35325	40.536	1683.52	2	31.92	4
19	718	819	71.8	8.35327777777778	40.581	1686.761	2	33.12	4
19	719	819	71.9	8.35330555555556	40.579	1690.206	2	33.55	4
19	720	819	72	8.35333333333333	40.582	1693.616	2	33.17	4
19	721	819	72.1	8.35336111111111	40.583	1696.863	2	32.38	4
19	722	819	72.2	8.35338888888889	40.583	1700.024	2	32.02	4
19	723	819	72.3	8.35341666666667	40.584	1703.225	2	32.03	4
19	724	819	72.4	8.35344444444445	40.584	1706.435	2	31.98	4
19	725	819	72.5	8.35347222222222	40.581	1709.643	2	31.79	4
[truncated: 297,597 more rows]
